# Supplementary material for: Mechanochemically functionalized waste plastics for NO2 sensing
Source: Nat Commun. 2026 Apr 25;17:5745. doi: 10.1038/s41467-026-72492-8 (PMC13324026; doi:10.1038/s41467-026-72492-8)
Supplement: Supplementary file 3 — Supplementary Data 1 [file 41467_2026_72492_MOESM3_ESM.xlsx]

## Sheet: Fig.4c
PW12					PW12-PET
P	0.025003	0.012573	-0.019722		P	-0.516229	-0.030859	-0.019042
W	1.92624	-0.804639	2.96758		W	-2.9859	-1.66001	-2.11581
W	-2.55518	-2.44691	0.868209		W	-3.07665	0.800244	2.46285
W	2.57225	2.49038	-0.576555		W	1.89593	-1.13581	-2.48125
W	-1.64987	0.720907	-3.14765		W	2.00556	1.78118	1.86597
W	1.06387	-3.35893	0.749675		W	-3.48795	1.66206	-1.14864
W	1.7471	0.023652	-3.1528		W	1.64258	2.40203	-1.53195
W	-1.97722	0.18967	3.03143		W	-2.46352	-2.54258	1.77748
W	-1.05141	3.34479	-0.605751		W	2.37184	-1.81668	1.08641
W	3.53118	-1.06366	-0.076145		W	-1.07984	0.848897	-3.52328
W	0.707103	2.68372	2.32089		W	0.012959	-3.5196	-0.839547
W	-0.785018	-2.55604	-2.35167		W	-0.942323	3.37706	0.934178
W	-3.59263	0.761956	0.039275		W	-0.155086	-0.725653	3.57599
O	1.12173	-0.841572	0.645294		O	-1.54039	0.081931	-1.16543
O	-1.34522	-0.225958	0.655773		O	-1.21089	-0.444656	1.30016
O	0.415069	1.52103	0.092033		O	0.546737	-1.09747	-0.406348
O	-0.05554	-0.37412	-1.5272		O	0.183213	1.34542	0.16231
O	-0.173456	-0.886374	3.32851		O	-3.38723	-1.97503	-0.040942
O	-0.79351	-3.10649	1.1688		O	-3.68525	1.08875	0.687307
O	2.12182	1.6124	-2.25737		O	2.27507	0.703052	-1.93708
O	-1.11667	2.32243	-2.19058		O	2.63272	0.065018	1.25666
O	0.485248	-3.15641	-1.08454		O	-2.17732	2.88245	-0.442868
O	2.78785	-0.876351	-1.81128		O	0.132163	2.03778	-2.67835
O	-0.84498	1.65891	2.84993		O	-1.18718	-3.32486	0.675984
O	-2.52621	2.4392	0.024341		O	1.18903	-1.72269	2.50789
O	3.40943	0.935999	-0.076753		O	0.417357	-0.446073	-3.35851
O	1.62571	1.02815	2.81358		O	-1.5229	-2.77491	-1.78799
O	-2.08392	-2.61143	-1.03951		O	-1.917	2.35254	2.12364
O	-2.94329	0.560684	-1.71957		O	0.878939	0.785047	3.04629
O	1.53042	-2.64414	2.46227		O	-4.05473	-0.088383	-1.70632
O	-2.5443	-1.60686	2.56996		O	-3.54322	-1.03753	2.36893
O	0.973122	3.74178	-1.10977		O	3.03595	-1.63187	-0.864788
O	0.133303	0.681075	-3.89885		O	2.51311	2.51152	0.128232
O	2.83597	-2.792	0.148039		O	-2.57732	1.79492	-2.8692
O	0.900002	-1.86661	-3.45171		O	0.321752	3.82872	-0.728412
O	-3.362	0.873669	1.99096		O	-1.32105	-2.26343	3.22977
O	-0.397449	3.7185	1.19171		O	1.47691	-3.38758	0.360644
O	3.44691	-0.861683	1.87496		O	-2.22439	-0.749513	-3.56289
O	2.21427	3.07188	1.19515		O	1.11874	-2.86403	-2.26066
O	-1.7011	-1.17567	-3.34856		O	0.699044	3.20494	1.88438
O	-3.81876	-1.09665	0.286912		O	-1.72138	0.296729	3.77806
O	2.54129	-0.988384	4.53168		O	-4.12331	-2.68651	-2.83271
O	-3.53214	-3.8011	1.12147		O	-4.30663	1.45554	3.41848
O	3.81482	3.53982	-1.04379		O	3.05435	-1.39474	-3.68807
O	-2.57478	1.2939	-4.44044		O	3.23594	2.32999	2.88336
O	1.26924	-5.02507	0.940886		O	-4.85845	2.62129	-1.39434
O	2.77267	0.016927	-4.49915		O	2.56306	3.43288	-2.51148
O	-2.55219	0.331148	4.61447		O	-3.41939	-3.85145	2.25957
O	-1.62908	4.86309	-1.08396		O	3.79576	-2.47283	1.73509
O	5.17463	-1.32865	-0.361893		O	-1.01155	1.2981	-5.15144
O	0.971162	3.69587	3.64713		O	-0.069657	-5.17389	-1.17528
O	-1.06459	-3.91865	-3.31741		O	-1.40231	4.97117	1.27403
O	-5.16994	1.32483	-0.175725		O	0.347227	-1.00612	5.16453
H	-0.411745	-1.8297	3.34409		H	-4.11199	-1.36757	0.188623
H	1.18803	4.6498	-1.36986		H	3.9996	-2.04438	-1.02741
H	1.0312	-2.26815	-4.32391		H	-0.188233	4.27021	-1.42676
					C	5.1943	3.68309	0.358538
					C	6.16125	0.136573	1.16867
					H	6.46492	-0.448193	2.02896
					C	5.94041	1.50456	1.27931
					H	6.05283	2.01937	2.22598
					C	5.52597	2.23937	0.162291
					C	5.34791	1.60812	-1.07507
					H	5.03343	2.18914	-1.93242
					C	5.53281	0.237269	-1.18127
					H	5.36825	-0.26652	-2.12733
					C	5.93485	-0.501218	-0.058879
					O	5.28909	-2.61659	-0.956443
					C	6.01904	-1.9687	-0.18011
					O	6.90048	-2.54474	0.60636
					O	4.83125	4.27734	-0.791997
					O	5.21605	4.2435	1.43503
					C	6.91747	-4.00739	0.653819
					C	7.73971	-4.57848	-0.48583
					H	7.27352	-4.36172	-1.44918
					H	7.80605	-5.66489	-0.37291
					H	8.75374	-4.16987	-0.476663
					H	5.88396	-4.35698	0.633943
					H	7.3592	-4.22134	1.62755
					C	4.31527	5.61186	-0.659952
					H	4.07307	5.9306	-1.67224
					H	5.06062	6.26902	-0.207723
					H	3.41903	5.60097	-0.034024

## Sheet: Fig.4d
P	0.573689	-0.02671	0.031614
W	3.29779	-1.17566	2.16593
W	2.6792	-0.338913	-2.93714
W	-1.43103	0.021197	3.0582
W	-2.09079	1.34003	-2.00411
W	3.79112	1.59356	0.080021
W	-1.11276	2.99077	0.908556
W	2.02712	-3.18266	-1.04785
W	-2.51378	-1.76046	0.002686
W	1.79455	1.83833	2.92753
W	0.028158	-2.95353	2.08914
W	1.03587	2.84415	-2.09896
W	-0.462682	-1.83227	-3.03459
O	1.79947	0.326659	0.906373
O	0.985226	-0.935919	-1.15616
O	-0.466595	-0.770415	0.928827
O	-0.046623	1.28705	-0.523629
O	3.30716	-2.11625	0.283736
O	3.62875	0.393436	-1.4234
O	-1.77825	1.62209	1.96019
O	-2.65828	-0.006621	-0.700568
O	2.48707	2.67342	-0.823587
O	0.581034	2.8675	1.83767
O	0.917509	-3.4103	0.409585
O	-1.64551	-2.32093	-1.54602
O	0.238904	0.817238	3.42324
O	1.73588	-2.12536	2.49669
O	1.76654	1.35557	-2.97606
O	-1.26707	-0.140405	-2.9423
O	4.38241	0.077802	1.09673
O	3.10236	-2.07814	-2.24994
O	-2.93496	-0.753578	1.86708
O	-2.23353	2.68912	-0.540229
O	3.21003	2.3999	1.7249
O	0.23558	3.93657	-0.467114
O	0.69877	-3.28109	-2.36246
O	-1.67875	-3.02782	1.11327
O	2.8796	0.287414	3.30774
O	-0.853467	-1.72348	3.33466
O	-0.716035	2.54555	-2.68783
O	1.15104	-1.10553	-3.79148
O	4.48552	-2.0424	3.03538
O	3.79378	-0.180587	-4.22278
O	-2.36765	0.335177	4.45194
O	-3.44788	1.70749	-2.95878
O	5.25682	2.41823	-0.234671
O	-1.78195	4.40461	1.60557
O	2.82426	-4.68987	-1.16613
O	-4.08962	-2.4102	-0.151402
O	2.05496	2.82668	4.29641
O	0.04972	-4.41102	2.97354
O	1.52872	4.16254	-3.06983
O	-1.19429	-2.56841	-4.38491
H	3.87227	-1.56581	-0.293314
H	-3.7029	-1.14003	2.3383
H	1.01848	4.07665	0.097895
C	-4.9078	3.94608	-0.787508
C	-6.09396	0.400366	-0.413347
H	-6.44267	-0.403902	-1.04751
C	-5.82347	1.65356	-0.947558
H	-5.9639	1.8548	-2.00181
C	-5.27045	2.65443	-0.141216
C	-4.98102	2.39803	1.20595
H	-4.49066	3.15666	1.80223
C	-5.25962	1.15021	1.74337
H	-5.00348	0.925389	2.77192
C	-5.82234	0.150382	0.938104
O	-5.44703	-1.6011	2.53034
C	-6.00423	-1.2012	1.50984
O	-6.84711	-1.96829	0.79985
O	-4.26231	4.77444	0.059408
O	-5.15053	4.23463	-1.94442
C	-6.79123	-3.38646	1.06426
C	-7.68551	-3.7704	2.23344
H	-7.31366	-3.31605	3.15401
H	-7.68979	-4.85948	2.35762
H	-8.7156	-3.43846	2.0628
H	-5.75017	-3.66229	1.23723
H	-7.12446	-3.84454	0.130365
C	-3.53434	5.83692	-0.562974
H	-3.0089	6.33936	0.247136
H	-4.20952	6.51817	-1.09024
H	-2.81293	5.41742	-1.26884
N	-4.31825	-2.30717	-3.22755
O	-5.02733	-1.35502	-2.94169
O	-4.60137	-3.48977	-3.119

## Sheet: Fig.4e
P	-0.434103	-0.129987	0.106957
W	-2.87906	-0.29337	2.80604
W	-3.09404	0.514785	-2.32082
W	2.07594	-0.574827	2.69043
W	2.01995	-0.213464	-2.55607
W	-3.22491	-2.40885	0.037886
W	1.89951	-2.80289	-0.22859
W	-2.62121	2.77396	0.284233
W	2.22014	2.2109	0.261769
W	-0.727992	-2.96586	2.40049
W	-0.06051	2.12571	2.91377
W	-0.755592	-2.28616	-2.762
W	-0.34648	2.64729	-2.3282
O	-1.38552	-0.992875	0.968636
O	-1.22905	0.954178	-0.667168
O	0.603729	0.55178	1.05704
O	0.302663	-1.04569	-0.91218
O	-3.41972	1.10771	1.3315
O	-3.57269	-0.816437	-1.03819
O	2.50277	-1.66136	1.09661
O	2.5526	0.820424	-0.982744
O	-1.93933	-2.82583	-1.33862
O	0.419828	-3.33734	0.875295
O	-1.31601	2.82926	1.57949
O	0.967542	2.95965	-0.907349
O	0.683807	-1.81092	2.98877
O	-1.48085	0.854622	3.23385
O	-1.8873	-0.820776	-3.03111
O	0.761835	1.24336	-2.87313
O	-3.90068	-1.40973	1.5134
O	-3.68042	1.85312	-1.08998
O	3.17221	0.843147	1.62443
O	2.66621	-1.84862	-1.63542
O	-2.21469	-3.48929	1.23209
O	0.52377	-3.59246	-1.67925
O	-1.61206	3.54354	-1.10237
O	1.40112	2.88301	1.80106
O	-2.00017	-1.89219	3.35785
O	1.25372	0.840482	3.57246
O	0.7795	-1.45023	-3.43075
O	-1.90192	1.82211	-3.07591
O	-4.0235	-0.014389	4.04299
O	-4.37948	0.472421	-3.44614
O	3.30534	-1.04134	3.78256
O	3.23237	0.060408	-3.72165
O	-4.54356	-3.42623	-0.356623
O	2.9387	-4.16015	-0.103637
O	-3.68914	4.02674	0.743083
O	3.59194	3.23357	0.104881
O	-0.546343	-4.33708	3.40315
O	-0.18205	3.22606	4.21116
O	-1.17298	-3.35067	-4.03484
O	-0.004708	3.89682	-3.44172
H	-3.97117	0.620982	0.687473
H	3.87455	1.28035	2.1442
H	-0.104145	-4.06507	-1.10147
C	5.45593	-2.3151	-2.59374
C	6.13636	1.11626	-1.22361
H	6.31467	2.11763	-1.59492
C	5.9964	0.048511	-2.09908
H	6.05327	0.185139	-3.17184
C	5.69613	-1.22625	-1.6052
C	5.53732	-1.43058	-0.229045
H	5.24494	-2.40578	0.137592
C	5.68216	-0.364124	0.647457
H	5.51786	-0.501593	1.70887
C	5.98211	0.912569	0.15495
O	5.58829	2.00455	2.25314
C	6.01313	2.04781	1.1028
O	6.55974	3.16252	0.579686
O	5.09502	-3.46819	-1.99959
O	5.56469	-2.18791	-3.79946
C	6.3062	4.38399	1.30438
C	7.3093	4.58716	2.43023
H	7.18757	3.80729	3.18421
H	7.14527	5.56161	2.90465
H	8.33571	4.55738	2.04822
H	5.27909	4.35821	1.67169
H	6.3898	5.16692	0.546444
C	4.44369	-4.41961	-2.8479
H	4.15671	-5.23937	-2.19212
H	5.11309	-4.75427	-3.64633
H	3.55041	-3.96306	-3.28156
N	-3.54182	4.82112	-2.62272
O	-3.262	5.93644	-2.25921
O	-3.56832	4.30601	-3.70851

## Sheet: Fig.4f
PW12-PET					PW12-PU					PW12-PS					PW12-PVC					PW12-PTFE					PW12-PE
P	-0.516229	-0.030859	-0.019042		P	0.288415	-0.018807	-0.003556		P	0.279409	0.025639	-0.010356		P	0.550613	-0.034939	0.023388		P	-0.791952	-0.014906	0.022928		H	8.16352	-4.73956	1.3334
W	-2.9859	-1.66001	-2.11581		W	2.47622	-1.52588	-2.47973		W	2.75857	2.51878	0.891937		W	2.38927	-3.08241	0.729032		W	-3.47031	0.172468	2.47157		C	8.581	-3.7585	1.08638
W	-3.07665	0.800244	2.46285		W	2.93466	2.28875	1.04079		W	2.89848	-2.28053	-1.14717		W	3.66541	1.83874	-0.471315		W	-3.22383	-0.448706	-2.69545		C	7.47431	-2.72944	0.834284
W	1.89593	-1.13581	-2.48125		W	-2.27276	-2.21006	-1.32581		W	-2.11189	2.35877	1.35461		W	-2.37758	-2.12269	0.349196		W	1.40327	0.620999	2.80998		H	9.21684	-3.88	0.202272
W	2.00556	1.78118	1.86597		W	-1.91347	1.22433	2.59345		W	-2.30674	-2.26755	-1.09742		W	-1.38732	3.00589	-0.411559		W	1.97986	-0.439643	-2.27292		H	9.22508	-3.45138	1.91796
W	-3.48795	1.66206	-1.14864		W	3.49841	-1.40757	0.859561		W	2.72485	1.24794	-2.36237		W	3.07381	-0.212525	2.5983		W	-3.28301	-2.60185	0.355584		H	6.83532	-2.65655	1.72575
W	1.64258	2.40203	-1.53195		W	-1.44422	-2.19981	2.25427		W	-2.4732	1.06504	-2.05527		W	-2.01352	0.950363	2.31594		W	1.90163	-2.299	0.656957		H	6.82719	-3.08311	0.019244
W	-2.46352	-2.54258	1.77748		W	1.81072	2.43538	-2.23142		W	2.88394	-1.30384	2.17306		W	3.00694	-0.84012	-2.5587		W	-3.32273	2.46898	-0.838127		C	8.01361	-1.33683	0.483211
W	2.37184	-1.81668	1.08641		W	-2.84678	1.38141	-0.996438		W	-2.02068	-1.1815	2.43016		W	-1.84855	0.052787	-2.60433		W	1.54183	2.65834	-0.293449		C	6.91425	-0.295993	0.230292
W	-1.07984	0.848897	-3.52328		W	0.990112	-3.59857	-0.156664		W	0.260349	3.45447	-1.29685		W	0.12837	-1.98359	3.09597		W	-1.01436	-2.20137	2.95434		H	8.65022	-1.40676	-0.4093
W	0.012959	-3.5196	-0.839547		W	-0.781063	0.048992	-3.4666		W	0.365105	1.14468	3.43117		W	-0.070727	-2.89925	-2.10114		W	-1.01017	2.97146	2.0499		H	8.66171	-0.980471	1.29538
W	-0.942323	3.37706	0.934178		W	1.25616	0.045928	3.42238		W	0.144914	-1.21979	-3.34179		W	1.13664	2.8779	1.98723		W	-0.518008	-2.86505	-2.09136		H	6.29643	-0.217577	1.14177
W	-0.155086	-0.725653	3.57599		W	-0.200516	3.61536	0.306732		W	0.484937	-3.50463	1.03727		W	1.20861	2.07959	-2.9233		W	-0.757434	1.96497	-3.08901		H	6.27858	-0.662919	-0.59448
O	-1.54039	0.081931	-1.16543		O	1.32393	-1.10564	-0.349176		O	1.12192	1.24717	-0.427224		O	1.21807	-0.950521	1.06907		O	-1.71837	-0.746156	1.01415		C	7.43035	1.10279	-0.133992
O	-1.21089	-0.444656	1.30016		O	0.901489	1.39254	-0.156626		O	1.18601	-1.174	0.352177		O	1.59031	0.487756	-0.994895		O	-1.61459	0.674435	-1.09104		C	6.31411	2.12999	-0.362822
O	0.546737	-1.09747	-0.406348		O	-0.926502	-0.165533	-0.958259		O	-0.597081	0.410543	1.21573		O	-0.554171	-0.840173	-0.723844		O	0.043621	1.04694	0.798913		H	8.05106	1.02942	-1.0372
O	0.183213	1.34542	0.16231		O	-0.186623	-0.233804	1.46756		O	-0.651299	-0.35854	-1.2005		O	-0.106622	1.16472	0.770435		O	0.179748	-1.05633	-0.607163		H	8.09359	1.4577	0.666248
O	-3.38723	-1.97503	-0.040942		O	2.81568	0.569727	-2.30125		O	3.44807	0.539687	1.28751		O	3.36197	-1.90814	-0.760536		O	-4.01657	1.10747	0.636215		H	5.70578	2.21603	0.549749
O	-3.68525	1.08875	0.687307		O	3.58524	0.518038	0.768652		O	3.22837	-0.486164	-1.69855		O	3.75619	0.66629	1.0345		O	-3.66965	-1.4762	-1.15582		H	5.63802	1.76562	-1.15115
O	2.27507	0.703052	-1.93708		O	-2.36165	-2.20516	0.643282		O	-2.80403	1.59412	-0.313437		O	-2.66664	-0.394921	1.21983		O	2.18059	-0.775311	1.68403		C	6.82772	3.52241	-0.752051
O	2.63272	0.065018	1.25666		O	-2.8062	1.07858	0.878899		O	-2.62084	-1.57843	0.673525		O	-2.06811	1.49438	-1.42204		O	2.21068	1.08448	-1.10692		C	5.70345	4.53987	-0.971202
O	-2.17732	2.88245	-0.442868		O	2.38483	-1.08742	2.41101		O	1.27886	0.294897	-3.21896		O	1.95179	1.36191	2.76027		O	-1.75933	-3.16547	-0.687485		H	7.43278	3.44025	-1.66498
O	0.132163	2.03778	-2.67835		O	-0.021196	-3.13076	1.3906		O	-1.06965	2.37227	-2.11139		O	-0.865586	-0.367572	3.1173		O	0.395209	-2.68356	1.77916		H	7.50578	3.88742	0.030982
O	-1.18718	-3.32486	0.675984		O	0.427527	1.5103	-3.06757		O	1.65659	-0.252753	3.1126		O	1.49355	-1.92459	-2.67738		O	-2.19231	3.06371	0.521722		H	5.10611	4.67489	-0.062142
O	1.18903	-1.72269	2.50789		O	-1.66353	2.78784	-0.741156		O	-0.716291	-2.47599	2.22959		O	-0.31607	0.870446	-3.25692		O	0.340696	2.83285	-1.67873		H	5.02374	4.21438	-1.76751
O	0.417357	-0.446073	-3.35851		O	-0.688744	-3.16218	-1.10582		O	-0.918741	3.29041	0.301564		O	-1.2352	-2.52168	1.73252		O	0.158514	-0.632555	3.33341		H	6.10146	5.51947	-1.2546
O	-1.5229	-2.77491	-1.78799		O	0.854137	-0.99668	-3.23348		O	1.58196	2.17064	2.30285		O	1.1081	-3.34228	-0.593239		O	-2.2918	1.61424	2.62103		P	-0.358835	-0.013151	-0.033763
O	-1.917	2.35254	2.12364		O	2.04622	1.51127	2.62289		O	1.43243	-2.21374	-2.46283		O	2.42352	2.8719	0.661104		O	-1.74261	-1.73691	-2.89102		W	-1.89352	-3.22848	-0.725187
O	0.878939	0.785047	3.04629		O	-0.977631	2.68833	1.75836		O	-0.874647	-3.2471	-0.243942		O	0.043428	2.92976	-1.70627		O	0.597422	0.661678	-3.07685		W	-3.49024	1.22489	1.43573
O	-4.05473	-0.088383	-1.70632		O	3.78338	-1.48448	-1.03499		O	3.54595	2.05035	-0.825792		O	3.49923	-1.90788	1.83011		O	-4.1888	-1.34398	1.4881		W	2.64526	-1.51828	-1.30558
O	-3.54322	-1.03753	2.36893		O	3.11663	2.66543	-0.810844		O	3.71143	-1.92716	0.533805		O	4.157	0.406285	-1.6189		O	-4.08255	1.07153	-1.95279		W	1.18163	3.21883	0.369459
O	3.03595	-1.63187	-0.864788		O	-3.45902	-0.582643	-1.17392		O	-2.97963	0.667681	2.1741		O	-3.06646	-1.07493	-1.31422		O	2.37142	1.90379	1.49193		W	-3.38123	-0.346986	-1.95289
O	2.51311	2.51152	0.128232		O	-2.33866	-0.637855	2.87507		O	-3.15636	-0.682279	-1.79345		O	-2.41918	2.33901	1.08897		O	2.71721	-1.54604	-0.878164		W	1.36178	1.62702	-2.68607
O	-2.57732	1.79492	-2.8692		O	2.61449	-3.1381	0.68996		O	1.60541	2.84842	-2.46186		O	1.71281	-1.1462	3.65243		O	-2.28998	-3.14733	1.94719		W	-1.96289	-1.50324	2.92149
O	0.321752	3.82872	-0.728412		O	0.027964	-1.67309	3.65325		O	-1.41366	0.194739	-3.64524		O	-0.597051	2.30182	3.07778		O	0.935599	-3.56352	-0.706472		W	2.55507	0.174541	1.97181
O	-1.32105	-2.26343	3.22977		O	0.730452	3.72002	-1.42621		O	1.90102	-2.87908	2.26149		O	2.31054	0.570968	-3.55177		O	-2.23191	2.9807	-2.25353		W	-0.465081	-1.54501	-3.34214
O	1.47691	-3.38758	0.360644		O	-2.21573	1.10245	-2.817		O	-0.96372	-0.179117	3.70937		O	-1.16429	-1.72126	-3.08054		O	0.395612	3.60745	0.950908		W	1.15643	-2.95909	1.45134
O	-2.22439	-0.749513	-3.56289		O	1.87452	-3.18804	-1.86161		O	1.67713	3.77801	0.029811		O	1.24887	-3.32415	2.1948		O	-2.46946	-1.0118	3.5233		W	-1.81058	2.94772	-1.34989
O	1.11874	-2.86403	-2.26066		O	-1.76892	-1.53808	-3.03296		O	-1.02341	2.37339	2.9011		O	-1.53812	-3.26443	-0.908728		O	0.285489	2.11013	3.17691		W	-0.572442	1.62818	3.25665
O	0.699044	3.20494	1.88438		O	-0.407221	0.978242	3.74089		O	-1.30131	-2.33808	-2.72548		O	-0.168551	3.74782	0.848689		O	1.00151	-1.972	-2.8739		O	-1.13894	-0.921032	-1.01999
O	-1.72138	0.296729	3.77806		O	1.51907	3.61976	1.09517		O	1.84584	-3.65235	-0.266556		O	2.75211	2.64228	-1.97372		O	-2.0861	0.767231	-3.69301		O	-1.172	0.216295	1.26581
O	-4.12331	-2.68651	-2.83271		O	3.43857	-1.91059	-3.81643		O	3.98048	3.44722	1.60222		O	3.30869	-4.50164	0.69102		O	-4.7693	0.602816	3.46518		O	1.01225	-0.687197	0.31186
O	-4.30663	1.45554	3.41848		O	4.25183	3.09829	1.72301		O	4.08237	-3.1693	-1.96103		O	5.09151	2.73783	-0.359604		O	-4.32858	-0.978965	-3.85849		O	-0.080837	1.36084	-0.733015
O	3.05435	-1.39474	-3.68807		O	-3.43781	-3.37472	-1.7078		O	-3.32563	3.47603	1.73211		O	-3.80119	-2.97391	0.688105		O	2.52699	0.681463	4.07248		O	-2.6073	-2.44111	1.1234
O	3.23594	2.32999	2.88336		O	-3.05917	1.99315	3.57498		O	-3.51966	-3.43012	-1.30541		O	-2.28405	4.34116	-0.927312		O	3.24925	-0.317048	-3.38011		O	-3.78371	0.226264	-0.159912
O	-4.85845	2.62129	-1.39434		O	5.00254	-1.82638	1.50745		O	3.84248	1.51612	-3.60139		O	4.30005	0.032372	3.73562		O	-4.39794	-3.86016	0.182057		O	2.47657	0.306536	-1.99277
O	2.56306	3.43288	-2.51148		O	-2.20283	-3.3972	3.18534		O	-3.71254	1.77119	-2.97199		O	-3.20998	1.19514	3.48945		O	3.04263	-3.43551	1.17912		O	2.3132	1.76741	0.982951
O	-3.41939	-3.85145	2.25957		O	2.54887	3.26797	-3.50481		O	4.12982	-1.53909	3.29122		O	4.10076	-1.5795	-3.6149		O	-4.56233	3.61877	-0.84586		O	-2.57735	1.40091	-2.13258
O	3.79576	-2.47283	1.73509		O	-4.36469	2.10508	-1.22958		O	-3.20193	-1.90379	3.40501		O	-3.02476	0.308388	-3.79361		O	2.7408	3.80914	-0.623729		O	0.250297	0.215571	-3.36633
O	-1.01155	1.2981	-5.15144		O	0.991544	-5.28819	-0.135428		O	-0.08671	5.00937	-1.85943		O	-0.397684	-2.80023	4.47871		O	-0.770199	-3.18026	4.30975		O	-0.332	-2.32245	2.52135
O	-0.069657	-5.17389	-1.17528		O	-0.955054	0.144457	-5.1448		O	0.736843	1.66421	4.99495		O	-0.029297	-4.29047	-3.05947		O	-1.44338	4.33027	2.95557		O	1.15102	0.663876	3.06546
O	-1.40231	4.97117	1.27403		O	1.91223	-0.016663	4.98329		O	0.261337	-1.67822	-4.96837		O	1.56983	4.14273	3.028		O	-0.575534	-4.29706	-2.99464		O	1.26275	-1.97414	-2.42908
O	0.347227	-1.00612	5.16453		O	-0.739172	5.20302	0.518438		O	0.251056	-5.0977	1.54767		O	1.18609	3.0953	-4.27266		O	-0.409908	2.89402	-4.45661		O	-0.287813	-3.41333	0.212312
H	-4.11199	-1.36757	0.188623		H	3.62545	0.671138	-1.77121		H	4.06794	0.32117	0.569853		H	4.10663	-1.4654	-0.317434		H	-4.60839	0.484953	0.178877		O	-2.7237	2.57549	0.214993
H	3.9996	-2.04438	-1.02741		H	-4.55729	-0.703715	-1.16124		H	-3.97212	0.625949	2.12585		H	-3.94697	-1.37056	-1.65434		H	3.34205	1.97942	1.55171		O	0.137944	2.77784	1.94083
H	-0.188233	4.27021	-1.42676		H	-0.142682	-1.93752	4.56968		H	-1.88086	0.128417	-4.4914		H	-0.92228	2.95078	3.7194		H	1.44216	-4.33908	-0.991324		O	-3.38794	-2.16655	-1.35293
C	5.1943	3.68309	0.358538		N	-7.39391	0.926776	-0.656307		C	-5.99699	-0.296526	-0.422233		C	-5.08169	4.72299	1.14631		C	5.98057	3.24682	0.649733		O	-3.47113	-0.380044	2.45613
C	6.16125	0.136573	1.16867		H	-7.77752	1.48776	0.090994		C	-5.91001	-1.18358	0.659605		C	-6.24287	3.7369	1.00948		C	6.08202	2.03249	-0.312165		O	3.58569	-0.570658	0.292815
H	6.46492	-0.448193	2.02896		C	-6.4509	0.047786	-0.30804		H	-5.87483	-2.25248	0.469241		C	-5.81713	2.35238	0.541619		F	4.86089	3.06784	1.45841		O	1.88647	2.9226	-1.40391
C	5.94041	1.50456	1.27931		O	-5.86717	-0.679908	-1.15241		C	-5.88166	-0.713997	1.97285		H	-7.00979	4.13063	0.332311		F	7.05632	3.20761	1.47369		O	-2.23931	-0.934403	-3.4176
H	6.05283	2.01937	2.22598		O	-6.22714	0.005295	0.999939		H	-5.82367	-1.41556	2.79833		H	-6.72371	3.59572	1.987		F	7.27464	2.1383	-0.941938		O	-0.360674	2.7963	-2.89044
C	5.52597	2.23937	0.162291		C	-5.34567	-1.04012	1.51429		C	-5.91837	0.665577	2.2263		H	-4.98922	1.99483	1.15625		F	5.09249	2.12116	-1.23903		O	-1.24553	-0.102739	3.91356
C	5.34791	1.60812	-1.07507		H	-4.32587	-0.802732	1.21568		H	-5.93818	1.03446	3.24812		Cl	-5.11189	2.44341	-1.15655		C	5.95991	0.638094	0.365207		O	2.28025	-1.72209	2.32681
H	5.03343	2.18914	-1.93242		H	-5.63858	-1.9908	1.06118		C	-5.97722	1.56292	1.14947		C	-6.941	1.32049	0.508896		C	6.31195	-0.576508	-0.541181		O	-1.12844	-3.14344	-2.43242
C	5.53281	0.237269	-1.18127		C	-5.49228	-1.04543	3.01932		H	-5.99263	2.63179	1.33531		C	-6.41003	-0.102508	0.349159		F	4.65541	0.505558	0.750225		O	2.32615	-2.92681	-0.07259
H	5.36825	-0.26652	-2.12733		H	-5.19136	-0.083432	3.44181		C	-6.01149	1.08087	-0.158309		H	-7.61176	1.55293	-0.325374		F	6.744	0.595258	1.4624		O	-0.404881	3.90396	-0.437961
C	5.93485	-0.501218	-0.058879		H	-6.52338	-1.258	3.3134		H	-6.05793	1.77993	-0.988707		H	-7.52793	1.39173	1.43079		F	7.54657	-0.402427	-1.05642		O	-2.36372	2.01917	2.79457
O	5.28909	-2.61659	-0.956443		H	-4.8417	-1.81747	3.43858		C	-6.1563	-0.813082	-1.83199		Cl	-5.78667	-0.680565	1.97579		F	5.41614	-0.610127	-1.55346		O	-2.56635	-4.77987	-0.678042
C	6.01904	-1.9687	-0.18011		C	-7.62682	1.31369	-2.04268		H	-5.62977	-1.76655	-1.93616		H	-5.53093	-0.086461	-0.296157		C	6.31713	-1.93164	0.232973		O	-5.01329	1.86973	1.78254
O	6.90048	-2.54474	0.60636		H	-6.93582	2.10518	-2.34967		H	-5.69185	-0.113462	-2.53383		C	-7.42749	-1.10242	-0.184905		C	6.17669	-3.20011	-0.644889		O	4.04833	-2.04913	-2.09091
O	4.83125	4.27734	-0.791997		H	-8.65582	1.66125	-2.14511		C	-7.63796	-1.00138	-2.19861		C	-6.83619	-2.44285	-0.604159		F	5.32044	-1.93746	1.1572		O	2.01308	4.61091	0.849428
O	5.21605	4.2435	1.43503		H	-7.4759	0.443616	-2.68064		H	-8.11938	-1.71602	-1.52374		H	-7.94014	-0.655313	-1.0441		F	7.49803	-2.0074	0.896108		O	-4.87538	-0.190708	-2.72844
C	6.91747	-4.00739	0.653819		H	-7.4759	0.443616	-2.68064		H	-8.18261	-0.054737	-2.1253		H	-8.18729	-1.29438	0.581854		F	7.0836	-3.08718	-1.65831		O	2.15436	2.18714	-4.0744
C	7.73971	-4.57848	-0.48583							H	-7.74001	-1.3761	-3.22156		H	-6.10759	-2.80215	0.122227		F	4.92988	-3.19465	-1.20853		O	-2.64046	-2.51974	4.09067
H	7.27352	-4.36172	-1.44918												Cl	-5.81241	-2.18254	-2.14778		C	5.89062	4.57243	-0.057		O	3.94892	0.49385	2.88103
H	7.80605	-5.66489	-0.37291												H	-5.43068	5.67616	1.55321		H	4.97565	4.62685	-0.644897		O	-0.185339	-2.10797	-4.91102
H	8.75374	-4.16987	-0.476663												H	-4.60826	4.91498	0.180974		H	6.76005	4.6958	-0.704944		O	1.54674	-4.43381	2.17829
H	5.88396	-4.35698	0.633943												H	-4.31492	4.32471	1.81986		H	5.88954	5.35883	0.700397		O	-2.66776	4.21993	-2.06956
H	7.3592	-4.22134	1.62755												C	-7.87817	-3.49903	-0.919559		C	6.3832	-4.4802	0.125923		O	-0.351258	2.48818	4.6941
C	4.31527	5.61186	-0.659952												H	-8.57787	-3.15166	-1.6848		H	6.26736	-5.31517	-0.567991		H	-3.51789	-2.13989	0.960982
H	4.07307	5.9306	-1.67224												H	-8.44216	-3.71478	-0.0056		H	5.63593	-4.55643	0.917367		H	4.56094	-0.530725	0.3
H	5.06062	6.26902	-0.207723												H	-7.41223	-4.42483	-1.26196		H	7.38339	-4.50265	0.559015		H	-0.329196	3.52341	-3.53018
H	3.41903	5.60097	-0.034024

## Sheet: Supplementary Fig.3
PW12-NO2					SiW12-NO2					PMo12-NO2
P	-0.091833	0.024762	0.002758		Si	-0.09154	0.035406	0.006349		P	-0.141074	0.017458	-0.000915
W	-2.748	2.04076	-1.43201		W	-2.3606	0.939093	-2.50529		Mo	-2.0371	2.69441	-1.48559
W	-2.51219	-2.47252	1.17885		W	-2.99405	-1.07588	1.80328		Mo	-3.16979	-1.94939	0.658778
W	2.10776	2.49926	-1.42351		W	2.58619	1.05031	-2.12259		Mo	2.63786	2.09648	-0.999456
W	2.61571	-1.76432	1.61094		W	2.08773	-0.83351	2.68603		Mo	1.86804	-2.50875	1.77076
W	-2.91786	1.16175	1.94321		W	-2.79065	2.38397	0.535594		Mo	-2.95528	1.64705	1.72241
W	2.27812	1.64762	2.13894		W	2.31814	2.24585	1.35718		Mo	2.32675	0.82868	2.45933
W	-2.26401	-1.88681	-2.22298		W	-2.40776	-2.50131	-1.21419		Mo	-2.38369	-1.12751	-2.62596
W	2.57775	-1.13305	-2.04139		W	2.54874	-2.22738	-0.735377		Mo	2.45459	-1.54787	-1.7904
W	-0.640538	3.54528	0.84951		W	-0.086961	3.39254	-1.18042		Mo	-0.052936	3.44746	1.265
W	0.052926	0.720483	-3.54713		W	0.462445	-1.31023	-3.25193		Mo	0.633109	0.907684	-3.49693
W	-0.170462	-0.796811	3.46474		W	-0.547379	1.20858	3.25492		Mo	-0.839499	-0.93603	3.32767
W	0.249312	-3.60207	-0.605808		W	-0.251533	-3.32667	1.26842		Mo	-0.519571	-3.52537	-0.943839
O	-1.12186	1.15723	0.183756		O	-0.978139	1.25428	-0.670526		O	-0.937031	1.32587	0.227984
O	-0.798432	-1.32084	-0.285797		O	-1.06275	-1.23596	0.422219		O	-1.08618	-1.09902	-0.508166
O	0.858167	0.384794	-1.17537		O	1.06641	-0.441573	-1.06629		O	0.988138	0.261141	-1.05853
O	0.746611	-0.090345	1.31333		O	0.649794	0.622357	1.36037		O	0.508529	-0.421166	1.35435
O	-3.14093	-0.046696	-1.64025		O	-2.88982	-0.714009	-1.87919		O	-2.92328	0.792877	-1.86627
O	-3.11979	-0.690232	1.46674		O	-3.34996	0.572842	1.08071		O	-3.41603	-0.120298	1.15727
O	2.72238	2.02428	0.379086		O	2.94092	1.59547	-0.24968		O	2.99018	1.28107	0.820834
O	3.0391	-1.22587	-0.203023		O	2.74418	-1.39877	0.959305		O	2.66753	-1.89978	-0.023368
O	-1.46306	0.519588	3.04908		O	-1.57817	2.21812	2.00311		O	-1.73289	0.607289	2.98168
O	0.719609	2.74962	1.9002		O	0.987326	3.2556	0.310486		O	1.00738	2.2776	2.25407
O	-1.07487	-0.794709	-3.17014		O	-0.871587	-2.3012	-2.30556		O	-0.944382	-0.2478	-3.3668
O	1.43402	-2.56168	-1.80438		O	1.17031	-3.28103	0.032442		O	0.982245	-2.63004	-1.95869
O	0.701122	3.36433	-0.611108		O	1.25536	2.33102	-2.12539		O	1.41162	3.13209	-0.168573
O	-1.38685	1.69813	-2.67141		O	-0.800487	0.121494	-3.23221		O	-0.718942	2.17071	-2.60212
O	-1.21288	-2.05659	2.60211		O	-1.72174	-0.19996	3.00075		O	-1.90323	-1.94841	2.22824
O	1.42121	-3.01058	0.748524		O	0.739966	-2.17671	2.37655		O	0.622087	-3.35561	0.523261
O	-3.65803	1.66221	0.248883		O	-3.3951	1.92272	-1.20854		O	-3.33415	2.42998	0.112118
O	-3.17794	-2.42499	-0.601595		O	-3.53332	-2.08025	0.303119		O	-3.61857	-1.61231	-1.11057
O	3.30178	0.858901	-1.92736		O	3.60396	-0.642493	-1.53274		O	3.50691	0.281904	-1.60147
O	3.21753	-0.002581	2.15549		O	3.0061	0.84744	2.41037		O	2.85689	-0.978796	2.45378
O	-2.02167	2.89794	1.94867		O	-1.67418	3.74834	-0.220296		O	-1.66373	3.09674	2.12086
O	1.17147	0.829759	3.71996		O	0.978835	2.60677	2.90745		O	0.881322	0.164862	3.89187
O	-1.09248	-3.31616	-2.02249		O	-1.49894	-3.76299	-0.113815		O	-1.63589	-2.80451	-2.46229
O	1.56744	-0.424008	-3.52908		O	1.82078	-2.44487	-2.47323		O	1.7733	-0.490627	-3.47283
O	-1.93887	3.52262	-0.635279		O	-1.31289	2.75673	-2.7215		O	-1.11508	3.87248	-0.375578
O	1.22268	2.17696	-3.05644		O	1.87157	0.020521	-3.50317		O	1.9107	2.14392	-2.73699
O	1.4671	-1.77518	3.13129		O	0.875811	0.064492	3.85236		O	0.648866	-2.40438	3.10281
O	-1.21221	-3.78177	0.578203		O	-1.9207	-2.78464	2.3639		O	-2.10243	-3.49376	0.05579
O	-3.98989	2.70621	-2.36643		O	-3.29682	1.20923	-3.89544		O	-3.00514	3.70282	-2.42858
O	-3.65698	-3.41506	1.9873		O	-4.28162	-1.3752	2.86595		O	-4.53801	-2.69599	1.29357
O	3.19498	3.73286	-1.81847		O	3.90561	1.79698	-2.88267		O	4.0181	3.05501	-1.14508
O	3.91981	-2.73506	2.07363		O	3.13747	-1.60788	3.76574		O	2.87396	-3.78985	2.20368
O	-4.18911	1.4118	3.02776		O	-4.06292	3.31018	1.1576		O	-4.25058	2.06464	2.7142
O	3.29733	2.62448	3.07363		O	3.38411	3.50022	1.772		O	3.41206	1.4823	3.57498
O	-3.34367	-2.41168	-3.41256		O	-3.4177	-3.49655	-2.13633		O	-3.45565	-1.2811	-3.91639
O	3.94302	-1.79384	-2.79271		O	3.88307	-3.27466	-0.763937		O	3.73148	-2.38371	-2.51596
O	-0.550925	5.18537	1.24325		O	0.233807	4.929	-1.82199		O	0.379067	4.97576	1.82365
O	-0.21354	1.00041	-5.19093		O	0.332216	-1.92887	-4.82169		O	0.585817	1.39378	-5.10854
O	-0.403825	-1.07783	5.11825		O	-1.00473	1.91267	4.73047		O	-1.29256	-1.34655	4.90233
O	0.732127	-5.196	-0.884044		O	-0.078372	-4.83005	2.03159		O	-0.353067	-5.13755	-1.3957
H	-3.81101	-0.262226	-0.968306		H	4.57894	-0.619363	-1.43869		H	-3.6752	0.680894	-1.26141
H	4.18537	0.900352	-1.50758		H	1.15852	3.29787	3.56005		H	4.48173	0.242642	-1.5994
H	1.52593	0.955962	4.61284		H	-2.37403	-3.46089	2.88758		H	1.26544	-0.099803	4.74185
N	5.974	-0.004186	0.404144		H	-1.57394	3.37132	-3.42174		N	6.17823	-0.167749	0.347134
O	5.97304	-1.17843	0.192057		N	6.34425	-0.139776	0.341666		O	6.18556	0.285981	-0.772818
O	5.51094	0.954474	-0.166919		O	5.5439	0.064679	1.20235		O	5.38171	-0.787385	0.986472

## Sheet: Supplementary Fig.10
PET single unit					PET double unit					PET three unit					PW12-PET
C	3.25619	0.432694	0.045467		C	2.09104	0.594013	-0.123242		C	7.36625	0.502155	-0.242607		P	-0.516229	-0.030859	-0.019042
C	-0.442313	1.07865	-0.180305		C	5.79781	0.955963	0.389192		C	11.0942	0.980974	-0.162843		W	-2.9859	-1.66001	-2.11581
H	-1.11454	1.92528	-0.246952		H	6.50121	1.71412	0.710823		H	11.8061	1.79661	-0.130764		W	-3.07665	0.800244	2.46285
C	0.932749	1.26848	-0.111766		C	4.43644	1.22965	0.333539		C	9.72762	1.23279	-0.181909		W	1.89593	-1.13581	-2.48125
H	1.36584	2.26226	-0.123554		H	4.04561	2.20266	0.608813		H	9.34102	2.24547	-0.16528		W	2.00556	1.78118	1.86597
C	1.79187	0.165668	-0.025285		C	3.53695	0.24072	-0.085208		C	8.8172	0.168941	-0.224444		W	-3.48795	1.66206	-1.14864
C	1.26657	-1.1336	-0.007364		C	4.00748	-1.0285	-0.449211		C	9.28203	-1.15325	-0.247738		W	1.64258	2.40203	-1.53195
H	1.93819	-1.98076	0.0599		H	3.30506	-1.78694	-0.77249		H	8.57108	-1.96968	-0.281414		W	-2.46352	-2.54258	1.77748
C	-0.108572	-1.32321	-0.075373		C	5.36899	-1.30158	-0.393238		C	10.6488	-1.40437	-0.228705		W	2.37184	-1.81668	1.08641
H	-0.54177	-2.31691	-0.062851		H	5.76064	-2.27394	-0.669485		H	11.0361	-2.41669	-0.246763		W	-1.07984	0.848897	-3.52328
C	-0.967723	-0.220526	-0.162592		C	6.26837	-0.313175	0.025914		C	11.5591	-0.340926	-0.185496		W	0.012959	-3.5196	-0.839547
O	-2.92405	-1.59953	-0.208745		O	8.16062	-1.75242	-0.253377		O	13.451	-1.80743	-0.197198		W	-0.942323	3.37706	0.934178
C	-2.43317	-0.486765	-0.231341		C	7.71727	-0.665196	0.064181		C	13.0132	-0.673037	-0.167924		W	-0.155086	-0.725653	3.57599
O	-3.15477	0.65038	-0.325411		O	8.48013	0.360881	0.495814		O	13.7876	0.430614	-0.111726		O	-1.54039	0.081931	-1.16543
O	3.98299	-0.703199	0.126206		O	1.32095	-0.442292	-0.534605		O	6.58624	-0.605565	-0.272709		O	-1.21089	-0.444656	1.30016
O	3.75348	1.54169	0.032937		O	1.64195	1.68147	0.179198		O	6.92102	1.63238	-0.229863		O	0.546737	-1.09747	-0.406348
C	-4.5917	0.491721	-0.378174		C	9.90581	0.118627	0.548743		C	15.2175	0.208117	-0.109957		O	0.183213	1.34542	0.16231
C	-5.17657	0.326322	1.01514		C	10.5465	0.317031	-0.815297		C	15.7425	0.006892	-1.52215		O	-3.38723	-1.97503	-0.040942
H	-4.82041	-0.600788	1.46952		H	10.1739	-0.427022	-1.52268		H	15.3296	-0.90677	-1.95529		O	-3.68525	1.08875	0.687307
H	-6.26902	0.284949	0.957139		H	11.6325	0.203864	-0.735485		H	16.8335	-0.082432	-1.50357		O	2.27507	0.703052	-1.93708
H	-4.89657	1.16774	1.6554		H	10.3314	1.31688	-1.20296		H	15.4766	0.855327	-2.15912		O	2.63272	0.065018	1.25666
H	-4.82658	-0.368375	-1.00933		H	10.0754	-0.894205	0.921088		H	15.4366	-0.657069	0.519881		O	-2.17732	2.88245	-0.442868
H	-4.94641	1.40571	-0.85925		H	10.2751	0.842805	1.27793		H	15.6296	1.1088	0.349922		O	0.132163	2.03778	-2.67835
C	5.40358	-0.511125	0.197307		C	-8.56342	-0.595407	-0.006083		C	-3.21636	-0.57993	1.09956		O	-1.18718	-3.32486	0.675984
H	5.83277	-1.51077	0.257731		C	-4.85811	-1.00465	0.495521		C	0.524366	-0.822895	1.39426		O	1.18903	-1.72269	2.50789
H	5.66717	0.076204	1.08024		H	-4.1621	-1.77854	0.795169		H	1.26016	-1.46973	1.85607		O	0.417357	-0.446073	-3.35851
H	5.76467	0.010845	-0.692175		C	-6.22182	-1.26453	0.431364		C	-0.833528	-1.0882	1.52502		O	-1.5229	-2.77491	-1.78799
H	5.76467	0.010845	-0.692175		H	-6.62157	-2.2417	0.677448		H	-1.18885	-1.94366	2.08817		O	-1.917	2.35254	2.12364
					C	-7.11278	-0.255869	0.043591		C	-1.77578	-0.243986	0.923996		O	0.878939	0.785047	3.04629
					C	-6.63166	1.01977	-0.281206		C	-1.35235	0.871036	0.187998		O	-4.05473	-0.088383	-1.70632
					H	-7.32804	1.79376	-0.579785		H	-2.08785	1.5176	-0.274621		O	-3.54322	-1.03753	2.36893
					C	-5.26795	1.27986	-0.217927		C	0.005379	1.13629	0.056795		O	3.03595	-1.63187	-0.864788
					H	-4.86883	2.25735	-0.463796		H	0.360585	1.99152	-0.506753		O	2.51311	2.51152	0.128232
					C	-4.37693	0.271034	0.170233		C	0.947737	0.292476	0.65855		O	-2.57732	1.79492	-2.8692
					O	-2.46992	1.70297	-0.051673		O	2.79575	1.58992	-0.139369		O	0.321752	3.82872	-0.728412
					C	-2.92793	0.610733	0.218306		C	2.38784	0.629272	0.482164		O	-1.32105	-2.26343	3.22977
					O	-2.16685	-0.443881	0.598164		O	3.20129	-0.263328	1.09525		O	1.47691	-3.38758	0.360644
					O	-9.32349	0.452307	-0.390908		O	-4.03009	0.309083	0.484604		O	-2.22439	-0.749513	-3.56289
					O	-9.02181	-1.6875	0.266334		O	-3.62958	-1.537	1.72205		O	1.11874	-2.86403	-2.26066
					C	-0.754573	-0.192618	0.723057		C	4.61294	0.012929	1.02241		O	0.699044	3.20494	1.88438
					C	-0.088918	-0.174982	-0.652117		C	5.16673	-0.377312	-0.347191		O	-1.72138	0.296729	3.77806
					H	-0.368242	-1.02656	1.31198		H	5.06454	-0.609959	1.79671		O	-4.12331	-2.68651	-2.83271
					H	-0.58587	0.751814	1.24142		H	4.79918	1.06824	1.22402		O	-4.30663	1.45554	3.41848
					C	-10.733	0.188208	-0.458156		C	-5.43733	0.040043	0.60213		O	3.05435	-1.39474	-3.68807
					H	-0.249145	0.785978	-1.14201		H	4.94938	0.397948	-1.0826		O	3.23594	2.32999	2.88336
					H	-0.482421	-0.987524	-1.2657		H	4.74122	-1.33226	-0.661173		O	-4.85845	2.62129	-1.39434
					H	-11.1921	1.12282	-0.778694		C	-13.8869	-0.059877	-0.058379		O	2.56306	3.43288	-2.51148
					H	-11.1132	-0.11297	0.52095		C	-10.2817	0.921951	0.37538		O	-3.41939	-3.85145	2.25957
					H	-10.9392	-0.609472	-1.17586		H	-9.6913	1.57837	1.00272		O	3.79576	-2.47283	1.73509
										C	-11.6595	0.83845	0.536915		O	-1.01155	1.2981	-5.15144
										H	-12.1752	1.42413	1.28937		O	-0.069657	-5.17389	-1.17528
										C	-12.4131	-0.013995	-0.279644		O	-1.40231	4.97117	1.27403
										C	-11.7802	-0.78644	-1.26293		O	0.347227	-1.00612	5.16453
										H	-12.3713	-1.44322	-1.88935		H	-4.11199	-1.36757	0.188623
										C	-10.4025	-0.703573	-1.42486		H	3.9996	-2.04438	-1.02741
										H	-9.8878	-1.2902	-2.17728		H	-0.188233	4.27021	-1.42676
										C	-9.64887	0.149732	-0.60851		C	5.1943	3.68309	0.358538
										O	-7.58825	-0.453774	-1.6704		C	6.16125	0.136573	1.16867
										C	-8.17807	0.195016	-0.829315		H	6.46492	-0.448193	2.02896
										O	-7.55807	1.05242	0.019994		C	5.94041	1.50456	1.27931
										O	-14.5062	-0.914639	-0.900183		H	6.05283	2.01937	2.22598
										O	-14.4743	0.593407	0.781172		C	5.52597	2.23937	0.162291
										C	-6.13427	1.17272	-0.135238		C	5.34791	1.60812	-1.07507
										C	-15.9299	-1.00418	-0.736519		H	5.03343	2.18914	-1.93242
										H	-16.3963	-0.030309	-0.903592		C	5.53281	0.237269	-1.18127
										H	-16.1785	-1.34487	0.271439		H	5.36825	-0.26652	-2.12733
										H	-16.2664	-1.72519	-1.48076		C	5.93485	-0.501218	-0.058879
										H	-5.72616	0.014114	1.65661		O	5.28909	-2.61659	-0.956443
										H	-5.67075	-0.92706	0.151619		C	6.01904	-1.9687	-0.18011
										H	-5.87213	1.1573	-1.19504		O	6.90048	-2.54474	0.60636
										H	-5.87206	2.13806	0.301004		O	4.83125	4.27734	-0.791997
															O	5.21605	4.2435	1.43503
															C	6.91747	-4.00739	0.653819
															C	7.73971	-4.57848	-0.48583
															H	7.27352	-4.36172	-1.44918
															H	7.80605	-5.66489	-0.37291
															H	8.75374	-4.16987	-0.476663
															H	5.88396	-4.35698	0.633943
															H	7.3592	-4.22134	1.62755
															C	4.31527	5.61186	-0.659952
															H	4.07307	5.9306	-1.67224
															H	5.06062	6.26902	-0.207723
															H	3.41903	5.60097	-0.034024

## Sheet: Supplementary Fig.11
PW12-PET
P	-0.516229	-0.030859	-0.019042
W	-2.9859	-1.66001	-2.11581
W	-3.07665	0.800244	2.46285
W	1.89593	-1.13581	-2.48125
W	2.00556	1.78118	1.86597
W	-3.48795	1.66206	-1.14864
W	1.64258	2.40203	-1.53195
W	-2.46352	-2.54258	1.77748
W	2.37184	-1.81668	1.08641
W	-1.07984	0.848897	-3.52328
W	0.012959	-3.5196	-0.839547
W	-0.942323	3.37706	0.934178
W	-0.155086	-0.725653	3.57599
O	-1.54039	0.081931	-1.16543
O	-1.21089	-0.444656	1.30016
O	0.546737	-1.09747	-0.406348
O	0.183213	1.34542	0.16231
O	-3.38723	-1.97503	-0.040942
O	-3.68525	1.08875	0.687307
O	2.27507	0.703052	-1.93708
O	2.63272	0.065018	1.25666
O	-2.17732	2.88245	-0.442868
O	0.132163	2.03778	-2.67835
O	-1.18718	-3.32486	0.675984
O	1.18903	-1.72269	2.50789
O	0.417357	-0.446073	-3.35851
O	-1.5229	-2.77491	-1.78799
O	-1.917	2.35254	2.12364
O	0.878939	0.785047	3.04629
O	-4.05473	-0.088383	-1.70632
O	-3.54322	-1.03753	2.36893
O	3.03595	-1.63187	-0.864788
O	2.51311	2.51152	0.128232
O	-2.57732	1.79492	-2.8692
O	0.321752	3.82872	-0.728412
O	-1.32105	-2.26343	3.22977
O	1.47691	-3.38758	0.360644
O	-2.22439	-0.749513	-3.56289
O	1.11874	-2.86403	-2.26066
O	0.699044	3.20494	1.88438
O	-1.72138	0.296729	3.77806
O	-4.12331	-2.68651	-2.83271
O	-4.30663	1.45554	3.41848
O	3.05435	-1.39474	-3.68807
O	3.23594	2.32999	2.88336
O	-4.85845	2.62129	-1.39434
O	2.56306	3.43288	-2.51148
O	-3.41939	-3.85145	2.25957
O	3.79576	-2.47283	1.73509
O	-1.01155	1.2981	-5.15144
O	-0.069657	-5.17389	-1.17528
O	-1.40231	4.97117	1.27403
O	0.347227	-1.00612	5.16453
H	-4.11199	-1.36757	0.188623
H	3.9996	-2.04438	-1.02741
H	-0.188233	4.27021	-1.42676
C	5.1943	3.68309	0.358538
C	6.16125	0.136573	1.16867
H	6.46492	-0.448193	2.02896
C	5.94041	1.50456	1.27931
H	6.05283	2.01937	2.22598
C	5.52597	2.23937	0.162291
C	5.34791	1.60812	-1.07507
H	5.03343	2.18914	-1.93242
C	5.53281	0.237269	-1.18127
H	5.36825	-0.26652	-2.12733
C	5.93485	-0.501218	-0.058879
O	5.28909	-2.61659	-0.956443
C	6.01904	-1.9687	-0.18011
O	6.90048	-2.54474	0.60636
O	4.83125	4.27734	-0.791997
O	5.21605	4.2435	1.43503
C	6.91747	-4.00739	0.653819
C	7.73971	-4.57848	-0.48583
H	7.27352	-4.36172	-1.44918
H	7.80605	-5.66489	-0.37291
H	8.75374	-4.16987	-0.476663
H	5.88396	-4.35698	0.633943
H	7.3592	-4.22134	1.62755
C	4.31527	5.61186	-0.659952
H	4.07307	5.9306	-1.67224
H	5.06062	6.26902	-0.207723
H	3.41903	5.60097	-0.034024

## Sheet: Supplementary Fig.12
PW12-NO2					1e PW12-PET-NO2					2e PW12-PET-NO2					3e PW12-PET-NO2
P	-0.091833	0.024762	0.002758		P	0.395949	-0.040193	0.044962		P	0.389217	-0.0372	0.046613		P	0.367871	0.023583	0.039682
W	-2.748	2.04076	-1.43201		W	2.90447	-1.58799	2.16194		W	2.9052	-1.61608	2.15581		W	2.99286	-1.49622	2.00623
W	-2.51219	-2.47252	1.17885		W	2.94368	0.770119	-2.45892		W	2.90245	0.746125	-2.49844		W	2.88306	0.841807	-2.52139
W	2.10776	2.49926	-1.42351		W	-1.9914	-1.12222	2.53413		W	-1.98553	-1.07853	2.57554		W	-1.93822	-1.06926	2.60201
W	2.61571	-1.76432	1.61094		W	-2.13742	1.67589	-1.88089		W	-2.11229	1.72085	-1.88369		W	-2.21881	1.66299	-1.8726
W	-2.91786	1.16175	1.94321		W	3.33579	1.73221	1.1388		W	3.37696	1.68502	1.08824		W	3.32136	1.85857	1.03446
W	2.27812	1.64762	2.13894		W	-1.76869	2.40845	1.50335		W	-1.73665	2.43649	1.50946		W	-1.80958	2.43213	1.50595
W	-2.26401	-1.88681	-2.22298		W	2.38485	-2.56709	-1.68316		W	2.32838	-2.584	-1.689		W	2.45468	-2.47185	-1.56082
W	2.57775	-1.13305	-2.04139		W	-2.44968	-1.92015	-1.01496		W	-2.46454	-1.86253	-0.999822		W	-2.41701	-1.93804	-0.966518
W	-0.640538	3.54528	0.84951		W	0.9519	0.915026	3.53451		W	0.999846	0.919877	3.52177		W	1.02538	0.990542	3.49132
W	0.052926	0.720483	-3.54713		W	-0.056115	-3.51387	0.954012		W	-0.099299	-3.49571	0.985572		W	-0.007834	-3.46506	1.03727
W	-0.170462	-0.796811	3.46474		W	0.779105	3.36542	-1.00347		W	0.809041	3.37774	-0.998832		W	0.673165	3.41159	-1.06687
W	0.249312	-3.60207	-0.605808		W	0.04888	-0.827489	-3.53536		W	-0.004142	-0.838918	-3.54583		W	0.019852	-0.855798	-3.49836
O	-1.12186	1.15723	0.183756		O	1.41919	0.110219	1.18879		O	1.43264	0.101325	1.17611		O	1.4175	0.225959	1.15041
O	-0.798432	-1.32084	-0.285797		O	1.09567	-0.479663	-1.26371		O	1.05628	-0.489006	-1.27701		O	1.06685	-0.407194	-1.26963
O	0.858167	0.384794	-1.17537		O	-0.655231	-1.1155	0.459425		O	-0.672212	-1.09493	0.485195		O	-0.647875	-1.0769	0.497327
O	0.746611	-0.090345	1.31333		O	-0.307778	1.32738	-0.171862		O	-0.296946	1.34083	-0.170716		O	-0.379907	1.36686	-0.19533
O	-3.14093	-0.046696	-1.64025		O	3.30709	-1.92698	0.102793		O	3.26759	-1.94946	0.107316		O	3.29395	-1.85504	0.123273
O	-3.11979	-0.690232	1.46674		O	3.53052	1.10369	-0.684829		O	3.55251	1.02863	-0.696082		O	3.50226	1.25926	-0.760168
O	2.72238	2.02428	0.379086		O	-2.3798	0.724111	1.93545		O	-2.35883	0.762703	1.98756		O	-2.3948	0.720212	1.972
O	3.0391	-1.22587	-0.203023		O	-2.7293	0.008352	-1.22729		O	-2.72057	0.023055	-1.13768		O	-2.73774	-0.09489	-1.17206
O	-1.46306	0.519588	3.04908		O	2.02426	2.92519	0.392917		O	2.08081	2.90955	0.38928		O	1.9377	3.02081	0.334409
O	0.719609	2.74962	1.9002		O	-0.24382	2.11362	2.6453		O	-0.184779	2.1313	2.63691		O	-0.262658	2.15036	2.62163
O	-1.07487	-0.794709	-3.17014		O	1.11171	-3.33691	-0.590939		O	1.0551	-3.33357	-0.571316		O	1.14479	-3.29232	-0.531968
O	1.43402	-2.56168	-1.80438		O	-1.29177	-1.77218	-2.47497		O	-1.33445	-1.83061	-2.46474		O	-1.25838	-1.91708	-2.4253
O	0.701122	3.36433	-0.611108		O	-0.521997	-0.357307	3.40654		O	-0.483306	-0.33735	3.4233		O	-0.458613	-0.300661	3.43562
O	-1.38685	1.69813	-2.67141		O	1.45618	-2.71732	1.89821		O	1.43393	-2.72285	1.9157		O	1.51155	-2.62299	1.94322
O	-1.21288	-2.05659	2.60211		O	1.77355	2.32507	-2.1595		O	1.81304	2.30168	-2.15094		O	1.69138	2.37188	-2.21892
O	1.42121	-3.01058	0.748524		O	-0.974949	0.730101	-3.04894		O	-1.02449	0.679394	-3.05952		O	-1.04563	0.621484	-3.04968
O	-3.65803	1.66221	0.248883		O	3.94737	0.009973	1.71808		O	3.96589	-0.037073	1.71817		O	3.97034	0.194932	1.66499
O	-3.17794	-2.42499	-0.601595		O	3.44756	-1.04809	-2.32235		O	3.41868	-1.0916	-2.29809		O	3.44741	-0.939408	-2.32424
O	3.30178	0.858901	-1.92736		O	-3.17982	-1.57698	0.911963		O	-3.20064	-1.54141	0.985864		O	-3.17038	-1.61772	1.01469
O	3.21753	-0.002581	2.15549		O	-2.62983	2.49606	-0.162363		O	-2.60523	2.5309	-0.128386		O	-2.71291	2.46895	-0.124497
O	-2.02167	2.89794	1.94867		O	2.43501	1.90345	2.83797		O	2.48644	1.87855	2.81267		O	2.41977	2.05583	2.76455
O	1.17147	0.829759	3.71996		O	-0.438633	3.84062	0.683791		O	-0.345257	3.84793	0.722047		O	-0.479583	3.87653	0.689735
O	-1.09248	-3.31616	-2.02249		O	1.24516	-2.31094	-3.16793		O	1.19583	-2.35153	-3.15986		O	1.29124	-2.27388	-3.06549
O	1.56744	-0.424008	-3.52908		O	-1.59913	-3.40558	-0.271221		O	-1.65053	-3.369	-0.209014		O	-1.55053	-3.41358	-0.162745
O	-1.93887	3.52262	-0.635279		O	2.14389	-0.621756	3.59976		O	2.16667	-0.635578	3.5984		O	2.22008	-0.492479	3.50452
O	1.22268	2.17696	-3.05644		O	-1.24632	-2.81256	2.35575		O	-1.25587	-2.77976	2.40524		O	-1.18287	-2.76421	2.44492
O	1.4671	-1.77518	3.13129		O	-0.850395	3.15996	-1.92216		O	-0.813058	3.16785	-1.93047		O	-0.948224	3.1623	-1.96428
O	-1.21221	-3.78177	0.578203		O	1.60447	0.242189	-3.75726		O	1.59271	0.191209	-3.77923		O	1.56219	0.241414	-3.7894
O	-3.98989	2.70621	-2.36643		O	4.06222	-2.5784	2.90874		O	4.05265	-2.62972	2.90102		O	4.18651	-2.43749	2.78509
O	-3.65698	-3.41506	1.9873		O	4.18086	1.42099	-3.42051		O	4.14986	1.36829	-3.47479		O	4.0774	1.51704	-3.53692
O	3.19498	3.73286	-1.81847		O	-3.15756	-1.34261	3.74847		O	-3.13231	-1.28125	3.81895		O	-3.08214	-1.29621	3.85378
O	3.91981	-2.73506	2.07363		O	-3.3827	2.19369	-2.90757		O	-3.37269	2.25196	-2.89106		O	-3.49998	2.13937	-2.88929
O	-4.18911	1.4118	3.02776		O	4.70873	2.70931	1.34739		O	4.76837	2.64672	1.29491		O	4.65295	2.9099	1.23695
O	3.29733	2.62448	3.07363		O	-2.71075	3.44955	2.46292		O	-2.65444	3.50184	2.47666		O	-2.76596	3.46768	2.4788
O	-3.34367	-2.41168	-3.41256		O	3.35628	-3.87937	-2.14272		O	3.28947	-3.91827	-2.13231		O	3.45519	-3.77442	-2.02943
O	3.94302	-1.79384	-2.79271		O	-3.87808	-2.58209	-1.66228		O	-3.92766	-2.51226	-1.60454		O	-3.85301	-2.66183	-1.57122
O	-0.550925	5.18537	1.24325		O	0.887546	1.41116	5.15524		O	0.955302	1.43087	5.14565		O	0.987527	1.493	5.1255
O	-0.21354	1.00041	-5.19093		O	0.025684	-5.16097	1.33392		O	-0.033906	-5.14964	1.36918		O	0.107217	-5.11428	1.45432
O	-0.403825	-1.07783	5.11825		O	1.22741	4.9574	-1.39546		O	1.27298	4.96125	-1.4231		O	1.07669	5.01685	-1.5018
O	0.732127	-5.196	-0.884044		O	-0.443174	-1.13938	-5.12735		O	-0.499942	-1.1596	-5.14039		O	-0.460255	-1.24463	-5.0917
H	-3.81101	-0.262226	-0.968306		H	4.02774	-1.31666	-0.14742		H	3.94957	-1.3062	-0.171348		H	5.04286	-1.59527	-0.231209
H	4.18537	0.900352	-1.50758		H	-4.09717	-1.96469	1.08577		H	-4.0578	-1.99639	1.18099		H	-3.90749	-2.21922	1.24499
H	1.52593	0.955962	4.61284		H	0.172775	4.09428	1.39557		H	0.318883	3.92849	1.4307		H	0.220245	3.93197	1.36625
N	5.974	-0.004186	0.404144		C	-5.29526	3.73433	-0.472018		C	-5.30427	3.7196	-0.432634		C	-5.51089	3.47483	-0.412452
O	5.97304	-1.17843	0.192057		C	-6.28813	0.19421	-1.26107		C	-6.27633	0.179146	-1.23656		C	-6.32244	-0.106687	-1.20637
O	5.51094	0.954474	-0.166919		H	-6.57824	-0.395967	-2.12194		H	-6.55397	-0.410523	-2.10147		H	-6.58567	-0.707564	-2.0678
					C	-6.0667	1.56091	-1.37736		C	-6.05652	1.5457	-1.34826		C	-6.16831	1.26804	-1.31923
					H	-6.16283	2.06936	-2.32882		H	-6.14502	2.05644	-2.29911		H	-6.29756	1.7759	-2.26693
					C	-5.6508	2.29954	-0.263881		C	-5.64183	2.28094	-0.232167		C	-5.76087	2.01945	-0.211032
					C	-5.47578	1.67271	0.976262		C	-5.45735	1.64731	1.00306		C	-5.50754	1.39032	1.01411
					H	-5.13868	2.25214	1.82594		H	-5.09887	2.21866	1.84938		H	-5.13521	1.97129	1.84764
					C	-5.6764	0.304931	1.09029		C	-5.66991	0.280894	1.11456		C	-5.6645	0.016043	1.12877
					H	-5.50712	-0.197176	2.03592		H	-5.4912	-0.226766	2.05503		H	-5.42943	-0.48584	2.05924
					C	-6.07649	-0.438915	-0.028687		C	-6.07677	-0.458151	-0.004344		C	-6.07289	-0.737605	0.020489
					O	-5.54805	-2.54664	0.962113		O	-5.64326	-2.57514	1.02177		O	-5.61391	-2.8449	1.06631
					C	-6.16541	-1.90736	0.100807		C	-6.17863	-1.92748	0.120962		C	-6.11985	-2.21059	0.144801
					O	-6.94391	-2.4905	-0.802127		O	-6.89717	-2.50304	-0.848469		O	-6.77718	-2.81035	-0.86468
					O	-4.88194	4.32085	0.666351		O	-4.85714	4.2952	0.699431		O	-5.04505	4.06727	0.703137
					O	-5.34065	4.29992	-1.54613		O	-5.39937	4.30628	-1.49331		O	-5.69559	4.06721	-1.45949
					C	-6.89682	-3.94309	-0.870283		C	-6.79346	-3.94414	-0.952313		C	-6.56507	-4.23232	-0.994788
					C	-7.81968	-4.57301	0.157946		C	-7.75466	-4.64121	-0.003484		C	-7.50425	-5.02363	-0.096944
					H	-7.47375	-4.35328	1.16988		H	-7.47855	-4.43714	1.03275		H	-7.27777	-4.82195	0.951646
					H	-7.82825	-5.65951	0.023818		H	-7.71502	-5.72357	-0.167294		H	-7.37982	-6.09683	-0.281593
					H	-8.8426	-4.20338	0.040601		H	-8.78228	-4.30396	-0.172892		H	-8.5486	-4.75797	-0.294284
					H	-5.85993	-4.25584	-0.737511		H	-5.75631	-4.22602	-0.764322		H	-5.51684	-4.44376	-0.77808
					H	-7.21376	-4.16295	-1.89116		H	-7.03618	-4.1499	-1.99703		H	-6.75464	-4.43456	-2.05185
					C	-4.24868	5.59783	0.506167		C	-4.17926	5.54526	0.527575		C	-4.38493	5.32189	0.504035
					H	-3.96997	5.91085	1.51092		H	-3.84809	5.83336	1.52371		H	-4.01367	5.60975	1.48581
					H	-4.93127	6.31358	0.042478		H	-4.84746	6.29479	0.095236		H	-5.07563	6.0671	0.097962
					H	-3.35821	5.48866	-0.118659		H	-3.31621	5.40373	-0.128207		H	-3.54616	5.18273	-0.18275
					N	6.64483	0.084786	-0.649836		N	6.63724	-0.025481	-0.770827		N	6.81367	-0.898855	-0.678335
					O	5.97471	-0.894959	-0.444158		O	5.93259	-0.971411	-0.514017		O	5.99024	-1.91603	-0.294621
					O	6.40949	1.19924	-1.01794		O	6.40661	1.11284	-1.07937		O	6.26757	0.15111	-0.85789

## Sheet: Supplementary Fig.13
PW12-PU					PW12-PS					PW12-PVC					PW12-PTFE					PW12-PE
P	0.288415	-0.018807	-0.003556		P	0.279409	0.025639	-0.010356		P	0.550613	-0.034939	0.023388		P	-0.791952	-0.014906	0.022928		H	8.16352	-4.73956	1.3334
W	2.47622	-1.52588	-2.47973		W	2.75857	2.51878	0.891937		W	2.38927	-3.08241	0.729032		W	-3.47031	0.172468	2.47157		C	8.581	-3.7585	1.08638
W	2.93466	2.28875	1.04079		W	2.89848	-2.28053	-1.14717		W	3.66541	1.83874	-0.471315		W	-3.22383	-0.448706	-2.69545		C	7.47431	-2.72944	0.834284
W	-2.27276	-2.21006	-1.32581		W	-2.11189	2.35877	1.35461		W	-2.37758	-2.12269	0.349196		W	1.40327	0.620999	2.80998		H	9.21684	-3.88	0.202272
W	-1.91347	1.22433	2.59345		W	-2.30674	-2.26755	-1.09742		W	-1.38732	3.00589	-0.411559		W	1.97986	-0.439643	-2.27292		H	9.22508	-3.45138	1.91796
W	3.49841	-1.40757	0.859561		W	2.72485	1.24794	-2.36237		W	3.07381	-0.212525	2.5983		W	-3.28301	-2.60185	0.355584		H	6.83532	-2.65655	1.72575
W	-1.44422	-2.19981	2.25427		W	-2.4732	1.06504	-2.05527		W	-2.01352	0.950363	2.31594		W	1.90163	-2.299	0.656957		H	6.82719	-3.08311	0.019244
W	1.81072	2.43538	-2.23142		W	2.88394	-1.30384	2.17306		W	3.00694	-0.84012	-2.5587		W	-3.32273	2.46898	-0.838127		C	8.01361	-1.33683	0.483211
W	-2.84678	1.38141	-0.996438		W	-2.02068	-1.1815	2.43016		W	-1.84855	0.052787	-2.60433		W	1.54183	2.65834	-0.293449		C	6.91425	-0.295993	0.230292
W	0.990112	-3.59857	-0.156664		W	0.260349	3.45447	-1.29685		W	0.12837	-1.98359	3.09597		W	-1.01436	-2.20137	2.95434		H	8.65022	-1.40676	-0.4093
W	-0.781063	0.048992	-3.4666		W	0.365105	1.14468	3.43117		W	-0.070727	-2.89925	-2.10114		W	-1.01017	2.97146	2.0499		H	8.66171	-0.980471	1.29538
W	1.25616	0.045928	3.42238		W	0.144914	-1.21979	-3.34179		W	1.13664	2.8779	1.98723		W	-0.518008	-2.86505	-2.09136		H	6.29643	-0.217577	1.14177
W	-0.200516	3.61536	0.306732		W	0.484937	-3.50463	1.03727		W	1.20861	2.07959	-2.9233		W	-0.757434	1.96497	-3.08901		H	6.27858	-0.662919	-0.59448
O	1.32393	-1.10564	-0.349176		O	1.12192	1.24717	-0.427224		O	1.21807	-0.950521	1.06907		O	-1.71837	-0.746156	1.01415		C	7.43035	1.10279	-0.133992
O	0.901489	1.39254	-0.156626		O	1.18601	-1.174	0.352177		O	1.59031	0.487756	-0.994895		O	-1.61459	0.674435	-1.09104		C	6.31411	2.12999	-0.362822
O	-0.926502	-0.165533	-0.958259		O	-0.597081	0.410543	1.21573		O	-0.554171	-0.840173	-0.723844		O	0.043621	1.04694	0.798913		H	8.05106	1.02942	-1.0372
O	-0.186623	-0.233804	1.46756		O	-0.651299	-0.35854	-1.2005		O	-0.106622	1.16472	0.770435		O	0.179748	-1.05633	-0.607163		H	8.09359	1.4577	0.666248
O	2.81568	0.569727	-2.30125		O	3.44807	0.539687	1.28751		O	3.36197	-1.90814	-0.760536		O	-4.01657	1.10747	0.636215		H	5.70578	2.21603	0.549749
O	3.58524	0.518038	0.768652		O	3.22837	-0.486164	-1.69855		O	3.75619	0.66629	1.0345		O	-3.66965	-1.4762	-1.15582		H	5.63802	1.76562	-1.15115
O	-2.36165	-2.20516	0.643282		O	-2.80403	1.59412	-0.313437		O	-2.66664	-0.394921	1.21983		O	2.18059	-0.775311	1.68403		C	6.82772	3.52241	-0.752051
O	-2.8062	1.07858	0.878899		O	-2.62084	-1.57843	0.673525		O	-2.06811	1.49438	-1.42204		O	2.21068	1.08448	-1.10692		C	5.70345	4.53987	-0.971202
O	2.38483	-1.08742	2.41101		O	1.27886	0.294897	-3.21896		O	1.95179	1.36191	2.76027		O	-1.75933	-3.16547	-0.687485		H	7.43278	3.44025	-1.66498
O	-0.021196	-3.13076	1.3906		O	-1.06965	2.37227	-2.11139		O	-0.865586	-0.367572	3.1173		O	0.395209	-2.68356	1.77916		H	7.50578	3.88742	0.030982
O	0.427527	1.5103	-3.06757		O	1.65659	-0.252753	3.1126		O	1.49355	-1.92459	-2.67738		O	-2.19231	3.06371	0.521722		H	5.10611	4.67489	-0.062142
O	-1.66353	2.78784	-0.741156		O	-0.716291	-2.47599	2.22959		O	-0.31607	0.870446	-3.25692		O	0.340696	2.83285	-1.67873		H	5.02374	4.21438	-1.76751
O	-0.688744	-3.16218	-1.10582		O	-0.918741	3.29041	0.301564		O	-1.2352	-2.52168	1.73252		O	0.158514	-0.632555	3.33341		H	6.10146	5.51947	-1.2546
O	0.854137	-0.99668	-3.23348		O	1.58196	2.17064	2.30285		O	1.1081	-3.34228	-0.593239		O	-2.2918	1.61424	2.62103		P	-0.358835	-0.013151	-0.033763
O	2.04622	1.51127	2.62289		O	1.43243	-2.21374	-2.46283		O	2.42352	2.8719	0.661104		O	-1.74261	-1.73691	-2.89102		W	-1.89352	-3.22848	-0.725187
O	-0.977631	2.68833	1.75836		O	-0.874647	-3.2471	-0.243942		O	0.043428	2.92976	-1.70627		O	0.597422	0.661678	-3.07685		W	-3.49024	1.22489	1.43573
O	3.78338	-1.48448	-1.03499		O	3.54595	2.05035	-0.825792		O	3.49923	-1.90788	1.83011		O	-4.1888	-1.34398	1.4881		W	2.64526	-1.51828	-1.30558
O	3.11663	2.66543	-0.810844		O	3.71143	-1.92716	0.533805		O	4.157	0.406285	-1.6189		O	-4.08255	1.07153	-1.95279		W	1.18163	3.21883	0.369459
O	-3.45902	-0.582643	-1.17392		O	-2.97963	0.667681	2.1741		O	-3.06646	-1.07493	-1.31422		O	2.37142	1.90379	1.49193		W	-3.38123	-0.346986	-1.95289
O	-2.33866	-0.637855	2.87507		O	-3.15636	-0.682279	-1.79345		O	-2.41918	2.33901	1.08897		O	2.71721	-1.54604	-0.878164		W	1.36178	1.62702	-2.68607
O	2.61449	-3.1381	0.68996		O	1.60541	2.84842	-2.46186		O	1.71281	-1.1462	3.65243		O	-2.28998	-3.14733	1.94719		W	-1.96289	-1.50324	2.92149
O	0.027964	-1.67309	3.65325		O	-1.41366	0.194739	-3.64524		O	-0.597051	2.30182	3.07778		O	0.935599	-3.56352	-0.706472		W	2.55507	0.174541	1.97181
O	0.730452	3.72002	-1.42621		O	1.90102	-2.87908	2.26149		O	2.31054	0.570968	-3.55177		O	-2.23191	2.9807	-2.25353		W	-0.465081	-1.54501	-3.34214
O	-2.21573	1.10245	-2.817		O	-0.96372	-0.179117	3.70937		O	-1.16429	-1.72126	-3.08054		O	0.395612	3.60745	0.950908		W	1.15643	-2.95909	1.45134
O	1.87452	-3.18804	-1.86161		O	1.67713	3.77801	0.029811		O	1.24887	-3.32415	2.1948		O	-2.46946	-1.0118	3.5233		W	-1.81058	2.94772	-1.34989
O	-1.76892	-1.53808	-3.03296		O	-1.02341	2.37339	2.9011		O	-1.53812	-3.26443	-0.908728		O	0.285489	2.11013	3.17691		W	-0.572442	1.62818	3.25665
O	-0.407221	0.978242	3.74089		O	-1.30131	-2.33808	-2.72548		O	-0.168551	3.74782	0.848689		O	1.00151	-1.972	-2.8739		O	-1.13894	-0.921032	-1.01999
O	1.51907	3.61976	1.09517		O	1.84584	-3.65235	-0.266556		O	2.75211	2.64228	-1.97372		O	-2.0861	0.767231	-3.69301		O	-1.172	0.216295	1.26581
O	3.43857	-1.91059	-3.81643		O	3.98048	3.44722	1.60222		O	3.30869	-4.50164	0.69102		O	-4.7693	0.602816	3.46518		O	1.01225	-0.687197	0.31186
O	4.25183	3.09829	1.72301		O	4.08237	-3.1693	-1.96103		O	5.09151	2.73783	-0.359604		O	-4.32858	-0.978965	-3.85849		O	-0.080837	1.36084	-0.733015
O	-3.43781	-3.37472	-1.7078		O	-3.32563	3.47603	1.73211		O	-3.80119	-2.97391	0.688105		O	2.52699	0.681463	4.07248		O	-2.6073	-2.44111	1.1234
O	-3.05917	1.99315	3.57498		O	-3.51966	-3.43012	-1.30541		O	-2.28405	4.34116	-0.927312		O	3.24925	-0.317048	-3.38011		O	-3.78371	0.226264	-0.159912
O	5.00254	-1.82638	1.50745		O	3.84248	1.51612	-3.60139		O	4.30005	0.032372	3.73562		O	-4.39794	-3.86016	0.182057		O	2.47657	0.306536	-1.99277
O	-2.20283	-3.3972	3.18534		O	-3.71254	1.77119	-2.97199		O	-3.20998	1.19514	3.48945		O	3.04263	-3.43551	1.17912		O	2.3132	1.76741	0.982951
O	2.54887	3.26797	-3.50481		O	4.12982	-1.53909	3.29122		O	4.10076	-1.5795	-3.6149		O	-4.56233	3.61877	-0.84586		O	-2.57735	1.40091	-2.13258
O	-4.36469	2.10508	-1.22958		O	-3.20193	-1.90379	3.40501		O	-3.02476	0.308388	-3.79361		O	2.7408	3.80914	-0.623729		O	0.250297	0.215571	-3.36633
O	0.991544	-5.28819	-0.135428		O	-0.08671	5.00937	-1.85943		O	-0.397684	-2.80023	4.47871		O	-0.770199	-3.18026	4.30975		O	-0.332	-2.32245	2.52135
O	-0.955054	0.144457	-5.1448		O	0.736843	1.66421	4.99495		O	-0.029297	-4.29047	-3.05947		O	-1.44338	4.33027	2.95557		O	1.15102	0.663876	3.06546
O	1.91223	-0.016663	4.98329		O	0.261337	-1.67822	-4.96837		O	1.56983	4.14273	3.028		O	-0.575534	-4.29706	-2.99464		O	1.26275	-1.97414	-2.42908
O	-0.739172	5.20302	0.518438		O	0.251056	-5.0977	1.54767		O	1.18609	3.0953	-4.27266		O	-0.409908	2.89402	-4.45661		O	-0.287813	-3.41333	0.212312
H	3.62545	0.671138	-1.77121		H	4.06794	0.32117	0.569853		H	4.10663	-1.4654	-0.317434		H	-4.60839	0.484953	0.178877		O	-2.7237	2.57549	0.214993
H	-4.55729	-0.703715	-1.16124		H	-3.97212	0.625949	2.12585		H	-3.94697	-1.37056	-1.65434		H	3.34205	1.97942	1.55171		O	0.137944	2.77784	1.94083
H	-0.142682	-1.93752	4.56968		H	-1.88086	0.128417	-4.4914		H	-0.92228	2.95078	3.7194		H	1.44216	-4.33908	-0.991324		O	-3.38794	-2.16655	-1.35293
N	-7.39391	0.926776	-0.656307		C	-5.99699	-0.296526	-0.422233		C	-5.08169	4.72299	1.14631		C	5.98057	3.24682	0.649733		O	-3.47113	-0.380044	2.45613
H	-7.77752	1.48776	0.090994		C	-5.91001	-1.18358	0.659605		C	-6.24287	3.7369	1.00948		C	6.08202	2.03249	-0.312165		O	3.58569	-0.570658	0.292815
C	-6.4509	0.047786	-0.30804		H	-5.87483	-2.25248	0.469241		C	-5.81713	2.35238	0.541619		F	4.86089	3.06784	1.45841		O	1.88647	2.9226	-1.40391
O	-5.86717	-0.679908	-1.15241		C	-5.88166	-0.713997	1.97285		H	-7.00979	4.13063	0.332311		F	7.05632	3.20761	1.47369		O	-2.23931	-0.934403	-3.4176
O	-6.22714	0.005295	0.999939		H	-5.82367	-1.41556	2.79833		H	-6.72371	3.59572	1.987		F	7.27464	2.1383	-0.941938		O	-0.360674	2.7963	-2.89044
C	-5.34567	-1.04012	1.51429		C	-5.91837	0.665577	2.2263		H	-4.98922	1.99483	1.15625		F	5.09249	2.12116	-1.23903		O	-1.24553	-0.102739	3.91356
H	-4.32587	-0.802732	1.21568		H	-5.93818	1.03446	3.24812		Cl	-5.11189	2.44341	-1.15655		C	5.95991	0.638094	0.365207		O	2.28025	-1.72209	2.32681
H	-5.63858	-1.9908	1.06118		C	-5.97722	1.56292	1.14947		C	-6.941	1.32049	0.508896		C	6.31195	-0.576508	-0.541181		O	-1.12844	-3.14344	-2.43242
C	-5.49228	-1.04543	3.01932		H	-5.99263	2.63179	1.33531		C	-6.41003	-0.102508	0.349159		F	4.65541	0.505558	0.750225		O	2.32615	-2.92681	-0.07259
H	-5.19136	-0.083432	3.44181		C	-6.01149	1.08087	-0.158309		H	-7.61176	1.55293	-0.325374		F	6.744	0.595258	1.4624		O	-0.404881	3.90396	-0.437961
H	-6.52338	-1.258	3.3134		H	-6.05793	1.77993	-0.988707		H	-7.52793	1.39173	1.43079		F	7.54657	-0.402427	-1.05642		O	-2.36372	2.01917	2.79457
H	-4.8417	-1.81747	3.43858		C	-6.1563	-0.813082	-1.83199		Cl	-5.78667	-0.680565	1.97579		F	5.41614	-0.610127	-1.55346		O	-2.56635	-4.77987	-0.678042
C	-7.62682	1.31369	-2.04268		H	-5.62977	-1.76655	-1.93616		H	-5.53093	-0.086461	-0.296157		C	6.31713	-1.93164	0.232973		O	-5.01329	1.86973	1.78254
H	-6.93582	2.10518	-2.34967		H	-5.69185	-0.113462	-2.53383		C	-7.42749	-1.10242	-0.184905		C	6.17669	-3.20011	-0.644889		O	4.04833	-2.04913	-2.09091
H	-8.65582	1.66125	-2.14511		C	-7.63796	-1.00138	-2.19861		C	-6.83619	-2.44285	-0.604159		F	5.32044	-1.93746	1.1572		O	2.01308	4.61091	0.849428
H	-7.4759	0.443616	-2.68064		H	-8.11938	-1.71602	-1.52374		H	-7.94014	-0.655313	-1.0441		F	7.49803	-2.0074	0.896108		O	-4.87538	-0.190708	-2.72844
H	-7.4759	0.443616	-2.68064		H	-8.18261	-0.054737	-2.1253		H	-8.18729	-1.29438	0.581854		F	7.0836	-3.08718	-1.65831		O	2.15436	2.18714	-4.0744
					H	-7.74001	-1.3761	-3.22156		H	-6.10759	-2.80215	0.122227		F	4.92988	-3.19465	-1.20853		O	-2.64046	-2.51974	4.09067
										Cl	-5.81241	-2.18254	-2.14778		C	5.89062	4.57243	-0.057		O	3.94892	0.49385	2.88103
										H	-5.43068	5.67616	1.55321		H	4.97565	4.62685	-0.644897		O	-0.185339	-2.10797	-4.91102
										H	-4.60826	4.91498	0.180974		H	6.76005	4.6958	-0.704944		O	1.54674	-4.43381	2.17829
										H	-4.31492	4.32471	1.81986		H	5.88954	5.35883	0.700397		O	-2.66776	4.21993	-2.06956
										C	-7.87817	-3.49903	-0.919559		C	6.3832	-4.4802	0.125923		O	-0.351258	2.48818	4.6941
										H	-8.57787	-3.15166	-1.6848		H	6.26736	-5.31517	-0.567991		H	-3.51789	-2.13989	0.960982
										H	-8.44216	-3.71478	-0.0056		H	5.63593	-4.55643	0.917367		H	4.56094	-0.530725	0.3
										H	-7.41223	-4.42483	-1.26196		H	7.38339	-4.50265	0.559015		H	-0.329196	3.52341	-3.53018
