# Supplementary material for: Mechanochemically functionalized waste plastics for NO2 sensing
Source: Nat Commun. 2026 Apr 25;17:5745. doi: 10.1038/s41467-026-72492-8 (PMC13324026; doi:10.1038/s41467-026-72492-8)
Supplement: Supplementary file 7 — Source Data [file 41467_2026_72492_MOESM7_ESM.zip › Source Data/Figure 2.xlsx]

## Sheet: 2c
Figure 2c	PET			PW12			PW12-PET-1			PDF#50-0304
	9.35	176.25		9.35	2298.85		9.35	2528.65		10.283	328
	9.36	168.75		9.36	2292.26		9.36	2507.89		12.604	12
	9.37	168.75		9.37	2255.27		9.37	2490.66		14.56	68
	9.38	180		9.38	2283.3		9.38	2512.11		17.862	60
	9.39	172.5		9.39	2305.35		9.39	2495.02		20.651	152
	9.4	202.5		9.4	2264.82		9.4	2481.82		23.117	104
	9.41	168.75		9.41	2296.67		9.41	2468.29		24.266	8
	9.42	161.25		9.42	2326.34		9.42	2410.32		25.364	400
	9.43	135		9.43	2298.85		9.43	2556.4		27.436	24
	9.44	161.25		9.44	2342.42		9.44	2607.82		29.37	128
	9.45	176.25		9.45	2356.03		9.45	2472.84		31.194	60
	9.46	165		9.46	2330.41		9.46	2463.69		32.925	36
	9.47	165		9.47	2278.75		9.47	2435.26		34.585	224
	9.48	157.5		9.48	2290.03		9.48	2367.75		37.706	108
	9.49	108.75		9.49	2338.46		9.49	2389.47		38.45	8
	9.5	165		9.5	2338.46		9.5	2440.11		40.618	32
	9.51	172.5		9.51	2336.46		9.51	2405.19		42.015	24
	9.52	138.75		9.52	2328.38		9.52	2490.66		42.695	8
	9.53	191.25		9.53	2318.06		9.53	2503.63		43.368	12
	9.54	131.25		9.54	2298.85		9.54	2528.65		44.692	28
	9.55	146.25		9.55	2326.34		9.55	2524.56		45.991	64
	9.56	187.5		9.56	2303.2		9.56	2503.63		47.254	24
	9.57	168.75		9.57	2332.44		9.57	2499.34		47.879	12
	9.58	165		9.58	2338.46		9.58	2495.02		48.497	40
	9.59	135		9.59	2340.44		9.59	2499.34		49.714	12
	9.6	127.5		9.6	2342.42		9.6	2586.4		52.084	4
	9.61	183.75		9.61	2332.44		9.61	2604.31		52.664	4
	9.62	150		9.62	2320.15		9.62	2556.4		53.245	112
	9.63	172.5		9.63	2271.84		9.63	2520.44		54.385	12
	9.64	176.25		9.64	2303.2		9.64	2528.65		55.506	16
	9.65	105		9.65	2340.44		9.65	2454.39		56.614	8
	9.66	161.25		9.66	2342.42		9.66	2472.84		57.161	4
	9.67	120		9.67	2354.11		9.67	2532.71		57.708	8
	9.68	101.25		9.68	2403.12		9.68	2459.06		59.862	104
	9.69	176.25		9.69	2413.3		9.69	2567.85		61.966	44
	9.7	161.25		9.7	2372.91		9.7	2490.66		63.002	8
	9.71	202.5		9.71	2350.25		9.71	2571.62		63.522	4
	9.72	165		9.72	2382.02		9.72	2628.4		64.032	8
	9.73	108.75		9.73	2350.25		9.73	2548.62		65.056	32
	9.74	176.25		9.74	2371.07		9.74	2512.11		65.56	8
	9.75	176.25		9.75	2367.36		9.75	2468.29		66.059	12
	9.76	138.75		9.76	2390.94		9.76	2528.65		68.065	12
	9.77	138.75		9.77	2367.36		9.77	2664.13		69.051	4
	9.78	142.5		9.78	2359.84		9.78	2664.13		69.543	4
	9.79	165		9.79	2371.07		9.79	2635.08		70.032	20
	9.8	150		9.8	2394.45		9.8	2600.78		71.983	8
	9.81	146.25		9.81	2406.54		9.81	2618.21		73.429	4
	9.82	127.5		9.82	2376.58		9.82	2709.21		73.905	12
	9.83	135		9.83	2404.83		9.83	2784.18		74.382	4
	9.84	146.25		9.84	2413.3		9.84	2723.42		75.818	8
	9.85	198.75		9.85	2426.51		9.85	2706.33		77.706	12
	9.86	180		9.86	2442.48		9.86	2781.68		78.642	12
	9.87	150		9.87	2475.67		9.87	2808.53		79.583	24
	9.88	142.5		9.88	2472.76		9.88	2824.93		80.513	4
	9.89	150		9.89	2453.32		9.89	2843.06		81.445	16
	9.9	161.25		9.9	2471.29		9.9	2879.61		82.377	4
	9.91	161.25		9.91	2494.15		9.91	2921.48		83.303	12
	9.92	157.5		9.92	2498.31		9.92	2943.98		86.078	12
	9.93	180		9.93	2541.58		9.93	2984.57		86.539	4
	9.94	138.75		9.94	2540.33		9.94	3040.83		86.999	4
	9.95	150		9.95	2518.51		9.95	3099.84		87.919	4
	9.96	97.5		9.96	2569.37		9.96	3091.61		88.382	4
	9.97	183.75		9.97	2610.66		9.97	3095.74		88.843	20
	9.98	123.75		9.98	2615.95		9.98	3122.47
	9.99	161.25		9.99	2639.49		9.99	3146.66
	10	153.75		10	2660.87		10	3154.07
	10.01	131.25		10.01	2714.33		10.01	3140.4
	10.02	165		10.02	2732.39		10.02	3166.19
	10.03	157.5		10.03	2770.85		10.03	3205.41
	10.04	135		10.04	2829.95		10.04	3221.81
	10.05	138.75		10.05	2864.51		10.05	3230.36
	10.06	150		10.06	2892.65		10.06	3257.2
	10.07	116.25		10.07	2930.44		10.07	3254.17
	10.08	150		10.08	2990.78		10.08	3283.68
	10.09	168.75		10.09	3041		10.09	3347.5
	10.1	198.75		10.1	3087.78		10.1	3364.97
	10.11	127.5		10.11	3142.08		10.11	3388.95
	10.12	176.25		10.12	3200.58		10.12	3426.62
	10.13	183.75		10.13	3244.52		10.13	3471.18
	10.14	176.25		10.14	3297.54		10.14	3516.53
	10.15	146.25		10.15	3345.57		10.15	3569.41
	10.16	161.25		10.16	3389.34		10.16	3663.69
	10.17	183.75		10.17	3431.69		10.17	3723.74
	10.18	161.25		10.18	3472.17		10.18	3758.33
	10.19	153.75		10.19	3502.84		10.19	3820.27
	10.2	146.25		10.2	3540.95		10.2	3893.73
	10.21	165		10.21	3568.08		10.21	3939.15
	10.22	150		10.22	3601.19		10.22	3973.6
	10.23	161.25		10.23	3606.92		10.23	4015.62
	10.24	142.5		10.24	3602.17		10.24	4059.72
	10.25	202.5		10.25	3596.93		10.25	4104.54
	10.26	157.5		10.26	3576.34		10.26	4136.96
	10.27	187.5		10.27	3548.88		10.27	4141.59
	10.28	161.25		10.28	3508.8		10.28	4144.72
	10.29	157.5		10.29	3440.91		10.29	4120.91
	10.3	138.75		10.3	3370.7		10.3	4086.01
	10.31	157.5		10.31	3307.07		10.31	4005.43
	10.32	161.25		10.32	3230.7		10.32	3924.54
	10.33	138.75		10.33	3140.51		10.33	3818.9
	10.34	191.25		10.34	3051.15		10.34	3712.53
	10.35	187.5		10.35	2969.42		10.35	3595.29
	10.36	176.25		10.36	2888.74		10.36	3472.51
	10.37	146.25		10.37	2826.07		10.37	3359.21
	10.38	202.5		10.38	2754.35		10.38	3275
	10.39	195		10.39	2710.12		10.39	3168.58
	10.4	153.75		10.4	2650.31		10.4	3057.33
	10.41	180		10.41	2614.9		10.41	2947.64
	10.42	161.25		10.42	2564.67		10.42	2867
	10.43	157.5		10.43	2509.2		10.43	2840.83
	10.44	138.75		10.44	2515.87		10.44	2791.6
	10.45	150		10.45	2489.96		10.45	2771.56
	10.46	153.75		10.46	2514.55		10.46	2737.24
	10.47	123.75		10.47	2510.55		10.47	2756
	10.48	176.25		10.48	2451.79		10.48	2723.42
	10.49	157.5		10.49	2428.13		10.49	2691.65
	10.5	150		10.5	2450.25		10.5	2731.75
	10.51	176.25		10.51	2444.04		10.51	2688.66
	10.52	183.75		10.52	2450.25		10.52	2641.68
	10.53	165		10.53	2457.88		10.53	2682.63
	10.54	191.25		10.54	2423.25		10.54	2552.53
	10.55	153.75		10.55	2390.94		10.55	2582.75
	10.56	176.25		10.56	2413.3		10.56	2567.85
	10.57	153.75		10.57	2399.67		10.57	2597.22
	10.58	153.75		10.58	2374.75		10.58	2628.4
	10.59	180		10.59	2365.49		10.59	2556.4
	10.6	131.25		10.6	2359.84		10.6	2560.25
	10.61	146.25		10.61	2387.39		10.61	2611.31
	10.62	157.5		10.62	2369.22		10.62	2628.4
	10.63	138.75		10.63	2338.46		10.63	2564.06
	10.64	131.25		10.64	2328.38		10.64	2567.85
	10.65	135		10.65	2357.93		10.65	2575.35
	10.66	187.5		10.66	2359.84		10.66	2507.89
	10.67	168.75		10.67	2350.25		10.67	2499.34
	10.68	161.25		10.68	2354.11		10.68	2540.73
	10.69	157.5		10.69	2334.45		10.69	2516.29
	10.7	161.25		10.7	2336.46		10.7	2516.29
	10.71	165		10.71	2354.11		10.71	2499.34
	10.72	176.25		10.72	2342.42		10.72	2463.69
	10.73	180		10.73	2318.06		10.73	2481.82
	10.74	210		10.74	2285.56		10.74	2486.26
	10.75	172.5		10.75	2326.34		10.75	2503.63
	10.76	180		10.76	2338.46		10.76	2454.39
	10.77	157.5		10.77	2352.18		10.77	2440.11
	10.78	142.5		10.78	2348.3		10.78	2481.82
	10.79	157.5		10.79	2342.42		10.79	2520.44
	10.8	153.75		10.8	2313.87		10.8	2468.29
	10.81	157.5		10.81	2243.04		10.81	2400
	10.82	176.25		10.82	2298.85		10.82	2415.4
	10.83	146.25		10.83	2315.97		10.83	2394.76
	10.84	123.75		10.84	2294.47		10.84	2410.32
	10.85	153.75		10.85	2318.06		10.85	2454.39
	10.86	146.25		10.86	2359.84		10.86	2468.29
	10.87	195		10.87	2313.87		10.87	2440.11
	10.88	172.5		10.88	2271.84		10.88	2454.39
	10.89	202.5		10.89	2264.82		10.89	2520.44
	10.9	150		10.9	2292.26		10.9	2477.35
	10.91	138.75		10.91	2307.5		10.91	2430.37
	10.92	157.5		10.92	2315.97		10.92	2477.35
	10.93	191.25		10.93	2315.97		10.93	2415.4
	10.94	176.25		10.94	2303.2		10.94	2463.69
	10.95	168.75		10.95	2269.51		10.95	2430.37
	10.96	180		10.96	2276.46		10.96	2435.26
	10.97	180		10.97	2269.51		10.97	2410.32
	10.98	142.5		10.98	2283.3		10.98	2420.44
	10.99	176.25		10.99	2283.3		10.99	2384.13
	11	135		11	2287.8		11	2333.38
	11.01	108.75		11.01	2283.3		11.01	2367.75
	11.02	191.25		11.02	2274.16		11.02	2290.18
	11.03	127.5		11.03	2298.85		11.03	2302.89
	11.04	150		11.04	2303.2		11.04	2410.32
	11.05	161.25		11.05	2271.84		11.05	2420.44
	11.06	165		11.06	2276.46		11.06	2362.18
	11.07	168.75		11.07	2281.03		11.07	2339.27
	11.08	183.75		11.08	2285.56		11.08	2327.42
	11.09	150		11.09	2290.03		11.09	2425.43
	11.1	176.25		11.1	2264.82		11.1	2415.4
	11.11	157.5		11.11	2269.51		11.11	2356.55
	11.12	183.75		11.12	2290.03		11.12	2405.19
	11.13	165		11.13	2290.03		11.13	2367.75
	11.14	172.5		11.14	2287.8		11.14	2309.14
	11.15	135		11.15	2274.16		11.15	2302.89
	11.16	150		11.16	2271.84		11.16	2405.19
	11.17	161.25		11.17	2296.67		11.17	2333.38
	11.18	183.75		11.18	2298.85		11.18	2454.39
	11.19	195		11.19	2311.75		11.19	2389.47
	11.2	210		11.2	2252.85		11.2	2384.13
	11.21	191.25		11.21	2247.97		11.21	2321.4
	11.22	172.5		11.22	2281.03		11.22	2333.38
	11.23	146.25		11.23	2260.07		11.23	2356.55
	11.24	172.5		11.24	2283.3		11.24	2277.15
	11.25	161.25		11.25	2267.17		11.25	2283.71
	11.26	142.5		11.26	2276.46		11.26	2350.85
	11.27	142.5		11.27	2271.84		11.27	2283.71
	11.28	138.75		11.28	2262.45		11.28	2235.99
	11.29	165		11.29	2274.16		11.29	2296.58
	11.3	150		11.3	2298.85		11.3	2315.3
	11.31	157.5		11.31	2260.07		11.31	2277.15
	11.32	176.25		11.32	2271.84		11.32	2206.62
	11.33	150		11.33	2255.27		11.33	2333.38
	11.34	187.5		11.34	2262.45		11.34	2333.38
	11.35	168.75		11.35	2269.51		11.35	2345.09
	11.36	165		11.36	2245.51		11.36	2333.38
	11.37	195		11.37	2257.68		11.37	2221.51
	11.38	165		11.38	2271.84		11.38	2221.51
	11.39	120		11.39	2262.45		11.39	2243.08
	11.4	225		11.4	2240.55		11.4	2350.85
	11.41	150		11.41	2252.85		11.41	2367.75
	11.42	112.5		11.42	2267.17		11.42	2384.13
	11.43	153.75		11.43	2274.16		11.43	2367.75
	11.44	168.75		11.44	2247.97		11.44	2263.79
	11.45	183.75		11.45	2283.3		11.45	2183.45
	11.46	172.5		11.46	2281.03		11.46	2302.89
	11.47	161.25		11.47	2285.56		11.47	2384.13
	11.48	176.25		11.48	2290.03		11.48	2270.51
	11.49	228.75		11.49	2250.42		11.49	2296.58
	11.5	176.25		11.5	2247.97		11.5	2321.4
	11.51	213.75		11.51	2252.85		11.51	2373.27
	11.52	168.75		11.52	2255.27		11.52	2302.89
	11.53	142.5		11.53	2276.46		11.53	2309.14
	11.54	153.75		11.54	2274.16		11.54	2214.12
	11.55	165		11.55	2250.42		11.55	2243.08
	11.56	142.5		11.56	2227.89		11.56	2315.3
	11.57	142.5		11.57	2245.51		11.57	2283.71
	11.58	153.75		11.58	2235.53		11.58	2309.14
	11.59	180		11.59	2235.53		11.59	2309.14
	11.6	153.75		11.6	2247.97		11.6	2250.07
	11.61	191.25		11.61	2262.45		11.61	2256.98
	11.62	180		11.62	2274.16		11.62	2250.07
	11.63	161.25		11.63	2269.51		11.63	2263.79
	11.64	176.25		11.64	2243.04		11.64	2283.71
	11.65	183.75		11.65	2233		11.65	2309.14
	11.66	116.25		11.66	2230.45		11.66	2400
	11.67	135		11.67	2238.05		11.67	2468.29
	11.68	138.75		11.68	2264.82		11.68	2415.4
	11.69	183.75		11.69	2238.05		11.69	2356.55
	11.7	180		11.7	2250.42		11.7	2333.38
	11.71	210		11.71	2217.48		11.71	2256.98
	11.72	168.75		11.72	2225.31		11.72	2243.08
	11.73	180		11.73	2257.68		11.73	2191.29
	11.74	183.75		11.74	2255.27		11.74	2235.99
	11.75	165		11.75	2243.04		11.75	2270.51
	11.76	187.5		11.76	2225.31		11.76	2296.58
	11.77	161.25		11.77	2238.05		11.77	2345.09
	11.78	176.25		11.78	2276.46		11.78	2256.98
	11.79	153.75		11.79	2287.8		11.79	2420.44
	11.8	157.5		11.8	2238.05		11.8	2405.19
	11.81	187.5		11.81	2233		11.81	2394.76
	11.82	161.25		11.82	2250.42		11.82	2309.14
	11.83	206.25		11.83	2252.85		11.83	2302.89
	11.84	165		11.84	2250.42		11.84	2339.27
	11.85	153.75		11.85	2243.04		11.85	2378.73
	11.86	183.75		11.86	2214.84		11.86	2400
	11.87	191.25		11.87	2252.85		11.87	2283.71
	11.88	176.25		11.88	2283.3		11.88	2243.08
	11.89	232.5		11.89	2281.03		11.89	2214.12
	11.9	198.75		11.9	2214.84		11.9	2175.5
	11.91	191.25		11.91	2230.45		11.91	2270.51
	11.92	176.25		11.92	2262.45		11.92	2339.27
	11.93	187.5		11.93	2245.51		11.93	2333.38
	11.94	176.25		11.94	2235.53		11.94	2250.07
	11.95	172.5		11.95	2267.17		11.95	2290.18
	11.96	187.5		11.96	2283.3		11.96	2290.18
	11.97	228.75		11.97	2255.27		11.97	2327.42
	11.98	157.5		11.98	2235.53		11.98	2296.58
	11.99	142.5		11.99	2227.89		11.99	2243.08
	12	153.75		12	2262.45		12	2327.42
	12.01	187.5		12.01	2250.42		12.01	2339.27
	12.02	172.5		12.02	2230.45		12.02	2250.07
	12.03	150		12.03	2262.45		12.03	2206.62
	12.04	146.25		12.04	2252.85		12.04	2283.71
	12.05	191.25		12.05	2238.05		12.05	2277.15
	12.06	191.25		12.06	2245.51		12.06	2256.98
	12.07	183.75		12.07	2227.89		12.07	2296.58
	12.08	168.75		12.08	2257.68		12.08	2256.98
	12.09	187.5		12.09	2255.27		12.09	2302.89
	12.1	127.5		12.1	2262.45		12.1	2277.15
	12.11	176.25		12.11	2281.03		12.11	2327.42
	12.12	225		12.12	2294.47		12.12	2283.71
	12.13	176.25		12.13	2260.07		12.13	2221.51
	12.14	176.25		12.14	2250.42		12.14	2221.51
	12.15	195		12.15	2262.45		12.15	2315.3
	12.16	172.5		12.16	2245.51		12.16	2327.42
	12.17	202.5		12.17	2220.11		12.17	2333.38
	12.18	150		12.18	2193.12		12.18	2339.27
	12.19	183.75		12.19	2230.45		12.19	2362.18
	12.2	168.75		12.2	2243.04		12.2	2378.73
	12.21	202.5		12.21	2222.72		12.21	2394.76
	12.22	213.75		12.22	2227.89		12.22	2430.37
	12.23	195		12.23	2225.31		12.23	2283.71
	12.24	195		12.24	2233		12.24	2228.8
	12.25	191.25		12.25	2257.68		12.25	2235.99
	12.26	187.5		12.26	2260.07		12.26	2256.98
	12.27	206.25		12.27	2296.67		12.27	2339.27
	12.28	135		12.28	2276.46		12.28	2420.44
	12.29	172.5		12.29	2287.8		12.29	2394.76
	12.3	123.75		12.3	2283.3		12.3	2309.14
	12.31	142.5		12.31	2252.85		12.31	2270.51
	12.32	180		12.32	2281.03		12.32	2367.75
	12.33	191.25		12.33	2269.51		12.33	2405.19
	12.34	153.75		12.34	2262.45		12.34	2356.55
	12.35	198.75		12.35	2267.17		12.35	2296.58
	12.36	176.25		12.36	2267.17		12.36	2290.18
	12.37	146.25		12.37	2292.26		12.37	2327.42
	12.38	195		12.38	2303.2		12.38	2296.58
	12.39	195		12.39	2303.2		12.39	2309.14
	12.4	168.75		12.4	2296.67		12.4	2420.44
	12.41	161.25		12.41	2303.2		12.41	2435.26
	12.42	131.25		12.42	2324.28		12.42	2405.19
	12.43	176.25		12.43	2330.41		12.43	2394.76
	12.44	146.25		12.44	2305.35		12.44	2367.75
	12.45	221.25		12.45	2322.22		12.45	2350.85
	12.46	180		12.46	2356.03		12.46	2339.27
	12.47	180		12.47	2367.36		12.47	2389.47
	12.48	195		12.48	2361.73		12.48	2486.26
	12.49	157.5		12.49	2378.4		12.49	2481.82
	12.5	161.25		12.5	2369.22		12.5	2449.67
	12.51	206.25		12.51	2378.4		12.51	2405.19
	12.52	187.5		12.52	2394.45		12.52	2415.4
	12.53	183.75		12.53	2392.7		12.53	2540.73
	12.54	213.75		12.54	2421.6		12.54	2567.85
	12.55	206.25		12.55	2423.25		12.55	2560.25
	12.56	206.25		12.56	2399.67		12.56	2621.63
	12.57	191.25		12.57	2416.64		12.57	2625.02
	12.58	176.25		12.58	2418.3		12.58	2618.21
	12.59	213.75		12.59	2418.3		12.59	2564.06
	12.6	157.5		12.6	2408.24		12.6	2631.75
	12.61	131.25		12.61	2382.02		12.61	2625.02
	12.62	180		12.62	2372.91		12.62	2586.4
	12.63	165		12.63	2374.75		12.63	2571.62
	12.64	183.75		12.64	2357.93		12.64	2486.26
	12.65	187.5		12.65	2359.84		12.65	2503.63
	12.66	157.5		12.66	2348.3		12.66	2520.44
	12.67	172.5		12.67	2342.42		12.67	2468.29
	12.68	168.75		12.68	2328.38		12.68	2410.32
	12.69	206.25		12.69	2287.8		12.69	2373.27
	12.7	225		12.7	2276.46		12.7	2321.4
	12.71	161.25		12.71	2292.26		12.71	2250.07
	12.72	153.75		12.72	2276.46		12.72	2321.4
	12.73	198.75		12.73	2267.17		12.73	2356.55
	12.74	210		12.74	2245.51		12.74	2290.18
	12.75	240		12.75	2252.85		12.75	2221.51
	12.76	206.25		12.76	2252.85		12.76	2228.8
	12.77	221.25		12.77	2245.51		12.77	2309.14
	12.78	206.25		12.78	2245.51		12.78	2333.38
	12.79	150		12.79	2281.03		12.79	2373.27
	12.8	176.25		12.8	2271.84		12.8	2309.14
	12.81	187.5		12.81	2262.45		12.81	2333.38
	12.82	213.75		12.82	2252.85		12.82	2345.09
	12.83	202.5		12.83	2264.82		12.83	2356.55
	12.84	206.25		12.84	2262.45		12.84	2356.55
	12.85	210		12.85	2240.55		12.85	2296.58
	12.86	195		12.86	2222.72		12.86	2410.32
	12.87	165		12.87	2225.31		12.87	2296.58
	12.88	150		12.88	2271.84		12.88	2321.4
	12.89	187.5		12.89	2255.27		12.89	2333.38
	12.9	180		12.9	2220.11		12.9	2250.07
	12.91	191.25		12.91	2230.45		12.91	2321.4
	12.92	195		12.92	2214.84		12.92	2356.55
	12.93	243.75		12.93	2214.84		12.93	2321.4
	12.94	180		12.94	2245.51		12.94	2350.85
	12.95	153.75		12.95	2235.53		12.95	2362.18
	12.96	236.25		12.96	2220.11		12.96	2277.15
	12.97	180		12.97	2227.89		12.97	2256.98
	12.98	183.75		12.98	2230.45		12.98	2333.38
	12.99	172.5		12.99	2247.97		12.99	2309.14
	13	161.25		13	2245.51		13	2221.51
	13.01	172.5		13.01	2201.4		13.01	2256.98
	13.02	198.75		13.02	2198.66		13.02	2283.71
	13.03	240		13.03	2235.53		13.03	2235.99
	13.04	165		13.04	2271.84		13.04	2296.58
	13.05	191.25		13.05	2243.04		13.05	2235.99
	13.06	157.5		13.06	2238.05		13.06	2206.62
	13.07	195		13.07	2243.04		13.07	2206.62
	13.08	213.75		13.08	2238.05		13.08	2199.01
	13.09	217.5		13.09	2255.27		13.09	2228.8
	13.1	206.25		13.1	2262.45		13.1	2256.98
	13.11	198.75		13.11	2247.97		13.11	2309.14
	13.12	161.25		13.12	2225.31		13.12	2333.38
	13.13	228.75		13.13	2247.97		13.13	2315.3
	13.14	180		13.14	2255.27		13.14	2221.51
	13.15	157.5		13.15	2252.85		13.15	2243.08
	13.16	150		13.16	2227.89		13.16	2327.42
	13.17	202.5		13.17	2227.89		13.17	2373.27
	13.18	176.25		13.18	2257.68		13.18	2350.85
	13.19	183.75		13.19	2255.27		13.19	2270.51
	13.2	180		13.2	2235.53		13.2	2243.08
	13.21	183.75		13.21	2235.53		13.21	2321.4
	13.22	191.25		13.22	2198.66		13.22	2356.55
	13.23	206.25		13.23	2204.12		13.23	2270.51
	13.24	187.5		13.24	2230.45		13.24	2235.99
	13.25	202.5		13.25	2238.05		13.25	2270.51
	13.26	210		13.26	2220.11		13.26	2296.58
	13.27	195		13.27	2212.19		13.27	2250.07
	13.28	187.5		13.28	2235.53		13.28	2256.98
	13.29	183.75		13.29	2240.55		13.29	2191.29
	13.3	240		13.3	2206.83		13.3	2250.07
	13.31	191.25		13.31	2206.83		13.31	2315.3
	13.32	225		13.32	2235.53		13.32	2214.12
	13.33	176.25		13.33	2278.75		13.33	2256.98
	13.34	172.5		13.34	2262.45		13.34	2350.85
	13.35	198.75		13.35	2227.89		13.35	2356.55
	13.36	210		13.36	2204.12		13.36	2302.89
	13.37	236.25		13.37	2235.53		13.37	2333.38
	13.38	213.75		13.38	2227.89		13.38	2270.51
	13.39	217.5		13.39	2240.55		13.39	2250.07
	13.4	157.5		13.4	2257.68		13.4	2290.18
	13.41	217.5		13.41	2264.82		13.41	2356.55
	13.42	228.75		13.42	2264.82		13.42	2362.18
	13.43	187.5		13.43	2250.42		13.43	2362.18
	13.44	195		13.44	2245.51		13.44	2296.58
	13.45	195		13.45	2240.55		13.45	2277.15
	13.46	232.5		13.46	2230.45		13.46	2327.42
	13.47	161.25		13.47	2230.45		13.47	2235.99
	13.48	255		13.48	2209.52		13.48	2088.44
	13.49	213.75		13.49	2195.9		13.49	2235.99
	13.5	213.75		13.5	2220.11		13.5	2405.19
	13.51	195		13.51	2255.27		13.51	2373.27
	13.52	206.25		13.52	2233		13.52	2384.13
	13.53	247.5		13.53	2233		13.53	2350.85
	13.54	240		13.54	2230.45		13.54	2277.15
	13.55	247.5		13.55	2267.17		13.55	2277.15
	13.56	228.75		13.56	2271.84		13.56	2309.14
	13.57	217.5		13.57	2235.53		13.57	2384.13
	13.58	221.25		13.58	2233		13.58	2367.75
	13.59	180		13.59	2230.45		13.59	2296.58
	13.6	195		13.6	2204.12		13.6	2206.62
	13.61	247.5		13.61	2193.12		13.61	2175.5
	13.62	228.75		13.62	2209.52		13.62	2296.58
	13.63	187.5		13.63	2235.53		13.63	2321.4
	13.64	157.5		13.64	2233		13.64	2430.37
	13.65	206.25		13.65	2238.05		13.65	2405.19
	13.66	221.25		13.66	2238.05		13.66	2302.89
	13.67	191.25		13.67	2204.12		13.67	2256.98
	13.68	221.25		13.68	2225.31		13.68	2290.18
	13.69	183.75		13.69	2257.68		13.69	2362.18
	13.7	228.75		13.7	2257.68		13.7	2345.09
	13.71	262.5		13.71	2212.19		13.71	2283.71
	13.72	165		13.72	2173.19		13.72	2333.38
	13.73	270		13.73	2206.83		13.73	2315.3
	13.74	165		13.74	2235.53		13.74	2315.3
	13.75	225		13.75	2238.05		13.75	2270.51
	13.76	243.75		13.76	2243.04		13.76	2243.08
	13.77	213.75		13.77	2262.45		13.77	2389.47
	13.78	251.25		13.78	2255.27		13.78	2373.27
	13.79	221.25		13.79	2257.68		13.79	2321.4
	13.8	213.75		13.8	2243.04		13.8	2384.13
	13.81	180		13.81	2227.89		13.81	2327.42
	13.82	236.25		13.82	2240.55		13.82	2327.42
	13.83	225		13.83	2230.45		13.83	2345.09
	13.84	221.25		13.84	2240.55		13.84	2263.79
	13.85	191.25		13.85	2233		13.85	2250.07
	13.86	180		13.86	2195.9		13.86	2378.73
	13.87	213.75		13.87	2212.19		13.87	2394.76
	13.88	180		13.88	2255.27		13.88	2410.32
	13.89	202.5		13.89	2250.42		13.89	2367.75
	13.9	243.75		13.9	2264.82		13.9	2405.19
	13.91	251.25		13.91	2274.16		13.91	2350.85
	13.92	217.5		13.92	2245.51		13.92	2309.14
	13.93	221.25		13.93	2227.89		13.93	2290.18
	13.94	221.25		13.94	2235.53		13.94	2302.89
	13.95	228.75		13.95	2238.05		13.95	2339.27
	13.96	228.75		13.96	2243.04		13.96	2315.3
	13.97	206.25		13.97	2240.55		13.97	2302.89
	13.98	202.5		13.98	2255.27		13.98	2362.18
	13.99	183.75		13.99	2287.8		13.99	2425.43
	14	191.25		14	2255.27		14	2425.43
	14.01	225		14.01	2243.04		14.01	2345.09
	14.02	213.75		14.02	2252.85		14.02	2290.18
	14.03	247.5		14.03	2267.17		14.03	2333.38
	14.04	240		14.04	2276.46		14.04	2378.73
	14.05	258.75		14.05	2264.82		14.05	2454.39
	14.06	217.5		14.06	2271.84		14.06	2503.63
	14.07	172.5		14.07	2290.03		14.07	2477.35
	14.08	232.5		14.08	2278.75		14.08	2425.43
	14.09	251.25		14.09	2227.89		14.09	2444.91
	14.1	270		14.1	2214.84		14.1	2430.37
	14.11	258.75		14.11	2217.48		14.11	2463.69
	14.12	221.25		14.12	2238.05		14.12	2463.69
	14.13	221.25		14.13	2283.3		14.13	2481.82
	14.14	251.25		14.14	2313.87		14.14	2507.89
	14.15	243.75		14.15	2285.56		14.15	2536.73
	14.16	232.5		14.16	2285.56		14.16	2520.44
	14.17	232.5		14.17	2298.85		14.17	2548.62
	14.18	288.75		14.18	2313.87		14.18	2556.4
	14.19	187.5		14.19	2318.06		14.19	2586.4
	14.2	195		14.2	2307.5		14.2	2590.03
	14.21	225		14.21	2334.45		14.21	2597.22
	14.22	255		14.22	2303.2		14.22	2641.68
	14.23	281.25		14.23	2287.8		14.23	2688.66
	14.24	221.25		14.24	2315.97		14.24	2694.62
	14.25	221.25		14.25	2292.26		14.25	2657.81
	14.26	172.5		14.26	2340.44		14.26	2694.62
	14.27	191.25		14.27	2378.4		14.27	2737.24
	14.28	206.25		14.28	2369.22		14.28	2750.71
	14.29	251.25		14.29	2378.4		14.29	2756
	14.3	255		14.3	2396.2		14.3	2776.64
	14.31	202.5		14.31	2418.3		14.31	2758.62
	14.32	225		14.32	2460.9		14.32	2763.84
	14.33	258.75		14.33	2495.54		14.33	2753.36
	14.34	232.5		14.34	2494.15		14.34	2742.67
	14.35	221.25		14.35	2502.43		14.35	2781.68
	14.36	247.5		14.36	2526.34		14.36	2784.18
	14.37	187.5		14.37	2579.78		14.37	2803.75
	14.38	236.25		14.38	2625.31		14.38	2827.23
	14.39	217.5		14.39	2680.34		14.39	2897.97
	14.4	251.25		14.4	2705.01		14.4	2909.86
	14.41	213.75		14.41	2731.59		14.41	2915.7
	14.42	236.25		14.42	2790.99		14.42	2951.27
	14.43	240		14.43	2845.1		14.43	2992.99
	14.44	285		14.44	2874.48		14.44	2994.65
	14.45	285		14.45	2912.75		14.45	3064.66
	14.46	225		14.46	2938.02		14.46	3119.86
	14.47	240		14.47	2956.17		14.47	3161.37
	14.48	270		14.48	2994.32		14.48	3180.37
	14.49	240		14.49	3021.19		14.49	3221.81
	14.5	202.5		14.5	3047.66		14.5	3297.83
	14.51	206.25		14.51	3058.43		14.51	3343.25
	14.52	270		14.52	3062.21		14.52	3381.87
	14.53	277.5		14.53	3058.81		14.53	3415.6
	14.54	236.25		14.54	3044.93		14.54	3448.68
	14.55	288.75		14.55	3018.28		14.55	3457.66
	14.56	315		14.56	2971.74		14.56	3450.77
	14.57	247.5		14.57	2948.41		14.57	3425.9
	14.58	255		14.58	2919.6		14.58	3399.78
	14.59	236.25		14.59	2857.33		14.59	3366.6
	14.6	210		14.6	2800.03		14.6	3293.15
	14.61	251.25		14.61	2748.19		14.61	3213.13
	14.62	225		14.62	2685.74		14.62	3140.4
	14.63	288.75		14.63	2631.44		14.63	3057.33
	14.64	300		14.64	2597.7		14.64	2967.31
	14.65	277.5		14.65	2551.45		14.65	2911.81
	14.66	307.5		14.66	2507.86		14.66	2834.07
	14.67	202.5		14.67	2489.96		14.67	2769
	14.68	255		14.68	2471.29		14.68	2712.09
	14.69	213.75		14.69	2451.79		14.69	2654.63
	14.7	236.25		14.7	2419.96		14.7	2648.19
	14.71	296.25		14.71	2390.94		14.71	2607.82
	14.72	258.75		14.72	2380.21		14.72	2625.02
	14.73	247.5		14.73	2365.49		14.73	2600.78
	14.74	240		14.74	2380.21		14.74	2590.03
	14.75	225		14.75	2378.4		14.75	2536.73
	14.76	240		14.76	2350.25		14.76	2552.53
	14.77	315		14.77	2307.5		14.77	2579.06
	14.78	285		14.78	2320.15		14.78	2579.06
	14.79	288.75		14.79	2315.97		14.79	2593.64
	14.8	273.75		14.8	2307.5		14.8	2507.89
	14.81	236.25		14.81	2303.2		14.81	2477.35
	14.82	198.75		14.82	2285.56		14.82	2528.65
	14.83	213.75		14.83	2307.5		14.83	2548.62
	14.84	228.75		14.84	2313.87		14.84	2516.29
	14.85	240		14.85	2315.97		14.85	2520.44
	14.86	206.25		14.86	2301.03		14.86	2495.02
	14.87	258.75		14.87	2278.75		14.87	2444.91
	14.88	285		14.88	2283.3		14.88	2454.39
	14.89	281.25		14.89	2301.03		14.89	2472.84
	14.9	243.75		14.9	2269.51		14.9	2503.63
	14.91	273.75		14.91	2311.75		14.91	2540.73
	14.92	273.75		14.92	2290.03		14.92	2512.11
	14.93	270		14.93	2267.17		14.93	2512.11
	14.94	206.25		14.94	2276.46		14.94	2575.35
	14.95	330		14.95	2257.68		14.95	2575.35
	14.96	213.75		14.96	2252.85		14.96	2564.06
	14.97	232.5		14.97	2262.45		14.97	2528.65
	14.98	243.75		14.98	2274.16		14.98	2459.06
	14.99	273.75		14.99	2260.07		14.99	2468.29
	15	341.25		15	2309.63		15	2536.73
	15.01	251.25		15.01	2307.5		15.01	2520.44
	15.02	277.5		15.02	2255.27		15.02	2499.34
	15.03	213.75		15.03	2222.72		15.03	2454.39
	15.04	262.5		15.04	2255.27		15.04	2459.06
	15.05	255		15.05	2257.68		15.05	2459.06
	15.06	213.75		15.06	2252.85		15.06	2400
	15.07	232.5		15.07	2267.17		15.07	2415.4
	15.08	251.25		15.08	2255.27		15.08	2425.43
	15.09	300		15.09	2245.51		15.09	2490.66
	15.1	266.25		15.1	2235.53		15.1	2512.11
	15.11	251.25		15.11	2247.97		15.11	2400
	15.12	258.75		15.12	2252.85		15.12	2373.27
	15.13	262.5		15.13	2252.85		15.13	2435.26
	15.14	288.75		15.14	2243.04		15.14	2420.44
	15.15	322.5		15.15	2230.45		15.15	2524.56
	15.16	288.75		15.16	2255.27		15.16	2548.62
	15.17	303.75		15.17	2250.42		15.17	2571.62
	15.18	273.75		15.18	2269.51		15.18	2536.73
	15.19	285		15.19	2276.46		15.19	2495.02
	15.2	303.75		15.2	2255.27		15.2	2516.29
	15.21	292.5		15.21	2283.3		15.21	2499.34
	15.22	258.75		15.22	2283.3		15.22	2520.44
	15.23	258.75		15.23	2274.16		15.23	2540.73
	15.24	281.25		15.24	2271.84		15.24	2481.82
	15.25	315		15.25	2269.51		15.25	2495.02
	15.26	330		15.26	2252.85		15.26	2512.11
	15.27	363.75		15.27	2230.45		15.27	2512.11
	15.28	300		15.28	2255.27		15.28	2507.89
	15.29	292.5		15.29	2290.03		15.29	2512.11
	15.3	281.25		15.3	2264.82		15.3	2536.73
	15.31	292.5		15.31	2262.45		15.31	2548.62
	15.32	258.75		15.32	2220.11		15.32	2481.82
	15.33	292.5		15.33	2227.89		15.33	2444.91
	15.34	255		15.34	2267.17		15.34	2477.35
	15.35	240		15.35	2278.75		15.35	2495.02
	15.36	303.75		15.36	2281.03		15.36	2520.44
	15.37	330		15.37	2281.03		15.37	2556.4
	15.38	292.5		15.38	2307.5		15.38	2544.69
	15.39	345		15.39	2301.03		15.39	2449.67
	15.4	243.75		15.4	2250.42		15.4	2472.84
	15.41	296.25		15.41	2250.42		15.41	2524.56
	15.42	300		15.42	2274.16		15.42	2567.85
	15.43	277.5		15.43	2294.47		15.43	2503.63
	15.44	296.25		15.44	2278.75		15.44	2440.11
	15.45	243.75		15.45	2238.05		15.45	2490.66
	15.46	236.25		15.46	2257.68		15.46	2516.29
	15.47	292.5		15.47	2278.75		15.47	2520.44
	15.48	307.5		15.48	2262.45		15.48	2560.25
	15.49	236.25		15.49	2252.85		15.49	2567.85
	15.5	281.25		15.5	2271.84		15.5	2540.73
	15.51	330		15.51	2298.85		15.51	2532.71
	15.52	270		15.52	2305.35		15.52	2544.69
	15.53	303.75		15.53	2292.26		15.53	2472.84
	15.54	322.5		15.54	2271.84		15.54	2490.66
	15.55	285		15.55	2269.51		15.55	2507.89
	15.56	307.5		15.56	2276.46		15.56	2444.91
	15.57	348.75		15.57	2287.8		15.57	2449.67
	15.58	318.75		15.58	2281.03		15.58	2512.11
	15.59	322.5		15.59	2267.17		15.59	2472.84
	15.6	315		15.6	2271.84		15.6	2503.63
	15.61	288.75		15.61	2276.46		15.61	2520.44
	15.62	352.5		15.62	2262.45		15.62	2544.69
	15.63	367.5		15.63	2260.07		15.63	2540.73
	15.64	315		15.64	2257.68		15.64	2468.29
	15.65	258.75		15.65	2240.55		15.65	2512.11
	15.66	322.5		15.66	2255.27		15.66	2536.73
	15.67	296.25		15.67	2267.17		15.67	2560.25
	15.68	341.25		15.68	2260.07		15.68	2552.53
	15.69	326.25		15.69	2262.45		15.69	2528.65
	15.7	288.75		15.7	2285.56		15.7	2516.29
	15.71	390		15.71	2250.42		15.71	2540.73
	15.72	337.5		15.72	2240.55		15.72	2548.62
	15.73	360		15.73	2233		15.73	2586.4
	15.74	356.25		15.74	2255.27		15.74	2607.82
	15.75	315		15.75	2267.17		15.75	2552.53
	15.76	318.75		15.76	2281.03		15.76	2544.69
	15.77	333.75		15.77	2281.03		15.77	2564.06
	15.78	345		15.78	2269.51		15.78	2564.06
	15.79	352.5		15.79	2250.42		15.79	2540.73
	15.8	333.75		15.8	2281.03		15.8	2528.65
	15.81	348.75		15.81	2290.03		15.81	2560.25
	15.82	375		15.82	2278.75		15.82	2611.31
	15.83	401.25		15.83	2243.04		15.83	2607.82
	15.84	408.75		15.84	2250.42		15.84	2586.4
	15.85	382.5		15.85	2283.3		15.85	2579.06
	15.86	367.5		15.86	2285.56		15.86	2593.64
	15.87	397.5		15.87	2252.85		15.87	2575.35
	15.88	405		15.88	2260.07		15.88	2600.78
	15.89	416.25		15.89	2298.85		15.89	2631.75
	15.9	288.75		15.9	2311.75		15.9	2604.31
	15.91	423.75		15.91	2298.85		15.91	2512.11
	15.92	401.25		15.92	2281.03		15.92	2481.82
	15.93	386.25		15.93	2287.8		15.93	2507.89
	15.94	431.25		15.94	2276.46		15.94	2507.89
	15.95	427.5		15.95	2257.68		15.95	2536.73
	15.96	405		15.96	2278.75		15.96	2560.25
	15.97	378.75		15.97	2269.51		15.97	2532.71
	15.98	431.25		15.98	2245.51		15.98	2579.06
	15.99	405		15.99	2252.85		15.99	2582.75
	16119	--		16	2257.68		16	2512.11
	16.01	408.75		16.01	2267.17		16.01	2556.4
	16.02	431.25		16.02	2262.45		16.02	2607.82
	16.03	390		16.03	2281.03		16.03	2552.53
	16.04	386.25		16.04	2257.68		16.04	2597.22
	16.05	446.25		16.05	2262.45		16.05	2604.31
	16.06	465		16.06	2257.68		16.06	2560.25
	16.07	536.25		16.07	2257.68		16.07	2560.25
	16.08	442.5		16.08	2255.27		16.08	2548.62
	16.09	498.75		16.09	2255.27		16.09	2532.71
	16.1	495		16.1	2262.45		16.1	2516.29
	16.11	468.75		16.11	2240.55		16.11	2520.44
	16.12	453.75		16.12	2264.82		16.12	2536.73
	16.13	502.5		16.13	2271.84		16.13	2560.25
	16.14	483.75		16.14	2278.75		16.14	2625.02
	16.15	416.25		16.15	2269.51		16.15	2638.39
	16.16	431.25		16.16	2301.03		16.16	2625.02
	16.17	446.25		16.17	2278.75		16.17	2600.78
	16.18	491.25		16.18	2285.56		16.18	2552.53
	16.19	540		16.19	2290.03		16.19	2512.11
	16.2	536.25		16.2	2278.75		16.2	2495.02
	16.21	517.5		16.21	2255.27		16.21	2499.34
	16.22	525		16.22	2260.07		16.22	2540.73
	16.23	438.75		16.23	2281.03		16.23	2552.53
	16.24	468.75		16.24	2301.03		16.24	2544.69
	16.25	603.75		16.25	2267.17		16.25	2593.64
	16.26	566.25		16.26	2247.97		16.26	2571.62
	16.27	521.25		16.27	2269.51		16.27	2621.63
	16.28	483.75		16.28	2274.16		16.28	2625.02
	16.29	476.25		16.29	2269.51		16.29	2586.4
	16.3	558.75		16.3	2285.56		16.3	2611.31
	16.31	498.75		16.31	2301.03		16.31	2540.73
	16.32	476.25		16.32	2278.75		16.32	2520.44
	16.33	446.25		16.33	2283.3		16.33	2548.62
	16.34	457.5		16.34	2276.46		16.34	2556.4
	16.35	491.25		16.35	2271.84		16.35	2567.85
	16.36	450		16.36	2269.51		16.36	2586.4
	16.37	498.75		16.37	2285.56		16.37	2544.69
	16.38	566.25		16.38	2283.3		16.38	2548.62
	16.39	498.75		16.39	2281.03		16.39	2604.31
	16.4	581.25		16.4	2274.16		16.4	2614.77
	16.41	476.25		16.41	2257.68		16.41	2600.78
	16.42	491.25		16.42	2233		16.42	2552.53
	16.43	547.5		16.43	2262.45		16.43	2582.75
	16.44	547.5		16.44	2283.3		16.44	2607.82
	16.45	468.75		16.45	2307.5		16.45	2644.94
	16.46	427.5		16.46	2301.03		16.46	2638.39
	16.47	528.75		16.47	2285.56		16.47	2618.21
	16.48	536.25		16.48	2283.3		16.48	2635.08
	16.49	525		16.49	2271.84		16.49	2648.19
	16.5	510		16.5	2267.17		16.5	2635.08
	16.51	461.25		16.51	2243.04		16.51	2670.37
	16.52	416.25		16.52	2257.68		16.52	2628.4
	16.53	420		16.53	2292.26		16.53	2582.75
	16.54	468.75		16.54	2274.16		16.54	2575.35
	16.55	502.5		16.55	2283.3		16.55	2638.39
	16.56	566.25		16.56	2262.45		16.56	2673.46
	16.57	476.25		16.57	2247.97		16.57	2667.26
	16.58	528.75		16.58	2281.03		16.58	2635.08
	16.59	540		16.59	2276.46		16.59	2635.08
	16.6	416.25		16.6	2278.75		16.6	2641.68
	16.61	386.25		16.61	2311.75		16.61	2644.94
	16.62	468.75		16.62	2303.2		16.62	2648.19
	16.63	416.25		16.63	2287.8		16.63	2667.26
	16.64	521.25		16.64	2285.56		16.64	2685.66
	16.65	487.5		16.65	2290.03		16.65	2664.13
	16.66	435		16.66	2294.47		16.66	2600.78
	16.67	382.5		16.67	2276.46		16.67	2536.73
	16.68	498.75		16.68	2267.17		16.68	2593.64
	16.69	378.75		16.69	2264.82		16.69	2614.77
	16.7	412.5		16.7	2269.51		16.7	2625.02
	16.71	465		16.71	2287.8		16.71	2638.39
	16.72	536.25		16.72	2315.97		16.72	2635.08
	16.73	453.75		16.73	2307.5		16.73	2638.39
	16.74	465		16.74	2278.75		16.74	2679.6
	16.75	435		16.75	2294.47		16.75	2676.54
	16.76	551.25		16.76	2318.06		16.76	2628.4
	16.77	420		16.77	2303.2		16.77	2618.21
	16.78	386.25		16.78	2290.03		16.78	2631.75
	16.79	577.5		16.79	2309.63		16.79	2631.75
	16.8	498.75		16.8	2287.8		16.8	2611.31
	16.81	438.75		16.81	2264.82		16.81	2575.35
	16.82	412.5		16.82	2281.03		16.82	2571.62
	16.83	483.75		16.83	2322.22		16.83	2571.62
	16.84	465		16.84	2326.34		16.84	2575.35
	16.85	416.25		16.85	2309.63		16.85	2635.08
	16.86	453.75		16.86	2296.67		16.86	2660.98
	16.87	427.5		16.87	2290.03		16.87	2582.75
	16.88	450		16.88	2262.45		16.88	2548.62
	16.89	472.5		16.89	2264.82		16.89	2614.77
	16.9	420		16.9	2298.85		16.9	2691.65
	16.91	446.25		16.91	2309.63		16.91	2667.26
	16.92	397.5		16.92	2294.47		16.92	2667.26
	16.93	513.75		16.93	2296.67		16.93	2682.63
	16.94	442.5		16.94	2281.03		16.94	2660.98
	16.95	498.75		16.95	2283.3		16.95	2670.37
	16.96	517.5		16.96	2255.27		16.96	2638.39
	16.97	468.75		16.97	2252.85		16.97	2625.02
	16.98	476.25		16.98	2290.03		16.98	2641.68
	16.99	468.75		16.99	2283.3		16.99	2625.02
	17118	--		17	2283.3		17	2648.19
	17.01	412.5		17.01	2285.56		17.01	2631.75
	17.02	453.75		17.02	2290.03		17.02	2641.68
	17.03	427.5		17.03	2311.75		17.03	2688.66
	17.04	423.75		17.04	2296.67		17.04	2706.33
	17.05	465		17.05	2257.68		17.05	2688.66
	17.06	495		17.06	2238.05		17.06	2700.5
	17.07	416.25		17.07	2267.17		17.07	2688.66
	17.08	442.5		17.08	2264.82		17.08	2657.81
	17.09	480		17.09	2243.04		17.09	2654.63
	17.1	532.5		17.1	2250.42		17.1	2635.08
	17.11	412.5		17.11	2262.45		17.11	2648.19
	17.12	465		17.12	2276.46		17.12	2682.63
	17.13	420		17.13	2313.87		17.13	2676.54
	17.14	446.25		17.14	2330.41		17.14	2667.26
	17.15	438.75		17.15	2336.46		17.15	2682.63
	17.16	528.75		17.16	2346.35		17.16	2691.65
	17.17	438.75		17.17	2346.35		17.17	2712.09
	17.18	476.25		17.18	2326.34		17.18	2709.21
	17.19	465		17.19	2313.87		17.19	2694.62
	17.2	442.5		17.2	2318.06		17.2	2691.65
	17.21	476.25		17.21	2322.22		17.21	2688.66
	17.22	536.25		17.22	2311.75		17.22	2691.65
	17.23	536.25		17.23	2328.38		17.23	2714.94
	17.24	405		17.24	2318.06		17.24	2720.61
	17.25	476.25		17.25	2313.87		17.25	2657.81
	17.26	506.25		17.26	2328.38		17.26	2654.63
	17.27	480		17.27	2307.5		17.27	2700.5
	17.28	513.75		17.28	2292.26		17.28	2706.33
	17.29	506.25		17.29	2298.85		17.29	2648.19
	17.3	468.75		17.3	2313.87		17.3	2631.75
	17.31	472.5		17.31	2334.45		17.31	2670.37
	17.32	528.75		17.32	2334.45		17.32	2706.33
	17.33	513.75		17.33	2309.63		17.33	2709.21
	17.34	536.25		17.34	2290.03		17.34	2703.42
	17.35	416.25		17.35	2294.47		17.35	2697.57
	17.36	487.5		17.36	2313.87		17.36	2700.5
	17.37	536.25		17.37	2305.35		17.37	2728.99
	17.38	528.75		17.38	2324.28		17.38	2766.42
	17.39	495		17.39	2352.18		17.39	2731.75
	17.4	502.5		17.4	2334.45		17.4	2679.6
	17.41	461.25		17.41	2336.46		17.41	2709.21
	17.42	547.5		17.42	2330.41		17.42	2734.5
	17.43	521.25		17.43	2334.45		17.43	2745.36
	17.44	480		17.44	2324.28		17.44	2774.1
	17.45	510		17.45	2346.35		17.45	2776.64
	17.46	502.5		17.46	2342.42		17.46	2776.64
	17.47	468.75		17.47	2311.75		17.47	2786.66
	17.48	562.5		17.48	2328.38		17.48	2801.34
	17.49	397.5		17.49	2350.25		17.49	2822.62
	17.5	480		17.5	2334.45		17.5	2813.27
	17.51	536.25		17.51	2342.42		17.51	2856.25
	17.52	502.5		17.52	2354.11		17.52	2891.92
	17.53	431.25		17.53	2359.84		17.53	2903.95
	17.54	438.75		17.54	2392.7		17.54	2913.76
	17.55	543.75		17.55	2413.3		17.55	2901.96
	17.56	517.5		17.56	2411.62		17.56	2903.95
	17.57	435		17.57	2426.51		17.57	2938.45
	17.58	513.75		17.58	2448.71		17.58	2934.73
	17.59	502.5		17.59	2457.88		17.59	2934.73
	17.6	547.5		17.6	2466.87		17.6	2942.14
	17.61	498.75		17.61	2509.2		17.61	2942.14
	17.62	502.5		17.62	2521.14		17.62	2943.98
	17.63	487.5		17.63	2519.83		17.63	2958.46
	17.64	491.25		17.64	2570.54		17.64	2972.55
	17.65	431.25		17.65	2609.59		17.65	2991.31
	17.66	513.75		17.66	2630.43		17.66	2965.55
	17.67	585		17.67	2643.45		17.67	2974.28
	17.68	483.75		17.68	2680.34		17.68	3019.05
	17.69	480		17.69	2737.99		17.69	3036.24
	17.7	465		17.7	2767.9		17.7	3067.56
	17.71	480		17.71	2795.18		17.71	3080.43
	17.72	450		17.72	2821.51		17.72	3098.48
	17.73	427.5		17.73	2844.48		17.73	3118.55
	17.74	450		17.74	2881.95		17.74	3167.38
	17.75	498.75		17.75	2919.6		17.75	3231.42
	17.76	453.75		17.76	2950.36		17.76	3259.2
	17.77	476.25		17.77	2975.43		17.77	3282.72
	17.78	510		17.78	2997.39		17.78	3322.37
	17.79	416.25		17.79	3008.17		17.79	3358.38
	17.8	532.5		17.8	3020.78		17.8	3377.1
	17.81	513.75		17.81	3029.38		17.81	3423.71
	17.82	517.5		17.82	3041.79		17.82	3454.23
	17.83	405		17.83	3042.18		17.83	3474.51
	17.84	423.75		17.84	3018.7		17.84	3506.02
	17.85	431.25		17.85	2989.45		17.85	3509.14
	17.86	562.5		17.86	2963.32		17.86	3497.21
	17.87	435		17.87	2928.91		17.87	3483.71
	17.88	420		17.88	2895.42		17.88	3460.39
	17.89	558.75		17.89	2865.7		17.89	3429.52
	17.9	483.75		17.9	2817.57		17.9	3374.69
	17.91	510		17.91	2769.38		17.91	3312.51
	17.92	442.5		17.92	2739.57		17.92	3242.92
	17.93	498.75		17.93	2697.23		17.93	3172.14
	17.94	450		17.94	2665.58		17.94	3109.28
	17.95	420		17.95	2625.31		17.95	3022.22
	17.96	408.75		17.96	2579.78		17.96	2982.87
	17.97	435		17.97	2547.77		17.97	2940.3
	17.98	378.75		17.98	2510.55		17.98	2893.94
	17.99	386.25		17.99	2487.14		17.99	2897.97
	18111	--		18	2475.67		18	2893.94
	18.01	423.75		18.01	2457.88		18.01	2860.58
	18.02	453.75		18.02	2436.16		18.02	2829.52
	18.03	457.5		18.03	2394.45		18.03	2791.6
	18.04	438.75		18.04	2372.91		18.04	2753.36
	18.05	412.5		18.05	2383.82		18.05	2737.24
	18.06	420		18.06	2383.82		18.06	2794.06
	18.07	427.5		18.07	2372.91		18.07	2829.52
	18.08	386.25		18.08	2365.49		18.08	2806.15
	18.09	468.75		18.09	2359.84		18.09	2794.06
	18.1	412.5		18.1	2374.75		18.1	2789.14
	18.11	393.75		18.11	2390.94		18.11	2748.04
	18.12	390		18.12	2361.73		18.12	2784.18
	18.13	333.75		18.13	2328.38		18.13	2796.5
	18.14	386.25		18.14	2350.25		18.14	2789.14
	18.15	401.25		18.15	2365.49		18.15	2758.62
	18.16	382.5		18.16	2318.06		18.16	2750.71
	18.17	393.75		18.17	2287.8		18.17	2731.75
	18.18	450		18.18	2354.11		18.18	2723.42
	18.19	341.25		18.19	2361.73		18.19	2763.84
	18.2	356.25		18.2	2328.38		18.2	2758.62
	18.21	386.25		18.21	2292.26		18.21	2750.71
	18.22	438.75		18.22	2311.75		18.22	2763.84
	18.23	435		18.23	2354.11		18.23	2758.62
	18.24	423.75		18.24	2357.93		18.24	2723.42
	18.25	378.75		18.25	2326.34		18.25	2720.61
	18.26	360		18.26	2315.97		18.26	2753.36
	18.27	390		18.27	2346.35		18.27	2748.04
	18.28	431.25		18.28	2338.46		18.28	2748.04
	18.29	367.5		18.29	2324.28		18.29	2737.24
	18.3	416.25		18.3	2313.87		18.3	2726.21
	18.31	348.75		18.31	2303.2		18.31	2786.66
	18.32	363.75		18.32	2296.67		18.32	2786.66
	18.33	420		18.33	2309.63		18.33	2781.68
	18.34	435		18.34	2303.2		18.34	2774.1
	18.35	367.5		18.35	2296.67		18.35	2748.04
	18.36	348.75		18.36	2322.22		18.36	2761.24
	18.37	386.25		18.37	2332.44		18.37	2756
	18.38	363.75		18.38	2318.06		18.38	2750.71
	18.39	341.25		18.39	2301.03		18.39	2737.24
	18.4	423.75		18.4	2294.47		18.4	2753.36
	18.41	423.75		18.41	2301.03		18.41	2756
	18.42	356.25		18.42	2330.41		18.42	2766.42
	18.43	382.5		18.43	2342.42		18.43	2758.62
	18.44	386.25		18.44	2324.28		18.44	2742.67
	18.45	457.5		18.45	2324.28		18.45	2745.36
	18.46	382.5		18.46	2320.15		18.46	2748.04
	18.47	367.5		18.47	2292.26		18.47	2745.36
	18.48	386.25		18.48	2292.26		18.48	2734.5
	18.49	390		18.49	2287.8		18.49	2748.04
	18.5	345		18.5	2281.03		18.5	2766.42
	18.51	423.75		18.51	2292.26		18.51	2779.16
	18.52	330		18.52	2283.3		18.52	2781.68
	18.53	405		18.53	2290.03		18.53	2739.96
	18.54	390		18.54	2298.85		18.54	2742.67
	18.55	330		18.55	2283.3		18.55	2781.68
	18.56	341.25		18.56	2283.3		18.56	2753.36
	18.57	330		18.57	2307.5		18.57	2726.21
	18.58	375		18.58	2336.46		18.58	2712.09
	18.59	367.5		18.59	2320.15		18.59	2731.75
	18.6	330		18.6	2285.56		18.6	2742.67
	18.61	345		18.61	2301.03		18.61	2726.21
	18.62	322.5		18.62	2336.46		18.62	2753.36
	18.63	337.5		18.63	2332.44		18.63	2776.64
	18.64	386.25		18.64	2305.35		18.64	2766.42
	18.65	337.5		18.65	2322.22		18.65	2734.5
	18.66	348.75		18.66	2340.44		18.66	2745.36
	18.67	367.5		18.67	2332.44		18.67	2776.64
	18.68	345		18.68	2313.87		18.68	2779.16
	18.69	356.25		18.69	2311.75		18.69	2748.04
	18.7	390		18.7	2298.85		18.7	2745.36
	18.71	382.5		18.71	2296.67		18.71	2761.24
	18.72	315		18.72	2311.75		18.72	2776.64
	18.73	386.25		18.73	2292.26		18.73	2789.14
	18.74	397.5		18.74	2294.47		18.74	2789.14
	18.75	307.5		18.75	2311.75		18.75	2763.84
	18.76	322.5		18.76	2318.06		18.76	2763.84
	18.77	326.25		18.77	2309.63		18.77	2763.84
	18.78	371.25		18.78	2296.67		18.78	2742.67
	18.79	341.25		18.79	2292.26		18.79	2706.33
	18.8	378.75		18.8	2290.03		18.8	2726.21
	18.81	266.25		18.81	2294.47		18.81	2761.24
	18.82	330		18.82	2283.3		18.82	2731.75
	18.83	318.75		18.83	2269.51		18.83	2723.42
	18.84	382.5		18.84	2274.16		18.84	2748.04
	18.85	345		18.85	2267.17		18.85	2763.84
	18.86	360		18.86	2301.03		18.86	2786.66
	18.87	386.25		18.87	2334.45		18.87	2806.15
	18.88	348.75		18.88	2318.06		18.88	2798.93
	18.89	401.25		18.89	2283.3		18.89	2769
	18.9	378.75		18.9	2274.16		18.9	2726.21
	18.91	352.5		18.91	2276.46		18.91	2734.5
	18.92	330		18.92	2301.03		18.92	2776.64
	18.93	345		18.93	2309.63		18.93	2776.64
	18.94	435		18.94	2285.56		18.94	2748.04
	18.95	333.75		18.95	2303.2		18.95	2737.24
	18.96	360		18.96	2334.45		18.96	2742.67
	18.97	337.5		18.97	2338.46		18.97	2731.75
	18.98	322.5		18.98	2330.41		18.98	2667.26
	18.99	345		18.99	2309.63		18.99	2700.5
	19	371.25		19	2311.75		19	2784.18
	19.01	322.5		19.01	2320.15		19.01	2781.68
	19.02	288.75		19.02	2318.06		19.02	2753.36
	19.03	333.75		19.03	2305.35		19.03	2758.62
	19.04	386.25		19.04	2301.03		19.04	2758.62
	19.05	296.25		19.05	2326.34		19.05	2776.64
	19.06	378.75		19.06	2340.44		19.06	2776.64
	19.07	345		19.07	2305.35		19.07	2769
	19.08	292.5		19.08	2298.85		19.08	2758.62
	19.09	386.25		19.09	2322.22		19.09	2758.62
	19.1	341.25		19.1	2328.38		19.1	2763.84
	19.11	333.75		19.11	2322.22		19.11	2756
	19.12	341.25		19.12	2313.87		19.12	2766.42
	19.13	446.25		19.13	2315.97		19.13	2763.84
	19.14	345		19.14	2305.35		19.14	2763.84
	19.15	431.25		19.15	2296.67		19.15	2784.18
	19.16	420		19.16	2281.03		19.16	2815.62
	19.17	307.5		19.17	2274.16		19.17	2803.75
	19.18	393.75		19.18	2278.75		19.18	2731.75
	19.19	326.25		19.19	2305.35		19.19	2748.04
	19.2	300		19.2	2332.44		19.2	2803.75
	19.21	363.75		19.21	2334.45		19.21	2843.06
	19.22	435		19.22	2326.34		19.22	2824.93
	19.23	416.25		19.23	2334.45		19.23	2794.06
	19.24	356.25		19.24	2330.41		19.24	2786.66
	19.25	352.5		19.25	2318.06		19.25	2771.56
	19.26	371.25		19.26	2315.97		19.26	2786.66
	19.27	367.5		19.27	2311.75		19.27	2815.62
	19.28	390		19.28	2326.34		19.28	2798.93
	19.29	303.75		19.29	2348.3		19.29	2781.68
	19.3	337.5		19.3	2357.93		19.3	2794.06
	19.31	375		19.31	2350.25		19.31	2798.93
	19.32	390		19.32	2324.28		19.32	2789.14
	19.33	348.75		19.33	2313.87		19.33	2786.66
	19.34	386.25		19.34	2294.47		19.34	2776.64
	19.35	367.5		19.35	2271.84		19.35	2742.67
	19.36	348.75		19.36	2290.03		19.36	2750.71
	19.37	397.5		19.37	2318.06		19.37	2763.84
	19.38	352.5		19.38	2320.15		19.38	2763.84
	19.39	367.5		19.39	2309.63		19.39	2798.93
	19.4	390		19.4	2303.2		19.4	2815.62
	19.41	345		19.41	2311.75		19.41	2776.64
	19.42	401.25		19.42	2336.46		19.42	2734.5
	19.43	397.5		19.43	2320.15		19.43	2745.36
	19.44	375		19.44	2303.2		19.44	2748.04
	19.45	378.75		19.45	2311.75		19.45	2758.62
	19.46	277.5		19.46	2315.97		19.46	2786.66
	19.47	281.25		19.47	2301.03		19.47	2803.75
	19.48	356.25		19.48	2285.56		19.48	2838.59
	19.49	367.5		19.49	2303.2		19.49	2854.08
	19.5	390		19.5	2303.2		19.5	2836.33
	19.51	363.75		19.51	2271.84		19.51	2827.23
	19.52	390		19.52	2303.2		19.52	2834.07
	19.53	397.5		19.53	2344.39		19.53	2840.83
	19.54	341.25		19.54	2340.44		19.54	2845.28
	19.55	345		19.55	2326.34		19.55	2827.23
	19.56	318.75		19.56	2324.28		19.56	2820.3
	19.57	330		19.57	2326.34		19.57	2824.93
	19.58	397.5		19.58	2320.15		19.58	2794.06
	19.59	348.75		19.59	2301.03		19.59	2801.34
	19.6	356.25		19.6	2281.03		19.6	2815.62
	19.61	326.25		19.61	2287.8		19.61	2798.93
	19.62	356.25		19.62	2318.06		19.62	2820.3
	19.63	333.75		19.63	2330.41		19.63	2824.93
	19.64	363.75		19.64	2330.41		19.64	2794.06
	19.65	431.25		19.65	2328.38		19.65	2803.75
	19.66	386.25		19.66	2320.15		19.66	2847.49
	19.67	311.25		19.67	2307.5		19.67	2854.08
	19.68	375		19.68	2305.35		19.68	2824.93
	19.69	405		19.69	2311.75		19.69	2820.3
	19.7	378.75		19.7	2298.85		19.7	2840.83
	19.71	348.75		19.71	2290.03		19.71	2831.8
	19.72	363.75		19.72	2315.97		19.72	2824.93
	19.73	322.5		19.73	2326.34		19.73	2854.08
	19.74	423.75		19.74	2328.38		19.74	2879.61
	19.75	315		19.75	2344.39		19.75	2873.34
	19.76	367.5		19.76	2332.44		19.76	2827.23
	19.77	375		19.77	2318.06		19.77	2810.91
	19.78	326.25		19.78	2315.97		19.78	2845.28
	19.79	322.5		19.79	2307.5		19.79	2843.06
	19.8	363.75		19.8	2320.15		19.8	2831.8
	19.81	371.25		19.81	2322.22		19.81	2858.42
	19.82	367.5		19.82	2324.28		19.82	2854.08
	19.83	356.25		19.83	2342.42		19.83	2840.83
	19.84	315		19.84	2334.45		19.84	2843.06
	19.85	315		19.85	2322.22		19.85	2869.12
	19.86	322.5		19.86	2326.34		19.86	2871.24
	19.87	371.25		19.87	2324.28		19.87	2831.8
	19.88	416.25		19.88	2309.63		19.88	2838.59
	19.89	393.75		19.89	2311.75		19.89	2854.08
	19.9	273.75		19.9	2315.97		19.9	2867
	19.91	333.75		19.91	2336.46		19.91	2864.87
	19.92	348.75		19.92	2378.4		19.92	2838.59
	19.93	341.25		19.93	2369.22		19.93	2838.59
	19.94	367.5		19.94	2354.11		19.94	2883.74
	19.95	337.5		19.95	2350.25		19.95	2921.48
	19.96	348.75		19.96	2344.39		19.96	2895.96
	19.97	427.5		19.97	2336.46		19.97	2854.08
	19.98	367.5		19.98	2334.45		19.98	2843.06
	19.99	285		19.99	2363.61		19.99	2869.12
	20	345		20	2380.21		20	2885.8
	20.01	371.25		20.01	2357.93		20.01	2875.44
	20.02	326.25		20.02	2354.11		20.02	2864.87
	20.03	386.25		20.03	2372.91		20.03	2893.94
	20.04	352.5		20.04	2378.4		20.04	2915.7
	20.05	386.25		20.05	2376.58		20.05	2897.97
	20.06	371.25		20.06	2369.22		20.06	2873.34
	20.07	333.75		20.07	2361.73		20.07	2860.58
	20.08	378.75		20.08	2356.03		20.08	2895.96
	20.09	375		20.09	2365.49		20.09	2925.3
	20.1	412.5		20.1	2385.61		20.1	2917.64
	20.11	367.5		20.11	2426.51		20.11	2897.97
	20.12	363.75		20.12	2421.6		20.12	2881.68
	20.13	341.25		20.13	2378.4		20.13	2905.92
	20.14	341.25		20.14	2390.94		20.14	2934.73
	20.15	382.5		20.15	2404.83		20.15	2934.73
	20.16	397.5		20.16	2385.61		20.16	2925.3
	20.17	326.25		20.17	2359.84		20.17	2949.46
	20.18	390		20.18	2367.36		20.18	2972.55
	20.19	438.75		20.19	2404.83		20.19	2958.46
	20.2	360		20.2	2414.97		20.2	2962.02
	20.21	382.5		20.21	2418.3		20.21	3004.55
	20.22	337.5		20.22	2426.51		20.22	3033.16
	20.23	393.75		20.23	2445.6		20.23	3048.4
	20.24	341.25		20.24	2465.38		20.24	3069.01
	20.25	337.5		20.25	2468.35		20.25	3095.74
	20.26	382.5		20.26	2459.39		20.26	3118.55
	20.27	393.75		20.27	2440.91		20.27	3115.92
	20.28	420		20.28	2439.33		20.28	3140.4
	20.29	423.75		20.29	2453.32		20.29	3163.79
	20.3	390		20.3	2469.82		20.3	3149.14
	20.31	296.25		20.31	2495.54		20.31	3167.38
	20.32	348.75		20.32	2515.87		20.32	3214.22
	20.33	375		20.33	2532.75		20.33	3226.1
	20.34	446.25		20.34	2557.51		20.34	3231.42
	20.35	378.75		20.35	2577.49		20.35	3247.04
	20.36	393.75		20.36	2594.39		20.36	3257.2
	20.37	382.5		20.37	2615.95		20.37	3248.06
	20.38	442.5		20.38	2647.38		20.38	3241.88
	20.39	371.25		20.39	2675.78		20.39	3252.14
	20.4	356.25		20.4	2693.73		20.4	3257.2
	20.41	375		20.41	2729.16		20.41	3281.76
	20.42	431.25		20.42	2781.04		20.42	3294.09
	20.43	390		20.43	2811.58		20.43	3289.38
	20.44	420		20.44	2856.73		20.44	3300.61
	20.45	337.5		20.45	2922.21		20.45	3311.6
	20.46	397.5		20.46	2960.47		20.46	3330.3
	20.47	495		20.47	2992.11		20.47	3366.6
	20.48	337.5		20.48	3034.23		20.48	3385.03
	20.49	378.75		20.49	3075.55		20.49	3382.66
	20.5	292.5		20.5	3108.9		20.5	3402.07
	20.51	333.75		20.51	3143.64		20.51	3453.54
	20.52	348.75		20.52	3180.41		20.52	3499.74
	20.53	318.75		20.53	3221.68		20.53	3532.79
	20.54	382.5		20.54	3267.41		20.54	3577.64
	20.55	405		20.55	3298.85		20.55	3629.88
	20.56	345		20.56	3326.34		20.56	3677.35
	20.57	446.25		20.57	3351.41		20.57	3723.74
	20.58	423.75		20.58	3366.98		20.58	3770.87
	20.59	352.5		20.59	3375.85		20.59	3807.12
	20.6	348.75		20.6	3380.21		20.6	3843.64
	20.61	345		20.61	3384.71		20.61	3885.05
	20.62	326.25		20.62	3382.38		20.62	3923.98
	20.63	390		20.63	3368.29		20.63	3954.68
	20.64	435		20.64	3348.11		20.64	3968.48
	20.65	375		20.65	3319.11		20.65	3967.2
	20.66	345		20.66	3280.35		20.66	3952.57
	20.67	375		20.67	3248.22		20.67	3923.98
	20.68	367.5		20.68	3218.54		20.68	3875.93
	20.69	371.25		20.69	3180.99		20.69	3824.69
	20.7	393.75		20.7	3130.01		20.7	3773.86
	20.71	438.75		20.71	3077		20.71	3707.46
	20.72	408.75		20.72	3035.03		20.72	3615.4
	20.73	386.25		20.73	2983.63		20.73	3523.82
	20.74	416.25		20.74	2932.98		20.74	3463.11
	20.75	333.75		20.75	2896.53		20.75	3406.62
	20.76	405		20.76	2851.26		20.76	3352.55
	20.77	416.25		20.77	2801.4		20.77	3297.83
	20.78	390		20.78	2763.43		20.78	3217.49
	20.79	431.25		20.79	2734.8		20.79	3137.88
	20.8	438.75		20.8	2705.86		20.8	3128.95
	20.81	397.5		20.81	2674.86		20.81	3125.07
	20.82	401.25		20.82	2652.25		20.82	3071.89
	20.83	371.25		20.83	2612.78		20.83	3020.64
	20.84	390		20.84	2576.34		20.84	3001.27
	20.85	435		20.85	2575.19		20.85	3004.55
	20.86	420		20.86	2557.51		20.86	3023.79
	20.87	390		20.87	2530.2		20.87	3012.65
	20.88	420		20.88	2521.14		20.88	2987.95
	20.89	397.5		20.89	2501.06		20.89	2967.31
	20.9	446.25		20.9	2481.44		20.9	2972.55
	20.91	480		20.91	2489.96		20.91	2996.32
	20.92	390		20.92	2499.69		20.92	2991.31
	20.93	427.5		20.93	2484.3		20.93	2969.06
	20.94	453.75		20.94	2466.87		20.94	2953.08
	20.95	487.5		20.95	2451.79		20.95	2963.79
	20.96	408.75		20.96	2429.75		20.96	2986.26
	20.97	397.5		20.97	2429.75		20.97	2994.65
	20.98	423.75		20.98	2426.51		20.98	2974.28
	20.99	442.5		20.99	2404.83		20.99	2949.46
	21	367.5		21	2419.96		21	2940.3
	21.01	360		21.01	2423.25		21.01	2923.4
	21.02	442.5		21.02	2394.45		21.02	2907.9
	21.03	405		21.03	2378.4		21.03	2917.64
	21.04	401.25		21.04	2371.07		21.04	2927.2
	21.05	446.25		21.05	2372.91		21.05	2921.48
	21.06	397.5		21.06	2382.02		21.06	2905.92
	21.07	427.5		21.07	2380.21		21.07	2881.68
	21.08	405		21.08	2376.58		21.08	2915.7
	21.09	397.5		21.09	2378.4		21.09	2951.27
	21.1	386.25		21.1	2369.22		21.1	2932.85
	21.11	378.75		21.11	2350.25		21.11	2885.8
	21.12	435		21.12	2336.46		21.12	2862.73
	21.13	423.75		21.13	2330.41		21.13	2883.74
	21.14	397.5		21.14	2334.45		21.14	2877.53
	21.15	438.75		21.15	2344.39		21.15	2887.85
	21.16	397.5		21.16	2340.44		21.16	2929.09
	21.17	352.5		21.17	2340.44		21.17	2932.85
	21.18	352.5		21.18	2346.35		21.18	2907.9
	21.19	427.5		21.19	2340.44		21.19	2893.94
	21.2	461.25		21.2	2326.34		21.2	2889.89
	21.21	412.5		21.21	2342.42		21.21	2903.95
	21.22	405		21.22	2332.44		21.22	2915.7
	21.23	468.75		21.23	2322.22		21.23	2913.76
	21.24	393.75		21.24	2344.39		21.24	2887.85
	21.25	371.25		21.25	2344.39		21.25	2858.42
	21.26	442.5		21.26	2336.46		21.26	2860.58
	21.27	386.25		21.27	2338.46		21.27	2879.61
	21.28	412.5		21.28	2356.03		21.28	2891.92
	21.29	401.25		21.29	2363.61		21.29	2893.94
	21.3	450		21.3	2340.44		21.3	2887.85
	21.31	480		21.31	2320.15		21.31	2895.96
	21.32	510		21.32	2330.41		21.32	2925.3
	21.33	423.75		21.33	2348.3		21.33	2919.56
	21.34	457.5		21.34	2357.93		21.34	2891.92
	21.35	461.25		21.35	2352.18		21.35	2871.24
	21.36	483.75		21.36	2332.44		21.36	2877.53
	21.37	487.5		21.37	2328.38		21.37	2895.96
	21.38	483.75		21.38	2313.87		21.38	2913.76
	21.39	416.25		21.39	2307.5		21.39	2927.2
	21.4	570		21.4	2326.34		21.4	2893.94
	21.41	416.25		21.41	2334.45		21.41	2873.34
	21.42	525		21.42	2328.38		21.42	2903.95
	21.43	461.25		21.43	2313.87		21.43	2921.48
	21.44	510		21.44	2332.44		21.44	2897.97
	21.45	502.5		21.45	2328.38		21.45	2895.96
	21.46	472.5		21.46	2309.63		21.46	2895.96
	21.47	457.5		21.47	2298.85		21.47	2877.53
	21.48	450		21.48	2296.67		21.48	2864.87
	21.49	457.5		21.49	2326.34		21.49	2881.68
	21.5	438.75		21.5	2326.34		21.5	2879.61
	21.51	498.75		21.51	2307.5		21.51	2877.53
	21.52	536.25		21.52	2307.5		21.52	2905.92
	21.53	431.25		21.53	2332.44		21.53	2917.64
	21.54	536.25		21.54	2348.3		21.54	2905.92
	21.55	442.5		21.55	2326.34		21.55	2891.92
	21.56	491.25		21.56	2315.97		21.56	2895.96
	21.57	438.75		21.57	2324.28		21.57	2915.7
	21.58	498.75		21.58	2324.28		21.58	2925.3
	21.59	521.25		21.59	2320.15		21.59	2903.95
	21.6	442.5		21.6	2324.28		21.6	2907.9
	21.61	442.5		21.61	2332.44		21.61	2929.09
	21.62	405		21.62	2324.28		21.62	2930.98
	21.63	446.25		21.63	2313.87		21.63	2905.92
	21.64	461.25		21.64	2303.2		21.64	2895.96
	21.65	540		21.65	2287.8		21.65	2899.97
	21.66	438.75		21.66	2292.26		21.66	2907.9
	21.67	386.25		21.67	2313.87		21.67	2927.2
	21.68	491.25		21.68	2340.44		21.68	2917.64
	21.69	551.25		21.69	2334.45		21.69	2895.96
	21.7	510		21.7	2313.87		21.7	2915.7
	21.71	532.5		21.71	2298.85		21.71	2891.92
	21.72	438.75		21.72	2330.41		21.72	2831.8
	21.73	498.75		21.73	2350.25		21.73	2864.87
	21.74	446.25		21.74	2348.3		21.74	2899.97
	21.75	453.75		21.75	2365.49		21.75	2889.89
	21.76	476.25		21.76	2356.03		21.76	2875.44
	21.77	472.5		21.77	2342.42		21.77	2869.12
	21.78	468.75		21.78	2367.36		21.78	2887.85
	21.79	405		21.79	2396.2		21.79	2879.61
	21.8	472.5		21.8	2380.21		21.8	2867
	21.81	528.75		21.81	2367.36		21.81	2879.61
	21.82	468.75		21.82	2371.07		21.82	2905.92
	21.83	532.5		21.83	2383.82		21.83	2938.45
	21.84	472.5		21.84	2401.4		21.84	2960.24
	21.85	532.5		21.85	2418.3		21.85	2989.63
	21.86	510		21.86	2419.96		21.86	2986.26
	21.87	483.75		21.87	2404.83		21.87	2976.01
	21.88	498.75		21.88	2416.64		21.88	2977.73
	21.89	423.75		21.89	2397.94		21.89	2947.64
	21.9	480		21.9	2380.21		21.9	2954.88
	21.91	487.5		21.91	2371.07		21.91	2999.62
	21.92	498.75		21.92	2376.58		21.92	3012.65
	21.93	446.25		21.93	2383.82		21.93	3015.86
	21.94	446.25		21.94	2372.91		21.94	3001.27
	21.95	461.25		21.95	2350.25		21.95	2951.27
	21.96	517.5		21.96	2357.93		21.96	2903.95
	21.97	465		21.97	2369.22		21.97	2911.81
	21.98	528.75		21.98	2356.03		21.98	2943.98
	21.99	401.25		21.99	2359.84		21.99	2958.46
	22101	--		22	2359.84		22	2949.46
	22.01	483.75		22.01	2336.46		22.01	2921.48
	22.02	408.75		22.02	2326.34		22.02	2883.74
	22.03	472.5		22.03	2332.44		22.03	2903.95
	22.04	510		22.04	2334.45		22.04	2936.59
	22.05	476.25		22.05	2354.11		22.05	2940.3
	22.06	513.75		22.06	2350.25		22.06	2945.81
	22.07	502.5		22.07	2330.41		22.07	2936.59
	22.08	498.75		22.08	2320.15		22.08	2927.2
	22.09	495		22.09	2330.41		22.09	2913.76
	22.1	491.25		22.1	2328.38		22.1	2877.53
	22.11	495		22.11	2298.85		22.11	2864.87
	22.12	502.5		22.12	2292.26		22.12	2879.61
	22.13	476.25		22.13	2301.03		22.13	2899.97
	22.14	498.75		22.14	2303.2		22.14	2907.9
	22.15	461.25		22.15	2303.2		22.15	2903.95
	22.16	472.5		22.16	2290.03		22.16	2907.9
	22.17	431.25		22.17	2296.67		22.17	2915.7
	22.18	536.25		22.18	2292.26		22.18	2889.89
	22.19	446.25		22.19	2281.03		22.19	2871.24
	22.2	525		22.2	2292.26		22.2	2879.61
	22.21	525		22.21	2318.06		22.21	2891.92
	22.22	543.75		22.22	2340.44		22.22	2895.96
	22.23	543.75		22.23	2346.35		22.23	2917.64
	22.24	495		22.24	2326.34		22.24	2903.95
	22.25	547.5		22.25	2298.85		22.25	2881.68
	22.26	483.75		22.26	2283.3		22.26	2907.9
	22.27	543.75		22.27	2283.3		22.27	2917.64
	22.28	510		22.28	2283.3		22.28	2901.96
	22.29	510		22.29	2276.46		22.29	2913.76
	22.3	525		22.3	2285.56		22.3	2905.92
	22.31	476.25		22.31	2278.75		22.31	2873.34
	22.32	502.5		22.32	2276.46		22.32	2885.8
	22.33	540		22.33	2301.03		22.33	2921.48
	22.34	555		22.34	2313.87		22.34	2932.85
	22.35	472.5		22.35	2307.5		22.35	2919.56
	22.36	532.5		22.36	2283.3		22.36	2917.64
	22.37	581.25		22.37	2294.47		22.37	2923.4
	22.38	502.5		22.38	2313.87		22.38	2909.86
	22.39	510		22.39	2311.75		22.39	2875.44
	22.4	480		22.4	2326.34		22.4	2873.34
	22.41	532.5		22.41	2334.45		22.41	2932.85
	22.42	525		22.42	2320.15		22.42	2949.46
	22.43	603.75		22.43	2315.97		22.43	2929.09
	22.44	570		22.44	2328.38		22.44	2930.98
	22.45	521.25		22.45	2338.46		22.45	2943.98
	22.46	513.75		22.46	2348.3		22.46	2919.56
	22.47	543.75		22.47	2330.41		22.47	2901.96
	22.48	472.5		22.48	2330.41		22.48	2915.7
	22.49	570		22.49	2342.42		22.49	2911.81
	22.5	592.5		22.5	2352.18		22.5	2893.94
	22.51	555		22.51	2352.18		22.51	2911.81
	22.52	641.25		22.52	2322.22		22.52	2934.73
	22.53	570		22.53	2340.44		22.53	2921.48
	22.54	562.5		22.54	2356.03		22.54	2919.56
	22.55	517.5		22.55	2359.84		22.55	2930.98
	22.56	611.25		22.56	2336.46		22.56	2945.81
	22.57	600		22.57	2305.35		22.57	2947.64
	22.58	603.75		22.58	2318.06		22.58	2938.45
	22.59	517.5		22.59	2324.28		22.59	2962.02
	22.6	543.75		22.6	2332.44		22.6	2956.67
	22.61	495		22.61	2346.35		22.61	2945.81
	22.62	600		22.62	2356.03		22.62	2932.85
	22.63	521.25		22.63	2372.91		22.63	2954.88
	22.64	573.75		22.64	2382.02		22.64	3004.55
	22.65	487.5		22.65	2376.58		22.65	3025.37
	22.66	551.25		22.66	2365.49		22.66	3040.83
	22.67	547.5		22.67	2383.82		22.67	3040.83
	22.68	573.75		22.68	2408.24		22.68	3031.61
	22.69	596.25		22.69	2409.93		22.69	3031.61
	22.7	577.5		22.7	2401.4		22.7	3043.87
	22.71	611.25		22.71	2401.4		22.71	3045.38
	22.72	547.5		22.72	2382.02		22.72	3061.74
	22.73	555		22.73	2394.45		22.73	3091.61
	22.74	555		22.74	2411.62		22.74	3097.11
	22.75	506.25		22.75	2399.67		22.75	3092.99
	22.76	626.25		22.76	2414.97		22.76	3083.25
	22.77	547.5		22.77	2442.48		22.77	3066.11
	22.78	607.5		22.78	2451.79		22.78	3105.25
	22.79	551.25		22.79	2472.76		22.79	3155.29
	22.8	622.5		22.8	2499.69		22.8	3173.33
	22.81	562.5		22.81	2514.55		22.81	3156.51
	22.82	615		22.82	2544.07		22.82	3137.88
	22.83	540		22.83	2585.46		22.83	3174.51
	22.84	528.75		22.84	2609.59		22.84	3202.06
	22.85	521.25		22.85	2599.88		22.85	3218.57
	22.86	562.5		22.86	2614.9		22.86	3234.58
	22.87	528.75		22.87	2653.21		22.87	3254.17
	22.88	558.75		22.88	2677.61		22.88	3267.16
	22.89	547.5		22.89	2698.1		22.89	3257.2
	22.9	551.25		22.9	2732.39		22.9	3250.11
	22.91	581.25		22.91	2769.38		22.91	3265.18
	22.92	555		22.92	2813.58		22.92	3286.54
	22.93	461.25		22.93	2862.13		22.93	3295.96
	22.94	521.25		22.94	2894.87		22.94	3305.22
	22.95	626.25		22.95	2937.52		22.95	3318.8
	22.96	600		22.96	2985.43		22.96	3349.19
	22.97	528.75		22.97	3030.19		22.97	3393.62
	22.98	513.75		22.98	3068.56		22.98	3428.07
	22.99	570		22.99	3102.78		22.99	3456.29
	23113	--		23	3134.5		23	3478.47
	23.01	476.25		23.01	3167.91		23.01	3497.85
	23.02	521.25		23.02	3191.73		23.02	3533.97
	23.03	562.5		23.03	3212.19		23.03	3571.07
	23.04	570		23.04	3243.78		23.04	3622.94
	23.05	566.25		23.05	3269.98		23.05	3678.7
	23.06	498.75		23.06	3281.94		23.06	3719.62
	23.07	600		23.07	3286.91		23.07	3756.01
	23.08	555		23.08	3286.91		23.08	3795.44
	23.09	577.5		23.09	3277.84		23.09	3817.87
	23.1	528.75		23.1	3268.81		23.1	3830.75
	23.11	543.75		23.11	3250.18		23.11	3834.42
	23.12	543.75		23.12	3212.45		23.12	3832.08
	23.13	562.5		23.13	3182.98		23.13	3820.27
	23.14	506.25		23.14	3167.91		23.14	3782.01
	23.15	483.75		23.15	3139.88		23.15	3749.41
	23.16	588.75		23.16	3096.21		23.16	3728.24
	23.17	457.5		23.17	3050.77		23.17	3687.14
	23.18	506.25		23.18	3012.42		23.18	3622.44
	23.19	510		23.19	2968.48		23.19	3546.25
	23.2	570		23.2	2918.55		23.2	3469.84
	23.21	543.75		23.21	2871.57		23.21	3399.78
	23.22	573.75		23.22	2811.58		23.22	3350.03
	23.23	517.5		23.23	2755.87		23.23	3273.05
	23.24	438.75		23.24	2731.59		23.24	3218.57
	23.25	525		23.25	2698.1		23.25	3173.33
	23.26	555		23.26	2657.06		23.26	3142.91
	23.27	543.75		23.27	2629.41		23.27	3092.99
	23.28	506.25		23.28	2594.39		23.28	3055.85
	23.29	555		23.29	2570.54		23.29	3060.27
	23.3	540		23.3	2547.77		23.3	3028.5
	23.31	491.25		23.31	2509.2		23.31	3006.18
	23.32	543.75		23.32	2487.14		23.32	3026.93
	23.33	536.25		23.33	2463.89		23.33	3020.64
	23.34	472.5		23.34	2409.93		23.34	3017.46
	23.35	570		23.35	2418.3		23.35	3015.86
	23.36	536.25		23.36	2418.3		23.36	2996.32
	23.37	510		23.37	2397.94		23.37	2981.16
	23.38	536.25		23.38	2409.93		23.38	2979.45
	23.39	416.25		23.39	2411.62		23.39	2969.06
	23.4	585		23.4	2382.02		23.4	2981.16
	23.41	506.25		23.41	2348.3		23.41	2976.01
	23.42	525		23.42	2328.38		23.42	2929.09
	23.43	506.25		23.43	2326.34		23.43	2889.89
	23.44	461.25		23.44	2307.5		23.44	2919.56
	23.45	525		23.45	2313.87		23.45	2951.27
	23.46	495		23.46	2313.87		23.46	2958.46
	23.47	495		23.47	2313.87		23.47	2938.45
	23.48	525		23.48	2313.87		23.48	2921.48
	23.49	472.5		23.49	2334.45		23.49	2917.64
	23.5	547.5		23.5	2328.38		23.5	2893.94
	23.51	510		23.51	2311.75		23.51	2942.14
	23.52	536.25		23.52	2283.3		23.52	2943.98
	23.53	517.5		23.53	2262.45		23.53	2917.64
	23.54	472.5		23.54	2276.46		23.54	2917.64
	23.55	483.75		23.55	2296.67		23.55	2923.4
	23.56	465		23.56	2296.67		23.56	2905.92
	23.57	480		23.57	2278.75		23.57	2923.4
	23.58	461.25		23.58	2262.45		23.58	2929.09
	23.59	513.75		23.59	2283.3		23.59	2936.59
	23.6	498.75		23.6	2311.75		23.6	2938.45
	23.61	427.5		23.61	2315.97		23.61	2915.7
	23.62	465		23.62	2294.47		23.62	2891.92
	23.63	408.75		23.63	2274.16		23.63	2895.96
	23.64	442.5		23.64	2255.27		23.64	2905.92
	23.65	461.25		23.65	2250.42		23.65	2927.2
	23.66	457.5		23.66	2264.82		23.66	2958.46
	23.67	476.25		23.67	2264.82		23.67	2954.88
	23.68	405		23.68	2281.03		23.68	2913.76
	23.69	498.75		23.69	2285.56		23.69	2907.9
	23.7	491.25		23.7	2276.46		23.7	2897.97
	23.71	491.25		23.71	2262.45		23.71	2885.8
	23.72	547.5		23.72	2245.51		23.72	2913.76
	23.73	446.25		23.73	2252.85		23.73	2953.08
	23.74	472.5		23.74	2233		23.74	2953.08
	23.75	412.5		23.75	2225.31		23.75	2911.81
	23.76	525		23.76	2262.45		23.76	2905.92
	23.77	510		23.77	2267.17		23.77	2925.3
	23.78	472.5		23.78	2247.97		23.78	2938.45
	23.79	450		23.79	2257.68		23.79	2936.59
	23.8	435		23.8	2274.16		23.8	2903.95
	23.81	558.75		23.81	2233		23.81	2897.97
	23.82	442.5		23.82	2212.19		23.82	2929.09
	23.83	450		23.83	2230.45		23.83	2925.3
	23.84	416.25		23.84	2245.51		23.84	2942.14
	23.85	457.5		23.85	2267.17		23.85	2942.14
	23.86	427.5		23.86	2271.84		23.86	2932.85
	23.87	420		23.87	2245.51		23.87	2932.85
	23.88	513.75		23.88	2250.42		23.88	2932.85
	23.89	393.75		23.89	2235.53		23.89	2925.3
	23.9	438.75		23.9	2214.84		23.9	2930.98
	23.91	416.25		23.91	2220.11		23.91	2951.27
	23.92	461.25		23.92	2217.48		23.92	2949.46
	23.93	420		23.93	2222.72		23.93	2936.59
	23.94	375		23.94	2222.72		23.94	2934.73
	23.95	510		23.95	2222.72		23.95	2917.64
	23.96	461.25		23.96	2243.04		23.96	2897.97
	23.97	528.75		23.97	2247.97		23.97	2891.92
	23.98	386.25		23.98	2267.17		23.98	2897.97
	23.99	435		23.99	2260.07		23.99	2932.85
	24136	--		24	2267.17		24	2942.14
	24.01	472.5		24.01	2294.47		24.01	2897.97
	24.02	412.5		24.02	2260.07		24.02	2907.9
	24.03	438.75		24.03	2222.72		24.03	2930.98
	24.04	438.75		24.04	2225.31		24.04	2915.7
	24.05	476.25		24.05	2235.53		24.05	2903.95
	24.06	442.5		24.06	2238.05		24.06	2901.96
	24.07	502.5		24.07	2238.05		24.07	2895.96
	24.08	521.25		24.08	2227.89		24.08	2879.61
	24.09	476.25		24.09	2250.42		24.09	2887.85
	24.1	483.75		24.1	2257.68		24.1	2942.14
	24.11	472.5		24.11	2247.97		24.11	2987.95
	24.12	468.75		24.12	2274.16		24.12	2977.73
	24.13	491.25		24.13	2298.85		24.13	2945.81
	24.14	506.25		24.14	2307.5		24.14	2956.67
	24.15	427.5		24.15	2276.46		24.15	2981.16
	24.16	446.25		24.16	2217.48		24.16	2963.79
	24.17	450		24.17	2204.12		24.17	2934.73
	24.18	416.25		24.18	2233		24.18	2897.97
	24.19	457.5		24.19	2255.27		24.19	2929.09
	24.2	393.75		24.2	2238.05		24.2	2956.67
	24.21	401.25		24.21	2252.85		24.21	2929.09
	24.22	480		24.22	2260.07		24.22	2919.56
	24.23	465		24.23	2269.51		24.23	2923.4
	24.24	506.25		24.24	2267.17		24.24	2927.2
	24.25	408.75		24.25	2252.85		24.25	2929.09
	24.26	476.25		24.26	2262.45		24.26	2934.73
	24.27	442.5		24.27	2276.46		24.27	2974.28
	24.28	453.75		24.28	2283.3		24.28	3015.86
	24.29	438.75		24.29	2276.46		24.29	2994.65
	24.3	540		24.3	2271.84		24.3	2987.95
	24.31	506.25		24.31	2260.07		24.31	2999.62
	24.32	450		24.32	2257.68		24.32	3009.43
	24.33	465		24.33	2250.42		24.33	2979.45
	24.34	513.75		24.34	2264.82		24.34	2945.81
	24.35	495		24.35	2290.03		24.35	2974.28
	24.36	480		24.36	2287.8		24.36	2969.06
	24.37	461.25		24.37	2267.17		24.37	2956.67
	24.38	393.75		24.38	2276.46		24.38	2958.46
	24.39	525		24.39	2287.8		24.39	2965.55
	24.4	480		24.4	2281.03		24.4	2954.88
	24.41	510		24.41	2271.84		24.41	2994.65
	24.42	495		24.42	2285.56		24.42	3031.61
	24.43	502.5		24.43	2287.8		24.43	3017.46
	24.44	498.75		24.44	2292.26		24.44	2996.32
	24.45	483.75		24.45	2309.63		24.45	3002.91
	24.46	491.25		24.46	2309.63		24.46	3007.81
	24.47	390		24.47	2303.2		24.47	3014.26
	24.48	513.75		24.48	2294.47		24.48	3007.81
	24.49	416.25		24.49	2315.97		24.49	3019.05
	24.5	461.25		24.5	2320.15		24.5	2997.97
	24.51	446.25		24.51	2340.44		24.51	3011.04
	24.52	506.25		24.52	2359.84		24.52	3004.55
	24.53	457.5		24.53	2326.34		24.53	2994.65
	24.54	476.25		24.54	2322.22		24.54	2997.97
	24.55	468.75		24.55	2346.35		24.55	3012.65
	24.56	427.5		24.56	2336.46		24.56	3033.16
	24.57	525		24.57	2324.28		24.57	3015.86
	24.58	465		24.58	2326.34		24.58	3019.05
	24.59	412.5		24.59	2346.35		24.59	3039.31
	24.6	495		24.6	2367.36		24.6	3004.55
	24.61	483.75		24.61	2357.93		24.61	3001.27
	24.62	457.5		24.62	2354.11		24.62	3009.43
	24.63	461.25		24.63	2365.49		24.63	3014.26
	24.64	487.5		24.64	2380.21		24.64	3020.64
	24.65	491.25		24.65	2385.61		24.65	3023.79
	24.66	487.5		24.66	2387.39		24.66	3036.24
	24.67	506.25		24.67	2394.45		24.67	3017.46
	24.68	513.75		24.68	2404.83		24.68	3012.65
	24.69	465		24.69	2406.54		24.69	3017.46
	24.7	566.25		24.7	2394.45		24.7	3049.9
	24.71	446.25		24.71	2409.93		24.71	3063.2
	24.72	498.75		24.72	2416.64		24.72	3057.33
	24.73	517.5		24.73	2399.67		24.73	3052.88
	24.74	483.75		24.74	2401.4		24.74	3086.05
	24.75	465		24.75	2408.24		24.75	3080.43
	24.76	476.25		24.76	2403.12		24.76	3086.05
	24.77	483.75		24.77	2416.64		24.77	3103.9
	24.78	483.75		24.78	2442.48		24.78	3087.45
	24.79	472.5		24.79	2459.39		24.79	3103.9
	24.8	498.75		24.8	2469.82		24.8	3101.2
	24.81	525		24.81	2485.72		24.81	3115.92
	24.82	498.75		24.82	2482.87		24.82	3125.07
	24.83	547.5		24.83	2474.22		24.83	3137.88
	24.84	453.75		24.84	2489.96		24.84	3145.41
	24.85	517.5		24.85	2513.22		24.85	3147.9
	24.86	517.5		24.86	2510.55		24.86	3140.4
	24.87	465		24.87	2494.15		24.87	3164.99
	24.88	495		24.88	2509.2		24.88	3202.06
	24.89	461.25		24.89	2547.77		24.89	3233.53
	24.9	558.75		24.9	2562.29		24.9	3263.2
	24.91	532.5		24.91	2559.91		24.91	3282.72
	24.92	427.5		24.92	2596.6		24.92	3295.96
	24.93	461.25		24.93	2620.14		24.93	3304.3
	24.94	487.5		24.94	2629.41		24.94	3336.38
	24.95	450		24.95	2646.4		24.95	3360.86
	24.96	408.75		24.96	2625.31		24.96	3392.07
	24.97	438.75		24.97	2625.31		24.97	3417.09
	24.98	483.75		24.98	2673.02		24.98	3450.07
	24.99	446.25		24.99	2703.29		24.99	3471.18
	25135	--		25	2706.72		25	3490.18
	25.01	457.5		25.01	2737.99		25.01	3507.89
	25.02	491.25		25.02	2754.35		25.02	3515.3
	25.03	461.25		25.03	2795.88		25.03	3531
	25.04	551.25		25.04	2819.54		25.04	3543.93
	25.05	495		25.05	2848.8		25.05	3568.86
	25.06	558.75		25.06	2886.49		25.06	3594.76
	25.07	495		25.07	2918.03		25.07	3610.83
	25.08	487.5		25.08	2959.52		25.08	3621.94
	25.09	468.75		25.09	3009.88		25.09	3647.77
	25.1	495		25.1	3045.71		25.1	3659.06
	25.11	536.25		25.11	3090.61		25.11	3679.59
	25.12	510		25.12	3136.72		25.12	3690.66
	25.13	517.5		25.13	3178.4		25.13	3703.63
	25.14	513.75		25.14	3222.46		25.14	3731.09
	25.15	498.75		25.15	3268.34		25.15	3764.06
	25.16	588.75		25.16	3305.35		25.16	3780.91
	25.17	547.5		25.17	3340.25		25.17	3810.61
	25.18	585		25.18	3389.17		25.18	3846.25
	25.19	555		25.19	3437.12		25.19	3882.03
	25.2	540		25.2	3484.73		25.2	3917.21
	25.21	498.75		25.21	3522.05		25.21	3945.36
	25.22	540		25.22	3567.61		25.22	3984.42
	25.23	588.75		25.23	3605.2		25.23	4024.93
	25.24	532.5		25.24	3632.96		25.24	4066.36
	25.25	577.5		25.25	3664.74		25.25	4112.2
	25.26	487.5		25.26	3701.57		25.26	4163.43
	25.27	457.5		25.27	3724.44		25.27	4216.98
	25.28	566.25		25.28	3749.35		25.28	4266.4
	25.29	521.25		25.29	3770.04		25.29	4309.01
	25.3	562.5		25.3	3778.08		25.3	4354.43
	25.31	592.5		25.31	3789.58		25.31	4397.57
	25.32	562.5		25.32	3795.67		25.32	4435.52
	25.33	525		25.33	3791.48		25.33	4461.3
	25.34	551.25		25.34	3780.25		25.34	4487.3
	25.35	498.75		25.35	3765.07		25.35	4494.84
	25.36	532.5		25.36	3742.8		25.36	4496.61
	25.37	491.25		25.37	3720.9		25.37	4475.58
	25.38	562.5		25.38	3695.66		25.38	4443.12
	25.39	607.5		25.39	3667.92		25.39	4412.69
	25.4	558.75		25.4	3641.37		25.4	4370.48
	25.41	528.75		25.41	3608.1		25.41	4318.29
	25.42	487.5		25.42	3563.6		25.42	4259.25
	25.43	513.75		25.43	3526.34		25.43	4190.81
	25.44	588.75		25.44	3487.42		25.44	4115.32
	25.45	615		25.45	3436.64		25.45	4044.17
	25.46	551.25		25.46	3382.74		25.46	3964.09
	25.47	566.25		25.47	3327.97		25.47	3882.33
	25.48	585		25.48	3284.66		25.48	3797.94
	25.49	641.25		25.49	3250.91		25.49	3720.86
	25.5	637.5		25.5	3223.24		25.5	3646.82
	25.51	588.75		25.51	3180.41		25.51	3579.27
	25.52	536.25		25.52	3131.62		25.52	3522.61
	25.53	570		25.53	3092.02		25.53	3464.47
	25.54	543.75		25.54	3044.93		25.54	3433.84
	25.55	528.75		25.55	3010.72		25.55	3422.98
	25.56	686.25		25.56	2979.55		25.56	3381.08
	25.57	626.25		25.57	2935.51		25.57	3319.7
	25.58	630		25.58	2886.49		25.58	3314.31
	25.59	641.25		25.59	2838.22		25.59	3295.96
	25.6	528.75		25.6	2804.82		25.6	3275
	25.61	577.5		25.61	2783.19		25.61	3265.18
	25.62	540		25.62	2762.68		25.62	3255.18
	25.63	611.25		25.63	2748.96		25.63	3240.84
	25.64	603.75		25.64	2742.73		25.64	3215.31
	25.65	581.25		25.65	2715.17		25.65	3221.81
	25.66	592.5		25.66	2674.86		25.66	3209.83
	25.67	585		25.67	2660.87		25.67	3189.61
	25.68	667.5		25.68	2654.18		25.68	3191.9
	25.69	611.25		25.69	2657.06		25.69	3180.37
	25.7	622.5		25.7	2606.38		25.7	3180.37
	25.71	592.5		25.71	2583.2		25.71	3188.47
	25.72	656.25		25.72	2589.95		25.72	3185.01
	25.73	532.5		25.73	2574.03		25.73	3146.66
	25.74	615		25.74	2535.29		25.74	3145.41
	25.75	577.5		25.75	2519.83		25.75	3144.16
	25.76	611.25		25.76	2521.14		25.76	3128.95
	25.77	607.5		25.77	2517.2		25.77	3123.77
	25.78	562.5		25.78	2509.2		25.78	3125.07
	25.79	581.25		25.79	2484.3		25.79	3144.16
	25.8	596.25		25.8	2463.89		25.8	3127.66
	25.81	686.25		25.81	2457.88		25.81	3118.55
	25.82	618.75		25.82	2439.33		25.82	3121.17
	25.83	641.25		25.83	2423.25		25.83	3130.23
	25.84	592.5		25.84	2428.13		25.84	3102.55
	25.85	607.5		25.85	2399.67		25.85	3067.56
	25.86	645		25.86	2380.21		25.86	3079.02
	25.87	660		25.87	2387.39		25.87	3095.74
	25.88	626.25		25.88	2363.61		25.88	3070.45
	25.89	615		25.89	2399.67		25.89	3097.11
	25.9	585		25.9	2409.93		25.9	3114.6
	25.91	637.5		25.91	2396.2		25.91	3097.11
	25.92	607.5		25.92	2382.02		25.92	3063.2
	25.93	566.25		25.93	2396.2		25.93	3069.01
	25.94	603.75		25.94	2387.39		25.94	3074.75
	25.95	570		25.95	2371.07		25.95	3064.66
	25.96	596.25		25.96	2352.18		25.96	3046.89
	25.97	660		25.97	2344.39		25.97	3025.37
	25.98	611.25		25.98	2326.34		25.98	3033.16
	25.99	645		25.99	2311.75		25.99	3052.88
	26166	--		26	2311.75		26	3057.33
	26.01	615		26.01	2313.87		26.01	3037.77
	26.02	573.75		26.02	2334.45		26.02	3052.88
	26.03	686.25		26.03	2326.34		26.03	3058.8
	26.04	675		26.04	2296.67		26.04	3060.27
	26.05	633.75		26.05	2294.47		26.05	3037.77
	26.06	566.25		26.06	2298.85		26.06	3051.39
	26.07	581.25		26.07	2313.87		26.07	3052.88
	26.08	615		26.08	2301.03		26.08	3045.38
	26.09	633.75		26.09	2252.85		26.09	3036.24
	26.1	660		26.1	2267.17		26.1	3049.9
	26.11	615		26.11	2305.35		26.11	3070.45
	26.12	592.5		26.12	2313.87		26.12	3066.11
	26.13	592.5		26.13	2296.67		26.13	3057.33
	26.14	705		26.14	2303.2		26.14	3058.8
	26.15	626.25		26.15	2290.03		26.15	3055.85
	26.16	618.75		26.16	2305.35		26.16	3061.74
	26.17	615		26.17	2298.85		26.17	3080.43
	26.18	633.75		26.18	2294.47		26.18	3071.89
	26.19	585		26.19	2298.85		26.19	3046.89
	26.2	663.75		26.2	2320.15		26.2	3022.22
	26.21	585		26.21	2318.06		26.21	3026.93
	26.22	611.25		26.22	2264.82		26.22	3036.24
	26.23	592.5		26.23	2262.45		26.23	3040.83
	26.24	607.5		26.24	2274.16		26.24	3019.05
	26.25	558.75		26.25	2290.03		26.25	2999.62
	26.26	547.5		26.26	2267.17		26.26	3030.05
	26.27	476.25		26.27	2292.26		26.27	3031.61
	26.28	690		26.28	2264.82		26.28	3048.4
	26.29	543.75		26.29	2243.04		26.29	3049.9
	26.3	562.5		26.3	2250.42		26.3	3052.88
	26.31	652.5		26.31	2287.8		26.31	3058.8
	26.32	600		26.32	2283.3		26.32	3079.02
	26.33	543.75		26.33	2276.46		26.33	3060.27
	26.34	577.5		26.34	2260.07		26.34	3039.31
	26.35	585		26.35	2269.51		26.35	3060.27
	26.36	498.75		26.36	2257.68		26.36	3090.23
	26.37	596.25		26.37	2255.27		26.37	3090.23
	26.38	532.5		26.38	2271.84		26.38	3090.23
	26.39	592.5		26.39	2262.45		26.39	3052.88
	26.4	532.5		26.4	2257.68		26.4	3049.9
	26.41	600		26.41	2267.17		26.41	3087.45
	26.42	532.5		26.42	2260.07		26.42	3080.43
	26.43	517.5		26.43	2255.27		26.43	3037.77
	26.44	611.25		26.44	2250.42		26.44	3030.05
	26.45	506.25		26.45	2233		26.45	3086.05
	26.46	577.5		26.46	2250.42		26.46	3139.14
	26.47	525		26.47	2233		26.47	3098.48
	26.48	525		26.48	2225.31		26.48	3071.89
	26.49	510		26.49	2260.07		26.49	3064.66
	26.5	596.25		26.5	2290.03		26.5	3052.88
	26.51	592.5		26.51	2283.3		26.51	3080.43
	26.52	510		26.52	2285.56		26.52	3081.84
	26.53	592.5		26.53	2303.2		26.53	3064.66
	26.54	513.75		26.54	2281.03		26.54	3067.56
	26.55	551.25		26.55	2262.45		26.55	3063.2
	26.56	555		26.56	2238.05		26.56	3088.84
	26.57	566.25		26.57	2227.89		26.57	3084.65
	26.58	540		26.58	2245.51		26.58	3030.05
	26.59	622.5		26.59	2257.68		26.59	2997.97
	26.6	487.5		26.6	2230.45		26.6	3051.39
	26.61	611.25		26.61	2187.52		26.61	3039.31
	26.62	502.5		26.62	2212.19		26.62	3015.86
	26.63	536.25		26.63	2230.45		26.63	3017.46
	26.64	532.5		26.64	2225.31		26.64	3046.89
	26.65	536.25		26.65	2250.42		26.65	3001.27
	26.66	525		26.66	2271.84		26.66	3025.37
	26.67	491.25		26.67	2247.97		26.67	3040.83
	26.68	491.25		26.68	2240.55		26.68	3054.37
	26.69	480		26.69	2214.84		26.69	3042.35
	26.7	468.75		26.7	2240.55		26.7	3048.4
	26.71	528.75		26.71	2267.17		26.71	3045.38
	26.72	513.75		26.72	2235.53		26.72	3028.5
	26.73	513.75		26.73	2245.51		26.73	3040.83
	26.74	506.25		26.74	2269.51		26.74	3043.87
	26.75	491.25		26.75	2260.07		26.75	3034.7
	26.76	483.75		26.76	2214.84		26.76	3043.87
	26.77	431.25		26.77	2233		26.77	3043.87
	26.78	498.75		26.78	2271.84		26.78	3043.87
	26.79	461.25		26.79	2255.27		26.79	3042.35
	26.8	393.75		26.8	2233		26.8	3042.35
	26.81	476.25		26.81	2212.19		26.81	3051.39
	26.82	431.25		26.82	2240.55		26.82	3058.8
	26.83	457.5		26.83	2230.45		26.83	3025.37
	26.84	476.25		26.84	2217.48		26.84	3049.9
	26.85	502.5		26.85	2267.17		26.85	3042.35
	26.86	510		26.86	2281.03		26.86	3022.22
	26.87	442.5		26.87	2257.68		26.87	3015.86
	26.88	510		26.88	2245.51		26.88	3006.18
	26.89	450		26.89	2233		26.89	3025.37
	26.9	405		26.9	2238.05		26.9	2986.26
	26.91	468.75		26.91	2247.97		26.91	2974.28
	26.92	476.25		26.92	2247.97		26.92	2979.45
	26.93	453.75		26.93	2240.55		26.93	2994.65
	26.94	423.75		26.94	2227.89		26.94	3007.81
	26.95	431.25		26.95	2233		26.95	3011.04
	26.96	427.5		26.96	2222.72		26.96	2992.99
	26.97	521.25		26.97	2225.31		26.97	2996.32
	26.98	487.5		26.98	2222.72		26.98	3030.05
	26.99	476.25		26.99	2227.89		26.99	3045.38
	27114	--		27	2235.53		27	3033.16
	27.01	427.5		27.01	2267.17		27.01	3031.61
	27.02	480		27.02	2267.17		27.02	3049.9
	27.03	472.5		27.03	2238.05		27.03	3028.5
	27.04	420		27.04	2225.31		27.04	3031.61
	27.05	363.75		27.05	2230.45		27.05	3034.7
	27.06	480		27.06	2240.55		27.06	3061.74
	27.07	438.75		27.07	2274.16		27.07	3052.88
	27.08	378.75		27.08	2278.75		27.08	3055.85
	27.09	487.5		27.09	2245.51		27.09	3028.5
	27.1	446.25		27.1	2243.04		27.1	3042.35
	27.11	423.75		27.11	2250.42		27.11	3045.38
	27.12	352.5		27.12	2269.51		27.12	3063.2
	27.13	427.5		27.13	2257.68		27.13	3060.27
	27.14	420		27.14	2278.75		27.14	3054.37
	27.15	431.25		27.15	2292.26		27.15	3039.31
	27.16	416.25		27.16	2294.47		27.16	3043.87
	27.17	390		27.17	2294.47		27.17	3070.45
	27.18	420		27.18	2318.06		27.18	3067.56
	27.19	401.25		27.19	2336.46		27.19	3076.18
	27.2	363.75		27.2	2350.25		27.2	3057.33
	27.21	378.75		27.21	2371.07		27.21	3052.88
	27.22	416.25		27.22	2385.61		27.22	3077.6
	27.23	378.75		27.23	2392.7		27.23	3092.99
	27.24	431.25		27.24	2419.96		27.24	3063.2
	27.25	412.5		27.25	2454.84		27.25	3080.43
	27.26	401.25		27.26	2466.87		27.26	3095.74
	27.27	393.75		27.27	2481.44		27.27	3127.66
	27.28	431.25		27.28	2498.31		27.28	3123.77
	27.29	375		27.29	2502.43		27.29	3152.84
	27.3	390		27.3	2526.34		27.3	3132.79
	27.31	397.5		27.31	2537.82		27.31	3176.86
	27.32	386.25		27.32	2558.71		27.32	3155.29
	27.33	442.5		27.33	2586.59		27.33	3166.19
	27.34	378.75		27.34	2608.53		27.34	3205.41
	27.35	360		27.35	2597.7		27.35	3207.63
	27.36	337.5		27.36	2642.46		27.36	3208.73
	27.37	401.25		27.37	2669.32		27.37	3234.58
	27.38	412.5		27.38	2674.86		27.38	3254.17
	27.39	352.5		27.39	2655.14		27.39	3267.16
	27.4	390		27.4	2652.25		27.4	3293.15
	27.41	442.5		27.41	2626.34		27.41	3310.69
	27.42	360		27.42	2631.44		27.42	3317.01
	27.43	378.75		27.43	2611.72		27.43	3309.79
	27.44	386.25		27.44	2597.7		27.44	3286.54
	27.45	360		27.45	2595.5		27.45	3281.76
	27.46	408.75		27.46	2586.59		27.46	3277.91
	27.47	356.25		27.47	2562.29		27.47	3268.15
	27.48	367.5		27.48	2547.77		27.48	3248.06
	27.49	416.25		27.49	2537.82		27.49	3199.82
	27.5	337.5		27.5	2506.51		27.5	3176.86
	27.51	356.25		27.51	2498.31		27.51	3172.14
	27.52	367.5		27.52	2459.39		27.52	3149.14
	27.53	416.25		27.53	2450.25		27.53	3114.6
	27.54	375		27.54	2421.6		27.54	3114.6
	27.55	401.25		27.55	2396.2		27.55	3109.28
	27.56	408.75		27.56	2382.02		27.56	3087.45
	27.57	371.25		27.57	2359.84		27.57	3052.88
	27.58	378.75		27.58	2350.25		27.58	3037.77
	27.59	382.5		27.59	2313.87		27.59	3031.61
	27.6	352.5		27.6	2307.5		27.6	3037.77
	27.61	367.5		27.61	2309.63		27.61	3001.27
	27.62	345		27.62	2283.3		27.62	2972.55
	27.63	408.75		27.63	2276.46		27.63	2982.87
	27.64	375		27.64	2269.51		27.64	3023.79
	27.65	371.25		27.65	2260.07		27.65	3015.86
	27.66	405		27.66	2250.42		27.66	3004.55
	27.67	393.75		27.67	2245.51		27.67	3028.5
	27.68	326.25		27.68	2278.75		27.68	2989.63
	27.69	363.75		27.69	2262.45		27.69	2953.08
	27.7	360		27.7	2217.48		27.7	3019.05
	27.71	352.5		27.71	2243.04		27.71	3004.55
	27.72	356.25		27.72	2271.84		27.72	3031.61
	27.73	333.75		27.73	2245.51		27.73	3022.22
	27.74	360		27.74	2214.84		27.74	2992.99
	27.75	322.5		27.75	2227.89		27.75	3002.91
	27.76	333.75		27.76	2190.33		27.76	3007.81
	27.77	393.75		27.77	2190.33		27.77	2991.31
	27.78	318.75		27.78	2243.04		27.78	2977.73
	27.79	337.5		27.79	2217.48		27.79	2986.26
	27.8	292.5		27.8	2214.84		27.8	2970.81
	27.81	371.25		27.81	2267.17		27.81	2982.87
	27.82	375		27.82	2285.56		27.82	3001.27
	27.83	390		27.83	2281.03		27.83	3011.04
	27.84	367.5		27.84	2247.97		27.84	2970.81
	27.85	341.25		27.85	2233		27.85	2963.79
	27.86	386.25		27.86	2214.84		27.86	2977.73
	27.87	322.5		27.87	2217.48		27.87	2947.64
	27.88	348.75		27.88	2222.72		27.88	2925.3
	27.89	378.75		27.89	2204.12		27.89	2956.67
	27.9	315		27.9	2195.9		27.9	2987.95
	27.91	348.75		27.91	2187.52		27.91	3012.65
	27.92	333.75		27.92	2181.84		27.92	2999.62
	27.93	270		27.93	2214.84		27.93	2987.95
	27.94	333.75		27.94	2209.52		27.94	2940.3
	27.95	322.5		27.95	2217.48		27.95	2976.01
	27.96	262.5		27.96	2173.19		27.96	3007.81
	27.97	311.25		27.97	2201.4		27.97	2967.31
	27.98	386.25		27.98	2190.33		27.98	2970.81
	27.99	401.25		27.99	2187.52		27.99	2979.45
	28102	--		28	2214.84		28	2945.81
	28.01	300		28.01	2187.52		28.01	2927.2
	28.02	303.75		28.02	2206.83		28.02	2951.27
	28.03	333.75		28.03	2170.26		28.03	2943.98
	28.04	322.5		28.04	2170.26		28.04	2923.4
	28.05	352.5		28.05	2176.09		28.05	2999.62
	28.06	360		28.06	2217.48		28.06	3019.05
	28.07	382.5		28.07	2193.12		28.07	2997.97
	28.08	285		28.08	2201.4		28.08	3033.16
	28.09	322.5		28.09	2204.12		28.09	3023.79
	28.1	292.5		28.1	2214.84		28.1	2992.99
	28.11	296.25		28.11	2217.48		28.11	2953.08
	28.12	307.5		28.12	2212.19		28.12	2963.79
	28.13	326.25		28.13	2214.84		28.13	2953.08
	28.14	307.5		28.14	2225.31		28.14	2927.2
	28.15	382.5		28.15	2227.89		28.15	2981.16
	28.16	322.5		28.16	2227.89		28.16	2967.31
	28.17	296.25		28.17	2222.72		28.17	2913.76
	28.18	307.5		28.18	2187.52		28.18	2915.7
	28.19	303.75		28.19	2204.12		28.19	2953.08
	28.2	315		28.2	2233		28.2	2976.01
	28.21	348.75		28.21	2209.52		28.21	2987.95
	28.22	315		28.22	2238.05		28.22	2974.28
	28.23	285		28.23	2238.05		28.23	2974.28
	28.24	322.5		28.24	2243.04		28.24	2970.81
	28.25	330		28.25	2233		28.25	2949.46
	28.26	333.75		28.26	2209.52		28.26	2938.45
	28.27	337.5		28.27	2240.55		28.27	2915.7
	28.28	281.25		28.28	2220.11		28.28	2917.64
	28.29	322.5		28.29	2217.48		28.29	2947.64
	28.3	345		28.3	2209.52		28.3	2960.24
	28.31	277.5		28.31	2230.45		28.31	2923.4
	28.32	247.5		28.32	2209.52		28.32	2917.64
	28.33	266.25		28.33	2209.52		28.33	2972.55
	28.34	266.25		28.34	2212.19		28.34	2963.79
	28.35	255		28.35	2187.52		28.35	2972.55
	28.36	333.75		28.36	2195.9		28.36	2989.63
	28.37	337.5		28.37	2181.84		28.37	3009.43
	28.38	296.25		28.38	2201.4		28.38	3017.46
	28.39	330		28.39	2212.19		28.39	2981.16
	28.4	243.75		28.4	2201.4		28.4	2960.24
	28.41	232.5		28.41	2206.83		28.41	2951.27
	28.42	247.5		28.42	2170.26		28.42	2960.24
	28.43	348.75		28.43	2187.52		28.43	2956.67
	28.44	288.75		28.44	2240.55		28.44	2958.46
	28.45	322.5		28.45	2227.89		28.45	2962.02
	28.46	273.75		28.46	2209.52		28.46	2972.55
	28.47	210		28.47	2220.11		28.47	2945.81
	28.48	273.75		28.48	2214.84		28.48	2951.27
	28.49	221.25		28.49	2245.51		28.49	2925.3
	28.5	281.25		28.5	2238.05		28.5	2913.76
	28.51	258.75		28.51	2252.85		28.51	2949.46
	28.52	292.5		28.52	2230.45		28.52	2976.01
	28.53	288.75		28.53	2222.72		28.53	2979.45
	28.54	285		28.54	2220.11		28.54	2960.24
	28.55	292.5		28.55	2187.52		28.55	2987.95
	28.56	333.75		28.56	2201.4		28.56	2999.62
	28.57	255		28.57	2230.45		28.57	2992.99
	28.58	221.25		28.58	2222.72		28.58	2972.55
	28.59	240		28.59	2233		28.59	2925.3
	28.6	296.25		28.6	2257.68		28.6	2949.46
	28.61	322.5		28.61	2274.16		28.61	2949.46
	28.62	240		28.62	2235.53		28.62	2965.55
	28.63	247.5		28.63	2240.55		28.63	2979.45
	28.64	243.75		28.64	2271.84		28.64	2967.31
	28.65	270		28.65	2247.97		28.65	2953.08
	28.66	288.75		28.66	2281.03		28.66	2965.55
	28.67	258.75		28.67	2274.16		28.67	2994.65
	28.68	311.25		28.68	2220.11		28.68	2984.57
	28.69	311.25		28.69	2233		28.69	2967.31
	28.7	273.75		28.7	2262.45		28.7	2953.08
	28.71	288.75		28.71	2257.68		28.71	2962.02
	28.72	270		28.72	2285.56		28.72	2960.24
	28.73	292.5		28.73	2305.35		28.73	2996.32
	28.74	243.75		28.74	2278.75		28.74	3004.55
	28.75	277.5		28.75	2278.75		28.75	2996.32
	28.76	258.75		28.76	2245.51		28.76	2986.26
	28.77	292.5		28.77	2281.03		28.77	2929.09
	28.78	318.75		28.78	2292.26		28.78	3022.22
	28.79	266.25		28.79	2303.2		28.79	3031.61
	28.8	210		28.8	2298.85		28.8	3012.65
	28.81	277.5		28.81	2309.63		28.81	3019.05
	28.82	255		28.82	2283.3		28.82	3002.91
	28.83	273.75		28.83	2313.87		28.83	3022.22
	28.84	348.75		28.84	2298.85		28.84	2999.62
	28.85	232.5		28.85	2328.38		28.85	3026.93
	28.86	251.25		28.86	2348.3		28.86	3031.61
	28.87	277.5		28.87	2344.39		28.87	3015.86
	28.88	255		28.88	2344.39		28.88	3025.37
	28.89	262.5		28.89	2340.44		28.89	3028.5
	28.9	255		28.9	2346.35		28.9	3051.39
	28.91	277.5		28.91	2344.39		28.91	3064.66
	28.92	243.75		28.92	2318.06		28.92	3060.27
	28.93	292.5		28.93	2367.36		28.93	3073.32
	28.94	277.5		28.94	2382.02		28.94	3048.4
	28.95	258.75		28.95	2383.82		28.95	3106.6
	28.96	236.25		28.96	2363.61		28.96	3080.43
	28.97	281.25		28.97	2372.91		28.97	3070.45
	28.98	258.75		28.98	2389.17		28.98	3123.77
	28.99	255		28.99	2404.83		28.99	3137.88
	29	221.25		29	2401.4		29	3115.92
	29.01	266.25		29.01	2409.93		29.01	3147.9
	29.02	315		29.02	2442.48		29.02	3155.29
	29.03	292.5		29.03	2480.01		29.03	3162.58
	29.04	255		29.04	2475.67		29.04	3194.18
	29.05	296.25		29.05	2517.2		29.05	3226.1
	29.06	210		29.06	2511.88		29.06	3235.63
	29.07	236.25		29.07	2571.71		29.07	3247.04
	29.08	206.25		29.08	2622.21		29.08	3264.19
	29.09	195		29.09	2637.49		29.09	3282.72
	29.1	240		29.1	2644.44		29.1	3295.96
	29.11	251.25		29.11	2689.31		29.11	3316.11
	29.12	240		29.12	2735.6		29.12	3305.22
	29.13	255		29.13	2783.19		29.13	3328.54
	29.14	225		29.14	2799.34		29.14	3373.09
	29.15	247.5		29.15	2813.58		29.15	3354.22
	29.16	225		29.16	2847.57		29.16	3414.86
	29.17	221.25		29.17	2906.87		29.17	3452.15
	29.18	243.75		29.18	2949.39		29.18	3443.08
	29.19	221.25		29.19	2974.05		29.19	3441.67
	29.2	251.25		29.2	3010.3		29.2	3491.47
	29.21	236.25		29.21	3054.23		29.21	3501.01
	29.22	206.25		29.22	3101.75		29.22	3554.27
	29.23	240		29.23	3147.06		29.23	3593.18
	29.24	232.5		29.24	3184.41		29.24	3622.94
	29.25	247.5		29.25	3227.63		29.25	3659.99
	29.26	206.25		29.26	3251.39		29.26	3701.49
	29.27	277.5		29.27	3285.33		29.27	3742.71
	29.28	270		29.28	3317.02		29.28	3788.59
	29.29	221.25		29.29	3344.2		29.29	3833.42
	29.3	217.5		29.3	3356.41		29.3	3857.49
	29.31	228.75		29.31	3381.3		29.31	3893.43
	29.32	213.75		29.32	3383.46		29.32	3927.6
	29.33	243.75		29.33	3386.14		29.33	3962.54
[truncated: 4,067 more rows]

## Sheet: 2d
Figure 2d	PW12			PW12-PET-1
	44.07	4670		43.97	3865
	43.97	4575		43.87	3935
	43.87	4530		43.77	3885
	43.77	4595		43.67	4020
	43.67	4920		43.57	3985
	43.57	4805		43.47	3985
	43.47	4830		43.37	4015
	43.37	4815		43.27	4135
	43.27	5005		43.17	4285
	43.17	5005		43.07	4300
	43.07	5025		42.97	4630
	42.97	5215		42.87	4525
	42.87	5660		42.77	4525
	42.77	5545		42.67	4760
	42.67	5560		42.57	4740
	42.57	5575		42.47	4760
	42.47	5600		42.37	4990
	42.37	5760		42.27	5065
	42.27	5885		42.17	5060
	42.17	5925		42.07	4870
	42.07	6130		41.97	5035
	41.97	5885		41.87	5210
	41.87	5930		41.77	5025
	41.77	5940		41.67	5045
	41.67	5905		41.57	5010
	41.57	5520		41.47	4860
	41.47	5820		41.37	4895
	41.37	5725		41.27	4675
	41.27	5240		41.17	4700
	41.17	5175		41.07	4670
	41.07	5185		40.97	4430
	40.97	5090		40.87	4345
	40.87	4990		40.77	4150
	40.77	4930		40.67	4275
	40.67	4755		40.57	4110
	40.57	4710		40.47	4120
	40.47	4500		40.37	3995
	40.37	4345		40.27	3775
	40.27	4050		40.17	3760
	40.17	4245		40.07	3800
	40.07	4150		39.97	4030
	39.97	4275		39.87	4270
	39.87	4320		39.77	4245
	39.77	4690		39.67	4640
	39.67	4895		39.57	5185
	39.57	5860		39.47	5865
	39.47	6860		39.37	6245
	39.37	7820		39.27	6945
	39.27	9210		39.17	8285
	39.17	10970		39.07	9330
	39.07	12740		38.97	10370
	38.97	14765		38.87	11865
	38.87	16840		38.77	13180
	38.77	18905		38.67	14225
	38.67	20890		38.57	15715
	38.57	22795		38.47	17230
	38.47	24605		38.37	18875
	38.37	25980		38.27	20440
	38.27	27370		38.17	21895
	38.17	27770		38.07	23145
	38.07	28645		37.97	23850
	37.97	28465		37.87	24765
	37.87	27125		37.77	23410
	37.77	25910		37.67	22915
	37.67	23775		37.57	21755
	37.57	21370		37.47	19215
	37.47	19105		37.37	17250
	37.37	16695		37.27	15615
	37.27	15380		37.17	14225
	37.17	14590		37.07	13785
	37.07	14750		36.97	13500
	36.97	16060		36.87	13675
	36.87	17220		36.77	14245
	36.77	19425		36.67	15740
	36.67	22330		36.57	17425
	36.57	24235		36.47	18615
	36.47	27315		36.37	20285
	36.37	29495		36.27	22130
	36.27	30935		36.17	24320
	36.17	33305		36.07	26580
	36.07	34515		35.97	28320
	35.97	35305		35.87	28960
	35.87	35235		35.77	29865
	35.77	34335		35.67	28885
	35.67	32610		35.57	27315
	35.57	29880		35.47	25210
	35.47	25495		35.37	21595
	35.37	21315		35.27	18245
	35.27	17100		35.17	14400
	35.17	12975		35.07	11075
	35.07	9625		34.97	8405
	34.97	7045		34.87	6130
	34.87	4925		34.77	4310
	34.77	3720		34.67	3240
	34.67	2540		34.57	2540
	34.57	1985		34.47	2060
	34.47	1720		34.37	1715
	34.37	1455		34.27	1380
	34.27	1280		34.17	1190
	34.17	1165		34.07	1075
	34.07	1055		33.97	1110
	33.97	1015		33.87	970
	33.87	965		33.77	825
	33.77	845		33.67	840
	33.67	815		33.57	815
	33.57	720		33.47	705
	33.47	720		33.37	715
	33.37	735		33.27	690
	33.27	715		33.17	725
	33.17	655		33.07	705
	33.07	660		32.97	725

## Sheet: 2e
Figure 2e	PW12-PET-1			PET
	292.07	12890		298.87	2795
	291.97	12822		298.77	2540
	291.87	12957		298.67	2570
	291.77	13099		298.57	2460
	291.67	12925		298.47	2565
	291.57	13015		298.37	2660
	291.47	13203		298.27	2585
	291.37	13090		298.17	2495
	291.27	13088		298.07	2455
	291.17	12934		297.97	2445
	291.07	12861		297.87	2380
	290.97	12935		297.77	2300
	290.87	13161		297.67	2310
	290.77	13177		297.57	2495
	290.67	13055		297.47	2340
	290.57	13019		297.37	2245
	290.47	13050		297.27	2365
	290.37	13245		297.17	2110
	290.27	13332		297.07	2310
	290.17	13286		296.97	2370
	290.07	13264		296.87	2240
	289.97	13352		296.77	2295
	289.87	13471		296.67	2160
	289.77	13604		296.57	2300
	289.67	13664		296.47	2250
	289.57	13791		296.37	2165
	289.47	14119		296.27	2215
	289.37	14039		296.17	2305
	289.27	14243		296.07	2370
	289.17	14369		295.97	2445
	289.07	14424		295.87	2435
	288.97	14743		295.77	2515
	288.87	14820		295.67	2570
	288.77	14785		295.57	2300
	288.67	14801		295.47	2355
	288.57	14838		295.37	2200
	288.47	14891		295.27	2210
	288.37	14601		295.17	2245
	288.27	14367		295.07	2205
	288.17	14072		294.97	2100
	288.07	14010		294.87	2130
	287.97	13847		294.77	2095
	287.87	13697		294.67	2010
	287.77	13621		294.57	2045
	287.67	13669		294.47	2055
	287.57	13713		294.37	1960
	287.47	13735		294.27	2090
	287.37	14016		294.17	2020
	287.27	14282		294.07	2040
	287.17	14349		293.97	2030
	287.07	14574		293.87	2140
	286.97	14885		293.77	2150
	286.87	15210		293.67	1970
	286.77	15511		293.57	2085
	286.67	15694		293.47	2065
	286.57	16041		293.37	2090
	286.47	16366		293.27	2055
	286.37	17042		293.17	2025
	286.27	17314		293.07	2175
	286.17	17634		292.97	2195
	286.07	17891		292.87	2315
	285.97	18348		292.77	2305
	285.87	18991		292.67	2250
	285.77	19569		292.57	2080
	285.67	20579		292.47	2260
	285.57	21193		292.37	2275
	285.47	21521		292.27	2505
	285.37	22539		292.17	2575
	285.27	23057		292.07	2640
	285.17	23895		291.97	2720
	285.07	24572		291.87	2690
	284.97	25420		291.77	2530
	284.87	25910		291.67	2685
	284.77	26420		291.57	2735
	284.67	26334		291.47	2700
	284.57	26153		291.37	2825
	284.47	25839		291.27	2650
	284.37	24949		291.17	2695
	284.27	24128		291.07	2615
	284.17	22870		290.97	2480
	284.07	21440		290.87	2590
	283.97	20283		290.77	2605
	283.87	19064		290.67	2485
	283.77	17593		290.57	2590
	283.67	16707		290.47	2605
	283.57	15865		290.37	2640
	283.47	14920		290.27	2650
	283.37	14410		290.17	2470
	283.27	13877		290.07	2570
	283.17	13504		289.97	2645
	283.07	13311		289.87	3085
	282.97	12884		289.77	3150
	282.87	12978		289.67	3970
	282.77	12873		289.57	4465
	282.67	12724		289.47	5250
	282.57	12535		289.37	5935
	282.47	12553		289.27	7015
	282.37	12634		289.17	7980
	282.27	12634		289.07	8920
	282.17	12621		288.97	10185
	282.07	12733		288.87	10660
	281.97	12499		288.77	10455
	281.97			288.67	10535
	282.07			288.57	9940
	282.17			288.47	8765
	282.27			288.37	7600
	282.37			288.27	6580
	282.47			288.17	5415
	282.57			288.07	4270
	282.67			287.97	3470
	282.77			287.87	2980
	282.87			287.77	2575
	282.97			287.67	2525
	283.07			287.57	2915
	283.17			287.47	3205
	283.27			287.37	3620
	283.37			287.27	4245
	283.47			287.17	5240
	283.57			287.07	6155
	283.67			286.97	7105
	283.77			286.87	7915
	283.87			286.77	9150
	283.97			286.67	9940
	284.07			286.57	10510
	284.17			286.47	11095
	284.27			286.37	11190
	284.37			286.27	11560
	284.47			286.17	11370
	284.57			286.07	10995
	284.67			285.97	11115
	284.77			285.87	11205
	284.87			285.77	11640
	284.97			285.67	12695
	285.07			285.57	13900
	285.17			285.47	15695
	285.27			285.37	18575
	285.37			285.27	21100
	285.47			285.17	24120
	285.57			285.07	26980
	285.67			284.97	29370
	285.77			284.87	31550
	285.87			284.77	32145
	285.97			284.67	31725
	286.07			284.57	31465
	286.17			284.47	28830
	286.27			284.37	25595
	286.37			284.27	22465
	286.47			284.17	18590
	286.57			284.07	15805
	286.67			283.97	12800
	286.77			283.87	10240
	286.87			283.77	8440
	286.97			283.67	6900
	287.07			283.57	5390
	287.17			283.47	3960
	287.27			283.37	3165
	287.37			283.27	2425
	287.47			283.17	1850
	287.57			283.07	1400
	287.67			282.97	1255
	287.77			282.87	945
	287.87			282.77	765
	287.97			282.67	690
	288.07			282.57	685
	288.17			282.47	680
	288.27			282.37	595
	288.37			282.27	505
	288.47			282.17	455
	288.57			282.07	460
	288.67			281.97	560
	288.77			281.87	450
	288.87			281.77	460
	288.97			281.67	475
	289.07			281.57	440
	289.17			281.47	410
	289.27			281.37	490
	289.37			281.27	430
	289.47			281.17	460
	289.57			281.07	385
	289.67			280.97	415
	289.77			280.87	430
	289.87			280.77	455
	289.97			280.67	465
	290.07			280.57	480
	290.17			280.47	445
	290.27			280.37	365
	290.37			280.27	385
	290.47			280.17	455
	290.57			280.07	380
	290.67			279.97	440
	290.77			279.87	415
	290.87			279.77	410
	290.97			279.67	405
	291.07			279.57	385
	291.17			279.47	370
	291.27			279.37	420
	291.37			279.27	410
	291.47			279.17	355
	291.57			279.07	395
	291.67			278.97	395
	291.77			278.87	400
	291.87			278.77	430
	291.97			278.67	445
	292.07			278.57	420
				278.47	335
				278.37	425
				278.27	405
				278.17	470
				278.07	380
				277.97	350
				277.87	460
				277.77	390
				277.67	425
				277.57	415
				277.47	290
				277.37	395
				277.27	410
				277.17	370
				277.07	310
				276.97	355
				276.87	395
				276.77	360
				276.67	330
				276.57	330
				276.47	325
				276.37	335
				276.27	330
				276.17	370
				276.07	360
				275.97	330

## Sheet: 2f
Figure 2f	PET			PW12			PW12-PET-1
	400.829	51.6463		400.689	91.1037		400.689	51.2955
	402.693	50.2751		402.553	92.5521		402.553	53.609
	404.557	49.7206		404.416	93.7315		404.416	56.3418
	406.422	47.5983		406.28	93.6851		406.28	57.2391
	408.286	48.8845		408.144	94.4553		408.144	58.759
	410.15	47.0794		410.007	94.8908		410.007	58.4923
	412.014	47.5342		411.871	95.0645		411.871	58.5411
	413.879	46.3952		413.735	94.7446		413.735	58.1057
	415.743	47.4292		415.598	94.3487		415.598	58.6287
	417.607	46.1607		417.462	93.9377		417.462	58.6968
	419.472	46.6458		419.325	94.1972		419.325	59.2181
	421.336	45.8158		421.189	94.9086		421.189	56.8662
	423.2	46.4726		423.053	94.3155		423.053	55.705
	425.065	45.7633		424.916	94.3627		424.916	54.8801
	426.929	46.072		426.78	94.7099		426.78	54.5365
	428.793	45.499		428.644	93.5583		428.644	52.9901
	430.658	46.2114		430.507	92.8519		430.507	52.5408
	432.522	45.5228		432.371	93.0625		432.371	51.422
	434.386	46.498		434.235	93.2762		434.235	51.0187
	436.251	46.3094		436.099	93.3308		436.099	50.3279
	438.115	47.2017		437.962	93.4999		437.962	50.2028
	439.979	46.9564		439.826	93.2225		439.826	49.7378
	441.844	48.1319		441.69	93.0664		441.69	50.1783
	443.708	48.0048		443.553	92.9778		443.553	49.6217
	445.572	48.6883		445.417	93.0396		445.417	49.3802
	447.437	48.8938		447.281	93.0903		447.281	48.8126
	449.301	49.5503		449.144	92.4389		449.144	49.062
	451.165	49.3565		451.008	91.9723		451.008	48.7702
	453.03	49.8184		452.872	92.0182		452.872	48.7266
	454.894	49.0564		454.735	91.7976		454.735	48.1119
	456.758	49.4564		456.599	91.3186		456.599	48.1964
	458.622	49.0809		458.463	90.8518		458.463	47.9748
	460.487	49.4955		460.326	91.257		460.326	48.0645
	462.351	49.2793		462.19	91.874		462.19	47.699
	464.215	49.9564		464.054	91.8187		464.054	48.1123
	466.08	49.3945		465.917	91.7903		465.917	48.0588
	467.944	49.7762		467.781	92.0472		467.781	48.2149
	469.808	48.8301		469.645	91.374		469.645	47.9628
	471.673	49.0179		471.508	91.3411		471.508	48.328
	473.537	48.6061		473.372	91.3926		473.372	48.4667
	475.401	48.8283		475.236	91.8468		475.236	48.8173
	477.266	48.4249		477.099	91.6814		477.099	48.6226
	479.13	48.8929		478.963	90.9317		478.963	48.8011
	480.994	48.1721		480.827	91.2927		480.827	48.8173
	482.859	48.3044		482.69	91.6945		482.69	49.1428
	484.723	47.8482		484.554	91.235		484.554	48.9291
	486.587	47.8993		486.418	90.6724		486.418	49.0848
	488.452	47.3487		488.281	89.995		488.281	49.0191
	490.316	47.4042		490.145	90.4493		490.145	49.3648
	492.18	46.7881		492.009	90.841		492.009	49.1757
	494.045	46.584		493.872	90.5927		493.872	48.8879
	495.909	45.9883		495.736	90.7138		495.736	48.2388
	497.773	45.9279		497.6	90.885		497.6	47.9397
	499.637	45.5329		499.463	90.3822		499.463	47.2821
	501.502	45.9216		501.327	89.7604		501.327	46.8291
	503.366	45.9819		503.191	89.5315		503.191	46.0832
	505.23	46.7472		505.054	89.821		505.054	45.631
	507.095	47.3442		506.918	90.0202		506.918	45.2877
	508.959	48.3327		508.782	90.1807		508.782	45.5228
	510.823	48.6958		510.645	89.8242		510.645	45.4941
	512.688	49.4061		512.509	89.435		512.509	45.9367
	514.552	49.378		514.373	89.1479		514.373	46.2634
	516.416	49.6287		516.236	88.8575		516.236	46.4452
	518.281	49.5905		518.1	88.8731		518.1	46.1315
	520.145	49.905		519.964	89.1616		519.964	46.1683
	522.009	49.7795		521.827	89.0171		521.827	46.1227
	523.874	50.1302		523.691	88.8144		523.691	46.4315
	525.738	50.2849		525.555	88.9056		525.555	46.7955
	527.602	50.5974		527.418	89.5503		527.418	47.7731
	529.467	50.7388		529.282	90.1236		529.282	49.0293
	531.331	51.3276		531.146	90.1541		531.146	50.6663
	533.195	51.6421		533.009	90.116		533.009	51.998
	535.06	52.0022		534.873	90.534		534.873	53.3674
	536.924	52.2814		536.737	91.0406		536.737	54.2882
	538.788	52.5736		538.6	91.2707		538.6	55.1058
	540.653	52.6918		540.464	91.1318		540.464	55.5172
	542.517	52.8962		542.328	90.8848		542.328	55.7195
	544.381	52.9201		544.191	90.8757		544.191	55.6724
	546.245	53.0736		546.055	91.191		546.055	55.933
	548.11	53.144		547.919	91.4513		547.919	55.9333
	549.974	53.3238		549.782	91.2462		549.782	55.7771
	551.838	53.4384		551.646	90.8218		551.646	55.4751
	553.703	53.7024		553.51	90.7091		553.51	55.5135
	555.567	53.7303		555.373	90.9453		555.373	55.5229
	557.431	53.9295		557.237	91.1359		557.237	55.4975
	559.296	53.8793		559.101	90.9436		559.101	55.2981
	561.16	53.9392		560.964	90.6796		560.964	55.3957
	563.024	53.8648		562.828	90.6075		562.828	55.4113
	564.889	53.9088		564.692	90.9827		564.692	55.4066
	566.753	53.7301		566.555	91.1992		566.555	55.3364
	568.617	53.7469		568.419	90.6963		568.419	55.5585
	570.482	53.6921		570.283	90.0752		570.283	55.684
	572.346	53.6433		572.146	90.0537		572.146	56.0111
	574.21	53.613		574.01	90.3752		574.01	56.3077
	576.075	53.7078		575.874	90.6673		575.874	56.6126
	577.939	53.5524		577.737	90.4935		577.737	56.7687
	579.803	53.5645		579.601	89.9999		579.601	56.9742
	581.668	53.4701		581.465	89.7794		581.465	56.9111
	583.532	53.4496		583.328	90.0474		583.328	56.885
	585.396	53.2917		585.192	90.2845		585.192	56.7024
	587.26	53.3117		587.056	90.1405		587.056	56.4252
	589.125	52.9991		588.919	89.5295		588.919	55.9194
	590.989	53.0444		590.783	88.9142		590.783	55.3002
	592.853	52.8169		592.647	88.705		592.647	54.0548
	594.718	52.7485		594.51	88.8775		594.51	53.0172
	596.582	52.5679		596.374	89.1363		596.374	53.3931
	598.446	52.6669		598.238	89.447		598.238	54.9952
	600.311	52.4527		600.101	89.683		600.101	56.0545
	602.175	52.4478		601.965	90.0933		601.965	56.4761
	604.039	52.3059		603.829	90.6286		603.829	56.4043
	605.904	52.2822		605.692	90.7599		605.692	56.2351
	607.768	52.0996		607.556	90.2693		607.556	56.0192
	609.632	52.0796		609.42	89.7419		609.42	55.9392
	611.497	51.8584		611.283	89.7154		611.283	55.727
	613.361	51.7657		613.147	90.1346		613.147	55.5261
	615.225	51.6187		615.011	90.2662		615.011	55.2146
	617.09	51.5413		616.874	89.8882		616.874	55.0409
	618.954	51.3228		618.738	89.3832		618.738	54.8865
	620.818	51.2475		620.602	89.2832		620.602	54.7831
	622.683	50.9459		622.465	89.6631		622.465	54.5086
	624.547	50.7907		624.329	89.9324		624.329	54.3068
	626.411	50.3278		626.193	89.6594		626.193	54.0695
	628.276	49.839		628.056	89.1607		628.056	53.7865
	630.14	49.5494		629.92	88.9435		629.92	53.2387
	632.004	49.5538		631.784	89.2598		631.784	52.9989
	633.868	49.4486		633.647	89.5784		633.647	53.1118
	635.733	49.7192		635.511	89.3823		635.511	53.2736
	637.597	49.9855		637.375	88.8103		637.375	53.0932
	639.461	50.0872		639.238	88.6084		639.238	52.8577
	641.326	49.9401		641.102	88.9346		641.102	52.5757
	643.19	49.8596		642.966	89.2944		642.966	52.4141
	645.054	49.5879		644.829	89.1366		644.829	52.1812
	646.919	49.4902		646.693	88.6302		646.693	51.9995
	648.783	49.1802		648.557	88.314		648.557	51.7206
	650.647	49.0243		650.42	88.587		650.42	51.5031
	652.512	48.7463		652.284	88.9549		652.284	51.1757
	654.376	48.6099		654.148	88.8773		654.148	50.8947
	656.24	48.2846		656.011	88.3904		656.011	50.588
	658.105	48.1936		657.875	88.0556		657.875	50.3239
	659.969	47.961		659.739	88.0681		659.739	49.9045
	661.833	47.7847		661.602	88.4068		661.602	49.5564
	663.698	47.9798		663.466	88.438		663.466	49.0401
	665.562	47.1724		665.33	88.0734		665.33	48.746
	667.426	46.9509		667.193	87.4945		667.193	48.5365
	669.291	46.4685		669.057	87.5291		669.057	48.188
	671.155	46.0744		670.921	87.9626		670.921	47.5298
	673.019	45.0568		672.784	87.9786		672.784	47.0393
	674.883	45.104		674.648	87.6598		674.648	46.6438
	676.748	44.4013		676.512	87.1378		676.512	46.2717
	678.612	44.0972		678.375	86.9871		678.375	45.9306
	680.476	43.6611		680.239	87.2782		680.239	45.6756
	682.341	43.4018		682.103	87.541		682.103	45.4689
	684.205	43.0888		683.966	87.2507		683.966	45.3051
	686.069	42.7737		685.83	86.7089		685.83	45.0086
	687.934	42.2951		687.694	86.4985		687.694	44.7012
	689.798	41.727		689.558	86.7099		689.558	44.365
	691.662	40.9888		691.421	87.0067		691.421	43.9982
	693.527	40.1359		693.285	86.8367		693.285	43.5512
	695.391	39.0687		695.149	86.2962		695.149	43.2007
	697.255	37.8618		697.012	85.9907		697.012	42.7693
	699.12	36.5395		698.876	86.1658		698.876	42.2233
	700.984	35.2225		700.74	86.4645		700.74	41.5921
	702.848	33.9216		702.603	86.3635		702.603	40.9844
	704.713	32.6831		704.467	85.8416		704.467	40.3057
	706.577	31.4545		706.331	85.4543		706.331	39.591
	708.441	30.1496		708.194	85.5309		708.194	38.7336
	710.306	28.6569		710.058	85.8179		710.058	37.8113
	712.17	26.8817		711.922	85.7847		711.922	36.7633
	714.034	24.7878		713.785	85.3395		713.785	35.5578
	715.899	22.4134		715.649	84.9542		715.649	34.0039
	717.763	19.9728		717.513	84.9226		717.513	32.0194
	719.627	17.7862		719.376	85.1162		719.376	29.3779
	721.491	16.4343		721.24	85.1494		721.24	26.2722
	723.356	16.4869		723.104	84.7782		723.104	23.3033
	725.22	18.0379		724.967	84.3027		724.967	21.4791
	727.084	20.958		726.831	84.1773		726.831	21.2201
	728.949	24.9734		728.694	84.3311		728.694	22.1451
	730.813	29.6324		730.558	84.4166		730.558	23.7601
	732.677	34.5279		732.422	84.1147		732.422	26.1325
	734.542	39.4569		734.286	83.6057		734.286	29.4505
	736.406	44.3359		736.149	83.3778		736.149	33.9103
	738.27	48.822		738.013	83.4851		738.013	38.9464
	740.135	52.6686		739.877	83.6028		739.877	43.3302
	741.999	55.5729		741.74	83.4083		741.74	45.8862
	743.863	57.5893		743.604	82.9144		743.604	46.6238
	745.728	58.6337		745.468	82.5285		745.468	46.2529
	747.592	59.1441		747.331	82.537		747.331	45.4275
	749.456	59.2213		749.195	82.6697		749.195	44.3876
	751.321	59.1625		751.059	82.531		751.059	43.3481
	753.185	58.8927		752.922	82.0973		752.922	42.2836
	755.049	58.6677		754.786	81.677		754.786	41.281
	756.914	58.3122		756.65	81.6164		756.65	40.2796
	758.778	58.0153		758.513	81.7301		758.513	39.3129
	760.642	57.6366		760.377	81.6035		760.377	38.3374
	762.506	57.273		762.241	81.1768		762.241	37.3864
	764.371	56.8174		764.104	80.7245		764.104	36.3968
	766.235	56.4203		765.968	80.5332		765.968	35.4002
	768.099	55.9578		767.832	80.556		767.832	34.3574
	769.964	55.5135		769.695	80.4639		769.695	33.3522
	771.828	55.0832		771.559	80.0999		771.559	32.3106
	773.692	54.6765		773.423	79.6728		773.423	31.2883
	775.557	54.216		775.286	79.4319		775.286	30.2681
	777.421	53.7863		777.15	79.4078		777.15	29.3496
	779.285	53.2659		779.014	79.3874		779.014	28.5423
	781.15	52.7092		780.877	79.1515		780.877	27.937
	783.014	52.0622		782.741	78.7829		782.741	27.4598
	784.878	51.3549		784.605	78.5552		784.605	27.0306
	786.743	50.4896		786.468	78.5986		786.468	26.507
	788.607	49.692		788.332	78.6889		788.332	25.8569
	790.471	49.062		790.196	78.5585		790.196	25.0848
	792.336	48.8895		792.059	78.3234		792.059	24.5399
	794.2	49.1326		793.923	78.1362		793.923	24.4114
	796.064	49.6667		795.787	78.1246		795.787	24.5063
	797.929	50.2444		797.65	78.2822		797.65	24.3208
	799.793	50.7327		799.514	78.385		799.514	23.8231
	801.657	50.8903		801.378	78.2639		801.378	23.1553
	803.521	50.7791		803.241	78.1476		803.241	22.5107
	805.386	50.5992		805.105	78.2812		805.105	21.9562
	807.25	50.461		806.969	78.5816		806.969	21.5524
	809.114	50.3297		808.832	78.8243		808.832	21.2291
	810.979	50.2509		810.696	78.8962		810.696	21.0333
	812.843	50.14		812.56	78.9285		812.56	20.9279
	814.707	50.0332		814.423	79.1389		814.423	20.9617
	816.572	49.9044		816.287	79.5453		816.287	21.1474
	818.436	49.792		818.151	79.9575		818.151	21.5125
	820.3	49.6029		820.014	80.2312		820.014	22.0007
	822.165	49.4352		821.878	80.3779		821.878	22.6458
	824.029	49.2006		823.742	80.613		823.742	23.3756
	825.893	48.9474		825.605	81.0316		825.605	24.172
	827.758	48.6179		827.469	81.529		827.469	25.0477
	829.622	48.2971		829.333	81.911		829.333	26.0805
	831.486	47.8839		831.196	82.1471		831.196	27.2239
	833.351	47.4831		833.06	82.3915		833.06	28.5978
	835.215	47.0414		834.924	82.7866		834.924	30.1811
	837.079	46.679		836.787	83.2979		836.787	31.9303
	838.944	46.3066		838.651	83.796		838.651	33.763
	840.808	46.0342		840.515	84.208		840.515	35.6268
	842.672	45.7793		842.378	84.5893		842.378	37.4294
	844.537	45.6202		844.242	85.0953		844.242	39.2274
	846.401	45.5031		846.106	85.7858		846.106	41.0398
	848.265	45.5214		847.969	86.4843		847.969	42.9191
	850.129	45.5808		849.833	86.9816		849.833	44.8835
	851.994	45.7191		851.697	87.3321		851.697	46.8682
	853.858	45.8279		853.56	87.7495		853.56	48.5915
	855.722	45.8702		855.424	88.2654		855.424	49.963
	857.587	45.7618		857.288	88.7823		857.288	51.0429
	859.451	45.4836		859.151	89.0916		859.151	51.8672
	861.315	44.9538		861.015	89.1495		861.015	52.371
	863.18	44.1399		862.879	89.1556		862.879	52.585
	865.044	42.9438		864.742	89.2523		864.742	52.4198
	866.908	41.4994		866.606	89.3427		866.606	51.711
	868.773	40.061		868.47	89.2516		868.47	50.1106
	870.637	39.1993		870.333	88.8928		870.333	47.2551
	872.501	39.0642		872.197	88.41		872.197	44.4427
	874.366	39.7719		874.061	87.9721		874.061	43.7167
	876.23	41.1561		875.924	87.5622		875.924	44.1552
	878.094	43.0179		877.788	87.0515		877.788	44.1079
	879.959	44.7313		879.652	86.382		879.652	43.5675
	881.823	46.1844		881.515	85.6861		881.515	43.1084
	883.687	47.2579		883.379	85.1734		883.379	42.7118
	885.552	48.0451		885.243	84.9165		885.243	42.0299
	887.416	48.5142		887.106	84.8404		887.106	40.9803
	889.28	48.7594		888.97	84.8483		888.97	39.6667
	891.144	48.8098		890.834	84.8886		890.834	38.1775
	893.009	48.8113		892.697	85.0298		892.697	36.8573
	894.873	48.7878		894.561	85.4112		894.561	35.905
	896.737	48.8149		896.425	85.9583		896.425	35.4061
	898.602	48.9497		898.288	86.4784		898.288	35.4854
	900.466	49.2342		900.152	86.875		900.152	36.1853
	902.33	49.6236		902.016	87.2183		902.016	37.3654
	904.195	50.1122		903.879	87.7081		903.879	38.9485
	906.059	50.6029		905.743	88.3624		905.743	40.7769
	907.923	51.083		907.607	88.9365		907.607	42.6576
	909.788	51.4577		909.47	89.2904		909.47	44.4126
	911.652	51.7482		911.334	89.5605		911.334	45.8634
	913.516	51.9049		913.198	89.922		913.198	46.9429
	915.381	51.9763		915.061	90.3623		915.061	47.7504
	917.245	51.9265		916.925	90.7656		916.925	48.2855
	919.109	51.8453		918.789	91.0005		918.789	48.6153
	920.974	51.6787		920.652	91.101		920.652	48.8482
	922.838	51.495		922.516	91.2219		922.516	49.0755
	924.702	51.2724		924.38	91.4845		924.38	49.3049
	926.567	51.0596		926.244	91.8369		926.244	49.5861
	928.431	50.8336		928.107	92.0262		928.107	49.8775
	930.295	50.6534		929.971	91.9732		929.971	50.1515
	932.159	50.4325		931.835	91.8534		931.835	50.4408
	934.024	50.2531		933.698	91.8352		933.698	50.7068
	935.888	50.0504		935.562	91.8728		935.562	50.8276
	937.752	49.8609		937.426	91.7464		937.426	50.8348
	939.617	49.638		939.289	91.3697		939.289	50.786
	941.481	49.4445		941.153	90.8696		941.153	50.693
	943.345	49.1909		943.016	90.4428		943.016	50.5174
	945.21	48.9551		944.88	90.1767		944.88	50.2361
	947.074	48.669		946.744	89.8932		946.744	49.8617
	948.938	48.3777		948.607	89.3834		948.607	49.4383
	950.803	48.0436		950.471	88.7601		950.471	48.8935
	952.667	47.705		952.335	88.2601		952.335	48.2046
	954.531	47.3013		954.198	87.9643		954.198	47.3681
	956.396	46.8848		956.062	87.7059		956.062	46.344
	958.26	46.3912		957.926	87.3036		957.926	45.0835
	960.124	45.8899		959.789	86.7942		959.789	43.6074
	961.989	45.3404		961.653	86.3585		961.653	41.9234
	963.853	44.8045		963.517	86.1114		963.517	40.0156
	965.717	44.2716		965.38	85.9661		965.38	37.884
	967.582	43.8534		967.244	85.7059		967.244	35.6421
	969.446	43.53		969.108	85.2634		969.108	33.4499
	971.31	43.4134		970.971	84.7253		970.971	31.4779
	973.175	43.4215		972.835	84.2447		972.835	29.8455
	975.039	43.6007		974.699	83.8502		974.699	28.6031
	976.903	43.821		976.562	83.3927		976.562	27.7779
	978.767	44.0704		978.426	82.7914		978.426	27.4073
	980.632	44.2441		980.29	82.2695		980.29	27.5733
	982.496	44.3604		982.154	82.1489		982.154	28.3982
	984.36	44.3524		984.017	82.4767		984.017	29.7692
	986.225	44.3029		985.881	82.9585		985.881	31.2759
	988.089	44.1496		987.745	83.316		987.745	32.4858
	989.953	43.9204		989.608	83.5778		989.608	33.3959
	991.818	43.6032		991.472	83.9692		991.472	34.365
	993.682	43.2223		993.336	84.5947		993.336	35.7374
	995.546	42.7195		995.199	85.3964		995.199	37.6574
	997.411	42.158		997.063	86.1627		997.063	40.0584
	999.275	41.4862		998.927	86.761		998.927	42.6567
	1001.14	40.7535		1000.79	87.3236		1000.79	45.1175
	1003	39.8249		1002.65	88.0692		1002.65	47.1815
	1004.87	38.697		1004.52	88.9917		1004.52	48.4561
	1006.73	37.2314		1006.38	89.8069		1006.38	48.5918
	1008.6	35.3849		1008.24	90.2777		1008.24	47.8721
	1010.46	33.0834		1010.11	90.5664		1010.11	46.6884
	1012.33	30.7668		1011.97	90.972		1011.97	44.8221
	1014.19	29.069		1013.84	91.6102		1013.84	41.7291
	1016.05	28.5838		1015.7	92.2542		1015.7	37.7833
	1017.92	29.4489		1017.56	92.6296		1017.56	34.7958
	1019.78	31.5496		1019.43	92.792		1019.43	34.2607
	1021.65	34.3773		1021.29	93.0606		1021.29	35.7814
	1023.51	37.1089		1023.15	93.5224		1023.15	38.2679
	1025.38	39.0396		1025.02	93.9869		1025.02	41.3939
	1027.24	40.1013		1026.88	94.2334		1026.88	44.2373
	1029.1	40.431		1028.75	94.2934		1028.75	45.4737
	1030.97	40.2468		1030.61	94.4109		1030.61	45.3245
	1032.83	39.7674		1032.47	94.717		1032.47	44.6837
	1034.7	39.25		1034.34	95.0934		1034.34	43.9626
	1036.56	38.7473		1036.2	95.3277		1036.2	43.2557
	1038.43	38.3182		1038.06	95.3452		1038.06	42.5669
	1040.29	37.9802		1039.93	95.3191		1039.93	41.9062
	1042.15	37.8175		1041.79	95.4625		1041.79	41.3068
	1044.02	37.794		1043.65	95.7937		1043.65	40.755
	1045.88	37.9074		1045.52	96.0258		1045.52	40.2229
	1047.75	38.1134		1047.38	95.9805		1047.38	39.6719
	1049.61	38.3562		1049.25	95.8412		1049.25	39.0635
	1051.48	38.507		1051.11	95.8646		1051.11	38.4009
	1053.34	38.5424		1052.97	96.0609		1052.97	37.6861
	1055.2	38.3828		1054.84	96.1797		1054.84	36.8638
	1057.07	38.006		1056.7	96.0126		1056.7	35.9276
	1058.93	37.3841		1058.56	95.5933		1058.56	34.9414
	1060.8	36.567		1060.43	95.1461		1060.43	33.9045
	1062.66	35.5534		1062.29	94.7956		1062.29	32.7807
	1064.53	34.3871		1064.15	94.3115		1064.15	31.5901
	1066.39	33.0974		1066.02	93.4231		1066.02	30.3425
	1068.25	31.7175		1067.88	92.1687		1067.88	29.0574
	1070.12	30.2259		1069.75	90.8228		1069.75	27.8088
	1071.98	28.6863		1071.61	89.6		1071.61	26.643
	1073.85	27.1262		1073.47	88.4962		1073.47	25.5378
	1075.71	25.6289		1075.34	87.3483		1075.34	24.5205
	1077.58	24.2376		1077.2	86.2708		1077.2	23.7375
	1079.44	23.0419		1079.06	85.6659		1079.06	23.3907
	1081.31	22.0561		1080.93	85.7901		1080.93	23.6549
	1083.17	21.3072		1082.79	86.4566		1082.79	24.5596
	1085.03	20.7322		1084.66	87.3259		1084.66	25.9081
	1086.9	20.3184		1086.52	88.1363		1086.52	27.2655
	1088.76	20.0361		1088.38	88.8605		1088.38	28.1548
	1090.63	19.9169		1090.25	89.6049		1090.25	28.3861
	1092.49	19.9585		1092.11	90.369		1092.11	28.1328
	1094.36	20.2396		1093.97	90.9794		1093.97	27.6627
	1096.22	20.7858		1095.84	91.3138		1095.84	27.1641
	1098.08	21.6213		1097.7	91.4479		1097.7	26.7244
	1099.95	22.7264		1099.56	91.6184		1099.56	26.4125
	1101.81	24.0846		1101.43	91.8983		1101.43	26.2421
	1103.68	25.5869		1103.29	92.199		1103.29	26.1515
	1105.54	27.1244		1105.16	92.3718		1105.16	26.1421
	1107.41	28.4873		1107.02	92.3676		1107.02	26.2409
	1109.27	29.4927		1108.88	92.3578		1108.88	26.4127
	1111.13	30.0425		1110.75	92.5192		1110.75	26.6928
	1113	30.2463		1112.61	92.7446		1112.61	27.2114
	1114.86	30.2388		1114.47	92.8744		1114.47	27.89
	1116.73	30.3149		1116.34	92.8416		1116.34	28.2911
	1118.59	30.6817		1118.2	92.7647		1118.2	28.1871
	1120.46	31.4819		1120.07	92.8311		1120.07	27.7345
	1122.32	32.658		1121.93	93.054		1121.93	27.1716
	1124.18	34.158		1123.79	93.2168		1123.79	26.7056
	1126.05	35.8078		1125.66	93.1889		1125.66	26.406
	1127.91	37.5358		1127.52	93.0836		1127.52	26.2531
	1129.78	39.2173		1129.38	93.1025		1129.38	26.2778
	1131.64	40.8233		1131.25	93.2814		1131.25	26.5409
	1133.51	42.3111		1133.11	93.4937		1133.11	27.1359
	1135.37	43.7351		1134.97	93.5271		1134.97	28.1571
	1137.23	45.0631		1136.84	93.4428		1136.84	29.6501
	1139.1	46.3938		1138.7	93.4249		1138.7	31.4869
	1140.96	47.6963		1140.57	93.556		1140.57	33.4424
	1142.83	49.0063		1142.43	93.7744		1142.43	35.3274
	1144.69	50.2295		1144.29	93.8625		1144.29	37.0269
	1146.56	51.4265		1146.16	93.7662		1146.16	38.5556
	1148.42	52.4606		1148.02	93.7134		1148.02	39.9916
	1150.28	53.3725		1149.88	93.8437		1149.88	41.3319
	1152.15	54.084		1151.75	94.0705		1151.75	42.5635
	1154.01	54.6461		1153.61	94.1928		1153.61	43.6986
	1155.88	54.9819		1155.47	94.1653		1155.47	44.7055
	1157.74	55.1805		1157.34	94.1143		1157.34	45.5272
	1159.61	55.1661		1159.2	94.1837		1159.2	46.1653
	1161.47	55.0152		1161.07	94.3665		1161.07	46.6244
	1163.34	54.6403		1162.93	94.5225		1162.93	46.9832
	1165.2	54.1011		1164.79	94.5213		1164.79	47.319
	1167.06	53.3402		1166.66	94.4342		1166.66	47.5922
	1168.93	52.532		1168.52	94.4395		1168.52	47.7258
	1170.79	51.698		1170.38	94.6073		1170.38	47.712
	1172.66	51.0566		1172.25	94.774		1172.25	47.5672
	1174.52	50.6245		1174.11	94.7962		1174.11	47.3722
	1176.39	50.4991		1175.98	94.7081		1175.98	47.2613
	1178.25	50.5321		1177.84	94.6741		1177.84	47.3294
	1180.11	50.6861		1179.7	94.7823		1179.7	47.6117
	1181.98	50.751		1181.57	94.9693		1181.57	48.0476
	1183.84	50.7028		1183.43	95.0375		1183.43	48.4494
	1185.71	50.4306		1185.29	94.9469		1185.29	48.7383
	1187.57	49.9828		1187.16	94.8756		1187.16	48.9413
	1189.44	49.3232		1189.02	94.9639		1189.02	49.0506
	1191.3	48.5678		1190.88	95.1112		1190.88	49.0552
	1193.16	47.6738		1192.75	95.1879		1192.75	48.9491
	1195.03	46.7195		1194.61	95.1752		1194.61	48.7339
	1196.89	45.6866		1196.48	95.1256		1196.48	48.4456
	1198.76	44.6405		1198.34	95.1302		1198.34	48.0864
	1200.62	43.5116		1200.2	95.2658		1200.2	47.6549
	1202.49	42.3779		1202.07	95.4099		1202.07	47.1875
	1204.35	41.1931		1203.93	95.4266		1203.93	46.7213
	1206.21	39.9827		1205.79	95.3471		1205.79	46.2092
	1208.08	38.6981		1207.66	95.3337		1207.66	45.6395
	1209.94	37.3954		1209.52	95.4567		1209.52	45.0807
	1211.81	35.9959		1211.38	95.6106		1211.38	44.5395
	1213.67	34.5464		1213.25	95.6616		1213.25	43.9322
	1215.54	33.0257		1215.11	95.6216		1215.11	43.2375
	1217.4	31.4833		1216.98	95.5687		1216.98	42.4494
	1219.26	29.8979		1218.84	95.6178		1218.84	41.5835
	1221.13	28.3673		1220.7	95.7504		1220.7	40.6624
	1222.99	26.8665		1222.57	95.8456		1222.57	39.7342
	1224.86	25.4544		1224.43	95.8217		1224.43	38.8321
	1226.72	24.0948		1226.29	95.7565		1226.29	37.8835
	1228.59	22.832		1228.16	95.7736		1228.16	36.7774
	1230.45	21.6367		1230.02	95.9036		1230.02	35.4799
	1232.31	20.6147		1231.89	96.0152		1231.89	33.9889
	1234.18	19.7526		1233.75	95.9975		1233.75	32.3554
	1236.04	19.1473		1235.61	95.9103		1235.61	30.6638
	1237.91	18.8323		1237.48	95.9169		1237.48	28.9953
	1239.77	18.8317		1239.34	96.0478		1239.34	27.4242
	1241.64	19.0941		1241.2	96.1913		1241.2	26.0656
	1243.5	19.6167		1243.07	96.2135		1243.07	24.9826
	1245.37	20.3041		1244.93	96.1493		1244.93	24.1621
	1247.23	21.1245		1246.79	96.1227		1246.79	23.5405
	1249.09	21.9788		1248.66	96.2068		1248.66	23.0768
	1250.96	22.8133		1250.52	96.3412		1250.52	22.7474
	1252.82	23.5259		1252.39	96.4093		1252.39	22.5453
	1254.69	24.1609		1254.25	96.3849		1254.25	22.4247
	1256.55	24.7032		1256.11	96.3762		1256.11	22.3292
	1258.42	25.2838		1257.98	96.4415		1257.98	22.2166
	1260.28	25.9923		1259.84	96.5836		1259.84	22.0745
	1262.14	26.9381		1261.7	96.6892		1261.7	21.9195
	1264.01	28.1273		1263.57	96.6512		1263.57	21.8049
	1265.87	29.5606		1265.43	96.5249		1265.43	21.7797
	1267.74	31.0945		1267.29	96.4738		1267.29	21.8571
	1269.6	32.6563		1269.16	96.5421		1269.16	22.0221
	1271.47	34.1186		1271.02	96.6346		1271.02	22.2523
	1273.33	35.3978		1272.89	96.6231		1272.89	22.5169
	1275.19	36.4306		1274.75	96.5375		1274.75	22.809
	1277.06	37.3195		1276.61	96.4973		1276.61	23.1247
	1278.92	38.0404		1278.48	96.5768		1278.48	23.4661
	1280.79	38.7376		1280.34	96.7121		1280.34	23.843
	1282.65	39.4437		1282.2	96.7539		1282.2	24.2691
	1284.52	40.2873		1284.07	96.6585		1284.07	24.7711
	1286.38	41.2184		1285.93	96.5678		1285.93	25.3588
	1288.24	42.3543		1287.8	96.588		1287.8	26.0134
	1290.11	43.5864		1289.66	96.7216		1289.66	26.7238
	1291.97	45.026		1291.52	96.8099		1291.52	27.4839
	1293.84	46.5031		1293.39	96.7729		1293.39	28.2794
	1295.7	48.0971		1295.25	96.6758		1295.25	29.0875
	1297.57	49.6127		1297.11	96.6862		1297.11	29.9372
	1299.43	51.0925		1298.98	96.824		1298.98	30.8387
	1301.29	52.3015		1300.84	96.9498		1300.84	31.819
	1303.16	53.4038		1302.7	96.939		1302.7	32.8803
	1305.02	54.2793		1304.57	96.8321		1304.57	34.0112
	1306.89	55.0896		1306.43	96.785		1306.43	35.1957
	1308.75	55.7499		1308.3	96.8647		1308.3	36.4093
	1310.62	56.4284		1310.16	96.9476		1310.16	37.5874
	1312.48	57.0239		1312.02	96.9242		1312.02	38.6402
	1314.34	57.6068		1313.89	96.8097		1313.89	39.4987
	1316.21	58.0704		1315.75	96.7488		1315.75	40.1953
	1318.07	58.618		1317.61	96.7927		1317.61	40.9736
	1319.94	59.1169		1319.48	96.9321		1319.48	42.0656
	1321.8	59.5753		1321.34	97.0542		1321.34	43.3574
	1323.67	59.906		1323.2	97.0318		1323.2	44.6261
	1325.53	60.0828		1325.07	96.936		1325.07	45.7823
	1327.4	59.8657		1326.93	96.9638		1326.93	46.7932
	1329.26	59.2761		1328.8	97.1284		1328.8	47.6206
	1331.12	58.194		1330.66	97.2433		1330.66	48.1102
	1332.99	56.6739		1332.52	97.2211		1332.52	47.9097
	1334.85	54.9005		1334.39	97.1355		1334.39	46.6388
	1336.72	53.4055		1336.25	97.0245		1336.25	44.288
	1338.58	52.5908		1338.11	96.9458		1338.11	41.3416
	1340.45	52.7697		1339.98	97.0006		1339.98	38.6769
	1342.31	53.6555		1341.84	97.1822		1341.84	37.46
	1344.17	55.2575		1343.71	97.2038		1343.71	38.2152
	1346.04	56.906		1345.57	97.175		1345.57	40.7007
	1347.9	58.4025		1347.43	97.2664		1347.43	44.0816
	1349.77	59.3744		1349.3	97.406		1349.3	47.4926
	1351.63	60.1594		1351.16	97.4476		1351.16	50.4355
	1353.5	60.5108		1353.02	97.352		1353.02	52.7804
	1355.36	60.7846		1354.89	97.2237		1354.89	54.6292
	1357.22	60.5531		1356.75	97.284		1356.75	56.071
	1359.09	60.1348		1358.61	97.4223		1358.61	57.1388
	1360.95	59.4435		1360.48	97.3468		1360.48	57.8896
	1362.82	58.9716		1362.34	97.0978		1362.34	58.3047
	1364.68	58.1493		1364.21	97.1356		1364.21	58.3252
	1366.55	57.6155		1366.07	97.3055		1366.07	57.8673
	1368.41	57.1876		1367.93	97.4075		1367.93	57.1731
	1370.27	56.9754		1369.8	97.5137		1369.8	56.435
	1372.14	56.5766		1371.66	97.4643		1371.66	55.8642
	1374	56.9217		1373.52	97.1639		1373.52	55.5882
	1375.87	57.1702		1375.39	97.1318		1375.39	55.6383
	1377.73	57.6436		1377.25	97.359		1377.25	55.7061
	1379.6	58.1624		1379.12	97.5665		1379.12	55.8494
	1381.46	58.6023		1380.98	97.6058		1380.98	55.9637
	1383.32	58.569		1382.84	97.5265		1382.84	56.0981
	1385.19	58.3845		1384.71	97.4085		1384.71	56.2117
	1387.05	58.3771		1386.57	97.2079		1386.57	56.4216
	1388.92	57.9395		1388.43	97.3399		1388.43	57.0071
	1390.78	57.5439		1390.3	97.6096		1390.3	57.6082
	1392.65	56.6921		1392.16	97.4962		1392.16	57.9886
	1394.51	56.228		1394.02	97.032		1394.02	58.0638
	1396.37	55.0265		1395.89	97.0092		1395.89	57.8648
	1398.24	54.1046		1397.75	97.1801		1397.75	57.0558
	1400.1	52.9949		1399.62	97.3418		1399.62	55.732
	1401.97	51.7121		1401.48	97.5403		1401.48	53.8571
	1403.83	50.2738		1403.34	97.3893		1403.34	51.4721
	1405.7	49.2006		1405.21	97.2854		1405.21	48.3279
	1407.56	48.7302		1407.07	97.4908		1407.07	45.0673
	1409.43	49.0793		1408.93	97.6504		1408.93	42.6428
	1411.29	50.9371		1410.8	97.572		1410.8	41.6455
	1413.15	52.7935		1412.66	97.4678		1412.66	42.5346
	1415.02	55.0828		1414.52	97.4124		1414.52	44.9006
	1416.88	56.7901		1416.39	97.3433		1416.39	47.5168
	1418.75	58.489		1418.25	96.9968		1418.25	49.4132
	1420.61	59.2953		1420.12	97.1431		1420.12	50.5108
	1422.48	60.0179		1421.98	97.4045		1421.98	50.4249
	1424.34	60.5777		1423.84	97.3655		1423.84	50.0828
	1426.2	60.7425		1425.71	97.5549		1425.71	49.897
	1428.07	60.5082		1427.57	97.7219		1427.57	49.9312
	1429.93	60.1084		1429.43	97.665		1429.43	50.4564
	1431.8	59.639		1431.3	97.5915		1431.3	51.4086
	1433.66	58.6657		1433.16	97.6102		1433.16	52.5206
	1435.53	58.2417		1435.03	97.2628		1435.03	53.4735
	1437.39	58.0829		1436.89	97.0528		1436.89	55.0684
	1439.25	57.7493		1438.75	97.6017		1438.75	56.5925
	1441.12	57.8618		1440.62	97.8011		1440.62	57.4881
	1442.98	57.8207		1442.48	97.7231		1442.48	58.4603
	1444.85	57.9154		1444.34	97.6574		1444.34	59.1985
	1446.71	57.2403		1446.21	97.6248		1446.21	59.6741
	1448.58	57.5114		1448.07	97.5571		1448.07	59.9955
	1450.44	56.7017		1449.93	97.658		1449.93	60.1301
	1452.3	56.784		1451.8	97.5433		1451.8	60.1787
	1454.17	55.6675		1453.66	97.4123		1453.66	60.4009
	1456.03	56.0226		1455.53	96.7871		1455.53	60.4474
	1457.9	55.9472		1457.39	96.4499		1457.39	61.4915
	1459.76	56.9909		1459.25	97.0136		1459.25	62.4559
	1461.63	57.2437		1461.12	97.5526		1461.12	63.0485
	1463.49	58.8134		1462.98	97.4367		1462.98	63.4367
	1465.35	59.3675		1464.84	97.2313		1464.84	64.1181
	1467.22	59.5317		1466.71	97.5594		1466.71	64.4369
	1469.08	59.1497		1468.57	97.8291		1468.57	63.9996
	1470.95	59.0033		1470.43	97.4054		1470.43	63.0497
	1472.81	59.1481		1472.3	96.655		1472.3	63.1132
	1474.68	59.0127		1474.16	96.6987		1474.16	64.5651
	1476.54	59.5974		1476.03	97.0643		1476.03	65.8437
	1478.4	60.2234		1477.89	97.4515		1477.89	66.9788
	1480.27	61.087		1479.75	97.4766		1479.75	67.7165
	1482.13	61.324		1481.62	97.3281		1481.62	68.565
	1484	61.3947		1483.48	97.348		1483.48	69.4381
	1485.86	60.9555		1485.34	97.3168		1485.34	70.1597
	1487.73	60.7912		1487.21	97.0942		1487.21	70.8698
	1489.59	60.7228		1489.07	96.7039		1489.07	71.3554
	1491.46	60.7321		1490.94	96.7118		1490.94	71.9213
	1493.32	60.4268		1492.8	97.1254		1492.8	72.0614
	1495.18	60.2999		1494.66	97.1502		1494.66	71.7751
	1497.05	60.0278		1496.53	96.9621		1496.53	71.365
	1498.91	59.3527		1498.39	96.9748		1498.39	70.29
	1500.78	58.1962		1500.25	97.1521		1500.25	68.1447
	1502.64	57.2943		1502.12	97.2994		1502.12	64.8836
	1504.51	56.2175		1503.98	97.0192		1503.98	61.115
	1506.37	56.0503		1505.84	96.06		1505.84	57.7639
	1508.23	56.4772		1507.71	95.8619		1507.71	56.642
	1510.1	57.2364		1509.57	96.5482		1509.57	57.5949
	1511.96	58.4583		1511.44	96.8819		1511.44	60.2028
	1513.83	59.448		1513.3	97.058		1513.3	64.3797
	1515.69	59.5065		1515.16	96.8852		1515.16	67.4516
	1517.56	59.5005		1517.03	96.6989		1517.03	69.4926
	1519.42	58.7435		1518.89	96.63		1518.89	70.169
	1521.28	58.9341		1520.75	96.122		1520.75	70.258
	1523.15	58.8625		1522.62	96.2427		1522.62	70.7289
	1525.01	59.3416		1524.48	96.6145		1524.48	70.5251
	1526.88	59.4503		1526.34	96.8227		1526.34	70.5222
	1528.74	60.2912		1528.21	96.9235		1528.21	70.5402
	1530.61	60.0512		1530.07	97.0336		1530.07	70.6091
	1532.47	60.3604		1531.94	96.6919		1531.94	70.4073
	1534.33	60.5642		1533.8	96.4622		1533.8	70.7041
	1536.2	59.3884		1535.66	96.9178		1535.66	70.8926
	1538.06	58.9417		1537.53	96.7121		1537.53	70.58
	1539.93	58.527		1539.39	95.7434		1539.39	70.672
	1541.79	58.6617		1541.25	95.4174		1541.25	71.1096
	1543.66	58.2392		1543.12	95.9629		1543.12	70.9886
	1545.52	59.726		1544.98	96.4904		1544.98	70.7741
	1547.38	59.8693		1546.85	96.9617		1546.85	70.5414
	1549.25	60.5785		1548.71	96.8005		1548.71	70.117
	1551.11	60.4287		1550.57	96.6416		1550.57	70.0141
	1552.98	60.0417		1552.44	96.5182		1552.44	69.5641
	1554.84	59.0885		1554.3	96.4227		1554.3	69.3625
	1556.71	58.2157		1556.16	96.1597		1556.16	69.0306
	1558.57	57.8721		1558.03	95.0291		1558.03	68.6471
	1560.44	58.0933		1559.89	94.8478		1559.89	68.7442
	1562.3	58.4647		1561.75	96.0777		1561.75	68.1076
	1564.16	58.8687		1563.62	96.536		1563.62	67.2846
	1566.03	59.7604		1565.48	96.6645		1565.48	66.4993
	1567.89	59.4061		1567.35	96.4855		1567.35	65.414
	1569.76	59.1401		1569.21	96.0063		1569.21	64.0678
	1571.62	58.6759		1571.07	96.0861		1571.07	62.0532
	1573.49	58.0852		1572.94	96.3579		1572.94	59.9651
	1575.35	57.72		1574.8	96.0925		1574.8	58.1067
	1577.21	58.1475		1576.66	95.8478		1576.66	57.5234
	1579.08	57.9645		1578.53	96.0967		1578.53	58.5047
	1580.94	58.727		1580.39	96.234		1580.39	60.2745
	1582.81	59.3908		1582.25	96.2895		1582.25	62.4451
	1584.67	60.2287		1584.12	96.308		1584.12	64.0832
	1586.54	60.2429		1585.98	96.3194		1585.98	65.0059
	1588.4	60.7005		1587.85	96.1433		1587.85	65.2383
	1590.26	60.5097		1589.71	95.9853		1589.71	65.1859
	1592.13	60.6256		1591.57	95.8825		1591.57	64.9099
	1593.99	60.3678		1593.44	95.8531		1593.44	64.5202
	1595.86	60.441		1595.3	95.8166		1595.3	64.0115
	1597.72	60.1632		1597.16	95.7651		1597.16	63.4766
	1599.59	60.087		1599.03	95.6051		1599.03	62.8249
	1601.45	59.7845		1600.89	95.4742		1600.89	62.1401
	1603.31	59.6058		1602.76	95.432		1602.76	61.3377
	1605.18	59.1819		1604.62	95.4876		1604.62	60.518
	1607.04	58.9369		1606.48	95.413		1606.48	59.651
	1608.91	58.7646		1608.35	95.2557		1608.35	58.8678
	1610.77	58.4822		1610.21	95.1433		1610.21	58.124
	1612.64	58.2266		1612.07	95.2399		1612.07	57.6681
	1614.5	57.7615		1613.94	95.2215		1613.94	57.3519
	1616.36	57.9105		1615.8	94.7747		1615.8	57.2451
	1618.23	57.7298		1617.66	94.6738		1617.66	57.5515
	1620.09	57.6825		1619.53	94.8985		1619.53	57.5502
	1621.96	57.5066		1621.39	94.8275		1621.39	57.3252
	1623.82	58.087		1623.26	94.6734		1623.26	57.107
	1625.69	57.6185		1625.12	94.8274		1625.12	56.7964
	1627.55	57.8744		1626.98	94.7781		1626.98	56.3938
	1629.41	57.8124		1628.85	94.7067		1628.85	56.0554
	1631.28	57.7229		1630.71	94.7852		1630.71	55.6316
	1633.14	56.5968		1632.57	94.7638		1632.57	55.2263
	1635.01	56.5085		1634.44	94.162		1634.44	54.7302
	1636.87	56.1831		1636.3	93.8828		1636.3	54.47
	1638.74	56.1336		1638.16	94.2412		1638.16	53.9659
	1640.6	56.1852		1640.03	94.5516		1640.03	53.5072
	1642.47	56.4167		1641.89	94.6953		1641.89	52.9889
	1644.33	55.7857		1643.76	94.541		1643.76	52.4739
	1646.19	55.2157		1645.62	93.9247		1645.62	51.8623
	1648.06	54.7621		1647.48	93.6295		1647.48	51.3732
	1649.92	53.2513		1649.35	94.0191		1649.35	50.8843
	1651.79	52.4568		1651.21	93.721		1651.21	50.2816
	1653.65	52.872		1653.07	92.9007		1653.07	49.5999
	1655.52	52.6649		1654.94	93.5941		1654.94	48.721
	1657.38	52.4474		1656.8	94.2562		1656.8	47.8716
	1659.24	53.0046		1658.67	94.4541		1658.67	46.9413
	1661.11	53.2169		1660.53	94.1943		1660.53	45.8078
	1662.97	52.6634		1662.39	93.9664		1662.39	44.6501
	1664.84	51.9177		1664.26	94.1449		1664.26	43.235
	1666.7	50.8291		1666.12	94.2406		1666.12	41.9377
	1668.57	50.1901		1667.98	93.7692		1667.98	40.5151
	1670.43	49.5413		1669.85	93.3753		1669.85	38.7155
	1672.29	48.4764		1671.71	93.5975		1671.71	36.935
	1674.16	47.6732		1673.57	93.6329		1673.57	35.4085
	1676.02	47.7603		1675.44	93.5057		1675.44	33.5011
	1677.89	46.677		1677.3	93.6755		1677.3	31.6191
	1679.75	45.8975		1679.17	93.6229		1679.17	30.3337
	1681.62	44.1757		1681.03	93.4585		1681.03	29.261
	1683.48	43.4571		1682.89	92.7268		1682.89	28.3377
	1685.34	42.2338		1684.76	92.6212		1684.76	27.5251
	1687.21	41.7126		1686.62	93.1359		1686.62	26.7794
	1689.07	41.0227		1688.48	93.2994		1688.48	26.4314
	1690.94	41.0055		1690.35	93.2917		1690.35	26.1596
	1692.8	39.8096		1692.21	93.4272		1692.21	26.1941
	1694.67	37.8403		1694.08	93.0213		1694.08	26.2337
	1696.53	36.5354		1695.94	92.6148		1695.94	26.5973
	1698.39	33.8222		1697.8	92.3988		1697.8	26.7608
	1700.26	32.1227		1699.67	91.8982		1699.67	26.8816
	1702.12	29.9326		1701.53	92.3968		1701.53	27.076
	1703.99	28.5074		1703.39	92.77		1703.39	27.0929
	1705.85	26.3959		1705.26	92.8133		1705.26	27.0884
	1707.72	25.486		1707.12	92.8723		1707.12	26.8814
	1709.58	23.8397		1708.98	93.1		1708.98	26.5073
	1711.44	23.1062		1710.85	93.2868		1710.85	25.8716
	1713.31	22.4006		1712.71	93.2491		1712.71	24.8742
	1715.17	22.717		1714.58	92.9811		1714.58	23.6539
	1717.04	23.466		1716.44	92.5773		1716.44	22.3488
	1718.9	25.0324		1718.3	92.6217		1718.3	21.611
	1720.77	26.7333		1720.17	93.234		1720.17	21.5555
	1722.63	29.1028		1722.03	93.6198		1722.03	21.962
	1724.5	30.9734		1723.89	93.7801		1723.89	22.5989
	1726.36	33.1906		1725.76	93.8205		1725.76	23.4212
	1728.22	34.8987		1727.62	93.7883		1727.62	24.3195
	1730.09	37.2813		1729.48	93.6818		1729.48	25.5015
	1731.95	39.3002		1731.35	93.5771		1731.35	26.7372
	1733.82	42.042		1733.21	93.1081		1733.21	27.9907
	1735.68	44.7148		1735.08	93.3804		1735.08	30.0715
	1737.55	47.5926		1736.94	93.7834		1736.94	31.6343
	1739.41	50.4122		1738.8	93.8174		1738.8	33.3183
	1741.27	53.0879		1740.67	93.8845		1740.67	35.7086
	1743.14	55.3374		1742.53	94.0571		1742.53	38.2284
	1745	57.1398		1744.39	94.1809		1744.39	40.9985
	1746.87	58.7748		1746.26	94.1129		1746.26	43.7897
	1748.73	60.1383		1748.12	93.9055		1748.12	46.4081
	1750.6	61.3151		1749.99	93.79		1749.99	48.7389
	1752.46	62.4483		1751.85	94.132		1751.85	50.9344
	1754.32	63.0842		1753.71	94.5554		1753.71	52.6267
	1756.19	63.9737		1755.58	94.4981		1755.58	53.8404
	1758.05	64.2434		1757.44	94.4807		1757.44	55.2348
	1759.92	64.4982		1759.3	94.5042		1759.3	56.2272
	1761.78	64.5135		1761.17	94.4817		1761.17	57.1743
	1763.65	64.9602		1763.03	94.6826		1763.03	58.131
	1765.51	64.7187		1764.89	94.9023		1764.89	58.8269
	1767.37	64.6368		1766.76	94.7415		1766.76	59.3771
	1769.24	64.6659		1768.62	94.6281		1768.62	60.0979
	1771.1	64.2747		1770.49	94.4359		1770.49	60.492
	1772.97	64.4896		1772.35	94.4066		1772.35	61.1976
	1774.83	64.5424		1774.21	94.7213		1774.21	61.7104
	1776.7	64.9885		1776.08	94.9956		1776.08	62.129
	1778.56	64.8715		1777.94	95.0537		1777.94	62.3936
	1780.42	65.4797		1779.8	95.0079		1779.8	62.7141
	1782.29	65.0512		1781.67	95.1561		1781.67	63.0731
	1784.15	65.3903		1783.53	95.2225		1783.53	63.3502
	1786.02	65.1056		1785.39	95.2279		1785.39	63.637
	1787.88	65.2371		1787.26	95.237		1787.26	63.9028
	1789.75	64.6782		1789.12	95.2115		1789.12	64.0628
	1791.61	64.76		1790.99	94.9586		1790.99	64.178
	1793.47	64.6212		1792.85	94.9697		1792.85	64.4931
	1795.34	64.6017		1794.71	95.2248		1794.71	64.7148
	1797.2	64.6151		1796.58	95.3413		1796.58	64.8403
	1799.07	64.7758		1798.44	95.2759		1798.44	64.9141
	1800.93	64.9089		1800.3	95.2393		1800.3	65.0069
	1802.8	64.9881		1802.17	95.376		1802.17	65.1625
	1804.66	65.0637		1804.03	95.5647		1804.03	65.2658
	1806.53	65.1834		1805.9	95.6138		1805.9	65.3679
	1808.39	65.2832		1807.76	95.5525		1807.76	65.4643
	1810.25	65.2217		1809.62	95.4818		1809.62	65.5507
	1812.12	65.2066		1811.49	95.5272		1811.49	65.6433
	1813.98	65.2936		1813.35	95.6808		1813.35	65.7578
	1815.85	65.2998		1815.21	95.7218		1815.21	65.8404
	1817.71	65.4574		1817.08	95.6529		1817.08	65.9268
	1819.58	65.3718		1818.94	95.6808		1818.94	65.9932
	1821.44	65.301		1820.8	95.8036		1820.8	66.1221
	1823.3	64.9722		1822.67	95.7525		1822.67	66.147
	1825.17	65.0003		1824.53	95.5411		1824.53	66.2571
	1827.03	64.693		1826.4	95.5324		1826.4	66.4032
	1828.9	64.6421		1828.26	95.4469		1828.26	66.3934
	1830.76	64.8094		1830.12	95.452		1830.12	66.5877
	1832.63	65.0537		1831.99	95.7083		1831.99	66.7537
	1834.49	65.117		1833.85	95.8864		1833.85	66.8478
	1836.35	65.3543		1835.71	95.8181		1835.71	66.9404
	1838.22	65.524		1837.58	95.7639		1837.58	67.0819
	1840.08	65.2308		1839.44	95.8623		1839.44	67.2921
	1841.95	65.0877		1841.3	95.8528		1841.3	67.413
	1843.81	64.9705		1843.17	95.5722		1843.17	67.5509
	1845.68	65.1331		1845.03	95.4863		1845.03	67.8902
	1847.54	65.1144		1846.9	95.6328		1846.9	68.0642
	1849.4	65.5632		1848.76	95.8281		1848.76	68.2227
	1851.27	65.7362		1850.62	95.9575		1850.62	68.3309
	1853.13	66.0574		1852.49	96.0298		1852.49	68.4843
	1855	65.938		1854.35	95.9925		1854.35	68.6109
	1856.86	66.2028		1856.21	95.9166		1856.21	68.735
	1858.73	65.9069		1858.08	95.9107		1858.08	68.8568
	1860.59	66.1377		1859.94	95.9664		1859.94	68.9606
	1862.45	65.803		1861.81	96.0329		1861.81	69.0551
	1864.32	65.7419		1863.67	96.0094		1863.67	69.1697
	1866.18	65.273		1865.53	95.8347		1865.53	69.2671
	1868.05	65.3904		1867.4	95.5492		1867.4	69.3249
	1869.91	65.2907		1869.26	95.5347		1869.26	69.509
	1871.78	65.5392		1871.12	95.8417		1871.12	69.6462
	1873.64	65.6874		1872.99	96.045		1872.99	69.7195
	1875.5	66.1117		1874.85	96.0044		1874.85	69.7874
	1877.37	66.1108		1876.71	95.9071		1876.71	69.8714
	1879.23	66.1869		1878.58	95.9411		1878.58	69.9366
	1881.1	66.126		1880.44	96.0479		1880.44	70.0207
	1882.96	66.1963		1882.31	96.0659		1882.31	70.097
	1884.83	65.9827		1884.17	95.9756		1884.17	70.1706
	1886.69	65.9937		1886.03	95.8971		1886.03	70.2106
	1888.56	65.7335		1887.9	95.8136		1887.9	70.217
	1890.42	65.83		1889.76	95.8451		1889.76	70.3302
	1892.28	65.5975		1891.62	95.9841		1891.62	70.4293
	1894.15	65.7771		1893.49	95.9805		1893.49	70.458
	1896.01	65.7145		1895.35	95.8764		1895.35	70.4881
	1897.88	65.9883		1897.21	95.8804		1897.21	70.5469
	1899.74	65.7505		1899.08	96.002		1899.08	70.6032
	1901.61	65.9881		1900.94	96.0728		1900.94	70.6096
	1903.47	65.7561		1902.81	96.0385		1902.81	70.6484
	1905.33	65.9205		1904.67	95.9456		1904.67	70.7204
	1907.2	65.7309		1906.53	95.882		1906.53	70.7489
	1909.06	65.8844		1908.4	95.87		1908.4	70.7441
	1910.93	65.7314		1910.26	95.9561		1910.26	70.7949
	1912.79	65.8665		1912.12	96.0169		1912.12	70.8035
	1914.66	65.6246		1913.99	95.994		1913.99	70.8401
	1916.52	65.6351		1915.85	95.8339		1915.85	70.7913
	1918.38	65.6566		1917.72	95.7313		1917.72	70.8399
	1920.25	65.6258		1919.58	95.8693		1919.58	70.9069
	1922.11	65.6285		1921.44	95.937		1921.44	70.8921
	1923.98	65.8736		1923.31	95.8616		1923.31	70.8892
	1925.84	65.7221		1925.17	95.8088		1925.17	70.8915
	1927.71	65.7405		1927.03	95.8543		1927.03	70.8858
	1929.57	65.7004		1928.9	95.9329		1928.9	70.8328
	1931.43	65.9268		1930.76	96.0092		1930.76	70.7919
	1933.3	65.7834		1932.62	95.9754		1932.62	70.7425
	1935.16	66.1458		1934.49	95.8893		1934.49	70.6881
	1937.03	65.9872		1936.35	95.8545		1936.35	70.6189
	1938.89	66.1678		1938.22	95.8953		1938.22	70.5734
	1940.76	65.5434		1940.08	95.8743		1940.08	70.4707
	1942.62	65.6344		1941.94	95.7796		1941.94	70.3777
	1944.48	65.3449		1943.81	95.7116		1943.81	70.3068
	1946.35	65.6138		1945.67	95.7018		1945.67	70.1958
	1948.21	65.6419		1947.53	95.7922		1947.53	70.0615
	1950.08	66.3087		1949.4	95.899		1949.4	69.9325
	1951.94	66.1547		1951.26	95.9208		1951.26	69.8154
	1953.81	66.3215		1953.12	95.8075		1953.12	69.6801
	1955.67	66.1268		1954.99	95.7091		1954.99	69.5547
	1957.53	66.2984		1956.85	95.7265		1956.85	69.3998
	1959.4	66.0897		1958.72	95.8092		1958.72	69.2737
	1961.26	66.6272		1960.58	95.8293		1960.58	69.2179
	1963.13	66.4183		1962.44	95.779		1962.44	69.2408
	1964.99	66.8031		1964.31	95.6811		1964.31	69.334
	1966.86	66.6219		1966.17	95.6061		1966.17	69.5267
	1968.72	66.9537		1968.03	95.6522		1968.03	69.766
	1970.59	66.693		1969.9	95.7419		1969.9	69.9917
	1972.45	67.3682		1971.76	95.7451		1971.76	70.1995
	1974.31	67.4244		1973.63	95.6736		1973.63	70.4102
	1976.18	67.9837		1975.49	95.6347		1975.49	70.6152
	1978.04	67.7855		1977.35	95.6824		1977.35	70.7882
	1979.91	68.0279		1979.22	95.7461		1979.22	70.9016
	1981.77	67.6933		1981.08	95.7588		1981.08	70.9981
	1983.64	67.739		1982.94	95.6926		1982.94	71.0842
	1985.5	67.1359		1984.81	95.6056		1984.81	71.1742
	1987.36	67.3076		1986.67	95.5954		1986.67	71.2652
	1989.23	66.842		1988.53	95.6791		1988.53	71.3648
	1991.09	66.847		1990.4	95.6909		1990.4	71.4227
	1992.96	66.6944		1992.26	95.625		1992.26	71.5125
	1994.82	66.9014		1994.13	95.5969		1994.13	71.5823
	1996.69	67.0761		1995.99	95.6474		1995.99	71.6671
	1998.55	67.544		1997.85	95.7157		1997.85	71.7551
	2000.41	67.5674		1999.72	95.7549		1999.72	71.8427
	2002.28	67.7331		2001.58	95.7127		2001.58	71.9019

## Sheet: 2g
Figure 2h	PET			PW12			PW12-PET-1
	2000.03	148.476		2000.03	195.753		2000.03	1831.57
	1999.16	77.191		1999.16	564.305		1999.16	2627.43
	1998.28	-755.419		1998.28	-71.6895		1998.28	2569.59
	1997.41	505.296		1997.41	669.763		1997.41	2716.45
	1996.54	506.012		1996.54	923.315		1996.54	2563.31
	1995.67	319.727		1995.67	1549.67		1995.67	3011.18
	1994.8	191.442		1994.8	770.519		1994.8	2886.04
	1993.93	1285.16		1993.93	1626.17		1993.93	3009.9
	1993.06	496.873		1993.06	359.723		1993.06	2638.76
	1992.18	745.263		1992.18	584.529		1992.18	2448.92
	1991.31	226.978		1991.31	-394.819		1991.31	1838.79
	1990.44	175.694		1990.44	-141.367		1990.44	3058.65
	1989.57	147.409		1989.57	971.685		1989.57	2406.51
	1988.69	1690.8		1988.69	737.791		1988.69	3878.67
	1987.82	1086.51		1987.82	246.143		1987.82	3071.53
	1986.95	1373.23		1986.95	785.795		1986.95	2897.39
	1986.08	1055.94		1986.08	466.047		1986.08	2575.26
	1985.2	1383.34		1985.2	2666.45		1985.2	1993.42
	1984.33	1040.05		1984.33	428.205		1984.33	2212.28
	1983.46	1664.77		1983.46	194.457		1983.46	2812.14
	1982.58	1087.16		1982.58	791.062		1982.58	3235.3
	1981.71	105.871		1981.71	1215.71		1981.71	2538.16
	1980.84	1553.59		1980.84	638.667		1980.84	3879.03
	1979.96	905.976		1979.96	1835.77		1979.96	2811.19
	1979.09	902.692		1979.09	3232.72		1979.09	2512.05
	1978.21	904.082		1978.21	138.43		1978.21	2380.21
	1977.34	846.797		1977.34	848.882		1977.34	3986.07
	1976.47	1012.51		1976.47	2216.83		1976.47	2720.93
	1975.59	1036.9		1975.59	38.9397		1975.59	3401.09
	1974.72	1193.62		1974.72	1320.89		1974.72	3124.96
	1973.84	1223.01		1973.84	744.497		1973.84	3411.12
	1972.97	771.723		1972.97	-260.55		1972.97	3643.98
	1972.09	375.114		1972.09	735.155		1972.09	3521.14
	1971.22	1363.83		1971.22	1587.71		1971.22	3968
	1970.34	1107.22		1970.34	2382.91		1970.34	3431.16
	1969.47	469.934		1969.47	1121.16		1969.47	3098.02
	1968.59	256.324		1968.59	1687.67		1968.59	4083.18
	1967.72	1858.04		1967.72	2511.02		1967.72	3385.04
	1966.84	445.43		1966.84	1906.53		1966.84	2954.2
	1965.97	585.145		1965.97	1644.78		1965.97	1994.07
	1965.09	1599.54		1965.09	412.586		1965.09	2996.23
	1964.21	1916.93		1964.21	978.891		1964.21	2351.39
	1963.34	1684.64		1963.34	146.644		1963.34	4807.25
	1962.46	1215.03		1962.46	-57.6509		1962.46	3377.41
	1961.59	1281.75		1961.59	1991.8		1961.59	3282.27
	1960.71	2041.14		1960.71	1359.51		1960.71	3054.43
	1959.83	681.527		1959.83	1240.71		1959.83	3653.59
	1958.96	1060.24		1958.96	409.065		1958.96	4174.45
	1958.08	1912.63		1958.08	1601.97		1958.08	3316.61
	1957.2	2136.02		1957.2	2224.48		1957.2	2911.77
	1956.32	1394.41		1956.32	1335.98		1956.32	4718.93
	1955.45	1758.13		1955.45	-1376.37		1955.45	3047.79
	1954.57	1217.52		1954.57	2010.44		1954.57	4079.95
	1953.69	1359.91		1953.69	267.645		1953.69	4040.11
	1952.82	1110.62		1952.82	433.997		1952.82	4098.98
	1951.94	1758.01		1951.94	771.202		1951.94	4401.14
	1951.06	1592.4		1951.06	2133.61		1951.06	3168.3
	1950.18	2273.79		1950.18	-405.587		1950.18	3679.46
	1949.3	1658.18		1949.3	358.719		1949.3	4271.62
	1948.43	2601.9		1948.43	1806.07		1948.43	2827.48
	1947.55	1696.29		1947.55	1260.48		1947.55	4467.64
	1946.67	1491.68		1946.67	-1134.92		1946.67	3793.8
	1945.79	1526.07		1945.79	710.388		1945.79	1756.96
	1944.91	1130.46		1944.91	2412.99		1944.91	4574.12
	1944.03	779.85		1944.03	1696.9		1944.03	3599.28
	1943.15	2179.24		1943.15	2289.5		1943.15	4797.44
	1942.28	1235.96		1942.28	521.357		1942.28	4236.3
	1941.4	747.346		1941.4	2109.16		1941.4	5166.46
	1940.52	1726.7		1940.52	938.668		1940.52	3935.62
	1939.64	2023.54		1939.64	24.2735		1939.64	2961.78
	1938.76	1658.39		1938.76	1242.08		1938.76	4482.94
	1937.88	2163.23		1937.88	2601.58		1937.88	2619.1
	1937	1574.07		1937	1744.19		1937	4092.26
	1936.12	1259.92		1936.12	1029.2		1936.12	4684.42
	1935.24	1059.76		1935.24	-253.899		1935.24	3286.58
	1934.36	2214.6		1934.36	2241.31		1934.36	3401.74
	1933.48	1662.45		1933.48	1668.41		1933.48	3291.9
	1932.6	1479.29		1932.6	2373.62		1932.6	2770.06
	1931.72	2676.13		1931.72	494.924		1931.72	3756.22
	1930.84	3204.98		1930.84	802.629		1930.84	2829.37
	1929.96	1568.82		1929.96	1280.53		1929.96	2807.53
	1929.07	1046.49		1929.07	1673.19		1929.07	3235.99
	1928.19	2359.33		1928.19	1526.6		1928.19	2842.15
	1927.31	1985.18		1927.31	557.205		1927.31	2999.31
	1926.43	2577.02		1926.43	609.411		1926.43	4050.47
	1925.55	750.864		1925.55	548.116		1925.55	2128.63
	1924.67	2218.71		1924.67	883.822		1924.67	3601.79
	1923.79	1360.55		1923.79	425.527		1923.79	3823.95
	1922.91	1452.39		1922.91	761.233		1922.91	3771.11
	1922.02	933.065		1922.02	1040.19		1922.02	3240.57
	1921.14	1486.91		1921.14	2509.4		1921.14	2207.73
	1920.26	1377.75		1920.26	832.503		1920.26	3778.89
	1919.38	1749.6		1919.38	572.809		1919.38	3086.05
	1918.49	1435.27		1918.49	1191.67		1918.49	2754.5
	1917.61	1561.11		1917.61	-87.8266		1917.61	3345.66
	1916.73	2362.95		1916.73	389.279		1916.73	3139.82
	1915.85	1763.8		1915.85	356.385		1915.85	4466.98
	1914.96	2258.47		1914.96	351.944		1914.96	2543.44
	1914.08	2163.31		1914.08	2470.85		1914.08	2590.6
	1913.2	2248.15		1913.2	1418.55		1913.2	3387.76
	1912.31	1950.82		1912.31	2093.21		1912.31	3158.22
	1911.43	1555.67		1911.43	2909.22		1911.43	4286.38
	1910.55	2164.51		1910.55	753.725		1910.55	3404.54
	1909.66	2285.18		1909.66	720.884		1909.66	2830.99
	1908.78	1813.03		1908.78	2696.59		1908.78	3305.15
	1907.9	2274.87		1907.9	428.895		1907.9	2899.31
	1907.01	1021.54		1907.01	1244.55		1907.01	2177.77
	1906.13	2574.38		1906.13	532.96		1906.13	3200.93
	1905.24	1538.05		1905.24	1829.02		1905.24	2915.39
	1904.36	633.897		1904.36	976.225		1904.36	2295.55
	1903.48	1126.74		1903.48	1536.83		1903.48	3792.7
	1902.59	1329.41		1902.59	1362.69		1902.59	3128.16
	1901.71	1877.25		1901.71	58.1948		1901.71	3028.32
	1900.82	1732.93		1900.82	-31.0462		1900.82	1706.78
	1899.94	1574.77		1899.94	953.159		1899.94	1906.94
	1899.05	1079.44		1899.05	2473.92		1899.05	3339.4
	1898.17	1491.28		1898.17	915.824		1898.17	3541.56
	1897.28	1137.95		1897.28	205.283		1897.28	1427.01
	1896.39	1627.63		1896.39	1273.74		1896.39	2480.47
	1895.51	1608.47		1895.51	-57.7523		1895.51	2175.63
	1894.62	509.14		1894.62	1772.51		1894.62	2054.09
	1893.74	1744.98		1893.74	-151.288		1893.74	2195.25
	1892.85	1554.65		1892.85	211.171		1892.85	1907.7
	1891.97	2114.22		1891.97	460.577		1891.97	1100.86
	1891.08	1241.29		1891.08	-108.064		1891.08	1716.32
	1890.19	939.349		1890.19	1467		1890.19	1663.78
	1889.31	1378.88		1889.31	1885.3		1889.31	1496.94
	1888.42	914.947		1888.42	921.96		1888.42	2267.39
	1887.53	1684.01		1887.53	-464.081		1887.53	2138.85
	1886.65	1654.54		1886.65	1110.12		1886.65	2107.01
	1885.76	1369.61		1885.76	795.483		1885.76	1561.47
	1884.87	1018.67		1884.87	2143.64		1884.87	2488.92
	1883.99	967.205		1883.99	1124.45		1883.99	1798.08
	1883.1	780.268		1883.1	1345.31		1883.1	1112.54
	1882.21	1300.33		1882.21	720.966		1882.21	2040
	1881.32	1443.39		1881.32	462.925		1881.32	1697.45
	1880.43	1529.46		1880.43	-1090.42		1880.43	1898.91
	1879.55	1539.99		1879.55	-587.91		1879.55	2025.07
	1878.66	1085.06		1878.66	674.649		1878.66	891.528
	1877.77	1433.12		1877.77	332.408		1877.77	664.985
	1876.88	1415.18		1876.88	693.767		1876.88	1842.44
	1875.99	2204.24		1875.99	1195.83		1875.99	-143.101
	1875.11	926.779		1875.11	3273.43		1875.11	-598.941
	1874.22	1917.84		1874.22	4.99075		1874.22	1299.52
	1873.33	1781.91		1873.33	2363.45		1873.33	1567.97
	1872.44	1166.97		1872.44	-1072.69		1872.44	-458.57
	1871.55	1653.03		1871.55	2494.57		1871.55	900.887
	1870.66	830.095		1870.66	-1559.17		1870.66	264.344
	1869.77	1467.16		1869.77	-691.814		1869.77	212.801
	1868.88	1125.22		1868.88	428.245		1868.88	-699.742
	1867.99	812.284		1867.99	1829.1		1867.99	-529.285
	1867.1	1960.35		1867.1	-1632.14		1867.1	420.172
	1866.21	2062.41		1866.21	-1130.58		1866.21	16.629
	1865.32	1221.47		1865.32	-207.719		1865.32	-318.914
	1864.43	2365.54		1864.43	1360.94		1864.43	-488.457
	1863.54	1263.6		1863.54	345.299		1863.54	0
	1862.65	1514.66		1862.65	-2383.24		1862.65	-774.113
	1861.76	2040.73		1861.76	-225.182		1861.76	-981.226
	1860.87	2623.79		1860.87	-594.523		1860.87	-889.339
	1859.98	1683.85		1859.98	-739.264		1859.98	189.548
	1859.09	1962.92		1859.09	-1810.11		1859.09	140.435
	1858.2	1166.98		1858.2	-691.746		1858.2	-293.678
	1857.31	2047.04		1857.31	-303.187		1857.31	-1641.79
	1856.42	1978.11		1856.42	1235.47		1856.42	343.096
	1855.53	2450.17		1855.53	24.6309		1855.53	-1212.02
	1854.64	1932.23		1854.64	-456.51		1854.64	413.869
	1853.74	1604.82		1853.74	1249.8		1853.74	-567.323
	1852.85	2298.89		1852.85	1525.56		1852.85	-846.437
	1851.96	2559.95		1851.96	595.821		1851.96	-1256.55
	1851.07	1804.01		1851.07	619.38		1851.07	-940.663
	1850.18	2301.08		1850.18	-281.961		1850.18	-1959.78
	1849.29	2025.14		1849.29	1675.3		1849.29	-1079.89
	1848.39	1739.73		1848.39	45.5103		1848.39	-505.082
	1847.5	2188.79		1847.5	-1919.93		1847.5	-1321.19
	1846.61	1816.86		1846.61	737.028		1846.61	-641.308
	1845.72	2054.58		1845.72	-1368.01		1845.72	-1115.42
	1844.82	2294.5		1844.82	0		1844.82	-1550.61
	1843.93	2341.22		1843.93	-1413.8		1843.93	-2041.73
	1843.04	1853.94		1843.04	644.398		1843.04	-1591.84
	1842.14	2289.85		1842.14	-1524.54		1842.14	-2074.03
	1841.25	2271.57		1841.25	-166.742		1841.25	-625.146
	1840.36	1107.29		1840.36	-1075.94		1840.36	-995.259
	1839.46	1800.21		1839.46	-1117.18		1839.46	-1270.45
	1838.57	1586.93		1838.57	-1634.28		1838.57	-1872.57
	1837.68	1851.65		1837.68	-920.483		1837.68	-2843.68
	1836.78	2336.57		1836.78	-10.9215		1836.78	-1283.87
	1835.89	1813.29		1835.89	842.277		1835.89	-2158.98
	1834.99	1518.21		1834.99	-1184.36		1834.99	-1836.18
	1834.1	1947.93		1834.1	-890.362		1834.1	-1542.29
	1833.21	767.649		1833.21	-344.863		1833.21	-1333.4
	1832.31	1819.57		1832.31	1067.1		1832.31	-1493.6
	1831.42	1682.29		1831.42	1221		1831.42	-1627.71
	1830.52	750.206		1830.52	1486.86		1830.52	-1267.9
	1829.63	1942.93		1829.63	299.658		1829.63	-771.015
	1828.73	697.845		1828.73	-495.88		1828.73	-1411.21
	1827.84	1816.56		1827.84	49.1187		1827.84	-2271.32
	1826.94	1474.48		1826.94	-327.32		1826.94	-1778.51
	1826.05	2146.2		1826.05	-927.221		1826.05	-1976.63
	1825.15	2745.12		1825.15	-130.859		1825.15	-566.82
	1824.26	1629.84		1824.26	-591.06		1824.26	-2040.93
	1823.36	1976.76		1823.36	65.5017		1823.36	-727.126
	1822.46	2393.68		1822.46	-31.5365		1822.46	-2368.32
	1821.57	1871.4		1821.57	-1607.54		1821.57	-1675.43
	1820.67	1316.32		1820.67	304.224		1820.67	-1514.63
	1819.78	1344.04		1819.78	123.223		1819.78	-2124.74
	1818.88	2005.96		1818.88	444.585		1818.88	-1268.93
	1817.98	2655.88		1817.98	-321.653		1817.98	-1718.12
	1817.09	1508.59		1817.09	-1004.35		1817.09	-1776.24
	1816.19	676.514		1816.19	-627.193		1816.19	-1840.43
	1815.29	2115.43		1815.29	-640.331		1815.29	-3083.62
	1814.39	2391.35		1814.39	544.831		1814.39	-1043.82
	1813.5	1521.07		1813.5	224.73		1813.5	-1087.93
	1812.6	1663.99		1812.6	-680.109		1812.6	-2929.12
	1811.7	1095.91		1811.7	226.053		1811.7	-1138.32
	1810.81	1507.63		1810.81	-734.548		1810.81	-2557.43
	1809.91	2304.55		1809.91	951.214		1809.91	-1783.62
	1809.01	870.466		1809.01	-36.8245		1809.01	-1109.81
	1808.11	2057.39		1808.11	-133.563		1808.11	-2073.01
	1807.21	1576.3		1807.21	-675.601		1807.21	-1886.2
	1806.32	1761.02		1806.32	-1802.4		1806.32	-1887.31
	1805.42	1725.94		1805.42	49.2596		1805.42	-1547.51
	1804.52	1903.86		1804.52	1149.12		1804.52	-2101.7
	1803.62	1534.78		1803.62	801.983		1803.62	-1313.89
	1802.72	1075.7		1802.72	37.5449		1802.72	-1558.09
	1801.82	2505.62		1801.82	-364.993		1801.82	-1090.28
	1800.92	1082.54		1800.92	-127.832		1800.92	-1935.47
	1800.03	805.256		1800.03	1471.57		1800.03	-757.584
	1799.13	1693.18		1799.13	95.8291		1799.13	-1785.78
	1798.23	2385.09		1798.23	-751.309		1798.23	-2446.97
	1797.33	1616.01		1797.33	13.9526		1797.33	-2093.16
	1796.43	1270.93		1796.43	-54.7856		1796.43	-783.356
	1795.53	1971.85		1795.53	-901.424		1795.53	-1672.55
	1794.63	1124.77		1794.63	1169.34		1794.63	-1471.74
	1793.73	1257.69		1793.73	600.4		1793.73	-1759.93
	1792.83	1246.61		1792.83	1031.66		1792.83	-1847.13
	1791.93	1983.53		1791.93	-397.977		1791.93	-1299.32
	1791.03	1300.44		1791.03	-1410.61		1791.03	-1156.51
	1790.13	1553.36		1790.13	-618.353		1790.13	-186.707
	1789.23	1800.28		1789.23	-631.291		1789.23	-1215.9
	1788.33	939.201		1788.33	2020.27		1788.33	-2037.09
	1787.42	1224.32		1787.42	841.595		1787.42	-1195.37
	1786.52	2015.24		1786.52	-225.943		1786.52	-1885.56
	1785.62	1127.16		1785.62	954.019		1785.62	-704.752
	1784.72	1435.08		1784.72	1745.28		1784.72	-1233.94
	1783.82	1773.99		1783.82	40.1421		1783.82	-872.138
	1782.92	1257.91		1782.92	859.104		1782.92	-1306.33
	1782.02	1143.83		1782.02	-734.634		1782.02	-207.524
	1781.12	1431.75		1781.12	444.627		1781.12	-2415.72
	1780.21	1960.87		1780.21	2095.05		1780.21	-792.989
	1779.31	2068.79		1779.31	1084.01		1779.31	-99.1824
	1778.41	2192.71		1778.41	-425.624		1778.41	-228.375
	1777.51	1455.63		1777.51	143.337		1777.51	-1196.57
	1776.61	1701.54		1776.61	-617.701		1776.61	-39.7613
	1775.7	1193.66		1775.7	1142.52		1775.7	-1053.03
	1774.8	1378.58		1774.8	159.986		1774.8	-1245.23
	1773.9	1890.5		1773.9	1337.85		1773.9	-1448.42
	1772.99	1662.62		1772.99	-281.028		1772.99	-1489.69
	1772.09	1095.08		1772.09	592.034		1772.09	-310.886
	1771.19	2033.52		1771.19	-611.304		1771.19	-567.079
	1770.28	1139.48		1770.28	68.1202		1770.28	-482.352
	1769.38	1792.92		1769.38	138.182		1769.38	271.455
	1768.48	3027.36		1768.48	-455.856		1768.48	-390.738
	1767.57	2639.31		1767.57	361.568		1767.57	575.989
	1766.67	1549.76		1766.67	984.83		1766.67	-2183.2
	1765.77	1965.2		1765.77	-106.808		1765.77	-552.397
	1764.86	2719.15		1764.86	-893.783		1764.86	-465.67
	1763.96	2349.59		1763.96	-49.3216		1763.96	-451.863
	1763.05	2243.55		1763.05	795.103		1763.05	-575.135
	1762.15	2356.99		1762.15	2026.06		1762.15	432.672
	1761.25	3100.43		1761.25	-474.573		1761.25	-490.521
	1760.34	1259.39		1760.34	-735.749		1760.34	-428.794
	1759.44	2964.83		1759.44	2125.01		1759.44	499.013
	1758.53	2297.79		1758.53	675.638		1758.53	149.74
	1757.63	2991.23		1757.63	1132.3		1757.63	-602.453
	1756.72	3328.18		1756.72	594.824		1756.72	708.274
	1755.82	3482.62		1755.82	-1047.41		1755.82	1174.08
	1754.91	3655.58		1754.91	-341.889		1754.91	760.808
	1754	1860.54		1754	-188.765		1754	25.5352
	1753.1	3019.98		1753.1	902.597		1753.1	530.342
	1752.19	3145.94		1752.19	1662.72		1752.19	-74.9306
	1751.29	3706.38		1751.29	-392.316		1751.29	992.876
	1750.38	4359.33		1750.38	-46.0918		1750.38	166.603
	1749.47	2578.29		1749.47	1734.63		1749.47	697.331
	1748.57	3695.73		1748.57	1169.99		1748.57	2278.14
	1747.66	3142.69		1747.66	1184.92		1747.66	2017.86
	1746.76	4069.13		1746.76	703.181		1746.76	334.672
	1745.85	4683.09		1745.85	304.606		1745.85	1199.4
	1744.94	4991.04		1744.94	1587.83		1744.94	1541.13
	1744.03	4940		1744.03	417.455		1744.03	1616.85
	1743.13	5554.44		1743.13	1259.02		1743.13	2154.66
	1742.22	6173.4		1742.22	970.842		1742.22	2054.39
	1741.31	6061.35		1741.31	-88.7338		1741.31	2557.11
	1740.41	6514.79		1740.41	587.328		1740.41	2534.92
	1739.5	7444.75		1739.5	-86.2473		1739.5	3087.65
	1738.59	9197.71		1738.59	2462.58		1738.59	3651.38
	1737.68	8920.66		1737.68	2009.3		1737.68	4309.1
	1736.77	9631.62		1736.77	-233.573		1736.77	3960.83
	1735.87	10247.1		1735.87	1047.59		1735.87	3497.64
	1734.96	10597		1734.96	1117.71		1734.96	3156.36
	1734.05	10807		1734.05	940.038		1734.05	4641.09
	1733.14	10058.9		1733.14	-916.137		1733.14	4865.82
	1732.23	10912.9		1732.23	584.887		1732.23	4917.55
	1731.32	11218.8		1731.32	2855.71		1731.32	4575.27
	1730.41	13042.8		1730.41	-292.763		1730.41	4165
	1729.51	12809.2		1729.51	437.298		1729.51	6296.81
	1728.6	13076.2		1728.6	2349.72		1728.6	6025.53
	1727.69	13415.2		1727.69	1457.25		1727.69	6105.26
	1726.78	13467.1		1726.78	-67.2276		1726.78	5971.99
	1725.87	13222.1		1725.87	-134.503		1725.87	5358.71
	1724.96	12854		1724.96	1309.72		1724.96	5599.44
	1724.05	11862		1724.05	1791.85		1724.05	5656.17
	1723.14	11708.9		1723.14	1257.27		1723.14	5655.9
	1722.23	10977.9		1722.23	365.796		1722.23	5105.62
	1721.32	10113.9		1721.32	2825.52		1721.32	5256.35
	1720.41	10094.8		1720.41	588.245		1720.41	4243.08
	1719.5	9995.77		1719.5	1097.67		1719.5	5074.8
	1718.59	8620.73		1718.59	1853.99		1718.59	4445.53
	1717.68	8558.68		1717.68	-52.6809		1717.68	4272.26
	1716.77	8144.64		1716.77	703.644		1716.77	3637.99
	1715.85	8255.11		1715.85	1844.13		1715.85	4523.63
	1714.94	6576.07		1714.94	377.356		1714.94	3689.36
	1714.03	6733.03		1714.03	694.281		1714.03	2993.09
	1713.12	5339.98		1713.12	188.205		1713.12	2781.81
	1712.21	5615.94		1712.21	477.73		1712.21	3399.54
	1711.3	4722.9		1711.3	218.655		1711.3	1296.27
	1710.39	4284.85		1710.39	1193.48		1710.39	3704
	1709.47	4359.33		1709.47	194.467		1709.47	1910.64
	1708.56	3104.28		1708.56	1196.49		1708.56	2361.37
	1707.65	3251.24		1707.65	745.616		1707.65	2556.1
	1706.74	2545.2		1706.74	1911.74		1706.74	2564.82
	1705.83	3760.15		1705.83	-100.934		1705.83	1924.55
	1704.91	2933.63		1704.91	1750.15		1704.91	2215.2
	1704	2394.58		1704	915.978		1704	2382.93
	1703.09	1549.54		1703.09	82.0027		1703.09	2303.65
	1702.18	1923.5		1702.18	617.527		1702.18	2269.38
	1701.26	2334.97		1701.26	1728.21		1701.26	1902.03
	1700.35	1744.93		1700.35	1414.74		1700.35	1588.75
	1699.44	2230.88		1699.44	1046.56		1699.44	2361.48
	1698.52	3030.36		1698.52	405.052		1698.52	2094.13
	1697.61	2544.31		1697.61	721.277		1697.61	2056.86
	1696.7	1325.27		1696.7	216.601		1696.7	2112.58
	1695.78	3079.74		1695.78	779.289		1695.78	2203.23
	1694.87	2653.7		1694.87	1232.11		1694.87	1932.96
	1693.95	2544.17		1693.95	973.901		1693.95	2272.6
	1693.04	2882.13		1693.04	852.326		1693.04	2132.33
	1692.12	1955.6		1692.12	2399.01		1692.12	819.978
	1691.21	2232.56		1691.21	1320.34		1691.21	1340.71
	1690.3	2233.51		1690.3	1745.46		1690.3	1197.43
	1689.38	1812.99		1689.38	1979.45		1689.38	2210.08
	1688.47	1767.94		1688.47	1147.37		1688.47	2467.81
	1687.55	2322.42		1687.55	1108.06		1687.55	1307.45
	1686.64	1848.37		1686.64	1451.09		1686.64	1823.18
	1685.72	1872.85		1685.72	1739.57		1685.72	1752.83
	1684.81	1846.75		1684.81	-321.101		1684.81	2090.56
	1683.89	1557.75		1683.89	1469.59		1683.89	1397.2
	1682.97	2253.75		1682.97	-235.225		1682.97	1152.85
	1682.06	1142.56		1682.06	408.099		1682.06	1187.58
	1681.14	1547.56		1681.14	1406.29		1681.14	2452.22
	1680.23	2625.36		1680.23	247.812		1680.23	2208.95
	1679.31	1279.36		1679.31	399.799		1679.31	1677.6
	1678.39	1490.36		1678.39	551.787		1678.39	2042.25
	1677.48	1883.17		1677.48	-5.88857		1677.48	1028.97
	1676.56	2668.17		1676.56	1810		1676.56	1908.62
	1675.64	1471.17		1675.64	870.787		1675.64	1152.27
	1674.73	1225.97		1674.73	-722.889		1674.73	1723.99
	1673.81	2149.97		1673.81	765.199		1673.81	1867.64
	1672.89	1561.97		1672.89	1762.09		1672.89	1809.29
	1671.98	1283.77		1671.98	496.111		1671.98	906.016
	1671.06	1237.77		1671.06	1002.2		1671.06	1482.66
	1670.14	2719.77		1670.14	908.686		1670.14	1735.31
	1669.22	1790.77		1669.22	542.774		1669.22	1213.96
	1668.31	1994.58		1668.31	258.399		1668.31	2373.68
	1667.39	717.577		1667.39	219.486		1667.39	1735.33
	1666.47	2008.58		1666.47	970.474		1666.47	1344.98
	1665.55	1437.58		1665.55	1285.46		1665.55	1782.63
	1664.63	2597.58		1664.63	1791.05		1664.63	679.273
	1663.72	2068.38		1663.72	798.874		1663.72	1423
	1662.8	1647.38		1662.8	1440.46		1662.8	1976.65
	1661.88	1821.38		1661.88	557.849		1661.88	2221.29
	1660.96	654.38		1660.96	1852.34		1660.96	2652.94
	1660.04	1280.38		1660.04	1541.22		1660.04	2516.59
	1659.12	1903.38		1659.12	-646.788		1659.12	2200.24
	1658.2	1672.38		1658.2	728.899		1658.2	1423.88
	1657.28	1664.38		1657.28	1641.99		1657.28	1964.53
	1656.37	1637.18		1656.37	1222.01		1656.37	1834.26
	1655.45	1688.18		1655.45	41.2989		1655.45	1542.9
	1654.53	1754.18		1654.53	29.7865		1654.53	2442.55
	1653.61	2102.18		1653.61	181.374		1653.61	1344.2
	1652.69	1292.18		1652.69	224.162		1652.69	1645.85
	1651.77	1124.18		1651.77	2603.85		1651.77	1392.49
	1650.85	1537.18		1650.85	173.937		1650.85	2101.14
	1649.93	1624.18		1649.93	678.624		1649.93	2755.79
	1649.01	2328.18		1649.01	802.812		1649.01	2364.43
	1648.08	2166.36		1648.08	873.063		1648.08	1326
	1647.16	2091.85		1647.16	-224.65		1647.16	2007.65
	1646.24	2128.34		1646.24	1827.24		1646.24	2724.3
	1645.32	1475.84		1645.32	1652.73		1645.32	2050.94
	1644.4	1333.33		1644.4	1233.91		1644.4	2572.59
	1643.48	2243.82		1643.48	-1165.9		1643.48	2290.24
	1642.56	1466.31		1642.56	423.788		1642.56	1899.89
	1641.64	2783.81		1641.64	602.276		1641.64	1536.53
	1640.72	1665.3		1640.72	970.563		1640.72	2239.18
	1639.79	1556.3		1639.79	2722.31		1639.79	2316.75
	1638.87	2037.79		1638.87	649.501		1638.87	1750.39
	1637.95	2440.29		1637.95	746.489		1637.95	1857.04
	1637.03	1709.78		1637.03	707.876		1637.03	2334.69
	1636.11	3077.27		1636.11	-8.43596		1636.11	1814.34
	1635.18	2729.27		1635.18	1389.91		1635.18	1995.9
	1634.26	2524.76		1634.26	1324.1		1634.26	1497.55
	1633.34	2025.26		1633.34	-42.2103		1633.34	2820.2
	1632.42	2278.75		1632.42	2032.58		1632.42	2714.84
	1631.49	3288.75		1631.49	1723.23		1631.49	2682.41
	1630.57	2415.24		1630.57	1332.52		1630.57	2474.06
	1629.65	1874.73		1629.65	725.203		1629.65	2591.71
	1628.72	3068.73		1628.72	-287.747		1628.72	2843.27
	1627.8	3240.23		1627.8	756.841		1627.8	3062.92
	1626.88	3810.72		1626.88	1232.63		1626.88	3691.57
	1625.95	4001.72		1625.95	1059.08		1625.95	4344.13
	1625.03	3364.21		1625.03	1480.57		1625.03	5175.78
	1624.1	4613.21		1624.1	1685.82		1624.1	5557.2
	1623.18	4831.7		1623.18	1512		1623.18	7633.19
	1622.26	5557.2		1622.26	1040.69		1622.26	9418.69
	1621.33	7633.19		1621.33	867.243		1621.33	12751.7
	1620.41	9418.69		1620.41	-388.07		1620.41	14928.2
	1619.48	12751.7		1619.48	168.881		1619.48	18258.2
	1618.56	14928.2		1618.56	1698.57		1618.56	22700.7
	1617.63	18258.2		1617.63	795.319		1617.63	24142.7
	1616.71	22700.7		1616.71	1108.31		1616.71	26752.2
	1615.78	24142.7		1615.78	1691.76		1615.78	26991.2
	1614.86	26752.2		1614.86	2788.04		1614.86	25189.7
	1613.93	26991.2		1613.93	1615.1		1613.93	22182.7
	1613.01	25189.7		1613.01	-17.0172		1613.01	20945.1
	1612.08	22182.7		1612.08	26.0332		1612.08	19090.1
	1611.16	20945.1		1611.16	-93.1792		1611.16	15186.1
	1610.23	19090.1		1610.23	-1049.03		1610.23	13360.6
	1609.3	15186.1		1609.3	-195.878		1609.3	11847.6
	1608.38	13360.6		1608.38	2411.21		1608.38	9792.63
	1607.45	11847.6		1607.45	2399.96		1607.45	8112.13
	1606.52	9792.63		1606.52	-768.39		1606.52	8712.12
	1605.6	8112.13		1605.6	272.798		1605.6	7696.49
	1604.67	8712.12		1604.67	1421.95		1604.67	6434.06
	1603.74	7365.12		1603.74	871.399		1603.74	6480.63
	1602.82	6314.62		1602.82	1588.29		1602.82	6220.28
	1601.89	5676.61		1601.89	1523.34		1601.89	6428.84
	1600.96	5252.61		1600.96	1512.29		1600.96	4784.41
	1600.04	5815.11		1600.04	1258.38		1600.04	5665.06
	1599.11	4916.1		1599.11	2109.83		1599.11	4954.62
	1598.18	3603.1		1598.18	993.776		1598.18	4449.19
	1597.25	4152.1		1597.25	1171.43		1597.25	3943.76
	1596.32	3968.1		1596.32	1133.58		1596.32	4068.33
	1595.4	2741.59		1595.4	1499.46		1595.4	3830.97
	1594.47	3497.59		1594.47	-558.585		1594.47	3794.54
	1593.54	3540.59		1593.54	1181.27		1593.54	2974.11
	1592.61	4046.59		1592.61	2839.82		1592.61	3417.68
	1591.68	2777.59		1591.68	1455.57		1591.68	3847.24
	1590.75	3253.59		1590.75	2036.82		1590.75	3258.81
	1589.83	2722.08		1589.83	-100.795		1589.83	3049.46
	1588.9	2757.08		1588.9	1422.36		1588.9	4364.02
	1587.97	2837.08		1587.97	1465.31		1587.97	3542.59
	1587.04	3130.07		1587.04	2638.16		1587.04	3329.16
	1586.11	3294.07		1586.11	2949.81		1586.11	3263.73
	1585.18	2519.07		1585.18	1432.46		1585.18	3152.29
	1584.25	3054.07		1584.25	-326.492		1584.25	4178.86
	1583.32	2370.07		1583.32	1975.36		1583.32	2540.43
	1582.39	2762.07		1582.39	270.609		1582.39	3948
	1581.46	2300.06		1581.46	689.959		1581.46	2764.56
	1580.53	2756.06		1580.53	813.61		1580.53	3323.13
	1579.6	3173.06		1579.6	507.16		1579.6	1957.7
	1578.67	2253.06		1578.67	630.811		1578.67	2865.26
	1577.74	2946.06		1577.74	2876.76		1577.74	3192.83
	1576.81	2234.06		1576.81	2865.71		1576.81	3334.4
	1575.88	2261.06		1575.88	-341.438		1575.88	3530.97
	1574.95	2876.05		1574.95	1715.71		1574.95	4625.53
	1574.02	2301.05		1574.02	550.263		1574.02	3401.1
	1573.08	2534.56		1573.08	2070.08		1573.08	3171.59
	1572.15	3532.55		1572.15	529.127		1572.15	2897.16
	1571.22	2338.55		1571.22	2611.88		1571.22	1488.72
	1570.29	2278.55		1570.29	1420.23		1570.29	2452.29
	1569.36	2657.55		1569.36	1355.68		1569.36	3149.86
	1568.43	2420.55		1568.43	540.129		1568.43	2240.42
	1567.49	2491.05		1567.49	20.0424		1567.49	2394.91
	1566.56	1745.05		1566.56	-1197.41		1566.56	2937.48
	1565.63	2418.05		1565.63	910.643		1565.63	2535.05
	1564.7	2440.05		1564.7	631.794		1564.7	2283.61
	1563.76	2523.55		1563.76	1720.61		1563.76	1098.1
	1562.83	1855.55		1562.83	1522.16		1562.83	2942.67
	1561.9	3211.55		1561.9	-230.592		1561.9	3661.24
	1560.97	1386.55		1560.97	830.759		1560.97	3216.8
	1560.03	2898.05		1560.03	-63.8278		1560.03	2583.29
	1559.1	2301.05		1559.1	1131.22		1559.1	2980.86
	1558.17	2839.05		1558.17	236.573		1558.17	2697.42
	1557.23	1717.55		1557.23	2020.69		1557.23	2718.91
	1556.3	1334.55		1556.3	55.1371		1556.3	1717.48
	1555.37	1709.55		1555.37	1169.19		1555.37	3014.05
	1554.43	2117.05		1554.43	1480		1554.43	3498.53
	1553.5	2446.05		1553.5	1335.45		1553.5	3258.1
	1552.56	1189.74		1552.56	1432.16		1552.56	2067.59
	1551.63	1441.29		1551.63	1501.72		1551.63	1720.16
	1550.7	2130.85		1550.7	2106.47		1550.7	3224.72
	1549.76	2423.88		1549.76	-17.4208		1549.76	2800.21
	1548.83	2335.44		1548.83	2085.23		1548.83	3084.78
	1547.89	2700.47		1547.89	496.843		1547.89	2753.26
	1546.96	1817.02		1546.96	940.994		1546.96	2652.83
	1546.02	1843.06		1546.02	1278.21		1546.02	3104.32
	1545.09	2465.61		1545.09	492.358		1545.09	1627.89
	1544.15	2934.65		1544.15	909.871		1544.15	2333.37
	1543.22	2381.2		1543.22	1326.92		1543.22	2657.94
	1542.28	2051.23		1542.28	2091.53		1542.28	2629.43
	1541.34	2683.27		1541.34	1439.85		1541.34	1932.92
	1540.41	2666.82		1540.41	547.799		1540.41	2535.48
	1539.47	2545.85		1539.47	1365.61		1539.47	2129.97
	1538.54	2957.41		1538.54	1114.66		1538.54	2176.54
	1537.6	2376.44		1537.6	783.976		1537.6	2405.02
	1536.66	3109.48		1536.66	399.989		1536.66	2034.51
	1535.73	2920.03		1535.73	1003.54		1535.73	1985.08
	1534.79	2508.06		1534.79	2141.05		1534.79	1580.57
	1533.85	2443.1		1533.85	929.767		1533.85	1728.05
	1532.92	3355.65		1532.92	439.017		1532.92	1052.62
	1531.98	2711.69		1531.98	-371.469		1531.98	1950.11
	1531.04	3596.72		1531.04	1379.14		1531.04	2162.6
	1530.11	2255.27		1530.11	568.495		1530.11	1332.16
	1529.17	2745.31		1529.17	1118.41		1529.17	2133.65
	1528.23	3106.34		1528.23	494.921		1528.23	1574.14
	1527.29	2338.38		1527.29	671.435		1527.29	2034.63
	1526.35	2785.41		1526.35	314.848		1526.35	1831.11
	1525.42	1865.96		1525.42	1530.5		1525.42	1939.68
	1524.48	2300		1524.48	481.012		1524.48	1746.17
	1523.54	1950.03		1523.54	710.725		1523.54	2440.65
	1522.6	2906.06		1522.6	-151.861		1522.6	1512.14
	1521.66	1129.1		1521.66	1915.95		1521.66	2100.63
	1520.72	3145.13		1520.72	147.866		1520.72	1676.12
	1519.79	3001.69		1519.79	-75.3839		1519.79	1257.68
	1518.85	3200.72		1518.85	393.93		1518.85	1139.17
	1517.91	2528.75		1517.91	676.743		1517.91	1569.66
	1516.97	2954.79		1516.97	826.456		1516.97	1662.15
	1516.03	2647.82		1516.03	2040.67		1516.03	1001.63
	1515.09	3746.85		1515.09	-417.717		1515.09	490.12
	1514.15	3014.89		1514.15	849.497		1514.15	1298.61
	1513.21	3091.92		1513.21	-91.5901		1513.21	2303.1
	1512.27	3096.95		1512.27	909.223		1512.27	1142.58
	1511.33	2548.99		1511.33	420.537		1511.33	1661.07
	1510.39	3320.02		1510.39	383.95		1510.39	969.557
	1509.45	2801.05		1509.45	1676.86		1509.45	1565.04
	1508.51	2766.09		1508.51	1108.48		1508.51	1157.53
	1507.57	2490.12		1507.57	407.39		1507.57	-538.981
	1506.63	2782.16		1506.63	1487.1		1506.63	545.507
	1505.69	3584.19		1505.69	998.717		1505.69	383.994
	1504.75	2423.22		1504.75	-127.169		1504.75	428.481
	1503.81	2782.26		1503.81	580.244		1503.81	1010.97
	1502.86	2972.77		1502.86	-93.4797		1502.86	101.376
	1501.92	3134.8		1501.92	507.534		1501.92	653.863
	1500.98	2685.84		1500.98	1002.25		1500.98	778.351
	1500.04	2595.87		1500.04	248.86		1500.04	614.838
	1499.1	2202.9		1499.1	823.074		1499.1	476.325
	1498.16	3015.94		1498.16	229.187		1498.16	489.813
	1497.21	2481.45		1497.21	-443.836		1497.21	638.22
	1496.27	2258.48		1496.27	2120.38		1496.27	320.707
	1495.33	3012.52		1495.33	412.29		1495.33	244.195
	1494.39	2379.55		1494.39	-419.896		1494.39	374.682
	1493.45	2506.58		1493.45	1188.32		1493.45	-614.831
	1492.5	3286.1		1492.5	1337.79		1492.5	-527.423
	1491.56	1650.13		1491.56	-687.393		1491.56	-401.936
	1490.62	3098.16		1490.62	-219.78		1490.62	-750.448
	1489.67	3105.68		1489.67	459.997		1489.67	-327.041
	1488.73	3445.71		1488.73	1457.31		1488.73	-158.554
	1487.79	3255.74		1487.79	-142.677		1487.79	-638.066
	1486.84	2855.26		1486.84	-178.6		1486.84	-1450.66
	1485.9	3504.29		1485.9	633.013		1485.9	-716.172
	1484.96	2069.32		1484.96	1709.33		1484.96	-399.684
	1484.01	1690.84		1484.01	-419.197		1484.01	-137.277
	1483.07	2604.87		1483.07	762.916		1483.07	-135.79
	1482.12	1794.38		1482.12	1097.59		1482.12	-633.382
	1481.18	4080.42		1481.18	1696.71		1481.18	-576.895
	1480.24	2580.45		1480.24	-166.181		1480.24	-1035.41
	1479.29	3008.96		1479.29	724.296		1479.29	0
	1478.35	2840		1478.35	0.0091		1478.35	219.298
	1477.4	2236.51		1477.4	916.785		1477.4	-1229.61
	1476.46	2870.54		1476.46	589.499		1476.46	209.683
	1475.51	3748.05		1475.51	844.575		1475.51	-1042.23
	1474.57	2390.09		1474.57	543.889		1474.57	-1335.93
	1473.62	2731.6		1473.62	-47.3352		1473.62	-683.843
	1472.68	2803.63		1472.68	1661.78		1472.68	-252.546
	1471.73	2312.15		1471.73	964.855		1471.73	227.542
	1470.78	2727.66		1470.78	83.0309		1470.78	-434.37
	1469.84	2419.69		1469.84	707.744		1469.84	-976.072
	1468.89	3220.21		1468.89	-332.279		1468.89	-938.984
	1467.95	2622.24		1467.95	2168.33		1467.95	-264.686
	1467	2302.75		1467	1313.31		1467	-389.598
	1466.05	1859.26		1466.05	669.887		1466.05	-1262.51
	1465.11	2404.3		1465.11	0		1465.11	-356.213
	1464.16	2146.81		1464.16	1415.02		1464.16	-298.125
	1463.21	3113.32		1463.21	-998.862		1463.21	-314.037
	1462.27	2758.36		1462.27	653.312		1462.27	-736.739
	1461.32	3151.87		1461.32	695.131		1461.32	-351.651
	1460.37	2915.38		1460.37	974.35		1460.37	-581.563
	1459.42	2859.89		1459.42	-2071.33		1459.42	-742.475
	1458.48	2692.93		1458.48	-842.058		1458.48	-232.177
	1457.53	3107.44		1457.53	-589.039		1457.53	-1045.09
	1456.58	2691.95		1456.58	1035.58		1456.58	-985.001
	1455.63	2916.47		1455.63	628.899		1455.63	-230.913
	1454.68	2658.98		1454.68	327.918		1454.68	-1364.83
	1453.74	2334.01		1453.74	-1001.51		1453.74	511.472
	1452.79	3072.53		1452.79	226.711		1452.79	-822.44
	1451.84	3281.04		1451.84	1639.23		1451.84	-1360.35
	1450.89	2077.55		1450.89	204.949		1450.89	932.736
	1449.94	2363.06		1449.94	457.668		1449.94	-1057.18
	1448.99	2885.58		1448.99	710.187		1448.99	-1056.09
	1448.04	2268.09		1448.04	-117.394		1448.04	-1111
	1447.1	2138.12		1447.1	3.27974		1447.1	-638.702
	1446.15	2518.63		1446.15	-112.801		1446.15	-2192.61
	1445.2	2614.15		1445.2	192.318		1445.2	-458.526
	1444.25	2505.66		1444.25	-1108.56		1444.25	-479.438
	1443.3	2380.17		1443.3	-355.744		1443.3	-987.35
	1442.35	2283.69		1442.35	344.175		1442.35	-678.262
	1441.4	2293.2		1441.4	-429.806		1441.4	-1078.17
	1440.45	1704.71		1440.45	33.113		1440.45	145.914
	1439.5	3832.22		1439.5	390.632		1439.5	-468.998
	1438.55	2985.74		1438.55	-830.249		1438.55	-36.9101
	1437.6	1146.25		1437.6	-25.5299		1437.6	-1650.82
	1436.65	2478.76		1436.65	1252.39		1436.65	-1439.73
	1435.7	2154.27		1435.7	689.308		1435.7	-1846.65
	1434.74	2117.27		1434.74	2229.77		1434.74	-923.768
	1433.79	1874.78		1433.79	851.892		1433.79	-533.68
	1432.84	2070.29		1432.84	-578.189		1432.84	-1039.59
	1431.89	1504.8		1431.89	2696.03		1431.89	-1020.5
	1430.94	1380.32		1430.94	1318.65		1430.94	-472.416
	1429.99	1962.83		1429.99	-32.1322		1429.99	-387.328
	1429.04	1499.34		1429.04	114.787		1429.04	-701.24
	1428.08	1718.33		1428.08	-552.249		1428.08	-814.361
	1427.13	1362.85		1427.13	-1271.83		1427.13	-734.273
	1426.18	2373.86		1426.18	-1807.41		1426.18	-517.185
	1425.23	2106.87		1425.23	1227.51		1425.23	-1664.1
	1424.27	2675.71		1424.27	1663.17		1424.27	-311.219
	1423.32	2502.72		1423.32	392.492		1423.32	-580.131
	1422.37	2363.73		1422.37	-615.389		1422.37	-1271.04
	1421.42	2243.75		1421.42	1761.73		1421.42	-1854.95
	1420.46	2896.58		1420.46	-1449.51		1420.46	-1726.08
	1419.51	2626.6		1419.51	1084.41		1419.51	-634.988
	1418.56	2076.61		1418.56	-840.867		1418.56	-1386.9
	1417.6	2034.44		1417.6	-1244.4		1417.6	-1228.02
	1416.65	2923.46		1416.65	973.716		1416.65	-1527.93
	1415.7	3018.47		1415.7	1330.04		1415.7	-241.846
	1414.74	2353.31		1414.74	-17.3004		1414.74	-1448.97
	1413.79	2518.32		1413.79	-1049.98		1413.79	-152.879
	1412.84	2632.33		1412.84	1664.84		1412.84	-1135.79
	1411.88	3353.17		1411.88	1156.5		1411.88	-733.913
	1410.93	2371.18		1410.93	1145.82		1410.93	-362.825
	1409.97	1795.01		1409.97	-724.414		1409.97	516.053
	1409.02	3153.03		1409.02	50.9047		1409.02	-1349.86
	1408.06	2835.86		1408.06	40.5692		1408.06	-378.98
	1407.11	3082.88		1407.11	160.888		1407.11	-1078.89
	1406.15	2585.71		1406.15	-1812.75		1406.15	-894.014
	1405.2	1900.72		1405.2	-1482.73		1405.2	-619.926
	1404.24	2846.56		1404.24	182.136		1404.24	-1309.05
	1403.29	3213.57		1403.29	1767.76		1403.29	-853.959
	1402.33	2937.41		1402.33	-152.58		1402.33	-1423.08
	1401.38	2844.42		1401.38	-293.861		1401.38	-1841.99
	1400.42	1856.25		1400.42	899.103		1400.42	-276.115
	1399.46	2100.09		1399.46	444.168		1399.46	57.7638
	1398.51	2470.1		1398.51	-272.313		1398.51	-327.148
	1397.55	2587.94		1397.55	1939.75		1397.55	-234.27
	1396.6	2158.95		1396.6	-1573.83		1396.6	-1081.18
	1395.64	3350.79		1395.64	-486.065		1395.64	-1622.3
	1394.68	2230.62		1394.68	810.499		1394.68	-797.425
	1393.73	2825.63		1393.73	1557.62		1393.73	-1035.34
	1392.77	1635.47		1392.77	136.483		1392.77	-1372.46
	1391.81	1939.3		1391.81	-56.5526		1391.81	-477.58
	1390.85	1841.14		1390.85	-1006.99		1390.85	245.298
	1389.9	2316.15		1389.9	-964.969		1389.9	-801.614
	1388.94	1206.99		1388.94	696.095		1388.94	-1052.74
	1387.98	2549.82		1387.98	711.96		1387.98	-958.857
	1387.02	2371.65		1387.02	780.024		1387.02	-969.978
	1386.07	1248.67		1386.07	-457.157		1386.07	-444.89
	1385.11	2935.5		1385.11	393.908		1385.11	-289.012
	1384.15	2691.34		1384.15	-686.028		1384.15	-558.134
	1383.19	3358.17		1383.19	1338.84		1383.19	-806.255
	1382.23	2911.01		1382.23	1302.5		1382.23	-803.377
	1381.27	1336.84		1381.27	744.466		1381.27	-775.498
	1380.32	2301.85		1380.32	-648.015		1380.32	-104.41
	1379.36	3025.69		1379.36	410.949		1379.36	260.468
	1378.4	2132.52		1378.4	1547.91		1378.4	-907.654
	1377.44	2948.36		1377.44	-260.922		1377.44	-703.775
	1376.48	2147.19		1376.48	-792.157		1376.48	114.103
	1375.52	2031.03		1375.52	422.607		1375.52	-991.018
	1374.56	2736.86		1374.56	47.7719		1374.56	-245.14
	1373.6	2482.7		1373.6	1209.94		1373.6	273.738
	1372.64	2667.53		1372.64	418.401		1372.64	239.617
	1371.68	3395.37		1371.68	590.565		1371.68	377.495
	1370.72	2330.2		1370.72	7.62988		1370.72	-551.626
	1369.76	3376.04		1369.76	-497.106		1369.76	-27.7479
	1368.8	2117.87		1368.8	1028.86		1368.8	47.1305
	1367.84	2424.7		1367.84	341.923		1367.84	-875.991
	1366.88	2132.54		1366.88	982.588		1366.88	81.8873
	1365.92	2361.37		1365.92	842.352		1365.92	-47.2343
	1364.96	2530.21		1364.96	1742.82		1364.96	-510.356
	1364	2842.04		1364	1134.28		1364	421.522
	1363.04	2755.88		1363.04	-1190.75		1363.04	8.40091
	1362.07	2333.53		1362.07	22.0558		1362.07	253.07
	1361.11	1940.37		1361.11	1494.22		1361.11	-477.052
	1360.15	2367.2		1360.15	-101.915		1360.15	-692.173
	1359.19	1764.04		1359.19	122.149		1359.19	-587.295
	1358.23	2829.87		1358.23	1333.81		1358.23	-35.4166
	1357.27	2020.71		1357.27	725.978		1357.27	-471.538
	1356.3	2550.36		1356.3	1781.49		1356.3	-312.869
	1355.34	2244.2		1355.34	-203.147		1355.34	-404.991
	1354.38	1753.03		1354.38	-1329.98		1354.38	600.887
	1353.42	1919.87		1353.42	270.582		1353.42	-73.2342
	1352.45	662.522		1352.45	1273.69		1352.45	-158.565
	1351.49	1693.36		1351.49	-86.5438		1351.49	-274.687
	1350.53	2696.19		1350.53	2032.42		1350.53	-696.809
	1349.57	2247.03		1349.57	386.885		1349.57	-380.93
	1348.6	2667.68		1348.6	325.295		1348.6	-830.261
	1347.64	1679.26		1347.64	-670.64		1347.64	-278.383
	1346.68	2922.05		1346.68	487.124		1346.68	-113.505
	1345.71	1235.01		1345.71	1307.63		1345.71	-224.836
	1344.75	2485.8		1344.75	-336.501		1344.75	480.043
	1343.78	1927.76		1343.78	-1124.09		1343.78	-557.289
	1342.82	2567.56		1342.82	785.173		1342.82	-537.41
	1341.86	2656.35		1341.86	-184.062		1341.86	169.468
	1340.89	2572.31		1340.89	558.147		1340.89	-350.863
	1339.93	3075.1		1339.93	626.012		1339.93	-115.985
	1338.96	2321.06		1338.96	-316.578		1338.96	-856.316
	1338	2074.86		1338	554.686		1338	-507.437
	1337.03	2592.81		1337.03	1141		1337.03	-70.7685
	1336.07	2562.61		1336.07	17.1609		1336.07	-255.89
	1335.1	2538.57		1335.1	1354.47		1335.1	-133.221
	1334.14	2065.36		1334.14	1266.84		1334.14	-48.3429
	1333.17	2604.32		1333.17	247.245		1333.17	-186.674
	1332.21	2136.11		1332.21	-461.59		1332.21	-314.796
	1331.24	2229.07		1331.24	1056.32		1331.24	571.873
	1330.27	2307.03		1330.27	477.23		1330.27	285.542
	1329.31	2714.82		1329.31	752.194		1329.31	-366.58
	1328.34	2833.78		1328.34	1415.3		1328.34	-628.911
	1327.38	3411.58		1327.38	422.269		1327.38	422.968
	1326.41	2682.54		1326.41	-182.221		1326.41	359.636
	1325.44	3244.49		1325.44	-993.411		1325.44	1039.31
	1324.48	2821.29		1324.48	315.953		1324.48	156.184
	1323.51	2469.25		1323.51	-29.737		1323.51	235.852
	1322.54	3290.21		1322.54	-349.427		1322.54	428.521
	1321.58	2813		1321.58	468.137		1321.58	257.4
	1320.61	2888.96		1320.61	-109.953		1320.61	-19.9316
	1319.64	2028.92		1319.64	630.157		1319.64	1421.74
	1318.67	2884.87		1318.67	1679.97		1318.67	748.406
	1317.71	2731.67		1317.71	972.532		1317.71	-499.716
	1316.74	3070.63		1316.74	523.942		1316.74	165.953
	1315.77	3704.59		1315.77	-596.148		1315.77	865.622
	1314.8	3271.54		1314.8	-243.938		1314.8	2.29089
	1313.83	3187.5		1313.83	134.072		1313.83	212.96
	1312.86	3038.46		1312.86	434.482		1312.86	1797.63
	1311.9	3391.26		1311.9	1095.95		1311.9	1281.51
	1310.93	4407.21		1310.93	854.156		1310.93	641.176
	1309.96	3360.17		1309.96	1051.17		1309.96	1086.84
	1308.99	3697.13		1308.99	-377.424		1308.99	1550.51
	1308.02	3200.09		1308.02	1032.19		1308.02	1816.18
	1307.05	4381.05		1307.05	609.996		1307.05	1433.85
	1306.08	4581.01		1306.08	1529.11		1306.08	1152.52
	1305.11	4305.96		1305.11	-259.784		1305.11	1804.19
	1304.14	3399.92		1304.14	736.526		1304.14	2128.86
	1303.17	4716.88		1303.17	185.736		1303.17	560.526
	1302.2	4573.84		1302.2	-81.3543		1302.2	1303.19
	1301.23	4013.8		1301.23	734.056		1301.23	1413.86
	1300.26	4429.76		1300.26	286.666		1300.26	802.533
	1299.29	4699.72		1299.29	-263.724		1299.29	570.201
	1298.32	5535.67		1298.32	1066.69		1298.32	2010.87
	1297.35	4581.63		1297.35	-720.005		1297.35	962.539
	1296.38	5567.59		1296.38	-548.895		1296.38	880.208
	1295.41	6110.55		1295.41	1450.42		1295.41	990.877
	1294.44	6117.51		1294.44	1415.23		1294.44	1266.55
	1293.47	6832.47		1293.47	942.435		1293.47	2649.21
	1292.5	6576.43		1292.5	-508.255		1292.5	1896.88
	1291.53	6763.38		1291.53	563.455		1291.53	1544.55
	1290.55	7387.51		1290.55	-88.8893		1290.55	2380.01
	1289.58	7171.47		1289.58	262.121		1289.58	1369.68
	1288.61	7412.42		1288.61	741.631		1288.61	2344.35
	1287.64	6159.38		1287.64	320.841		1287.64	1314.02
	1286.67	7598.34		1286.67	1777.45		1286.67	2257.69
	1285.69	7044.46		1285.69	1331.21		1285.69	1483.15
	1284.72	6623.42		1284.72	-606.384		1284.72	1992.81
	1283.75	6401.38		1283.75	412.726		1283.75	1628.48
	1282.78	6226.34		1282.78	326.436		1282.78	2140.15
	1281.8	5426.46		1281.8	1011.39		1281.8	1854.61
	1280.83	6323.42		1280.83	488.201		1280.83	1352.28
	1279.86	6321.38		1279.86	710.211		1279.86	1550.95
	1278.88	6292.5		1278.88	-43.7334		1278.88	1432.41
	1277.91	6076.46		1277.91	666.277		1277.91	2016.08
	1276.94	4862.42		1276.94	1581.59		1276.94	1539.75
	1275.96	5591.54		1275.96	-327.558		1275.96	1455.2
	1274.99	5142.5		1274.99	-2.84814		1274.99	1966.87
	1274.02	4604.46		1274.02	-961.738		1274.02	565.542
	1273.04	4342.58		1273.04	466.817		1273.04	1303
	1272.07	4179.54		1272.07	586.027		1272.07	1539.67
	1271.09	3886.66		1271.09	-141.317		1271.09	848.13
	1270.12	3592.62		1270.12	260.093		1270.12	1533.8
	1269.14	3447.75		1269.14	943.848		1269.14	1221.26
	1268.17	3435.7		1268.17	319.158		1268.17	375.926
	1267.19	2679.83		1267.19	541.113		1267.19	1515.39
	1266.22	3186.79		1266.22	455.023		1266.22	696.054
	1265.24	2927.91		1265.24	61.6788		1265.24	584.514
	1264.27	3241.87		1264.27	795.989		1264.27	299.182
	1263.29	2989.99		1263.29	1094.64		1263.29	950.642
	1262.32	2678.95		1262.32	-16.4459		1262.32	1103.31
	1261.34	2626.07		1261.34	1179.01		1261.34	635.77
	1260.37	2236.03		1260.37	683.119		1260.37	1480.44
	1259.39	2513.15		1259.39	315.675		1259.39	228.898
	1258.41	2028.28		1258.41	1024.03		1258.41	-249.643
	1257.44	2076.23		1257.44	1680.64		1257.44	849.026
	1256.46	1583.36		1256.46	954.796		1256.46	611.485
	1255.48	1145.48		1255.48	1406.75		1255.48	287.944
	1254.51	1764.44		1254.51	220.161		1254.51	358.613
	1253.53	1873.56		1253.53	-274.783		1253.53	304.072
	1252.55	1232.68		1252.55	1942.67		1252.55	430.531
	1251.58	1027.64		1251.58	321.682		1251.58	-221.8
	1250.6	2411.77		1250.6	1285.04		1250.6	-870.341
	1249.62	1893.89		1249.62	1071.59		1249.62	-244.881
	1248.64	983.012		1248.64	730.248		1248.64	-350.422
	1247.67	964.971		1247.67	567.858		1247.67	-1048.75
	1246.69	1241.09		1246.69	1377.21		1246.69	696.706
	1245.71	970.217		1245.71	-344.231		1245.71	-167.835
	1244.73	1208.88		1244.73	158.324		1244.73	-376.376
	1243.75	1125.22		1243.75	737.38		1243.75	-695.917
	1242.78	1537.96		1242.78	1035.09		1242.78	-203.248
	1241.8	1516.3		1241.8	-915.355		1241.8	742.211
	1240.82	1359.63		1240.82	455.601		1240.82	-201.329
	1239.84	785.969		1239.84	-319.344		1239.84	-633.87
	1238.86	683.306		1238.86	770.211		1238.86	-228.411
	1237.88	1573.64		1237.88	-1255.53		1237.88	-113.952
	1236.9	1240.98		1236.9	267.722		1236.9	-542.492
	1235.92	1495.32		1235.92	-736.322		1235.92	816.967
	1234.94	1657.65		1234.94	1986.03		1234.94	-196.574
	1233.96	1250.99		1233.96	-166.311		1233.96	-518.115
	1232.98	1702.33		1232.98	718.144		1232.98	-416.656
	1232	1150.66		1232	403.399		1232	42.8035
	1231.02	1798		1231.02	343.755		1231.02	-0.73725
	1230.04	1486.34		1230.04	1023.71		1230.04	-258.278
	1229.06	1118.67		1229.06	2392.07		1229.06	-487.819
	1228.08	2016.01		1228.08	471.021		1228.08	-1084.36
	1227.1	1018.35		1227.1	-531.823		1227.1	463.1
	1226.12	1640.68		1226.12	963.632		1226.12	437.559
	1225.14	718.02		1225.14	649.187		1225.14	-160.982
	1224.16	1347.36		1224.16	207.343		1224.16	598.477
	1223.18	1505.69		1223.18	377.198		1223.18	862.936
	1222.2	1215.03		1222.2	-140.846		1222.2	-802.604
	1221.21	1749.96		1221.21	1048.05		1221.21	-456.355
	1220.23	1916.3		1220.23	606.51		1220.23	524.104
	1219.25	2099.64		1219.25	-216.835		1219.25	213.564
	1218.27	1656.97		1218.27	105.721		1218.27	-449.977
	1217.29	1494.31		1217.29	1166.38		1217.29	469.482
	1216.3	1390.24		1216.3	-38.2229		1216.3	-615.268
	1215.32	1131.58		1215.32	80.6325		1215.32	-667.809
	1214.34	1531.92		1214.34	962.788		1214.34	17.6501
	1213.36	1639.25		1213.36	114.643		1213.36	707.109
	1212.37	740.184		1212.37	1327.44		1212.37	-261.641
	1211.39	1109.52		1211.39	1268		1211.39	-348.182
	1210.41	1903.86		1210.41	-113.845		1210.41	573.277
	1209.43	1811.19		1209.43	-96.7895		1209.43	-259.263
	1208.44	1606.13		1208.44	632.411		1208.44	174.986
	1207.46	783.463		1207.46	1005.17		1207.46	-332.555
	1206.47	1382.39		1206.47	-1112.53		1206.47	-507.305
	1205.49	1680.73		1205.49	581.823		1205.49	147.154
	1204.51	2226.07		1204.51	319.279		1204.51	-207.387
	1203.52	1475		1203.52	-19.1206		1203.52	-1073.14
	1202.54	2566.34		1202.54	912.435		1202.54	553.322
	1201.55	1862.27		1201.55	193.036		1201.55	99.5718
	1200.57	1431.61		1200.57	-69.2088		1200.57	-0.96901
	1199.59	1806.94		1199.59	760.347		1199.59	228.49
	1198.6	2402.87		1198.6	-974.153		1198.6	490.74
	1197.62	3292.21		1197.62	185.303		1197.62	-921.801
	1196.63	1850.14		1196.63	-381.096		1196.63	142.449
	1195.65	2032.48		1195.65	752.559		1195.65	97.9078
	1194.66	1882.41		1194.66	287.66		1194.66	269.157
	1193.67	2026.34		1193.67	-126.239		1193.67	256.407
	1192.69	3433.68		1192.69	-337.484		1192.69	486.866
	1191.7	1934.61		1191.7	871.917		1191.7	972.116
	1190.72	3117.95		1190.72	52.0727		1190.72	184.575
	1189.73	2240.88		1189.73	449.774		1189.73	542.825
	1188.74	2111.81		1188.74	416.274		1188.74	-122.926
	1187.76	2866.15		1187.76	-276.37		1187.76	-655.467
	1186.77	2790.08		1186.77	-182.869		1186.77	653.783
	1185.79	2537.42		1185.79	416.986		1185.79	488.242
	1184.8	3216.35		1184.8	-148.413		1184.8	947.492
	1183.81	2580.28		1183.81	-435.012		1183.81	-72.2585
	1182.82	2735.22		1182.82	-62.9111		1182.82	172.991
	1181.84	3001.55		1181.84	1954.74		1181.84	696.45
	1180.85	2761.48		1180.85	1237.55		1180.85	363.7
	1179.86	2840.42		1179.86	90.246		1179.86	1354.95
	1178.87	3136.35		1178.87	639.147		1178.87	510.199
	1177.89	3152.68		1177.89	327.202		1177.89	84.6584
	1176.9	3173.62		1176.9	-819.497		1176.9	569.908
	1175.91	2328.55		1175.91	1500.5		1175.91	20.1576
	1174.92	2772.48		1174.92	1416.51		1174.92	193.407
	1173.93	2705.41		1173.93	168.906		1173.93	1146.66
	1172.95	2609.75		1172.95	1400.06		1172.95	-335.884
	1171.96	2211.68		1171.96	936.762		1171.96	197.366
	1170.97	2171.61		1170.97	372.463		1170.97	223.615
	1169.98	3323.55		1169.98	617.364		1169.98	172.865
	1168.99	2591.48		1168.99	558.865		1168.99	-618.886
	1168	2395.41		1168	222.366		1168	447.364
	1167.01	2437.34		1167.01	138.667		1167.01	-571.386
	1166.02	2512.27		1166.02	1570.97		1166.02	175.863
	1165.03	2703.21		1165.03	-432.732		1165.03	-498.887
	1164.04	1773.14		1164.04	-844.631		1164.04	-241.638
	1163.05	2542.07		1163.05	-599.83		1163.05	53.6121
	1162.06	2574		1162.06	225.771		1162.06	-606.138
	1161.07	1924.93		1161.07	1101.57		1161.07	-115.889
	1160.08	1716.87		1160.08	1093.57		1160.08	-323.639
	1159.09	2425.8		1159.09	707.074		1159.09	-116.389
	1158.1	1491.73		1158.1	1001.97		1158.1	-530.14
	1157.11	2445.66		1157.11	1322.08		1157.11	-691.89
	1156.12	2265.59		1156.12	405.876		1156.12	-161.641
	1155.13	2431.53		1155.13	398.077		1155.13	-247.391
	1154.14	2277.46		1154.14	62.3781		1154.14	-489.141
	1153.15	1798.39		1153.15	-828.021		1153.15	-473.892
	1152.15	2632.92		1152.15	425.325		1152.15	-2035.85
	1151.16	1569.85		1151.16	367.126		1151.16	-784.602
	1150.17	1534.78		1150.17	-220.473		1150.17	-716.353
	1149.18	1531.71		1149.18	1359.73		1149.18	-478.103
	1148.19	1658.64		1148.19	167.329		1148.19	-124.853
	1147.2	2366.58		1147.2	436.83		1147.2	-381.604
	1146.2	3005.1		1146.2	-225.724		1146.2	-991.564
	1145.21	2594.04		1145.21	421.477		1145.21	-44.3142
	1144.22	1755.08		1144.22	917.478		1144.22	11.9354
	1143.23	2304.44		1143.23	-425.021		1143.23	-62.815
	1142.23	2337.14		1142.23	-331.675		1142.23	-384.775
	1141.24	2531.5		1141.24	-37.174		1141.24	-2028.53
	1140.25	1675.86		1140.25	483.727		1140.25	-927.276
	1139.25	2222.56		1139.25	-102.527		1139.25	-532.236
	1138.26	2687.92		1138.26	292.474		1138.26	-236.986
	1137.27	2636.28		1137.27	712.475		1137.27	-1040.74
	1136.27	2110.98		1136.27	-100.079		1136.27	-245.697
	1135.28	2254.34		1135.28	-585.578		1135.28	-400.447
	1134.28	1383.04		1134.28	-693.431		1134.28	-722.407
	1133.29	1740.4		1133.29	179.17		1133.29	-663.157
	1132.3	2339.76		1132.3	45.7704		1132.3	-543.908
	1131.3	2441.46		1131.3	-891.683		1131.3	-502.868
	1130.31	2602.82		1130.31	-823.782		1130.31	-84.6181
	1129.31	2119.52		1129.31	827.664		1129.31	366.422
	1128.32	2938.88		1128.32	141.565		1128.32	-449.328
	1127.32	2631.58		1127.32	938.211		1127.32	-245.288
	1126.33	2735.94		1126.33	377.812		1126.33	-22.0388
	1125.33	2854.63		1125.33	345.358		1125.33	649.001
	1124.34	3602		1124.34	-89.1407		1124.34	65.2508
	1123.34	2914.69		1123.34	280.206		1123.34	-235.709
	1122.34	2579.39		1122.34	950.752		1122.34	-229.669
	1121.35	2681.75		1121.35	-487.747		1121.35	351.58
	1120.35	3182.45		1120.35	-168.701		1120.35	-570.38
	1119.36	3464.81		1119.36	-276.6		1119.36	-398.13
	1118.36	3607.51		1118.36	694.746		1118.36	387.91
	1117.36	3333.21		1117.36	235.793		1117.36	143.95
	1116.37	2642.57		1116.37	-298.506		1116.37	429.2
	1115.37	3384.27		1115.37	1675.64		1115.37	848.24
	1114.37	3595.96		1114.37	38.1864		1114.37	-75.7203
	1113.38	3430.32		1113.38	1133.99		1113.38	-254.471
	1112.38	3051.02		1112.38	48.5337		1112.38	-601.431
	1111.38	2994.72		1111.38	16.28		1111.38	550.609
	1110.38	3909.42		1110.38	-15.9736		1110.38	376.649
	1109.39	3395.78		1109.39	778.427		1109.39	919.899
	1108.39	2713.48		1108.39	420.374		1108.39	-253.061
	1107.39	3221.17		1107.39	137.52		1107.39	73.9789
	1106.39	2667.87		1106.39	105.266		1106.39	-69.9811
	1105.39	2735.57		1105.39	1550.71		1105.39	916.059
	1104.4	2554.93		1104.4	541.414		1104.4	615.309
	1103.4	2910.63		1103.4	934.76		1103.4	123.349
	1102.4	2748.33		1102.4	-1000.09		1102.4	476.389
	1101.4	2783.02		1101.4	269.453		1101.4	575.429
	1100.4	2928.72		1100.4	1588.6		1100.4	-156.531
	1099.4	3246.42		1099.4	1381.05		1099.4	-211.491
	1098.4	2671.12		1098.4	873.392		1098.4	781.549
	1097.4	3034.81		1097.4	1091.24		1097.4	-50.4114
	1096.4	3585.51		1096.4	533.784		1096.4	564.629
	1095.4	3998.21		1095.4	676.631		1095.4	666.669
	1094.4	3390.91		1094.4	-5.72298		1094.4	1218.71
	1093.4	2883.61		1093.4	187.223		1093.4	505.749
	1092.4	3679.3		1092.4	555.07		1092.4	655.789
	1091.4	2993		1091.4	997.816		1091.4	1027.83
	1090.4	2603.7		1090.4	1490.36		1090.4	754.869
	1089.4	3032.4		1089.4	183.809		1089.4	1514.91
	1088.4	2491.1		1088.4	100.671		1088.4	781.949
	1087.4	3215.79		1087.4	914.923		1087.4	1031.99
	1086.4	2480.49		1086.4	1579.08		1086.4	902.029
	1085.4	2312.19		1085.4	-403.871		1085.4	1162.07
	1084.4	2762.89		1084.4	185.381		1084.4	562.109
	1083.4	2339.58		1083.4	-623.566		1083.4	930.149
	1082.39	2595.62		1082.39	1288.7		1082.39	1749.98
	1081.39	2205.32		1081.39	704.555		1081.39	999.019
	1080.39	2613.01		1080.39	1318.31		1080.39	403.059
	1079.39	1995.71		1079.39	609.46		1079.39	39.0991
	1078.39	2222.41		1078.39	125.413		1078.39	-87.8609
	1077.38	2530.45		1077.38	714.281		1077.38	432.97
	1076.38	1614.14		1076.38	454.834		1076.38	1030.01
	1075.38	2987.84		1075.38	220.387		1075.38	1262.05
	1074.38	2042.54		1074.38	10.9393		1074.38	998.09
	1073.37	1897.57		1073.37	848.708		1073.37	700.92
	1072.37	2467.27		1072.37	1187.66		1072.37	781.96
	1071.37	1993.97		1071.37	-691.587		1071.37	0
	1070.36	2227		1070.36	444.981		1070.36	302.682
	1069.36	2660.7		1069.36	160.934		1069.36	410.031
	1068.36	2122.74		1068.36	948.186		1068.36	26.379
	1067.35	1929.09		1067.35	-8.14536		1067.35	565.061
	1066.35	2415.77		1066.35	-864.793		1066.35	1066.41
	1065.35	2250.45		1065.35	146.36		1065.35	375.758
	1064.34	2805.8		1064.34	1157.43		1064.34	474.44
	1063.34	2583.48		1063.34	-296.419		1063.34	1037.79
	1062.33	1746.83		1062.33	565.049		1062.33	1402.47
	1061.33	2883.51		1061.33	331.102		1061.33	593.819
	1060.32	1768.87		1060.32	-499.63		1060.32	916.501
	1059.32	2121.54		1059.32	336.423		1059.32	1047.85
	1058.31	2330.9		1058.31	774.491		1058.31	330.532
	1057.31	1927.57		1057.31	863.944		1057.31	1076.88
	1056.3	1084.93		1056.3	1650.01		1056.3	753.562
	1055.3	1390.61		1055.3	595.664		1055.3	265.911
	1054.29	2149.96		1054.29	-184.767		1054.29	901.593
	1053.29	2079.64		1053.29	-840.815		1053.29	516.941
	1052.28	1597.99		1052.28	-104.646		1052.28	183.623
	1051.27	1095.35		1051.27	954.222		1051.27	252.305
	1050.27	1524.02		1050.27	25.0744		1050.27	1226.65
	1049.26	1682.38		1049.26	810.443		1049.26	347.336
	1048.25	1710.73		1048.25	1049.11		1048.25	-311.982
	1047.25	1173.41		1047.25	145.063		1047.25	719.366
	1046.24	1557.76		1046.24	607.332		1046.24	736.048
	1045.23	1954.12		1045.23	2434.9		1045.23	1018.73
	1044.23	1839.8		1044.23	761.553		1044.23	1121.08
	1043.22	1369.15		1043.22	1124.22		1043.22	1108.76
	1042.21	1685.5		1042.21	1461.99		1042.21	453.443
	1041.21	1562.18		1041.21	1402.44		1041.21	922.791
	1040.2	1786.54		1040.2	747.61		1040.2	1572.47
	1039.19	1698.89		1039.19	2970.58		1039.19	1198.16
	1038.18	1318.24		1038.18	505.146		1038.18	1254.84
	1037.17	1531.6		1037.17	2206.71		1037.17	2191.52
	1036.17	1410.28		1036.17	-704.433		1036.17	1681.87
	1035.16	1493.63		1035.16	1641.44		1035.16	1193.55
	1034.15	1594.99		1034.15	243.604		1034.15	1371.23
	1033.14	1807.34		1033.14	977.572		1033.14	2508.91
	1032.13	220.694		1032.13	1909.74		1032.13	2778.6
	1031.12	1333.05		1031.12	512.408		1031.12	3244.28
	1030.11	1015.4		1030.11	3302.38		1030.11	2487.96
	1029.1	1010.76		1029.1	2029.14		1029.1	3184.64
	1028.09	983.111		1028.09	1672.61		1028.09	4150.32
	1027.08	953.465		1027.08	3123.98		1027.08	4640.01
	1026.08	998.142		1026.08	2792.03		1026.08	4673.35
	1025.07	582.497		1025.07	4094.3		1025.07	5158.04
	1024.06	1638.85		1024.06	5618.87		1024.06	5607.72
	1023.05	951.205		1023.05	4643.44		1023.05	6152.4
	1022.03	997.236		1022.03	6167.82		1022.03	6316.42
	1021.02	10.5906		1021.02	6454.39		1021.02	7867.1
	1020.01	700.945		1020.01	6864.66		1020.01	9580.78
	1019	1035.3		1019	8338.33		1019	11568.5
	1017.99	834.653		1017.99	9959.99		1017.99	12809.1
	1016.98	756.008		1016.98	11952.1		1016.98	16306.8
	1015.97	373.362		1015.97	16514.9		1015.97	19237.5
	1014.96	704.716		1014.96	19593.2		1014.96	23153.2
	1013.95	1042.07		1013.95	22423.4		1013.95	29319.9
	1012.94	486.425		1012.94	32345.4		1012.94	36379.6
	1011.92	913.456		1011.92	41671.7		1011.92	46012.6
	1010.91	294.787		1010.91	56430.4		1010.91	57651.3
	1009.9	628.118		1009.9	75434.2		1009.9	76819.9
	1008.89	642.45		1008.89	102212		1008.89	102828
	1007.88	562.781		1007.88	140860		1007.88	142629
	1006.86	462.947		1006.86	175670		1006.86	189048
	1005.85	289.279		1005.85	201755		1005.85	233196
	1004.84	548.61		1004.84	201840		1004.84	251432
	1003.82	574.776		1003.82	176405		1003.82	233068
	1002.81	885.108		1002.81	140292		1002.81	191599
	1001.8	729.439		1001.8	102685		1001.8	145584
	1000.78	1453.61		1000.78	74882.7		1000.78	108686
	999.771	1043.75		999.771	59051.5		999.771	82295.6
	998.758	985.635		998.758	47219.7		998.758	66039.7
	997.744	524.7		997.744	39510		997.744	54337.9
	996.73	801.765		996.73	35895.3		996.73	47658.1
	995.716	1019.83		995.716	34673.1		995.716	44884.3
	994.701	1057.08		994.701	37247		994.701	43583.7
	993.687	1270.14		993.687	38809.7		993.687	47637.9
	992.672	768.394		992.672	43969.7		992.672	57265.3
	991.658	892.459		991.658	56593.3		991.658	71108.5
	990.643	625.708		990.643	65937.2		990.643	82121.8
	989.628	47.9564		989.628	72519.1		989.628	85262.2
	988.613	-440.795		988.613	69888.9		988.613	79454.5
	987.597	860.637		987.597	63467.8		987.597	70520
	986.582	697.886		986.582	57983.7		986.582	65088.4
	985.566	465.319		985.566	52157.2		985.566	61410.8
	984.551	353.567		984.551	51919.1		984.551	63031.2
	983.535	-402		983.535	49835.4		983.535	62165.7
	982.519	805.432		982.519	48121.3		982.519	62754.1
	981.503	125.864		981.503	46973.6		981.503	61835.6
	980.486	597.48		980.486	43686.2		980.486	59718.2
	979.47	429.912		979.47	40399.7		979.47	56827.7
	978.453	604.528		978.453	36351.9		978.453	52477.3
	977.436	245.144		977.436	31862.6		977.436	48435
	976.42	53.5761		976.42	31726.1		976.42	42982.4
	975.402	68.3754		975.402	26526.1		975.402	38513.2
	974.385	807.991		974.385	23441.1		974.385	33627.8
	973.368	176.407		973.368	20013.1		973.368	29600.4
	972.35	456.906		972.35	18330.5		972.35	26648.2
	971.333	430.022		971.333	14388.3		971.333	23957.8
	970.315	150.421		970.315	13959.7		970.315	21257.5
	969.297	64.9206		969.297	12082.3		969.297	18362.3
	968.279	406.82		968.279	12341.8		968.279	17614
	967.261	726.519		967.261	11177.1		967.261	14926.8
	966.242	356.602		966.242	9374.6		966.242	13513.7
	965.224	158.401		965.224	9168.04		965.224	12489.4
	964.205	581.484		964.205	6777.31		964.205	11316.3
	963.186	-357.433		963.186	7184.67		963.186	11261.2
	962.167	-91.3505		962.167	6193.43		962.167	10017.1
	961.148	657.932		961.148	6404.49		961.148	7847.94
	960.129	639.415		960.129	5413.65		960.129	8034.82
	959.109	689.681		959.109	5747.34		959.109	7524.84
	958.09	421.164		958.09	5320.9		958.09	7809.72
	957.07	-119.27		957.07	3864.88		957.07	6098.74
	956.05	-262.303		956.05	4713.47		956.05	6361.75
	955.03	-275.337		955.03	4606.05		955.03	5977.77
	954.01	32.8351		954.01	3175.24		954.01	5551.78
	952.99	113.544		952.99	5371.22		952.99	5523.8
	951.969	652.436		951.969	3793.82		951.969	4862.95
	950.949	348.544		950.949	3784.61		950.949	5356.96
	949.928	613.137		949.928	4950.91		949.928	5294.11
	948.907	368.329		948.907	4721.12		948.907	4480.26
	947.886	-436.978		947.886	3389.52		947.886	4758.41
	946.865	444.614		946.865	3209.03		946.865	4032.56
	945.843	342.291		945.843	2538.96		945.843	4324.84
	944.822	-225.117		944.822	1697.86		944.822	3934.99
	943.8	-258.74		943.8	2839.09		943.8	4012.27
	942.779	223.752		942.779	4640.49		942.779	3935.42
	941.757	-10.3715		941.757	4239.82		941.757	4179.7
	940.735	345.105		940.735	3398.95		940.735	3469.98
	939.712	622.365		939.712	3927.9		939.712	3779.4
	938.69	231.942		938.69	3429.62		938.69	4962.68
	937.667	475.102		937.667	3885.07		937.667	3163.1
	936.645	823.179		936.645	3411.5		936.645	3890.38
	935.622	457.639		935.622	3915.65		935.622	3614.79
	934.599	-149.7		934.599	3613.29		934.599	4301.21
	933.576	741.06		933.576	4752.64		933.576	3584.63
	932.552	661.905		932.552	3546.31		932.552	3846.17
	931.529	382.365		931.529	4734.16		931.529	3884.59
	930.505	418.21		930.505	4749.43		930.505	3118.14
	929.482	898.27		929.482	6083.28		929.482	4578.55
	928.458	543.415		928.458	5194.95		928.458	4126.1
	927.434	572.06		927.434	5649.52		927.434	4751.65
	926.41	354.204		926.41	6323.69		926.41	4668.2
	925.385	263.533		925.385	5777.38		925.385	5166.88
	924.361	145.877		924.361	5328.75		924.361	5605.43
	923.336	11.4057		923.336	5978.34		923.336	5247.11
	922.311	418.634		922.311	6456.93		922.311	6239.8
	921.286	972.163		921.286	5032.83		921.286	6103.48
	920.261	467.191		920.261	7096.72		920.261	6516.16
	919.236	862.12		919.236	6916.51		919.236	6559.84
	918.211	498.748		918.211	7419.1		918.211	6881.53
	917.185	762.261		917.185	8019.11		917.185	7794.34
	916.16	628.19		916.16	8107		916.16	8993.02
	915.134	955.102		915.134	8219.32		915.134	9551.84
	914.108	558.215		914.108	8892.03		914.108	10535.7
	913.082	780.327		913.082	9686.44		913.082	11868.5
	912.055	805.324		912.055	10310.1		912.055	11895.4
	911.029	925.137		911.029	11469.3		911.029	13923.2
	910.003	842.849		910.003	11483.6		910.003	13957
	908.976	906.946		908.976	13762.5		908.976	15218
	907.949	873.642		907.949	14312.2		907.949	16485.9
	906.922	876.939		906.922	12841.2		906.922	18266.9
	905.895	1320.84		905.895	15776		905.895	19436.8
	904.867	1555.52		904.867	14548.8		904.867	20470.9
	903.84	432.313		903.84	15876.6		903.84	20649.9
	902.812	647.694		902.812	17179.8		902.812	21933
	901.785	1354.29		901.785	16998.7		901.785	21637.9
	900.757	1238.87		900.757	17061		900.757	22261
	899.729	877.851		899.729	17925.7		899.729	22331.1
	898.7	935.416		898.7	16796.4		898.7	22478.3
	897.672	1048.8		897.672	16105.1		897.672	20841.4
	896.644	1519.48		896.644	15632.6		896.644	20779.5
	895.615	1686.44		895.615	15014.6		895.615	19271.7
	894.586	1413.61		894.586	14907.1		894.586	18663.9
	893.557	1361.97		893.557	14653.8		893.557	17362.1
	892.528	802.736		892.528	13137.2		892.528	17376.3
	891.499	875.201		891.499	12884.3		891.499	17164.5
	890.469	1535.55		890.469	11805.7		890.469	16756.9
	889.44	1583.71		889.44	11698.7		889.44	16155.1
	888.41	2090.96		888.41	13072.8		888.41	15747.4
	887.38	2020.41		887.38	10052.7		887.38	15034.8
	886.35	1755.66		886.35	11450.9		886.35	14851.1
	885.32	1781.88		885.32	10421.8		885.32	14933.5
	884.29	2148.77		884.29	10751.9		884.29	13590.8
	883.259	1579.29		883.259	10063		883.259	12837.3
	882.229	1485.29		882.229	8961.81		882.229	11984.7
	881.198	1554.01		881.198	9073.73		881.198	11699.2
	880.167	1562.03		880.167	7657.85		880.167	10912.6
	879.136	1468.36		879.136	7212.27		879.136	11145.1
	878.105	1364.98		878.105	7906.19		878.105	10959.6
	877.074	1509		877.074	8187.91		877.074	9347.08
	876.042	1447.05		876.042	7524.35		876.042	8956.7
	875.01	1944.99		875.01	5479.7		875.01	8811.31
	873.979	2200.32		873.979	6149.32		873.979	8306.8
	872.947	1581.26		872.947	5316.76		872.947	7846.41
	871.914	1032.74		871.914	5138.52		871.914	7759.16
	870.882	1130.98		870.882	3870.37		870.882	7131.78
	869.85	1645.63		869.85	4055.61		869.85	6708.39
	868.817	1620.5		868.817	4676.57		868.817	6552.14
	867.785	2047.95		867.785	3578.61		867.785	7031.76
	866.752	1821.83		866.752	3400.68		866.752	7019.51
	865.719	1748.3		865.719	4578.14		865.719	5803.26
	864.686	2158.87		864.686	3214.51		864.686	5085
	863.652	2196.77		863.652	4851.39		863.652	5833.89
	862.619	2425.74		862.619	1988.26		862.619	4953.64
	861.585	2693.54		861.585	3963.44		861.585	5538.52
	860.551	3590.04		860.551	2407.33		860.551	4359.4
	859.517	3511.84		859.517	2834.31		859.517	5308.28
	858.483	4229.14		858.483	2125		858.483	5128.17
	857.449	4414.44		857.449	2769.48		857.449	4822.05
	856.415	4532.03		856.415	3196.27		856.415	5199.93
	855.38	3903.06		855.38	2487.18		855.38	4358.95
	854.346	3911.96		854.346	1512.56		854.346	5181.83
	853.311	3024.88		853.311	2277.67		853.311	4839.84
	852.276	3526.91		852.276	2800.88		852.276	3783.86
	851.241	3024.13		851.241	2357.98		851.241	3603.88
	850.205	2627.98		850.205	1794.51		850.205	4659.02
	849.17	2369.4		849.17	3162.72		849.17	3359.04
	848.134	2470.85		848.134	2188.85		848.134	4167.19
	847.099	1770.78		847.099	1408.45		847.099	3344.2
	846.063	1925.33		846.063	2341.68		846.063	3235.35
	845.027	1353.68		845.027	2309.51		845.027	2267.5
	843.991	1025.83		843.991	1481.14		843.991	2493.65
	842.954	1301.3		842.954	1690.39		842.954	2896.93
	841.918	1482.65		841.918	2357.82		841.918	2299.08
	840.881	1538.63		840.881	1409.27		840.881	2064.37
	839.844	1040.01		839.844	509.218		839.844	2298.65
	838.808	1370.86		838.808	2623.05		838.808	3617.8
	837.77	723.156		837.77	3097.22		837.77	2690.21
	836.733	883.032		836.733	2366.07		836.733	2027.5
	835.696	572.907		835.696	1803.72		835.696	2220.78
	834.658	754.609		834.658	1603.09		834.658	2491.19
	833.621	883.184		833.621	1739.84		833.621	2000.48
	832.583	279.585		832.583	527.512		832.583	2732.89
	831.545	632.286		831.545	1411.08		831.545	2153.31
	830.507	710.488		830.507	1427.36		830.507	2110.72
	829.468	649.214		829.468	1010.25		829.468	1476.27
	828.43	691.316		828.43	1459.92		828.43	2278.69
	827.391	521.742		827.391	1380.01		827.391	1896.24
	826.352	809.569		826.352	578.007		826.352	1666.79
	825.314	401.77		825.314	931.379		825.314	1364.2
	824.275	894.097		824.275	899.672		824.275	1211.75
	823.235	568.45		823.235	1998.59		823.235	1732.43
	822.196	353.576		822.196	1557.88		822.196	1543.98
	821.156	1014.23		821.156	2199.49		821.156	960.665
	820.117	885.956		820.117	1638.59		820.117	1674.21
	819.077	584.654		819.077	2135.8		819.077	1064.9
	818.037	-147.98		818.037	1046.32		818.037	1087.58
	816.997	215.686		816.997	678.132		816.997	1536.26
	815.957	591.353		815.957	814.747		815.957	1612.94
	814.916	851.759		814.916	1888.58		814.916	628.76
	813.876	703.525		813.876	175.098		813.876	871.442
	812.835	598.732		812.835	720.135		812.835	707.258
	811.794	335.539		811.794	928.771		811.794	1134.07
	810.753	384.646		810.753	561.007		810.753	1378.89
	809.712	1101.25		809.712	1201.84		809.712	520.706
	808.671	521.259		808.671	1482.38		808.671	1101.52
	807.629	553.807		807.629	1522.84		807.629	309.471
	806.587	495.054		806.587	1803.3		806.587	563.42
	805.546	301.961		805.546	-388.068		805.546	765.236
	804.504	1157.61		804.504	372.49		804.504	885.185
	803.462	707.956		803.462	892.848		803.462	321.134
	802.419	157.844		802.419	1557.03		802.419	501.216
	801.377	454.391		801.377	877.985		801.377	756.165
	800.334	616.779		800.334	966.465		800.334	873.248
	799.292	1268.23		799.292	-95.8775		799.292	694.197
	798.249	418.815		798.249	1311.2		798.249	-34.7204
	797.206	430.303		797.206	440.881		797.206	855.362
	796.163	892.291		796.163	793.061		796.163	361.445
	795.119	1395.12		795.119	138.762		795.119	431.661
	794.076	1301.11		794.076	-515.359		794.076	865.743
	793.032	1566.64		793.032	1058.54		793.032	1460.96
	791.988	1393.86		791.988	-385.957		791.988	1078.17
	790.945	1587.45		790.945	1977.72		790.945	932.257
	789.9	703.722		789.9	-448.155		789.9	155.606
	788.856	1294.95		788.856	1172.75		788.856	672.822
	787.812	588.579		787.812	566.947		787.812	442.038
	786.767	641.449		786.767	559.67		786.767	253.387
	785.723	1031.48		785.723	73.8708		785.723	254.603
	784.678	797.147		784.678	1334.79		784.678	-0.04766
	783.633	570.116		783.633	585.916		783.633	-388.698
	782.588	560.785		782.588	554.738		782.588	-127.349
	781.542	855.495		781.542	1025.88		781.542	250.133
	780.497	523.365		780.497	373.005		780.497	-360.518
	779.451	268.175		779.451	1417.85		779.451	-493.035
	778.406	488.544		778.406	765.072		778.406	435.314
	777.36	1129.85		777.36	925.216		777.36	-803.203
	776.314	504.264		776.314	559.56		776.314	15.2793
	775.267	684.315		775.267	-140.574		775.267	241.895
	774.221	728.125		774.221	43.5697		774.221	-7.62225
	773.175	427.834		773.175	1278.71		773.175	144.86
	772.128	156.585		772.128	1653.68		772.128	407.476
	771.081	279.436		771.081	667.245		771.081	156.092
	770.034	939.586		770.034	898.911		770.034	-257.292
	768.987	446.437		768.987	151.676		768.987	174.324
	767.94	461.987		767.94	-547.558		767.94	-158.06
	766.892	732.979		766.892	1378.83		766.892	488.689
	765.845	1046.83		765.845	-346.605		765.845	-3.69509
	764.797	1181.82		764.797	863.382		764.797	-551.946
	763.749	1254.71		763.749	450.769		763.749	-380.197
	762.701	1039.1		762.701	634.557		762.701	-30.4474
	761.653	608.794		761.653	-135.656		761.653	-3.69811
	760.604	1125.63		760.604	453.653		760.604	848.184
	759.556	1017.52		759.556	-888.56		759.556	-359.066
	758.507	559.149		758.507	-323.151		758.507	220.816
	757.458	1011.48		757.458	647.257		757.458	125.699
	756.409	1144.41		756.409	425.766		756.409	-293.418
	755.36	1165.24		755.36	-272.225		755.36	-135.536
	754.311	1088.48		754.311	1364.98		754.311	-599.653
	753.262	871.309		753.262	500.292		753.262	491.229
	752.212	1142.58		752.212	1327.12		752.212	-262.755
	751.162	749.354		751.162	581.753		751.162	-595.739
	750.112	896.926		750.112	265.283		750.112	-194.723
	749.062	1084.9		749.062	1353.71		749.062	248.293
	748.012	1196.67		748.012	85.0439		748.012	4.30897
	746.962	1386.94		746.962	1458.67		746.962	-323.675
	745.911	1239.46		745.911	809.126		745.911	-275.526
	744.861	1560.73		744.861	873.656		744.861	-828.51
	743.81	1158.74		743.81	2341.81		743.81	433.639
	742.759	1456.36		742.759	-472.24		742.759	569.789
	741.708	1249.67		741.708	1519.01		741.708	263.938
	740.656	1357.12		740.656	869.985		740.656	-212.779
	739.605	1003.14		739.605	1528.84		739.605	654.37
	738.553	1438.79		738.553	571.011		738.553	676.653
	737.502	1738.7		737.502	-267.737		737.502	449.802
	736.45	1915.73		736.45	795.136		736.45	42.0845
	735.398	1168.57		735.398	408.109		735.398	364.367
	734.345	2044.51		734.345	92.5043		734.345	-335.217
	733.293	1373.64		733.293	1012.28		733.293	284.066
	732.241	1474.88		732.241	1076.75		732.241	699.348
	731.188	1540.62		731.188	333.746		731.188	-337.236
	730.135	1682.35		730.135	1371.84		730.135	163.18
	729.082	1401.48		729.082	-320.664		729.082	167.596
	728.029	1279.82		728.029	218.731		728.029	521.012
	726.976	1727.75		726.976	947.926		726.976	496.428
	725.922	1273.98		725.922	680.143		725.922	127.978
	724.869	1290.02		724.869	-157.062		724.869	441.394
	723.815	1170.95		723.815	405.854		723.815	181.943
	722.761	1146.88		722.761	138.271		722.761	196.492
	721.707	1113.31		721.707	-579.813		721.707	682.042
	720.653	1020.54		720.653	1216		720.653	1120.59
	719.598	1397.36		719.598	616.542		719.598	345.274
	718.544	986.893		718.544	1653.06		718.544	-41.177
	717.489	1238.02		717.489	745.596		717.489	1219.51
	716.434	1200.05		716.434	1544.73		716.434	494.188
	715.379	1417.97		715.379	827.172		715.379	1202.87
	714.324	1512.6		714.324	702.01		714.324	1039.55
	713.269	1105.02		713.269	245.349		713.269	720.236
	712.214	1339.55		712.214	1541.59		712.214	871.919
	711.158	1022.27		711.158	1227.05		711.158	587.735
	710.102	1647.6		710.102	1149.41		710.102	1232.55
	709.046	1403.82		709.046	1284.87		709.046	1415.37
	707.99	1148.34		707.99	236.625		707.99	1569.18
	706.934	1323.76		706.934	1011.28		706.934	1413
	705.878	1574.89		705.878	1880.34		705.878	930.815
	704.821	2057.91		704.821	335.626		704.821	941.765
	703.765	2221.33		703.765	684.085		703.765	1088.58
	702.708	1677.55		702.708	1836.77		702.708	1884.53
	701.651	1826.97		701.651	1025.95		701.651	1435.48
	700.594	2283.79		700.594	924.829		700.594	1140.43
	699.536	2088		699.536	1202.13		699.536	1276.51
	698.479	2209.02		698.479	2117.61		698.479	1700.46
	697.421	2015.63		697.421	290.915		697.421	1897.54
	696.363	1645.15		696.363	-495.382		696.363	1515.63
	695.305	1007.76		695.305	1341.62		695.305	1566.71
	694.247	732.18		694.247	1264.22		694.247	1295.79
	693.189	1432.29		693.189	1328.63		693.189	1256.87
	692.131	1045.71		692.131	1345.73		692.131	1269.96
	691.072	989.921		691.072	1197.55		691.072	-67.8266
	690.014	976.736		690.014	175.756		690.014	1192.26
	688.955	739.248		688.955	169.48		688.955	1920.47
	687.896	662.459		687.896	2429.5		687.896	1183.69
	686.837	984.57		686.837	1053.93		686.837	1607.9
	685.777	943.278		685.777	2463.57		685.777	1583.25
	684.718	991.689		684.718	1418.7		684.718	1407.47
	683.658	747.597		683.658	1365.14		683.658	1673.82
	682.598	1072.1		682.598	910.591		682.598	1878.17
	681.538	889.412		681.538	2036.44		681.538	1328.52
	680.478	1305.82		680.478	2029.98		680.478	1685.87
	679.418	1351.93		679.418	2023.53		679.418	2259.22
	678.358	1207.13		678.358	908.974		678.358	1685.57
	677.297	1443.19		677.297	1020.54		677.297	1758.05
	676.236	1407.78		676.236	1179.31		676.236	1392.53
	675.175	627.672		675.175	1691.48		675.175	1534.01
	674.114	1169.66		674.114	1284.54		674.114	1100.5
	673.053	806.95		673.053	1631.61		673.053	1669.98
	671.992	821.139		671.992	1248.48		671.992	1255.46
	670.93	1066.31		670.93	747.567		670.93	1541.08
	669.869	793.295		669.869	741.435		669.869	944.562
	668.807	1014.86		668.807	5.32376		668.807	1206.18
	667.745	737.327		667.745	1647.21		667.745	1166.79
	666.683	977.693		666.683	1782.2		666.683	1701.41
	665.621	683.859		665.621	528.591		665.621	1156.03
	664.558	733.702		664.558	1416.6		664.558	854.776
	663.496	865.768		663.496	398.69		663.496	559.392
	662.433	1162.71		662.433	675.001		662.433	988.141
	661.37	845.554		661.37	668.911		661.37	696.891
	660.307	495.698		660.307	2991.02		660.307	429.64
	659.244	468.041		659.244	938.932		659.244	776.39
	658.18	974.161		658.18	321.564		658.18	906.273
	657.117	551.604		657.117	386.075		657.117	465.022
	656.053	533.524		656.053	-348.493		656.053	1147.91
	654.989	1004.24		654.989	327.139		654.989	873.788
	653.925	624.364		653.925	626.671		653.925	78.6707
	652.861	352.584		652.861	-107.697		652.861	678.553
	651.797	846.704		651.797	-653.765		651.797	496.436
	650.732	544.601		650.732	-612.612		650.732	244.452
	649.668	740.321		649.668	391.32		649.668	391.335
	648.603	659.118		648.603	150.674		648.603	-205.649
	647.538	329.015		647.538	-371.672		647.538	-131.632
	646.473	247.913		646.473	21.5813		646.473	116.384
	645.408	399.21		645.408	-31.2651		645.408	-320.6
	644.342	353.384		644.342	1018.91		644.342	718.549
	643.277	227.781		643.277	1130.26		643.277	-115.434
	642.211	742.755		642.211	-212.861		642.211	95.7152
	641.145	525.729		641.145	672.614		641.145	-90.1353
	640.079	337.003		640.079	-435.411		640.079	151.014
	639.013	823.577		639.013	-136.336		639.013	214.164
	637.947	939.751		637.947	772.239		637.947	-69.6868
	636.88	584.702		636.88	250.736		636.88	47.5961
	635.813	571.953		635.813	-294.167		635.813	9.87896
	634.747	641.227		634.747	-463.892		634.747	-144.972
	633.68	1605.68		633.68	-610.095		633.68	496.311
	632.612	2731.61		632.612	-287.777		632.612	-161.272
	631.545	3709.46		631.545	104.82		631.545	1375.01
	630.478	4378.01		630.478	-978.284		630.478	1410.29
	629.41	4678.74		629.41	-140.765		629.41	2372.71
	628.342	3848.56		628.342	228.153		628.342	2155.13
	627.274	2742.39		627.274	128.871		627.274	792.542
	626.206	1653.02		626.206	240.189		626.206	680.958
	625.138	1038.95		625.138	1100.41		625.138	205.374
	624.07	907.277		624.07	111.826		624.07	72.7906
	623.001	607.182		623.001	-548.934		623.001	-401.66
	621.933	828.81		621.933	662.907		621.933	-520.244
	620.864	797.815		620.864	-577.903		620.864	-458.694
	619.795	715.52		619.795	-345.013		619.795	-729.145
	618.726	876.325		618.726	799.777		618.726	-117.595
	617.656	438.707		617.656	-487.207		617.656	374.088
	616.587	962.012		616.587	-792.017		616.587	-761.362
	615.517	491.794		615.517	-161.901		615.517	-332.68
	614.447	332.676		614.447	678.414		614.447	-533.997
	613.377	650.158		613.377	560.53		613.377	382.686
	612.307	689.64		612.307	-702.054		612.307	-529.631
	611.237	63.4223		611.237	535.162		611.237	-457.948
	610.167	1135.3		610.167	1071.28		610.167	37.735
	609.096	238.363		609.096	346.319		609.096	252.551
	608.025	808.022		608.025	298.561		608.025	389.367
	606.954	301.381		606.954	717.902		606.954	-6.81626
	605.883	2.64044		605.883	553.444		605.883	0
	604.812	315.399		604.812	692.486		604.812	591.026
	603.741	387.858		603.741	668.227		603.741	549.052
	602.669	266.595		602.669	1250.49		602.669	118.219
	601.597	663.431		601.597	246.462		601.597	356.386
	600.526	838.39		600.526	852.004		600.526	1080.41
	599.454	365.126		599.454	314.671		599.454	-309.421
	598.381	325.839		598.381	1293.16		598.381	782.887
	597.309	41.6746		597.309	942.432		597.309	527.054
	596.237	170.211		596.237	1104.6		596.237	141.221
	595.164	466.624		595.164	963.892		595.164	1435.53
	594.091	273.537		594.091	590.086		594.091	1993.84
	593.018	159.85		593.018	892.179		593.018	1209.15
	591.945	395.663		591.945	1054.37		591.945	1194.45
	590.872	785.076		590.872	2008.47		590.872	726.762
	589.798	40.3657		589.798	1704.68		589.798	1501.21
	588.725	-280.421		588.725	1307.88		588.725	2017.52
	587.651	-116.731		587.651	375.597		587.651	972.968
	586.577	477.559		586.577	1655.32		586.577	2567.42
	585.503	-47.8512		585.503	1747.43		585.503	1948.87
	584.429	-23.7612		584.429	2002.55		584.429	2504.32
	583.355	281.829		583.355	1419.87		583.355	2258.76
	582.28	308.196		582.28	2489.22		582.28	2928.35
	581.205	50.8628		581.205	2232.36		581.205	2424.94
	580.131	63.3528		580.131	2510.48		580.131	2787.39
	579.055	22.4968		579.055	2718.85		579.055	3656.12
	577.98	-74.2362		577.98	3206.1		577.98	3266.71
	576.905	626.531		576.905	2344.84		576.905	3829.3
	575.83	336.898		575.83	3041.29		575.83	3520.89
	574.754	107.842		574.754	2389.46		574.754	3818.63
	573.678	-125.814		573.678	1877.33		573.678	3583.36
	572.602	182.13		572.602	3572.7		572.602	3615.09
	571.526	146.074		571.526	3153.47		571.526	2817.82
	570.45	639.718		570.45	3617.04		570.45	3542.55
	569.373	364.948		569.373	2129.64		569.373	3274.42
	568.297	-206.902		568.297	2012.71		568.297	2928.15
	567.22	352.228		567.22	2383.4		567.22	4136.03
	566.143	421.258		566.143	3079		566.143	3366.9
	565.066	279.188		565.066	2822.8		565.066	2958.77
	563.989	-266.681		563.989	2914.69		563.989	3657.64
	562.911	76.5282		562.911	1428.82		562.911	3924.66
	561.834	154.958		561.834	2472.21		561.834	4149.53
	560.756	-341.732		560.756	3306.53		560.756	3829.54
	559.678	-339.622		559.678	3885.46		559.678	3572.55
	558.6	8.08732		558.6	4255.58		558.6	4263.57
	557.522	37.997		557.522	3489.4		557.522	4558.58
	556.444	190.907		556.444	3442.12		556.444	4897.59
	555.365	-29.4041		555.365	4994.37		555.365	5013.75
	554.287	121.106		554.287	4483.29		554.287	5660.76
	553.208	35.5119		553.208	5038.54		553.208	5892.91
	552.129	198.21		552.129	5222.79		552.129	6623.07
	551.05	-144.193		551.05	6727.54		551.05	7195.22
	549.97	465.577		549.97	6216.71		549.97	7179.52
	548.891	-48.0256		548.891	6933.36		548.891	8430.67
	547.811	262.844		547.811	6237.43		547.811	9106.97
	546.732	29.5414		546.732	7092.88		546.732	8797.12
	545.652	217.811		545.652	7346.26		545.652	9612.42
	544.572	70.2798		544.572	8455.93		544.572	10593.7
	543.491	-111.78		543.491	8824.73		543.491	10627.1
	542.411	134.29		542.411	8175.3		542.411	11039.4
	541.33	37.9303		541.33	8798.6		541.33	11439.9
	540.25	233		540.25	10046.2		540.25	10741.2
	539.169	104.34		539.169	10900.3		539.169	11423.6
	538.088	-301.819		538.088	9395.38		538.088	11579
	537.006	-18.707		537.006	10411.2		537.006	11663.6
	535.925	338.334		535.925	8467.5		535.925	11550.1
	534.844	-83.8257		534.844	9945.5		534.844	10952.5
	533.762	-94.3136		533.762	9759.03		533.762	10588.1
	532.68	-111.701		532.68	7978.05		532.68	10771.7
	531.598	-212.189		531.598	8207.88		531.598	11077.2
	530.516	188.623		530.516	9061.3		530.516	10472.8
	529.434	-258.465		529.434	9221.53		529.434	10843.4
	528.351	-213.282		528.351	8873.68		528.351	10345.1
	527.268	-131.198		527.268	7856.33		527.268	10639.8
	526.186	-136.886		526.186	10140.9		526.186	11218.4
	525.103	2.99771		525.103	8823.41		525.103	10640.1
	524.02	-48.8187		524.02	9514.56		524.02	10223.8
	522.936	-192.764		522.936	9905.54		522.936	11005.7
	521.853	-138.38		521.853	9419.49		521.853	11027.4
	520.769	163.075		520.769	9694.97		520.769	12113.3
	519.685	-174.57		519.685	10616.2		519.685	12426.1
	518.602	332.013		518.602	10268.7		518.602	12694.8
	517.517	-60.8601		517.517	9344.8		517.517	12541.8
	516.433	118.295		516.433	10773.1		516.433	12089.7
	515.349	-83.05		515.349	9319.05		515.349	12316.6
	514.264	285.076		514.264	9271.65		514.264	11913.6
	513.18	146.031		513.18	9178.23		513.18	11290.4
	512.095	193.858		512.095	7863.43		512.095	11163.4
	511.01	137.884		511.01	7424.64		511.01	10531.4
	509.924	-63.0176		509.924	7377.57		509.924	9822.57
	508.839	192.109		508.839	5948.57		508.839	9389.57
	507.754	53.4353		507.754	6868.97		507.754	8919.57
	506.668	149.633		506.668	5003		506.668	7839.71
	505.582	264.331		505.582	4841.23		505.582	7536.85
	504.496	-164.271		504.496	3850.86		504.496	7301.99
	503.41	-102.473		503.41	4195.69		503.41	7015.13
	502.324	594.525		502.324	3527.92		502.324	6448.27
	501.237	216.894		501.237	2446.07		501.237	5141.56
	500.15	140.664		500.15	4171.42		500.15	4675.84
	499.064	-39.0384		499.064	1847.75		499.064	4596.98
	497.977	416.131		497.977	2606.71		497.977	4453.26
	496.89	50.3004		496.89	1410.76		496.89	3841.54
	495.802	362.941		495.802	1088.94		495.802	3304.97
	494.715	-62.5894		494.715	905.097		494.715	3746.25
	493.627	571.851		493.627	1525.98		493.627	3766.67
	492.539	-80.9077		492.539	2284.46		492.539	3371.1
	491.451	374.033		491.451	928.638		491.451	3788.52
	490.363	527.974		490.363	699.119		490.363	3045.94
	489.275	-83.0852		489.275	1181.7		489.275	3829.37
	488.187	755.356		488.187	1342.68		488.187	4212.79
	487.098	282.467		487.098	1434.69		487.098	4794.35
	486.009	7.30837		486.009	975.592		486.009	3884.92
	484.921	223.595		484.921	1021.77		484.921	3404.34
	483.831	364.19		483.831	700.704		483.831	4303.05
	482.742	70.9315		482.742	2238.81		482.742	4206.61
	481.653	195.373		481.653	838.916		481.653	4585.17
	480.563	459.868		480.563	885.148		480.563	4084.88
	479.474	448.91		479.474	1550.75		479.474	4232.44
	478.384	405.905		478.384	1550.99		478.384	4503.15
	477.294	294.101		477.294	1987.02		477.294	4086.85
	476.204	423.197		476.204	1849.65		476.204	4435.56
	475.113	-142.452		475.113	2698.21		475.113	5163.41
	474.023	-33.956		474.023	1414.44		474.023	5432.11
	472.932	-3.30525		472.932	3454.8		472.932	5890.96
	471.841	549.846		471.841	2240.16		471.841	5882.8
	470.75	587.296		470.75	1117.51		470.75	6771.65
	469.659	452.847		469.659	2332.27		469.659	6639.5
	468.568	20.6978		468.568	3111.33		468.568	7192.34
	467.476	294.203		467.476	2744.91		467.476	6932.33
	466.385	466.754		466.385	3317.67		466.385	6850.18
	465.293	545.56		465.293	2585.05		465.293	6723.16
	464.201	287.765		464.201	2356.34		464.201	6859.15
	463.109	85.8701		463.109	2860.12		463.109	7327.14
	462.016	108.273		462.016	2494.13		462.016	7023.27
	460.924	643.345		460.924	2975.01		460.924	6342.25
	459.831	134.947		459.831	3135.42		459.831	6433.38
	458.739	903.22		458.739	1968.81		458.739	6489.37
	457.646	106.622		457.646	2563.92		457.646	6574.5
	456.553	328.125		456.553	1718.03		456.553	6562.63
	455.459	-65.5422		455.459	1512.66		455.459	6156.9
	454.366	318.26		454.366	1924.67		454.366	5893.02
	453.272	224.093		453.272	1262.21		453.272	6272.29
	452.179	175.796		452.179	1057.02		452.179	6018.42
	451.085	-89.671		451.085	2154.55		451.085	5340.69
	449.991	392.262		449.991	2063.59		449.991	5678.96
	448.896	266.226		448.896	1310.15		448.896	5697.37
	447.802	60.3587		447.802	2498.58		447.802	5767.64
	446.708	242.792		446.708	443.318		446.708	5604.91
	445.613	244.855		445.613	284.179		445.613	5794.32
	444.518	14.0188		444.518	1038.44		444.518	5762.73
	443.423	-51.9415		443.423	1153.3		443.423	5708.14
	442.328	291.111		442.328	423.462		442.328	5479.55
	441.232	360.337		441.232	1474.15		441.232	5884.1
	440.137	-109.11		440.137	1474.81		440.137	5997.51
	439.041	281.816		439.041	2342.5		439.041	6019.06
	437.945	11.1419		437.945	1179.58		437.945	5866.62
	436.849	37.0678		436.849	564.37		436.849	6193.17
	435.753	-313.306		435.753	1933.66		435.753	5955.72
	434.657	95.8195		434.657	1888.64		434.657	6323.27
	433.56	-169.982		433.56	1159.66		433.56	6107.96
	432.464	109.044		432.464	1684.74		432.464	6987.51
	431.367	-305.632		431.367	2004.56		431.367	7066.21
	430.27	89.3036		430.27	1344.37		430.27	6257.9
	429.173	7.93935		429.173	1755.28		429.173	6798.59
	428.075	138.664		428.075	1345.92		428.075	5730.72
	426.978	-165.9		426.978	1346.73		426.978	5868.32
	425.88	358.825		425.88	1780.27		425.88	6547.95
	424.783	24.7607		424.783	1530.48		424.783	6421.64
	423.685	-149.614		423.685	1736.22		423.685	5673.48
	422.586	-321.6		422.586	1099.59		422.586	5877.45
	421.488	-4.17528		421.488	1168.72		421.488	5814.98
	420.39	-48.7503		420.39	1715.86		420.39	5470.42
	419.291	100.264		419.291	1511.93		419.291	6634.79
	418.192	-139.822		418.192	2149.89		418.192	6611.17
	417.093	202.592		417.093	2628.36		417.093	6335.04
	415.994	1.40614		415.994	1719.22		415.994	7075.92
	414.895	414.22		414.895	2106.78		414.895	7631.99
	413.796	-223.566		413.796	2630.55		413.796	7803.96
	412.696	59.7377		412.696	2540.34		412.696	8683.08
	411.596	564.433		411.596	3245.83		411.596	8726.19
	410.496	269.737		410.496	2405.62		410.496	8436.31
	409.396	609.14		409.396	1974.61		409.396	7979.13
	408.296	264.544		408.296	1021.2		408.296	7051.44
	407.196	224.448		407.196	999.489		407.196	7230.66
	406.095	-94.897		406.095	591.705		406.095	5928.81
	404.994	407.958		404.994	70.4211		404.994	5758.57
	403.894	202.162		403.894	684.811		403.894	6201.39
	402.793	-169.183		402.793	209.127		402.793	5947.14
	401.691	478.924		401.691	-425.231		401.691	5886.14
	400.59	3.17872		400.59	1437.38		400.59	5520.9
	399.488	108.685		399.488	462.526		399.488	5805.09
	398.387	118.74		398.387	-375.858		398.387	6306.95
	397.285	208.347		397.285	691.884		397.285	5812.75
	396.183	195.854		396.183	988.026		396.183	6398.54
	395.081	158.36		395.081	603.567		395.081	6274.34
	393.978	263.918		393.978	650.235		393.978	6349.88
	392.876	319.425		392.876	197.977		392.876	6225.78
	391.773	266.183		391.773	-186.156		391.773	6253.82
	390.67	213.041		390.67	472.712		390.67	6166.25
	389.567	105.499		389.567	881.979		389.567	7164.39
	388.464	-51.8428		388.464	520.647		388.464	7072.23
	387.361	395.815		387.361	952.514		387.361	6855.57
	386.257	-33.2752		386.257	2154.51		386.257	7219.15
	385.153	137.934		385.153	1838.5		385.153	7399.13
	384.05	-152.908		384.05	1250.77		384.05	7209.87
	382.946	383.002		382.946	51.8615		382.946	7863.15
	381.841	323.263		381.841	1638.28		381.841	8133.87
	380.737	193.372		380.737	937.774		380.737	8578.65
	379.633	18.2819		379.633	2365.07		379.633	8937.33
	378.528	-27.7571		378.528	1732.59		378.528	9284.85
	377.423	268.004		377.423	1666.01		377.423	8810.87
	376.318	258.265		376.318	1079.02		376.318	9434.39
	375.213	517.626		375.213	1962.64		375.213	9684.41
	374.108	127.887		374.108	2687.66		374.108	10380.1
	373.002	81.9992		373.002	2123.51		373.002	9944.99
	371.897	411.46		371.897	2124.73		371.897	10821.3
	370.791	-348.727		370.791	2578.17		370.791	10207.8
	369.685	154.785		369.685	2692.42		369.685	10566.4
	368.579	-297.702		368.579	2964.76		368.579	10746.5
	367.472	314.261		367.472	2129.93		367.472	10397.9
	366.366	-13.9262		366.366	2108.58		366.366	9814.26
	365.259	295.138		365.259	2245.45		365.259	9920.06
	364.153	384.95		364.153	1907.99		364.153	9598.82
	363.046	197.014		363.046	1841.56		363.046	9000.13
	361.939	79.178		361.939	1120.43		361.939	8699.63
	360.831	537.193		360.831	805.831		360.831	9024.87
	359.724	171.057		359.724	762.302		359.724	8862.28
	358.616	256.573		358.616	1215.3		358.616	8988.82
	357.508	425.488		357.508	1420		357.508	8747.56
	356.401	-1.3482		356.401	1353.77		356.401	8589.76
	355.292	-66.9814		355.292	-449.512		355.292	8441.25
	354.184	97.434		354.184	1266.68		354.184	8290.59
	353.076	117.549		353.076	1403.58		353.076	8600.04
	351.967	180.516		351.967	1337.5		351.967	8449.52
	350.858	160.083		350.858	640.126		350.858	8856.11
	349.749	-110.55		349.749	2039.65		349.749	8964.89
	348.64	-263.883		348.64	575.971		348.64	8190.17
	347.531	220.583		347.531	1028.49		347.531	8637.26
	346.422	71.7502		346.422	917.515		346.422	8856.74
	345.312	-331.532		345.312	2428.76		345.312	8512.97
	344.202	-76.9133		344.202	1664.41		344.202	9212.4
	343.092	-552.095		343.092	2116.46		343.092	9510.72
	341.982	98.8232		341.982	1780.21		341.982	9390.05
	340.872	-337.958		340.872	3065.36		340.872	10190.6
	339.762	-72.1402		339.762	2819.2		339.762	10272.6
	338.651	-184.47		338.651	2978.28		338.651	10557.4
	337.54	69.9992		337.54	2574.65		337.54	10493.2
	336.429	-357.331		336.429	2306.13		336.429	10998.6
	335.318	-82.5613		335.318	3027.8		335.318	11472.3
	334.207	-244.392		334.207	3299.27		334.207	11457.7
	333.096	-30.4219		333.096	3548.25		333.096	11562.4
	331.984	-205.501		331.984	3707.15		331.984	11696.5
	330.873	-20.831		330.873	3258.82		330.873	11816.9
	329.761	-7.00978		329.761	3507.72		329.761	11112.4
	328.649	159.392		328.649	2722.42		328.649	10981.3
	327.536	-567.434		327.536	1869.85		327.536	11358.4
	326.424	-471.484		326.424	1826.75		326.424	11052.1
	325.311	-456.41		325.311	2996.97		325.311	10878.7
	324.199	-108.86		324.199	2279.67		324.199	11183.8
	323.086	-183.786		323.086	2326.3		323.086	11030.7
	321.973	-213.611		321.973	1339.82		321.973	10889
	320.86	-200.837		320.86	1633.65		320.86	10774.2
	319.746	-504.639		319.746	1478.4		319.746	11090.9
	318.633	-534.465		318.633	2131.33		318.633	10208.5
	317.519	-330.766		317.519	2963.78		317.519	10588
	316.405	-243.868		316.405	2157.53		316.405	10828.4
	315.291	-291.67		315.291	2765.28		315.291	10500.9
	314.177	-451.571		314.177	2497.73		314.177	11456.9
	313.062	-304.049		313.062	2454.71		313.062	11695.1
	311.948	-461.65		311.948	2434.16		311.948	11078.5
	310.833	-213.228		310.833	2615.44		310.833	12130.7
	309.718	-507.605		309.718	3895.41		309.718	11888.9
	308.603	-138.183		308.603	2529.39		308.603	12001.5
	307.488	-261.96		307.488	2082.97		307.488	12820.1
	306.373	-468.738		306.373	1322.85		306.373	12219.8
	305.257	-289.891		305.257	2938.45		305.257	12202.6
	304.141	-346.445		304.141	3119.65		304.141	12409.4
	303.025	-427.598		303.025	2337.36		303.025	12244.3
	301.909	-412.351		301.909	2451.26		301.909	12397.4
	300.793	-648.005		300.793	2721.96		300.793	12568.5
	299.677	-690.958		299.677	1850.56		299.677	12116.9
	298.56	-415.987		298.56	1606.39		298.56	11844.9
	297.444	-376.041		297.444	2795		297.444	12087.6
	296.327	-947.27		296.327	2752.13		296.327	12467
	295.21	-470.899		295.21	1769.35		295.21	11922.2
	294.093	-594.328		294.093	1681.98		294.093	12178.6
	292.975	-469.433		292.975	2019.84		292.975	11909.2
	291.858	-592.763		291.858	1798.17		291.858	12080.6
	290.74	-537.168		290.74	1531.92		290.74	11795.9
	289.622	-604.573		289.622	1131.58		289.622	11643.1
	288.504	-405.878		288.504	2095.43		288.504	11763.4
	287.386	-502.383		287.386	1784.59		287.386	12051.2
	286.267	-638.964		286.267	2211.57		286.267	12448.7
	285.149	-549.869		285.149	2101.92		285.149	12662.8
	284.03	-465.25		284.03	3243.8		284.03	12041.2
	282.911	-295.631		282.911	2061.58		282.911	12478.9
	281.792	-358.512		281.792	2421.26		281.792	12793.6
	280.673	-155.493		280.673	1999.04		280.673	12983.2
	279.554	-272.585		279.554	1755.62		279.554	12817.7
	278.434	150.675		278.434	1601.63		278.434	13398.2
	277.315	191.854		277.315	1782.51		277.315	13020.7
	276.195	-179.786		276.195	2588.52		276.195	13777.4
	275.075	53.5737		275.075	2635.42		275.075	13804.2
	273.954	237.915		273.954	3039.35		273.954	14373.4
	272.834	194.475		272.834	2550.56		272.834	14206
	271.714	-130.065		271.714	2374.37		271.714	14424.7
	270.593	87.7764		270.593	2644.3		270.593	14768.4
	269.472	370.118		269.472	3962.53		269.472	15085.3
	268.351	83.859		268.351	3496.26		268.351	14791.1
	267.23	-171.1		267.23	4078.19		267.23	15832.6
	266.108	443.523		266.108	3589.75		266.108	15712.4
	264.987	72.764		264.987	3636.48		264.987	15842
	263.865	36.4865		263.865	3059.24		263.865	15938.1
	262.743	-35.491		262.743	4688.3		262.743	16395.5
	261.621	-42.6685		261.621	3999.56		261.621	17099.9
	260.499	230.754		260.499	5516.62		260.499	17715
	259.377	0.8765		259.377	6676.77		259.377	18140.7
	258.254	13.7802		258.254	5765.46		258.254	18368.3
	257.131	-51.1161		257.131	4809.94		257.131	19116.9
	256.009	70.9064		256.009	6927.1		256.009	19600.2
	254.885	-96.3087		254.885	6394.61		254.885	19952.3
	253.762	132.595		253.762	6507.79		253.762	19678.9
	252.639	-90.2012		252.639	6620.88		252.639	20925.6
	251.515	-14.7163		251.515	7690.79		251.515	21150.7
	250.392	-6.0126		250.392	8270.87		250.392	22476.9
	249.268	-228.528		249.268	8317.08		249.268	22877.5
	248.144	-179.643		248.144	10364.9		248.144	23909.7
	247.02	36.0422		247.02	10988.9		247.02	26189.2
	245.895	36.0083		245.895	13102.4		245.895	27374.3
	244.771	178.293		244.771	14459.4		244.771	29372.6
	243.646	311.759		243.646	16327.4		243.646	32077.5
	242.521	207.426		242.521	20728.3		242.521	35428.1
	241.396	676.392		241.396	21905.8		241.396	38177.8
	240.271	98.8578		240.271	25193.8		240.271	43112.4
	239.145	310.105		239.145	29436		239.145	46765.2
	238.02	161.646		238.02	31455.8		238.02	50646.8
	236.894	59.1868		236.894	34940.7		236.894	53868.6
	235.768	349.827		235.768	35849		235.768	58330.4
	234.642	664.768		234.642	37978		234.642	60768.2
	233.516	253.808		233.516	40217.3		233.516	62952
	232.389	504.392		232.389	38438.8		232.389	64402.9
	231.263	368.732		231.263	41964.6		231.263	66803.7
	230.136	401.816		230.136	42627		230.136	67681.6
	229.009	474.9		229.009	42668		229.009	68302.5
	227.882	578.883		227.882	42132.4		227.882	68667.4
	226.755	423.467		226.755	40598.9		226.755	66805.4
	225.628	503.151		225.628	38511.6		225.628	64962.3
	224.5	387.778		224.5	36713.1		224.5	62210.4
	223.372	762.305		223.372	33053		223.372	59249.4
	222.244	358.831		222.244	33250.6		222.244	56900.5
	221.116	491.758		221.116	31298.7		221.116	54783.5
	219.988	-31.3148		219.988	31452.3		219.988	53082.6
	218.86	336.512		218.86	31694.5		218.86	54622.7
	217.731	620.082		217.731	36234		217.731	58281.9
	216.602	673.252		216.602	45002.6		216.602	67175.1
	215.473	208.222		215.473	53989.9		215.473	80562.3
	214.344	474.092		214.344	66938		214.344	98512.5
	213.215	328.062		213.215	72643		213.215	116733
	212.086	534.033		212.086	72391.9		212.086	123127
	210.956	509.746		210.956	63620.2		210.956	115450
	209.826	525.459		209.826	52062.8		209.826	97439.6
	208.696	558.772		208.696	39867.4		208.696	80186.9
	207.566	485.986		207.566	32630.9		207.566	67049.3
	206.436	461.799		206.436	30793.5		206.436	59562.6
	205.305	181.255		205.305	27607.6		205.305	56048.1
	204.175	238.969		204.175	27761.6		204.175	55033.5
	203.044	268.025		203.044	29374.8		203.044	55973
	201.913	593.282		201.913	30678		201.913	58396.4
	200.782	96.338		200.782	31295.6		200.782	59410.9
	199.651	240.395		199.651	31913.1		199.651	59393.4
	198.519	125.894		198.519	28509.1		198.519	56826
	197.388	-52.6493		197.388	25702.5		197.388	53242.5
	196.256	193.05		196.256	22145.8		196.256	47732.2
	195.124	94.05		195.124	21262.4		195.124	43191.8
	193.992	147.55		193.992	17773.7		193.992	39323.4
	192.859	-30.7075		192.859	16847.2		192.859	37308.7
	191.727	84.5922		191.727	16561.2		191.727	35813.3
	190.594	16.7351		190.594	16672.5		190.594	36300.8
	189.462	110.035		189.462	17048.7		189.462	37008.7
	188.329	-165.222		188.329	17204.2		188.329	37036.9
	187.195	-10.0364		187.195	16609.4		187.195	36875.6
	186.062	134.007		186.062	15331		186.062	36317.2
	184.929	-50.6506		184.929	17096.7		184.929	35882.4
	183.795	-106.302		183.795	15399.7		183.795	35152.5
	182.661	-146.176		182.661	14276.4		182.661	33562.9
	181.527	-223.451		181.527	13175.6		181.527	32064.3
	180.393	18.8741		180.393	12427.7		180.393	31648.5
	179.259	-179.701		179.259	13641.7		179.259	31237.2
	178.124	-87.2562		178.124	12431.2		178.124	31009
	176.989	2.98818		176.989	11661.8		176.989	30941.9
	175.855	-193.187		175.855	11862		175.855	31848.4
	174.72	-138.242		174.72	12238.3		174.72	32325.3
	173.584	-466.379		173.584	12240.2		173.584	32881.5
	172.449	-347.534		172.449	12484.2		172.449	32854
	171.314	-402.59		171.314	12904.3		171.314	34306
	170.178	-147.327		170.178	11145		170.178	33257.1
	169.042	-418.063		169.042	11235.1		169.042	30894.5
	167.906	-574.3		167.906	9432.66		167.906	30359.3
	166.77	-550.036		166.77	9676.98		166.77	28416
	165.633	-347.654		165.633	9745.33		165.633	27844.1
	164.497	-158.49		164.497	9835.55		164.497	27087.5
	163.36	-200.208		163.36	9178.09		163.36	27206.7
	162.223	-470.725		162.223	10631.8		162.223	27094.9
	161.086	-604.743		161.086	10150.4		161.086	28658.6
	159.949	-384.86		159.949	13560		159.949	30580.3
	158.812	-283.678		158.812	15518.1		158.812	32727.8
	157.674	-309.976		157.674	18310.6		157.674	36195.7
	156.536	-268.075		156.536	22750.4		156.536	38974.7
	155.398	-461.373		155.398	21718.2		155.398	40920.4
	154.26	-384.371		154.26	21103.8		154.26	41699
	153.122	-373.27		153.122	22510.1		153.122	41350.8
	151.984	-458.868		151.984	21061.3		151.984	40818.1
	150.845	-258.848		150.845	21149.9		150.845	40865.5
	149.706	-254.327		149.706	21260.4		149.706	41969
	148.567	31.0937		148.567	23785.4		148.567	44540.6
	147.428	-205.786		147.428	25892.8		147.428	48840.6
	146.289	-109.065		146.289	27012		146.289	51167.2
	145.15	-19.0444		145.15	25739.3		145.15	51072.8
	144.01	217.995		144.01	25893		144.01	48405.6
	142.87	154.535		142.87	23414.5		142.87	42238.3
	141.73	373.975		141.73	19467.4		141.73	37127.9
	140.59	126.315		140.59	17166.2		140.59	33648.1
	139.45	336.854		139.45	14712.1		139.45	30568.6
	138.309	468.513		138.309	12850.6		138.309	29033.4
	137.169	207.853		137.169	9981.56		137.169	27237.7
	136.028	133.512		136.028	9523.91		136.028	25749.6
	134.887	-92.0297		134.887	9197.86		134.887	24209.2
	133.746	-291.171		133.746	8609.11		133.746	24034.3
	132.605	592.914		132.605	7494.75		132.605	22716.1
	131.463	1007.43		131.463	7213.03		131.463	21803.7
	130.321	1338.17		130.321	6712.4		130.321	20994.5
	129.18	1393.33		129.18	5905.35		129.18	19611.8
	128.038	1052.74		128.038	5033.02		128.038	18654.4
	126.895	1544.51		126.895	4948.82		126.895	17292.5
	125.753	1167.02		125.753	2654.3		125.753	16243.9
	124.611	1028.23		124.611	3008.17		124.611	14182.5
	123.468	975.289		123.468	2464.97		123.468	12730.2
	122.325	861.251		122.325	1593.77		122.325	11389.9
	121.182	582.998		121.182	1379.07		121.182	9844.45
	120.039	509.744		120.039	836.371		120.039	8415.43
	118.895	281.538		118.895	250.097		118.895	7638.65
	117.752	289.384		117.752	319.897		117.752	6728.52
	116.608	98.6786		116.608	171.123		116.608	6098.74
	115.464	-96.2268		115.464	503.148		115.464	6109.56
	114.32	78.2678		114.32	4.7739		114.32	5652.79
	113.176	40.8623		113.176	315		113.176	5572.01
	112.032	7.95692		112.032	35.2253		112.032	5216.03
	110.887	14.6003		110.887	520.077		110.887	5262.19
	109.742	167.744		109.742	786.428		109.742	5094.45
	108.597	-102.713		108.597	921.68		108.597	5068.61
	107.452	153.13		107.452	1340.63		107.452	4966.57
	106.307	-165.414		106.307	1213.88		106.307	4539.23
	105.162	242.034		105.162	1545.43		105.162	3823.99
	104.016	767.592		104.016	3120.81		104.016	3685.29
	102.87	624.028		102.87	1990.19		102.87	2785.2
	101.724	480.864		101.724	3281.47		101.724	1885.4
	100.578	0		100.578	2674.64		100.578	0
