# Supplementary material for: Mechanochemically functionalized waste plastics for NO2 sensing
Source: Nat Commun. 2026 Apr 25;17:5745. doi: 10.1038/s41467-026-72492-8 (PMC13324026; doi:10.1038/s41467-026-72492-8)
Supplement: Supplementary file 7 — Source Data [file 41467_2026_72492_MOESM7_ESM.zip › Source Data/Figure 3.xlsx]

## Sheet: 3a
Figure 3a	NO2 Concentration (ppm)	Response (%)
	0.1	12.4
	0.5	19.1
	1	23
	3	26.9
	5	30.2

## Sheet: 3b
Figure 3b	Time (s)	Response (%)
	0.1	1.43393
	0.2	2.41249
	0.3	3.07521
	0.4	3.64518
	0.5	4.1873
	0.6	4.66624
	0.7	5.11485
	0.8	5.4974
	0.9	5.8827
	1	6.27077
	1.1	6.59036
	1.2	6.94768
	1.3	7.30736
	1.4	7.59682
	1.5	7.88782
	1.6	8.18037
	1.7	8.47447
	1.8	8.73311
	1.9	9.03018
	2	9.29143
	2.1	9.55391
	2.2	9.77988
	2.3	10.0447
	2.4	10.3107
	2.5	10.5398
	2.6	10.7698
	2.7	11.0007
	2.8	11.2326
	2.9	11.4654
	3	11.6992
	3.1	11.8947
	3.2	12.1303
	3.3	12.3273
	3.4	12.5647
	3.5	12.7633
	3.6	13.0024
	3.7	13.2025
	3.8	13.4435
	3.9	13.6451
	4	13.8475
	4.1	14.0505
	4.2	14.2542
	4.3	14.4587
	4.4	14.6227
	4.5	14.7873
	4.6	14.9523
	4.7	15.1592
	4.8	15.2837
	4.9	15.4502
	5	15.6171
	5.1	15.7844
	5.2	15.9523
	5.3	16.1206
	5.4	16.2471
	5.5	16.4163
	5.6	16.586
	5.7	16.7135
	5.8	16.884
	5.9	17.0122
	6	17.1836
	6.1	17.3124
	6.2	17.4416
	6.3	17.6142
	6.4	17.7439
	6.5	17.9174
	6.6	18.0479
	6.7	18.1786
	6.8	18.3096
	6.9	18.4409
	7	18.5725
	7.1	18.7043
	7.2	18.8365
	7.3	18.9689
	7.4	19.1017
	7.5	19.2347
	7.6	19.3236
	7.7	19.4571
	7.8	19.5909
	7.9	19.6803
	8	19.8146
	8.1	19.9043
	8.2	19.9941
	8.3	20.1291
	8.4	20.2193
	8.5	20.3548
	8.6	20.4453
	8.7	20.5359
	8.8	20.6267
	8.9	20.7176
	9	20.8086
	9.1	20.9454
	9.2	21.0368
	9.3	21.1283
	9.4	21.22
	9.5	21.3117
	9.6	21.4036
	9.7	21.4957
	9.8	21.5879
	9.9	21.6802
	10	21.7727
	10.1	21.8653
	10.2	21.9581
	10.3	22.0045
	10.4	22.0974
	10.5	22.144
	10.6	22.2371
	10.7	22.2838
	10.8	22.3772
	10.9	22.4707
	11	22.5175
	11.1	22.6112
	11.2	22.6581
	11.3	22.7051
	11.4	22.7991
	11.5	22.8462
	11.6	22.9404
	11.7	22.9875
	11.8	23.0347
	11.9	23.1292
	12	23.1766
	12.1	23.2239
	12.2	23.3187
	12.3	23.3662
	12.4	23.4612
	12.5	23.5087
	12.6	23.604
	12.7	23.6516
	12.8	23.7471
	12.9	23.7948
	13	23.8905
	13.1	23.9384
	13.2	24.0343
	13.3	24.0822
	13.4	24.1783
	13.5	24.2265
	13.6	24.2746
	13.7	24.371
	13.8	24.4192
	13.9	24.5159
	14	24.5642
	14.1	24.6126
	14.2	24.7095
	14.3	24.758
	14.4	24.8066
	14.5	24.8552
	14.6	24.9038
	14.7	25.0011
	14.8	25.0499
	14.9	25.0987
	15	25.1475
	15.1	25.1963
	15.2	25.2452
	15.3	25.3431
	15.4	25.3921
	15.5	25.4411
	15.6	25.4902
	15.7	25.5393
	15.8	25.5884
	15.9	25.6376
	16	25.6868
	16.1	25.7361
	16.2	25.7854
	16.3	25.8347
	16.4	25.8841
	16.5	25.9335
	16.6	25.983
	16.7	26.082
	16.8	26.1316
	16.9	26.1812
	17	26.2308
	17.1	26.2805
	17.2	26.38
	17.3	26.4298
	17.4	26.4796
	17.5	26.4796
	17.6	26.5295
	17.7	26.5794
	17.8	26.6294
	17.9	26.6794
	18	26.7294
	18.1	26.7795
	18.2	26.8296
	18.3	26.8296
	18.4	26.8797
	18.5	26.9299
	18.6	26.9801
	18.7	26.9801
	18.8	27.0304
	18.9	27.0807
	19	27.131
	19.1	27.131
	19.2	27.1814
	19.3	27.2319
	19.4	27.2823
	19.5	27.2823
	19.6	27.3328
	19.7	27.3834
	19.8	27.3834
	19.9	27.4339
	20	27.4845
	20.1	27.4845
	20.2	27.5352
	20.3	27.5859
	20.4	27.5859
	20.5	27.6366
	20.6	27.6366
	20.7	27.6874
	20.8	27.7382
	20.9	27.7382
	21	27.7891
	21.1	27.7891
	21.2	27.84
	21.3	27.84
	21.4	27.8909
	21.5	27.9419
	21.6	27.9419
	21.7	27.9929
	21.8	27.9929
	21.9	28.044
	22	28.0951
	22.1	28.0951
	22.2	28.1462
	22.3	28.1462
	22.4	28.1974
	22.5	28.1974
	22.6	28.2486
	22.7	28.2486
	22.8	28.2999
	22.9	28.2999
	23	28.3512
	23.1	28.3512
	23.2	28.3512
	23.3	28.4025
	23.4	28.4025
	23.5	28.4539
	23.6	28.4539
	23.7	28.4539
	23.8	28.4539
	23.9	28.5053
	24	28.5053
	24.1	28.5053
	24.2	28.5568
	24.3	28.5568
	24.4	28.6083
	24.5	28.6083
	24.6	28.6083
	24.7	28.6598
	24.8	28.6598
	24.9	28.7114
	25	28.7114
	25.1	28.763
	25.2	28.763
	25.3	28.8147
	25.4	28.8664
	25.5	28.8664
	25.6	28.9182
	25.7	28.9699
	25.8	28.9699
	25.9	29.0218
	26	29.0218
	26.1	29.0736
	26.2	29.1255
	26.3	29.1775
	26.4	29.2295
	26.5	29.2295
	26.6	29.2815
	26.7	29.3336
	26.8	29.3857
	26.9	29.4379
	27	29.4379
	27.1	29.4901
	27.2	29.5423
	27.3	29.5946
	27.4	29.5946
	27.5	29.6469
	27.6	29.6993
	27.7	29.6993
	27.8	29.7517
	27.9	29.8041
	28	29.8566
	28.1	29.8566
	28.2	29.9092
	28.3	29.9617
	28.4	29.9617
	28.5	30.0144
	28.6	30.0144
	28.7	30.067
	28.8	30.067
	28.9	30.1197
	29	30.1197
	29.1	30.1725
	29.2	30.1725
	29.3	30.1725
	29.4	30.2252
	29.5	30.2252
	29.6	30.2252
	29.7	29.8041
	29.8	28.1462
	29.9	25.983
	30	24.758
	30.1	23.6516
	30.2	22.7521
	30.3	22.051
	30.4	21.4036
	30.5	20.8998
	30.6	20.4
	30.7	19.9941
	30.8	19.6356
	30.9	19.2791
	31	18.8806
	31.1	18.5286
	31.2	18.1786
	31.3	17.8306
	31.4	17.5278
	31.5	17.1836
	31.6	16.884
	31.7	16.6285
	31.8	16.374
	31.9	16.1627
	32	15.8683
	32.1	15.6171
	32.2	15.3669
	32.3	15.0764
	32.4	14.8285
	32.5	14.6227
	32.6	14.4177
	32.7	14.2134
	32.8	14.0098
	32.9	13.8069
	33	13.5644
	33.1	13.3631
	33.2	13.1624
	33.3	12.9226
	33.4	12.6837
	33.5	12.4459
	33.6	12.1697
	33.7	11.8947
	33.8	11.6992
	33.9	11.4654
	34	11.2326
	34.1	11.0393
	34.2	10.8082
	34.3	10.6546
	34.4	10.5398
	34.5	10.387
	34.6	10.2346
	34.7	10.0826
	34.8	9.96889
	34.9	9.81763
	35	9.70445
	35.1	9.59151
	35.2	9.47879
	35.3	9.3663
	35.4	9.21666
	35.5	9.1047
	35.6	8.95576
	35.7	8.80723
	35.8	8.69609
	35.9	8.54825
	36	8.4008
	36.1	8.25375
	36.2	8.07048
	36.3	7.9243
	36.4	7.77851
	36.5	7.63311
	36.6	7.52431
	36.7	7.41573
	36.8	7.34346
	36.9	7.27129
	37	7.1632
	37.1	7.09127
	37.2	6.98354
	37.3	6.87603
	37.4	6.76873
	37.5	6.69731
	37.6	6.59036
	37.7	6.48362
	37.8	6.41257
	37.9	6.34162
	38	6.23537
	38.1	6.16465
	38.2	6.09403
	38.3	6.02349
	38.4	5.98826
	38.5	5.91786
	38.6	5.84756
	38.7	5.77734
	38.8	5.6722
	38.9	5.60221
	39	5.53232
	39.1	5.46251
	39.2	5.42764
	39.3	5.3928
	39.4	5.35798
	39.5	5.32318
	39.6	5.2884
	39.7	5.21891
	39.8	5.14951
	39.9	5.08021
	40	4.97641
	40.1	4.94186
	40.2	4.87282
	40.3	4.80387
	40.4	4.73501
	40.5	4.66624
	40.6	4.59755
	40.7	4.56324
	40.8	4.49469
	40.9	4.46045
	41	4.42623
	41.1	4.35785
	41.2	4.28957
	41.3	4.22137
	41.4	4.15325
	41.5	4.08523
	41.6	4.05125
	41.7	3.98335
	41.8	3.94944
	41.9	3.88168
	42	3.814
	42.1	3.78019
	42.2	3.71264
	42.3	3.64518
	42.4	3.61148
	42.5	3.54415
	42.6	3.51052
	42.7	3.44331
	42.8	3.40974
	42.9	3.34267
	43	3.30916
	43.1	3.24221
	43.2	3.20877
	43.3	3.17535
	43.4	3.10857
	43.5	3.07521
	43.6	3.04188
	43.7	2.97527
	43.8	2.942
	43.9	2.90875
	44	2.87551
	44.1	2.80912
	44.2	2.77595
	44.3	2.7428
	44.4	2.67657
	44.5	2.64349
	44.6	2.61043
	44.7	2.61043
	44.8	2.61043
	44.9	2.57738
	45	2.57738
	45.1	2.57738
	45.2	2.57738
	45.3	2.54436
	45.4	2.54436
	45.5	2.51136
	45.6	2.47838
	45.7	2.47838
	45.8	2.44543
	45.9	2.41249
	46	2.37957
	46.1	2.34668
	46.2	2.3138
	46.3	2.28094
	46.4	2.2153
	46.5	2.1825
	46.6	2.14973
	46.7	2.11698
	46.8	2.11698
	46.9	2.08425
	47	2.05154
	47.1	2.01885
	47.2	2.01885
	47.3	2.01885
	47.4	1.98618
	47.5	1.95353
	47.6	1.9209
	47.7	1.8883
	47.8	1.8883
	47.9	1.85571
	48	1.82314
	48.1	1.7906
	48.2	1.75807
	48.3	1.72556
	48.4	1.72556
	48.5	1.69308
	48.6	1.69308
	48.7	1.66061
	48.8	1.62817
	48.9	1.59574
	49	1.56334
	49.1	1.53096
	49.2	1.49859
	49.3	1.46625
	49.4	1.43393
	49.5	1.40162
	49.6	1.36934
	49.7	1.36934
	49.8	1.36934
	49.9	1.33708
	50	1.33708
	50.1	1.30484
	50.2	1.30484
	50.3	1.27261
	50.4	1.27261
	50.5	1.24041
	50.6	1.20823
	50.7	1.17607
	50.8	1.14393
	50.9	1.1118
	51	1.1118
	51.1	1.0797
	51.2	1.04762
	51.3	1.04762
	51.4	1.01556
	51.5	1.01556
	51.6	0.98351
	51.7	0.98351
	51.8	0.95149
	51.9	0.91949
	52	0.88751
	52.1	0.8236
	52.2	0.79168
	52.3	0.72789
	52.4	0.66419
	52.5	0.60056
	52.6	0.53701
	52.7	0.44183
	52.8	0.37848
	52.9	0.3152
	53	0.2836
	53.1	0.22044
	53.2	0.18889
	53.3	0.15736
	53.4	0.15736
	53.5	0.12585
	53.6	0.12585
	53.7	0.12585
	53.8	0.09436
	53.9	0.09436
	54	0.09436
	54.1	0.09436
	54.2	0.09436
	54.3	0.06289
	54.4	0.06289
	54.5	0.06289
	54.6	0.06289
	54.7	0.03143
	54.8	0.03143
	54.9	0.03143
	55	0.03143
	55.1	0.03142
	55.2	0.03141
	55.3	0.03139
	55.4	0.03138
	55.5	0.03137
	55.6	0.03136
	55.7	0.03134
	55.8	0.03133
	55.9	0.03132
	56	0.0313
	56.1	0.03129
	56.2	0.03128
	56.3	0.03126
	56.4	0.03125
	56.5	0.03124
	56.6	0.03123
	56.7	0.03121
	56.8	0.0312
	56.9	0.03119
	57	0.03117
	57.1	0.03116
	57.2	0.03115
	57.3	0.03113
	57.4	0.03112
	57.5	0.03111
	57.6	0.0311
	57.7	0.03108
	57.8	0.03107
	57.9	0.03106
	58	0.03104
	58.1	0.03103
	58.2	0.03102
	58.3	0.031
	58.4	0.03099
	58.5	0.03098
	58.6	0.03097
	58.7	0.03095
	58.8	0.03094
	58.9	0.03093
	59	0.03091
	59.1	0.0309
	59.2	0.03089
	59.3	0.03088
	59.4	0.03086
	59.5	0.03085
	59.6	0.03084
	59.7	0.03082
	59.8	0.03081
	59.9	0.0308
	60	0.03079

## Sheet: 3c
Figure 3c		tres (s)	trec (s)
	This work	19.2	13.5
	Au-CeO2	17	15
	Au-BixIn(2-x)O3	348	300
	HIOTP-Ni	101.4	619.2
	Mo2TiC2Tx/MoS2	34.8	140.5
	VOX/LIG	217	650
	MoS2 p-n junction	150	30
	Al-ZnO	360	180
	TiO2@NH2-MIL-125	16.8	78
	CdS QDs	29	28
	C-MoS2	43.1	301.2

## Sheet: 3d
Figure 3d	Gas	Response (%)
	5 ppm NO2	30.1
	100 ppm CO2	4.3
	100 ppm CH4	6.5
	100 ppm Benzene	3.2
	100 ppm Toluene	8.9
	10 ppm SO2	10.8

## Sheet: 3e
Figure 3e	Time (s)	Response (%)
	0	0
	0.1	1.43393
	0.2	2.41249
	0.3	3.07521
	0.4	3.64518
	0.5	4.1873
	0.6	4.66624
	0.7	5.11485
	0.8	5.4974
	0.9	5.8827
	1	6.27077
	1.1	6.59036
	1.2	6.94768
	1.3	7.30736
	1.4	7.59682
	1.5	7.88782
	1.6	8.18037
	1.7	8.47447
	1.8	8.73311
	1.9	9.03018
	2	9.29143
	2.1	9.55391
	2.2	9.77988
	2.3	10.0447
	2.4	10.3107
	2.5	10.5398
	2.6	10.7698
	2.7	11.0007
	2.8	11.2326
	2.9	11.4654
	3	11.6992
	3.1	11.8947
	3.2	12.1303
	3.3	12.3273
	3.4	12.5647
	3.5	12.7633
	3.6	13.0024
	3.7	13.2025
	3.8	13.4435
	3.9	13.6451
	4	13.8475
	4.1	14.0505
	4.2	14.2542
	4.3	14.4587
	4.4	14.6227
	4.5	14.7873
	4.6	14.9523
	4.7	15.1592
	4.8	15.2837
	4.9	15.4502
	5	15.6171
	5.1	15.7844
	5.2	15.9523
	5.3	16.1206
	5.4	16.2471
	5.5	16.4163
	5.6	16.586
	5.7	16.7135
	5.8	16.884
	5.9	17.0122
	6	17.1836
	6.1	17.3124
	6.2	17.4416
	6.3	17.6142
	6.4	17.7439
	6.5	17.9174
	6.6	18.0479
	6.7	18.1786
	6.8	18.3096
	6.9	18.4409
	7	18.5725
	7.1	18.7043
	7.2	18.8365
	7.3	18.9689
	7.4	19.1017
	7.5	19.2347
	7.6	19.3236
	7.7	19.4571
	7.8	19.5909
	7.9	19.6803
	8	19.8146
	8.1	19.9043
	8.2	19.9941
	8.3	20.1291
	8.4	20.2193
	8.5	20.3548
	8.6	20.4453
	8.7	20.5359
	8.8	20.6267
	8.9	20.7176
	9	20.8086
	9.1	20.9454
	9.2	21.0368
	9.3	21.1283
	9.4	21.22
	9.5	21.3117
	9.6	21.4036
	9.7	21.4957
	9.8	21.5879
	9.9	21.6802
	10	21.7727
	10.1	21.8653
	10.2	21.9581
	10.3	22.0045
	10.4	22.0974
	10.5	22.144
	10.6	22.2371
	10.7	22.2838
	10.8	22.3772
	10.9	22.4707
	11	22.5175
	11.1	22.6112
	11.2	22.6581
	11.3	22.7051
	11.4	22.7991
	11.5	22.8462
	11.6	22.9404
	11.7	22.9875
	11.8	23.0347
	11.9	23.1292
	12	23.1766
	12.1	23.2239
	12.2	23.3187
	12.3	23.3662
	12.4	23.4612
	12.5	23.5087
	12.6	23.604
	12.7	23.6516
	12.8	23.7471
	12.9	23.7948
	13	23.8905
	13.1	23.9384
	13.2	24.0343
	13.3	24.0822
	13.4	24.1783
	13.5	24.2265
	13.6	24.2746
	13.7	24.371
	13.8	24.4192
	13.9	24.5159
	14	24.5642
	14.1	24.6126
	14.2	24.7095
	14.3	24.758
	14.4	24.8066
	14.5	24.8552
	14.6	24.9038
	14.7	25.0011
	14.8	25.0499
	14.9	25.0987
	15	25.1475
	15.1	25.1963
	15.2	25.2452
	15.3	25.3431
	15.4	25.3921
	15.5	25.4411
	15.6	25.4902
	15.7	25.5393
	15.8	25.5884
	15.9	25.6376
	16	25.6868
	16.1	25.7361
	16.2	25.7854
	16.3	25.8347
	16.4	25.8841
	16.5	25.9335
	16.6	25.983
	16.7	26.082
	16.8	26.1316
	16.9	26.1812
	17	26.2308
	17.1	26.2805
	17.2	26.38
	17.3	26.4298
	17.4	26.4796
	17.5	26.4796
	17.6	26.5295
	17.7	26.5794
	17.8	26.6294
	17.9	26.6794
	18	26.7294
	18.1	26.7795
	18.2	26.8296
	18.3	26.8296
	18.4	26.8797
	18.5	26.9299
	18.6	26.9801
	18.7	26.9801
	18.8	27.0304
	18.9	27.0807
	19	27.131
	19.1	27.131
	19.2	27.1814
	19.3	27.2319
	19.4	27.2823
	19.5	27.2823
	19.6	27.3328
	19.7	27.3834
	19.8	27.3834
	19.9	27.4339
	20	27.4845
	20.1	27.4845
	20.2	27.5352
	20.3	27.5859
	20.4	27.5859
	20.5	27.6366
	20.6	27.6366
	20.7	27.6874
	20.8	27.7382
	20.9	27.7382
	21	27.7891
	21.1	27.7891
	21.2	27.84
	21.3	27.84
	21.4	27.8909
	21.5	27.9419
	21.6	27.9419
	21.7	27.9929
	21.8	27.9929
	21.9	28.044
	22	28.0951
	22.1	28.0951
	22.2	28.1462
	22.3	28.1462
	22.4	28.1974
	22.5	28.1974
	22.6	28.2486
	22.7	28.2486
	22.8	28.2999
	22.9	28.2999
	23	28.3512
	23.1	28.3512
	23.2	28.3512
	23.3	28.4025
	23.4	28.4025
	23.5	28.4539
	23.6	28.4539
	23.7	28.4539
	23.8	28.4539
	23.9	28.5053
	24	28.5053
	24.1	28.5053
	24.2	28.5568
	24.3	28.5568
	24.4	28.6083
	24.5	28.6083
	24.6	28.6083
	24.7	28.6598
	24.8	28.6598
	24.9	28.7114
	25	28.7114
	25.1	28.763
	25.2	28.763
	25.3	28.8147
	25.4	28.8664
	25.5	28.8664
	25.6	28.9182
	25.7	28.9699
	25.8	28.9699
	25.9	29.0218
	26	29.0218
	26.1	29.0736
	26.2	29.1255
	26.3	29.1775
	26.4	29.2295
	26.5	29.2295
	26.6	29.2815
	26.7	29.3336
	26.8	29.3857
	26.9	29.4379
	27	29.4379
	27.1	29.4901
	27.2	29.5423
	27.3	29.5946
	27.4	29.5946
	27.5	29.6469
	27.6	29.6993
	27.7	29.6993
	27.8	29.7517
	27.9	29.8041
	28	29.8566
	28.1	29.8566
	28.2	29.9092
	28.3	29.9617
	28.4	29.9617
	28.5	30.0144
	28.6	30.0144
	28.7	30.067
	28.8	30.067
	28.9	30.1197
	29	30.1197
	29.1	30.1725
	29.2	30.1725
	29.3	30.1725
	29.4	30.2252
	29.5	30.2252
	29.6	30.2252
	29.7	29.8041
	29.8	28.1462
	29.9	25.983
	30	24.758
	30.1	23.6516
	30.2	22.7521
	30.3	22.051
	30.4	21.4036
	30.5	20.8998
	30.6	20.4
	30.7	19.9941
	30.8	19.6356
	30.9	19.2791
	31	18.8806
	31.1	18.5286
	31.2	18.1786
	31.3	17.8306
	31.4	17.5278
	31.5	17.1836
	31.6	16.884
	31.7	16.6285
	31.8	16.374
	31.9	16.1627
	32	15.8683
	32.1	15.6171
	32.2	15.3669
	32.3	15.0764
	32.4	14.8285
	32.5	14.6227
	32.6	14.4177
	32.7	14.2134
	32.8	14.0098
	32.9	13.8069
	33	13.5644
	33.1	13.3631
	33.2	13.1624
	33.3	12.9226
	33.4	12.6837
	33.5	12.4459
	33.6	12.1697
	33.7	11.8947
	33.8	11.6992
	33.9	11.4654
	34	11.2326
	34.1	11.0393
	34.2	10.8082
	34.3	10.6546
	34.4	10.5398
	34.5	10.387
	34.6	10.2346
	34.7	10.0826
	34.8	9.96889
	34.9	9.81763
	35	9.70445
	35.1	9.59151
	35.2	9.47879
	35.3	9.3663
	35.4	9.21666
	35.5	9.1047
	35.6	8.95576
	35.7	8.80723
	35.8	8.69609
	35.9	8.54825
	36	8.4008
	36.1	8.25375
	36.2	8.07048
	36.3	7.9243
	36.4	7.77851
	36.5	7.63311
	36.6	7.52431
	36.7	7.41573
	36.8	7.34346
	36.9	7.27129
	37	7.1632
	37.1	7.09127
	37.2	6.98354
	37.3	6.87603
	37.4	6.76873
	37.5	6.69731
	37.6	6.59036
	37.7	6.48362
	37.8	6.41257
	37.9	6.34162
	38	6.23537
	38.1	6.16465
	38.2	6.09403
	38.3	6.02349
	38.4	5.98826
	38.5	5.91786
	38.6	5.84756
	38.7	5.77734
	38.8	5.6722
	38.9	5.60221
	39	5.53232
	39.1	5.46251
	39.2	5.42764
	39.3	5.3928
	39.4	5.35798
	39.5	5.32318
	39.6	5.2884
	39.7	5.21891
	39.8	5.14951
	39.9	5.08021
	40	4.97641
	40.1	4.94186
	40.2	4.87282
	40.3	4.80387
	40.4	4.73501
	40.5	4.66624
	40.6	4.59755
	40.7	4.56324
	40.8	4.49469
	40.9	4.46045
	41	4.42623
	41.1	4.35785
	41.2	4.28957
	41.3	4.22137
	41.4	4.15325
	41.5	4.08523
	41.6	4.05125
	41.7	3.98335
	41.8	3.94944
	41.9	3.88168
	42	3.814
	42.1	3.78019
	42.2	3.71264
	42.3	3.64518
	42.4	3.61148
	42.5	3.54415
	42.6	3.51052
	42.7	3.44331
	42.8	3.40974
	42.9	3.34267
	43	3.30916
	43.1	3.24221
	43.2	3.20877
	43.3	3.17535
	43.4	3.10857
	43.5	3.07521
	43.6	3.04188
	43.7	2.97527
	43.8	2.942
	43.9	2.90875
	44	2.87551
	44.1	2.80912
	44.2	2.77595
	44.3	2.7428
	44.4	2.67657
	44.5	2.64349
	44.6	2.61043
	44.7	2.61043
	44.8	2.61043
	44.9	2.57738
	45	2.57738
	45.1	2.57738
	45.2	2.57738
	45.3	2.54436
	45.4	2.54436
	45.5	2.51136
	45.6	2.47838
	45.7	2.47838
	45.8	2.44543
	45.9	2.41249
	46	2.37957
	46.1	2.34668
	46.2	2.3138
	46.3	2.28094
	46.4	2.2153
	46.5	2.1825
	46.6	2.14973
	46.7	2.11698
	46.8	2.11698
	46.9	2.08425
	47	2.05154
	47.1	2.01885
	47.2	2.01885
	47.3	2.01885
	47.4	1.98618
	47.5	1.95353
	47.6	1.9209
	47.7	1.8883
	47.8	1.8883
	47.9	1.85571
	48	1.82314
	48.1	1.7906
	48.2	1.75807
	48.3	1.72556
	48.4	1.72556
	48.5	1.69308
	48.6	1.69308
	48.7	1.66061
	48.8	1.62817
	48.9	1.59574
	49	1.56334
	49.1	1.53096
	49.2	1.49859
	49.3	1.46625
	49.4	1.43393
	49.5	1.40162
	49.6	1.36934
	49.7	1.36934
	49.8	1.36934
	49.9	1.33708
	50	1.33708
	50.1	1.30484
	50.2	1.30484
	50.3	1.27261
	50.4	1.27261
	50.5	1.24041
	50.6	1.20823
	50.7	1.17607
	50.8	1.14393
	50.9	1.1118
	51	1.1118
	51.1	1.0797
	51.2	1.04762
	51.3	1.04762
	51.4	1.01556
	51.5	1.01556
	51.6	0.98351
	51.7	0.98351
	51.8	0.95149
	51.9	0.91949
	52	0.88751
	52.1	0.8236
	52.2	0.79168
	52.3	0.72789
	52.4	0.66419
	52.5	0.60056
	52.6	0.53701
	52.7	0.44183
	52.8	0.37848
	52.9	0.3152
	53	0.2836
	53.1	0.22044
	53.2	0.18889
	53.3	0.15736
	53.4	0.15736
	53.5	0.12585
	53.6	0.12585
	53.7	0.12585
	53.8	0.09436
	53.9	0.09436
	54	0.09436
	54.1	0.09436
	54.2	0.09436
	54.3	0.06289
	54.4	0.06289
	54.5	0.06289
	54.6	0.06289
	54.7	0.03143
	54.8	0.03143
	54.9	0.03143
	55	0.02143
	55.1	0.02143
	55.2	0.02132
	55.3	0.02032
	55.4	0.01724
	55.5	0.01565
	55.6	0.02143
	55.7	0
	55.8	0.02143
	55.9	0.02132
	56	0.02032
	56.1	0.01724
	56.2	0.01565
	56.3	0.02143
	56.4	0.02143
	56.5	0.02132
	56.6	0.02032
	56.7	0.01724
	56.8	0.01565
	56.9	0.02143
	57	0.02143
	57.1	0.02132
	57.2	0.02032
	57.3	0.01724
	57.4	0.01565
	57.5	0.02143
	57.6	0
	57.7	0
	57.8	0
	57.9	-0.03141
	58	-0.03141
	58.1	-0.06281
	58.2	-0.09418
	58.3	-0.12554
	58.4	-0.12554
	58.5	-0.15687
	58.6	-0.15687
	58.7	-0.18819
	58.8	-0.18819
	58.9	-0.15687
	59	-0.18819
	59.1	-0.18819
	59.2	-0.18819
	59.3	-0.21949
	59.4	-0.28203
	59.5	0
	59.6	0
	59.7	0
	59.8	0
	59.9	0
	60	-1.57052e-14
	60.1	-1.57052e-14
	60.2	0.03709
	60.3	0.03709
	60.4	0.07421
	60.5	0.07421
	60.6	0.11135
	60.7	0.14851
	60.8	0.11135
	60.9	1.35
	61	1.50188
	61.1	2.9639
	61.2	4.22265
	61.3	4.9019
	61.4	5.42636
	61.5	5.95524
	61.6	6.36512
	61.7	6.73629
	61.8	7.0265
	61.9	7.31803
	62	7.61091
	62.1	7.94728
	62.2	8.28543
	62.3	8.58278
	62.4	8.9243
	62.5	9.22463
	62.6	9.52635
	62.7	9.82949
	62.8	10.0905
	62.9	10.3962
	63	10.6595
	63.1	10.9238
	63.2	11.1892
	63.3	11.4557
	63.4	11.6785
	63.5	11.947
	63.6	12.1715
	63.7	12.3969
	63.8	12.6229
	63.9	12.8498
	64	13.0319
	64.1	13.2601
	64.2	13.4892
	64.3	13.719
	64.4	13.9496
	64.5	14.1347
	64.6	14.3668
	64.7	14.553
	64.8	14.7865
	64.9	14.9739
	65	15.2089
	65.1	15.3975
	65.2	15.634
	65.3	15.8237
	65.4	16.014
	65.5	16.2048
	65.6	16.3483
	65.7	16.5401
	65.8	16.6843
	65.9	16.877
	66	17.0219
	66.1	17.2156
	66.2	17.3612
	66.3	17.5071
	66.4	17.6533
	66.5	17.7999
	66.6	17.9467
	66.7	18.0939
	66.8	18.2414
	66.9	18.3892
	67	18.5373
	67.1	18.6857
	67.2	18.8345
	67.3	18.9835
	67.4	19.1329
	67.5	19.2826
	67.6	19.3826
	67.7	19.5329
	67.8	19.6835
	67.9	19.784
	68	19.9351
	68.1	20.0361
	68.2	20.1371
	68.3	20.2384
	68.4	20.3397
	68.5	20.4412
	68.6	20.5429
	68.7	20.6447
	68.8	20.7466
	68.9	20.8487
	69	20.8999
	69.1	21.0022
	69.2	21.0534
	69.3	21.1559
	69.4	21.2073
	69.5	21.31
	69.6	21.3615
	69.7	21.413
	69.8	21.516
	69.9	21.5676
	70	21.6709
	70.1	21.7226
	70.2	21.8261
	70.3	21.878
	70.4	21.9817
	70.5	22.0856
	70.6	22.1376
	70.7	22.2418
	70.8	22.346
	70.9	22.3982
	71	22.5027
	71.1	22.6074
	71.2	22.7122
	71.3	22.8172
	71.4	22.8698
	71.5	22.975
	71.6	23.0803
	71.7	23.1858
	71.8	23.2915
	71.9	23.3444
	72	23.4503
	72.1	23.5564
	72.2	23.6095
	72.3	23.6626
	72.4	23.769
	72.5	23.8222
	72.6	23.9288
	72.7	23.9822
	72.8	24.0356
	72.9	24.0891
	73	24.1425
	73.1	24.1961
	73.2	24.2496
	73.3	24.3032
	73.4	24.3569
	73.5	24.4106
	73.6	24.4643
	73.7	24.518
	73.8	24.5719
	73.9	24.6257
	74	24.6796
	74.1	24.7335
	74.2	24.7875
	74.3	24.8415
	74.4	24.8955
	74.5	24.9496
	74.6	24.9496
	74.7	25.0579
	74.8	25.0579
	74.9	25.1121
	75	25.1664
	75.1	25.2206
	75.2	25.275
	75.3	25.3837
	75.4	25.3837
	75.5	25.4382
	75.6	25.4927
	75.7	25.5472
	75.8	25.6018
	75.9	25.6564
	76	25.7111
	76.1	25.7658
	76.2	25.8205
	76.3	25.8205
	76.4	25.8753
	76.5	25.8753
	76.6	25.9301
	76.7	25.9301
	76.8	25.985
	76.9	25.985
	77	25.985
	77.1	25.985
	77.2	26.0399
	77.3	26.0399
	77.4	26.0399
	77.5	26.0948
	77.6	26.1498
	77.7	26.1498
	77.8	26.1498
	77.9	26.2048
	78	26.2599
	78.1	26.2599
	78.2	26.315
	78.3	26.3701
	78.4	26.3701
	78.5	26.4253
	78.6	26.4806
	78.7	26.5358
	78.8	26.5912
	78.9	26.6465
	79	26.7019
	79.1	26.7574
	79.2	26.8129
	79.3	26.8684
	79.4	26.8684
	79.5	26.9796
	79.6	26.9796
	79.7	27.0352
	79.8	27.0909
	79.9	27.1467
	80	27.2024
	80.1	27.2024
	80.2	27.2583
	80.3	27.3141
	80.4	27.37
	80.5	27.37
	80.6	27.426
	80.7	27.482
	80.8	27.482
	80.9	27.538
	81	27.538
	81.1	27.538
	81.2	27.538
	81.3	27.5941
	81.4	27.5941
	81.5	27.5941
	81.6	27.5941
	81.7	27.5941
	81.8	27.6502
	81.9	27.6502
	82	27.7064
	82.1	27.7626
	82.2	27.7626
	82.3	27.8188
	82.4	27.8751
	82.5	27.9314
	82.6	27.9878
	82.7	28.0442
	82.8	28.1007
	82.9	28.1572
	83	28.2137
	83.1	28.2703
	83.2	28.327
	83.3	28.3836
	83.4	28.4404
	83.5	28.4971
	83.6	28.5539
	83.7	28.6108
	83.8	28.6677
	83.9	28.7246
	84	28.7816
	84.1	28.8386
	84.2	28.8386
	84.3	28.8957
	84.4	28.8957
	84.5	28.9528
	84.6	28.9528
	84.7	29.01
	84.8	29.01
	84.9	29.0672
	85	29.0672
	85.1	29.1244
	85.2	29.1244
	85.3	29.1244
	85.4	29.1817
	85.5	29.1817
	85.6	29.239
	85.7	29.239
	85.8	29.2964
	85.9	29.2964
	86	29.2964
	86.1	29.3539
	86.2	29.4113
	86.3	29.4113
	86.4	29.4688
	86.5	29.4688
	86.6	29.5264
	86.7	29.5264
	86.8	29.584
	86.9	29.6416
	87	29.6416
	87.1	29.6993
	87.2	29.6993
	87.3	29.757
	87.4	29.757
	87.5	29.757
	87.6	29.8148
	87.7	29.8148
	87.8	29.8726
	87.9	29.8726
	88	29.9305
	88.1	29.9305
	88.2	29.9305
	88.3	29.9884
	88.4	29.9884
	88.5	29.9884
	88.6	29.9884
	88.7	30.0464
	88.8	30.0464
	88.9	30.0464
	89	30.0464
	89.1	30.0464
	89.2	30.1044
	89.3	30.1044
	89.4	30.1044
	89.5	30.1044
	89.6	30.1044
	89.7	30.1044
	89.8	30.1044
	89.9	30.1044
	90	30.1044
	90.1	30.0464
	90.2	30.1044
	90.3	30.0464
	90.4	30.0464
	90.5	30.0464
	90.6	30.0464
	90.7	30.0464
	90.8	30.1044
	90.9	30.0464
	91	30.0464
	91.1	30.1044
	91.2	30.1044
	91.3	30.1624
	91.4	29.757
	91.5	28.9528
	91.6	26.9796
	91.7	25.6018
	91.8	24.6796
	91.9	23.8755
	92	23.1858
	92.1	22.4505
	92.2	21.878
	92.3	21.3615
	92.4	20.8999
	92.5	20.4412
	92.6	20.0361
	92.7	19.6835
	92.8	19.3326
	92.9	18.9835
	93	18.6362
	93.1	18.2906
	93.2	17.9957
	93.3	17.751
	93.4	17.4584
	93.5	17.1186
	93.6	16.9252
	93.7	16.5401
	93.8	16.3483
	93.9	16.0617
	94	15.7288
	94.1	15.4447
	94.2	15.1618
	94.3	14.8802
	94.4	14.693
	94.5	14.4598
	94.6	14.2739
	94.7	14.0884
	94.8	13.8573
	94.9	13.627
	95	13.4433
	95.1	13.2144
	95.2	12.9863
	95.3	12.759
	95.4	12.5777
	95.5	12.3969
	95.6	12.2165
	95.7	11.9918
	95.8	11.7679
	95.9	11.5893
	96	11.4112
	96.1	11.2335
	96.2	11.1006
	96.3	10.9238
	96.4	10.7475
	96.5	10.6155
	96.6	10.44
	96.7	10.3087
	96.8	10.1341
	96.9	10.0469
	97	9.91636
	97.1	9.7861
	97.2	9.65609
	97.3	9.52635
	97.4	9.39687
	97.5	9.26764
	97.6	9.13868
	97.7	8.96712
	97.8	8.83875
	97.9	8.71064
	98	8.62537
	98.1	8.49768
	98.2	8.4127
	98.3	8.32783
	98.4	8.20073
	98.5	8.07388
	98.6	7.94728
	98.7	7.82093
	98.8	7.69484
	98.9	7.61091
	99	7.48523
	99.1	7.40157
	99.2	7.31803
	99.3	7.2346
	99.4	7.10966
	99.5	7.0265
	99.6	6.94345
	99.7	6.8605
	99.8	6.77767
	99.9	6.65362
	100	6.61232
	100.1	6.52981
	100.2	6.4886
	100.3	6.36512
	100.4	6.24187
	100.5	6.15984
	100.6	6.037
	100.7	5.95524
	100.8	5.87358
	100.9	5.79203
	101	5.71059
	101.1	5.62925
	101.2	5.58862
	101.3	5.50743
	101.4	5.46688
	101.5	5.42636
	101.6	5.34538
	101.7	5.30494
	101.8	5.22412
	101.9	5.18375
	102	5.14341
	102.1	5.10309
	102.2	5.02254
	102.3	4.94208
	102.4	4.86174
	102.5	4.8216
	102.6	4.78149
	102.7	4.74141
	102.8	4.74141
	102.9	4.70135
	103	4.66132
	103.1	4.66132
	103.2	4.62131
	103.3	4.58133
	103.4	4.50144
	103.5	4.46154
	103.6	4.38181
	103.7	4.34198
	103.8	4.30218
	103.9	4.2624
	104	4.22265
	104.1	4.14322
	104.2	4.10355
	104.3	4.0639
	104.4	4.02427
	104.5	3.98467
	104.6	3.90555
	104.7	3.90555
	104.8	3.86603
	104.9	3.82653
	105	3.78706
	105.1	3.74761
	105.2	3.70819
	105.3	3.70819
	105.4	3.66879
	105.5	3.62942
	105.6	3.55075
	105.7	3.51145
	105.8	3.47218
	105.9	3.43293
	106	3.39371
	106.1	3.35451
	106.2	3.31534
	106.3	3.27619
	106.4	3.27619
	106.5	3.19797
	106.6	3.19797
	106.7	3.1589
	106.8	3.1589
	106.9	3.11985
	107	3.11985
	107.1	3.08082
	107.2	3.08082
	107.3	3.04183
	107.4	3.00285
	107.5	3.00285
	107.6	3.00285
	107.7	3.00285
	107.8	2.9639
	107.9	2.92498
	108	2.88608
	108.1	2.8472
	108.2	2.76952
	108.3	2.73072
	108.4	2.69194
	108.5	2.69194
	108.6	2.65319
	108.7	2.61446
	108.8	2.61446
	108.9	2.57576
	109	2.53708
	109.1	2.49842
	109.2	2.45979
	109.3	2.42119
	109.4	2.3826
	109.5	2.34405
	109.6	2.30551
	109.7	2.267
	109.8	2.22852
	109.9	2.15162
	110	2.11321
	110.1	2.07482
	110.2	2.03646
	110.3	1.99811
	110.4	1.9598
	110.5	1.92151
	110.6	1.92151
	110.7	1.92151
	110.8	1.88324
	110.9	1.88324
	111	1.88324
	111.1	1.88324
	111.2	1.88324
	111.3	1.88324
	111.4	1.88324
	111.5	1.92151
	111.6	1.92151
	111.7	1.92151
	111.8	1.92151
	111.9	1.9598
	112	1.9598
	112.1	1.9598
	112.2	1.9598
	112.3	1.9598
	112.4	2.03646
	112.5	2.15162
	112.6	2.22852
	112.7	2.267
	112.8	2.30551
	112.9	2.30551
	113	2.267
	113.1	2.19006
	113.2	2.11321
	113.3	2.07482
	113.4	2.03646
	113.5	1.9598
	113.6	1.88324
	113.7	1.80678
	113.8	1.73041
	113.9	1.69226
	114	1.57796
	114.1	1.50188
	114.2	1.42589
	114.3	1.35
	114.4	1.35
	114.5	1.35
	114.6	1.31209
	114.7	1.23634
	114.8	1.1985
	114.9	1.16069
	115	1.16069
	115.1	1.12289
	115.2	1.08513
	115.3	1.08513
	115.4	1.08513
	115.5	1.08513
	115.6	1.04738
	115.7	1.04738
	115.8	1.00966
	115.9	1.00966
	116	1.00966
	116.1	1.00966
	116.2	0.97196
	116.3	0.97196
	116.4	0.97196
	116.5	0.97196
	116.6	0.93429
	116.7	0.89664
	116.8	0.89664
	116.9	0.82141
	117	0.82141
	117.1	0.82141
	117.2	0.85901
	117.3	0.97196
	117.4	1.04738
	117.5	1.16069
	117.6	1.23634
	117.7	1.31209
	117.8	1.08513
	117.9	0.26014
	118	0.1857
	118.1	0.14851
	118.2	0.11135
	118.3	0.11135
	118.4	0.11135
	118.5	0.11135
	118.6	0.11135
	118.7	0.07421
	118.8	0.07421
	118.9	3.229e-06
	119	3.25e-06
	119.1	3.261e-06
	119.2	3.259e-06
	119.3	3.258e-06
	119.4	3.255e-06
	119.5	3.252e-06
	119.6	3.244e-06
	119.7	3.237e-06
	119.8	3.233e-06
	119.9	3.231e-06
	120	3.232e-06
	120.1	1.40881
	120.2	2.23503
	120.3	2.8535
	120.4	3.44174
	120.5	3.92414
	120.6	4.44818
	120.7	4.97697
	120.8	5.43406
	120.9	5.93329
	121	6.3979
	121.1	6.82702
	121.2	7.25926
	121.3	7.65494
	121.4	8.01331
	121.5	8.33367
	121.6	8.65574
	121.7	8.97954
	121.8	9.30508
	121.9	9.63238
	122	9.92022
	122.1	10.2094
	122.2	10.5
	122.3	10.7502
	122.4	11.0014
	122.5	11.2536
	122.6	11.5069
	122.7	11.7187
	122.8	11.9739
	122.9	12.1873
	123	12.4015
	123.1	12.6165
	123.2	12.8321
	123.3	13.0485
	123.4	13.2657
	123.5	13.44
	123.6	13.6585
	123.7	13.8339
	123.8	14.0098
	123.9	14.2303
	124	14.4073
	124.1	14.5848
	124.2	14.7627
	124.3	14.9859
	124.4	15.165
	124.5	15.3446
	124.6	15.5247
	124.7	15.7054
	124.8	15.8865
	124.9	16.0227
	125	16.2048
	125.1	16.3873
	125.2	16.5246
	125.3	16.6622
	125.4	16.8
	125.5	16.9382
	125.6	17.1228
	125.7	17.2616
	125.8	17.3544
	125.9	17.4937
	126	17.6334
	126.1	17.7733
	126.2	17.8668
	126.3	18.0072
	126.4	18.101
	126.5	18.242
	126.6	18.3361
	126.7	18.4776
	126.8	18.6193
	126.9	18.714
	127	18.8563
	127.1	18.9513
	127.2	19.0465
	127.3	19.1418
	127.4	19.2373
	127.5	19.3807
	127.6	19.4765
	127.7	19.6204
	127.8	19.7166
	127.9	19.8611
	128	19.9576
	128.1	20.0542
	128.2	20.151
	128.3	20.2964
	128.4	20.3935
	128.5	20.4908
	128.6	20.5882
	128.7	20.7346
	128.8	20.8324
	128.9	20.9303
	129	21.0284
	129.1	21.1266
	129.2	21.225
	129.3	21.3235
	129.4	21.4221
	129.5	21.5209
	129.6	21.6199
	129.7	21.7189
	129.8	21.7686
	129.9	21.8679
	130	21.9673
	130.1	22.0669
	130.2	22.1168
	130.3	22.2166
	130.4	22.2666
	130.5	22.3666
	130.6	22.4167
	130.7	22.517
	130.8	22.6174
	130.9	22.6677
	131	22.7683
	131.1	22.8187
	131.2	22.9196
	131.3	22.9701
	131.4	23.0712
	131.5	23.1218
	131.6	23.2231
	131.7	23.2738
	131.8	23.3246
	131.9	23.4262
	132	23.4771
	132.1	23.5789
	132.2	23.681
	132.3	23.732
	132.4	23.7831
	132.5	23.8343
	132.6	23.9367
	132.7	23.9879
	132.8	24.0906
	132.9	24.1419
	133	24.1933
	133.1	24.2448
	133.2	24.3478
	133.3	24.3994
	133.4	24.451
	133.5	24.5026
	133.6	24.5543
	133.7	24.6061
	133.8	24.6578
	133.9	24.7096
	134	24.7615
	134.1	24.8133
	134.2	24.8653
	134.3	24.9172
	134.4	24.9692
	134.5	24.9692
	134.6	25.0213
	134.7	25.0734
	134.8	25.0734
	134.9	25.1255
	135	25.1776
	135.1	25.1776
	135.2	25.2298
	135.3	25.2298
	135.4	25.2821
	135.5	25.3344
	135.6	25.3344
	135.7	25.3867
	135.8	25.439
	135.9	25.439
	136	25.4914
	136.1	25.5439
	136.2	25.5439
	136.3	25.5963
	136.4	25.5963
	136.5	25.6488
	136.6	25.6488
	136.7	25.7014
	136.8	25.754
	136.9	25.754
	137	25.8067
	137.1	25.8593
	137.2	25.8593
	137.3	25.9121
	137.4	25.9121
	137.5	25.9648
	137.6	26.0176
	137.7	26.0176
	137.8	26.0176
	137.9	26.0704
	138	26.0704
	138.1	26.1233
	138.2	26.1762
	138.3	26.2292
	138.4	26.2822
	138.5	26.3352
	138.6	26.3883
	138.7	26.4415
	138.8	26.4946
	138.9	26.5478
	139	26.6011
	139.1	26.7077
	139.2	26.7611
	139.3	26.8145
	139.4	26.8679
	139.5	26.9749
	139.6	27.0285
	139.7	27.0821
	139.8	27.1895
	139.9	27.2432
	140	27.297
	140.1	27.4047
	140.2	27.4586
	140.3	27.5126
	140.4	27.6206
	140.5	27.6747
	140.6	27.7288
	140.7	27.7829
	140.8	27.8372
	140.9	27.8914
	141	28
	141.1	28
	141.2	28.0544
	141.3	28.1088
	141.4	28.1632
	141.5	28.2177
	141.6	28.2177
	141.7	28.2723
	141.8	28.3269
	141.9	28.3269
	142	28.3815
	142.1	28.3815
	142.2	28.4361
	142.3	28.4908
	142.4	28.4908
	142.5	28.5456
	142.6	28.5456
	142.7	28.6004
	142.8	28.6004
	142.9	28.6004
	143	28.6552
	143.1	28.6552
	143.2	28.7101
	143.3	28.7101
	143.4	28.7101
	143.5	28.765
	143.6	28.765
	143.7	28.82
	143.8	28.82
	143.9	28.875
	144	28.875
	144.1	28.875
	144.2	28.9301
	144.3	28.9301
	144.4	28.9851
	144.5	28.9851
	144.6	28.9851
	144.7	29.0403
	144.8	29.0403
	144.9	29.0403
	145	29.0955
	145.1	29.0955
	145.2	29.0955
	145.3	29.1507
	145.4	29.1507
	145.5	29.206
	145.6	29.206
	145.7	29.2613
	145.8	29.2613
	145.9	29.2613
	146	29.3166
	146.1	29.372
	146.2	29.372
	146.3	29.4275
	146.4	29.4275
	146.5	29.4829
	146.6	29.4829
	146.7	29.4829
	146.8	29.5385
	146.9	29.5385
	147	29.594
	147.1	29.594
	147.2	29.594
	147.3	29.6497
	147.4	29.6497
	147.5	29.6497
	147.6	29.7053
	147.7	29.7053
	147.8	29.7053
	147.9	29.7053
	148	29.761
	148.1	29.761
	148.2	29.761
	148.3	29.8167
	148.4	29.8167
	148.5	29.8725
	148.6	29.8725
	148.7	29.9284
	148.8	29.9284
	148.9	29.9842
	149	29.9842
	149.1	30.0402
	149.2	30.0402
	149.3	30.0961
	149.4	30.0961
	149.5	30.1521
	149.6	30.1521
	149.7	30.2082
	149.8	30.2082
	149.9	30.2082
	150	30.2082
	150.1	30.2643
	150.2	30.2643
	150.3	30.2643
	150.4	30.2643
	150.5	30.2082
	150.6	29.3166
	150.7	27.297
	150.8	25.2821
	150.9	24.1419
	151	23.3754
	151.1	22.7683
	151.2	22.2166
	151.3	21.7189
	151.4	21.225
	151.5	20.8324
	151.6	20.4422
	151.7	20.0542
	151.8	19.6685
	151.9	19.3807
	152	19.0465
	152.1	18.7614
	152.2	18.4304
	152.3	18.148
	152.4	17.8668
	152.5	17.5868
	152.6	17.308
	152.7	16.9843
	152.8	16.7081
	152.9	16.4331
	153	16.1592
	153.1	15.9319
	153.2	15.6602
	153.3	15.3896
	153.4	15.165
	153.5	14.9412
	153.6	14.7182
	153.7	14.4516
	153.8	14.2303
	153.9	14.0098
	154	13.79
	154.1	13.571
	154.2	13.3092
	154.3	13.0485
	154.4	12.7889
	154.5	12.5304
	154.6	12.3157
	154.7	12.1019
	154.8	11.8887
	154.9	11.7187
	155	11.5492
	155.1	11.4223
	155.2	11.2957
	155.3	11.1694
	155.4	11.0853
	155.5	10.9594
	155.6	10.8756
	155.7	10.7502
	155.8	10.6667
	155.9	10.5416
	156	10.4168
	156.1	10.2923
	156.2	10.168
	156.3	10.044
	156.4	9.92022
	156.5	9.75557
	156.6	9.63238
	156.7	9.46851
	156.8	9.3459
	156.9	9.1828
	157	9.06076
	157.1	8.89842
	157.2	8.77696
	157.3	8.61538
	157.4	8.49449
	157.5	8.33367
	157.6	8.21333
	157.7	8.09324
	157.8	7.97339
	157.9	7.81395
	158	7.69466
	158.1	7.61526
	158.2	7.49636
	158.3	7.37769
	158.4	7.29871
	158.5	7.21983
	158.6	7.18044
	158.7	7.14106
	158.8	7.0624
	158.9	7.0231
	159	6.94459
	159.1	6.90537
	159.2	6.82702
	159.3	6.78788
	159.4	6.70968
	159.5	6.63158
	159.6	6.55358
	159.7	6.47569
	159.8	6.3979
	159.9	6.2814
	160	6.20387
	160.1	6.12643
	160.2	6.0491
	160.3	5.93329
	160.4	5.85621
	160.5	5.77923
	160.6	5.70235
	160.7	5.62557
	160.8	5.51059
	160.9	5.43406
	161	5.31945
	161.1	5.20507
	161.2	5.16699
	161.3	5.16699
	161.4	5.09091
	161.5	5.0529
	161.6	5.01493
	161.7	4.93904
	161.8	4.86325
	161.9	4.78756
	162	4.74976
	162.1	4.67422
	162.2	4.59877
	162.3	4.52342
	162.4	4.44818
	162.5	4.41059
	162.6	4.33548
	162.7	4.29797
	162.8	4.22301
	162.9	4.18557
	163	4.14815
	163.1	4.07338
	163.2	4.03604
	163.3	3.99871
	163.4	3.96141
	163.5	3.92414
	163.6	3.88689
	163.7	3.84966
	163.8	3.77528
	163.9	3.70099
	164	3.6268
	164.1	3.58974
	164.2	3.55271
	164.3	3.47871
	164.4	3.44174
	164.5	3.4048
	164.6	3.33099
	164.7	3.33099
	164.8	3.29412
	164.9	3.25727
	165	3.22045
	165.1	3.18365
	165.2	3.14687
	165.3	3.11012
	165.4	3.11012
	165.5	3.07339
	165.6	3
	165.7	2.9267
	165.8	2.89009
	165.9	2.8535
	166	2.81694
	166.1	2.81694
	166.2	2.74388
	166.3	2.67091
	166.4	2.63446
	166.5	2.59803
	166.6	2.56163
	166.7	2.56163
	166.8	2.52525
	166.9	2.48889
	167	2.48889
	167.1	2.45255
	167.2	2.41624
	167.3	2.37996
	167.4	2.37996
	167.5	2.34369
	167.6	2.30745
	167.7	2.23503
	167.8	2.16271
	167.9	2.09048
	168	2.01834
	168.1	2.01834
	168.2	1.9823
	168.3	1.9823
	168.4	1.94629
	168.5	1.94629
	168.6	1.94629
	168.7	1.9103
	168.8	1.9103
	168.9	1.87433
	169	1.87433
	169.1	1.83838
	169.2	1.80246
	169.3	1.80246
	169.4	1.76656
	169.5	1.73068
	169.6	1.73068
	169.7	1.69483
	169.8	1.69483
	169.9	1.659
	170	1.62319
	170.1	1.62319
	170.2	1.5874
	170.3	1.55164
	170.4	1.5159
	170.5	1.48018
	170.6	1.48018
	170.7	1.44448
	170.8	1.40881
	170.9	1.37315
	171	1.37315
	171.1	1.33752
	171.2	1.30192
	171.3	1.30192
	171.4	1.26633
	171.5	1.23077
	171.6	1.23077
	171.7	1.19523
	171.8	1.15971
	171.9	1.15971
	172	1.12422
	172.1	1.12422
	172.2	1.08874
	172.3	1.05329
	172.4	1.01786
	172.5	0.94707
	172.6	0.87637
	172.7	0.80576
	172.8	0.77048
	172.9	0.73523
	173	0.77048
	173.1	0.80576
	173.2	0.80576
	173.3	0.80576
	173.4	0.80576
	173.5	0.77048
	173.6	0.77048
	173.7	0.77048
	173.8	0.73523
	173.9	0.73523
	174	0.7
	174.1	0.7
	174.2	0.7
	174.3	0.66479
	174.4	0.66479
	174.5	0.62961
	174.6	0.62961
	174.7	0.59444
	174.8	0.59444
	174.9	0.59444
	175	0.5593
	175.1	0.5593
	175.2	0.52418
	175.3	0.48908
	175.4	0.48908
	175.5	0.45401
	175.6	0.41895
	175.7	0.41895
	175.8	0.38392
	175.9	0.38392
	176	0.38392
	176.1	0.34891
	176.2	0.34891
	176.3	0.34891
	176.4	0.31392
	176.5	0.31392
	176.6	0.31392
	176.7	0.27895
	176.8	0.27895
	176.9	0.27895
	177	0.27895
	177.1	0.24401
	177.2	0.24401
	177.3	0.24401
	177.4	0.20909
	177.5	0.20909
	177.6	0.20909
	177.7	0.20909
	177.8	0.20909
	177.9	0.17418
	178	0.17418
	178.1	0.17418
	178.2	0.17418
	178.3	0.17418
	178.4	0.17418
	178.5	0.17418
	178.6	0.17418
	178.7	0.17418
	178.8	0.17418
	178.9	0.17418
	179	0.17418
	179.1	0.1393
	179.2	0.1393
	179.3	0.1393
	179.4	0.1393
	179.5	0.1393
	179.6	0.1393
	179.7	0.10445
	179.8	0.10445
	179.9	0.06961
	180	1.62779e-14
	180.1	1.62779e-14
	180.2	-0.09602
	180.3	-0.09602
	180.4	-0.09602
	180.5	-0.09602
	180.6	-0.19191
	180.7	0.38541
	180.8	1.65278
	180.9	2.34473
	181	2.84314
	181.1	3.14386
	181.2	3.5468
	181.3	3.85049
	181.4	4.46176
	181.5	5.07824
	181.6	5.596
	181.7	6.11748
	181.8	6.53736
	181.9	6.95965
	182	7.27798
	182.1	7.59768
	182.2	7.91878
	182.3	8.24128
	182.4	8.45706
	182.5	8.78191
	182.6	9.10819
	182.7	9.3265
	182.8	9.54545
	182.9	9.76505
	183	9.98529
	183.1	10.2062
	183.2	10.4277
	183.3	10.6499
	183.4	10.8728
	183.5	11.0963
	183.6	11.2083
	183.7	11.4328
	183.8	11.658
	183.9	11.7708
	184	11.997
	184.1	12.2239
	184.2	12.3376
	184.3	12.5655
	184.4	12.6796
	184.5	12.9085
	184.6	13.0233
	184.7	13.1381
	184.8	13.2532
	184.9	13.3684
	185	13.4838
	185.1	13.5994
	185.2	13.7151
	185.3	13.8311
	185.4	13.9472
	185.5	14.0634
	185.6	14.1799
	185.7	14.2965
	185.8	14.4133
	185.9	14.6475
	186	14.7648
	186.1	14.8823
	186.2	15
	186.3	15.1179
	186.4	15.2359
	186.5	15.3542
	186.6	15.4726
	186.7	15.5912
	186.8	15.8289
	186.9	15.948
	187	16.0673
	187.1	16.1868
	187.2	16.3065
	187.3	16.4264
	187.4	16.5464
	187.5	16.6667
	187.6	16.7871
	187.7	17.0285
	187.8	17.1495
	187.9	17.2706
	188	17.392
	188.1	17.5135
	188.2	17.6352
	188.3	17.7571
	188.4	17.8793
	188.5	18.0016
	188.6	18.124
	188.7	18.124
	188.8	18.2467
	188.9	18.3696
	189	18.4926
	189.1	18.6159
	189.2	18.7393
	189.3	18.7393
	189.4	18.8629
	189.5	18.9868
	189.6	18.9868
	189.7	19.1108
	189.8	19.235
	189.9	19.3594
	190	19.3594
	190.1	19.484
	190.2	19.6088
	190.3	19.6088
	190.4	19.7338
	190.5	19.8589
	190.6	19.8589
	190.7	19.9843
	190.8	20.1099
	190.9	20.1099
	191	20.2357
	191.1	20.3616
	191.2	20.3616
	191.3	20.4878
	191.4	20.6142
	191.5	20.6142
	191.6	20.7407
	191.7	20.8675
	191.8	20.8675
	191.9	20.9945
	192	21.1216
	192.1	21.1216
	192.2	21.249
	192.3	21.3766
	192.4	21.3766
	192.5	21.5043
	192.6	21.6323
	192.7	21.6323
	192.8	21.7605
	192.9	21.8889
	193	21.8889
	193.1	22.0175
	193.2	22.1463
	193.3	22.1463
	193.4	22.2753
	193.5	22.4045
	193.6	22.4045
	193.7	22.5339
	193.8	22.5339
	193.9	22.6635
	194	22.7933
	194.1	22.7933
	194.2	22.9233
	194.3	22.9233
	194.4	23.0536
	194.5	23.0536
	194.6	23.184
	194.7	23.184
	194.8	23.3147
	194.9	23.3147
	195	23.4455
	195.1	23.5766
	195.2	23.5766
	195.3	23.7079
	195.4	23.7079
	195.5	23.8394
	195.6	23.8394
	195.7	23.9711
	195.8	23.9711
	195.9	24.103
	196	24.103
	196.1	24.2351
	196.2	24.2351
	196.3	24.3675
	196.4	24.3675
	196.5	24.5
	196.6	24.5
	196.7	24.6328
	196.8	24.6328
	196.9	24.7658
	197	24.7658
	197.1	24.8989
	197.2	24.8989
	197.3	25.0324
	197.4	25.0324
	197.5	25.166
	197.6	25.166
	197.7	25.2998
	197.8	25.2998
	197.9	25.4339
	198	25.4339
	198.1	25.5682
	198.2	25.5682
	198.3	25.7027
	198.4	25.7027
	198.5	25.8374
	198.6	25.8374
	198.7	25.9723
	198.8	25.9723
	198.9	25.9723
	199	26.1075
	199.1	26.1075
	199.2	26.2429
	199.3	26.2429
	199.4	26.3785
	199.5	26.3785
	199.6	26.3785
	199.7	26.5143
	199.8	26.5143
[truncated: 1,002 more rows]

## Sheet: 3f
Figure 3f	Time (day)	Response (%)	Relative Deviation (%)
	1	30.1	0.82
	2	27.4	-9.72
	5	29.6	2.47
	10	32.9	8.4
	15	30.8	1.48
	20	31.3	3.113

## Sheet: 3g
Figure 3g	Temperature (°C)	Response (%)
	25	31
	50	53
	100	113
	150	33
	200	30

## Sheet: 3h
Figure 3h	Humidity (%)	Response (%)
	10	31
	34	40
	54	23
	76	11
	98	0

## Sheet: 3i
Figure 3i		Response-1 (%)	Response-2 (%)	Response-3 (%)	Average Response (%)	SD
	virgin PET	2615	2720	2429	2588	147.367
	PET bottle	2451	2244	2457	2384	121.281
	PET sheet	2426	2180	2213	2273	133.525
	PET plate	2474	2889	2578	2647	215.933
	PET fiber	2575	2750	2757	2694	103.116
