# Supplementary material for: Mechanochemically functionalized waste plastics for NO2 sensing
Source: Nat Commun. 2026 Apr 25;17:5745. doi: 10.1038/s41467-026-72492-8 (PMC13324026; doi:10.1038/s41467-026-72492-8)
Supplement: Supplementary file 7 — Source Data [file 41467_2026_72492_MOESM7_ESM.zip › Source Data/Figure 4.xlsx]

## Sheet: 4a
Figure 4a	Adsorption								Desorption
		0 min	1 min	2 min	3 min	4 min	5 min		1min	5min	10min	20min	30min
	649.921	0.02116	-0.000719736	-0.00197	0.00522	0.00741	0.00222		0.01663	-0.0112	0.00948	0.00451	-0.00953
	651.849	0.0167	-0.00139	-0.00161	0.00445	0.00596	0.00188		0.01252	-0.0096	0.00816	0.00225	0.01801
	653.778	0.01257	-0.00198	-0.00131	0.00376	0.00459	0.00155		0.00873	-0.00817	0.00688	0.000179249	0.02555
	655.706	0.00878	-0.00249	-0.00107	0.00313	0.00331	0.00125		0.00525	-0.00692	0.00564	-0.0017	0.00040054
	657.635	0.00533	-0.00292	-0.000888988	0.00259	0.00211	0.000964036		0.00209	-0.00583	0.00443	-0.00339	-0.00775
	659.563	0.00222	-0.00327	-0.000763481	0.00211	0.00101	0.000697119		-0.000761637	-0.00492	0.00326	-0.00488	0.000473528
	661.492	-0.00054686	-0.00354	-0.000695584	0.00172	-1.26297e-05	0.000448829		-0.00329	-0.00418	0.00213	-0.00619	-0.00281
	663.42	-0.00298	-0.00373	-0.000685296	0.00139	-0.000945383	0.000219165		-0.00551	-0.00361	0.00103	-0.0073	-0.00575
	665.349	-0.00507	-0.00383	-0.000732618	0.00114	-0.00179	8.12767e-06		-0.00741	-0.00321	-2.74987e-05	-0.00823	-0.00123
	667.278	-0.00682	-0.00386	-0.000837549	0.000971357	-0.00255	-0.000184283		-0.009	-0.00299	-0.00105	-0.00896	0.00215
	669.206	-0.00823	-0.0038	-0.001	0.000872797	-0.00322	-0.000358068		-0.01028	-0.00293	-0.00204	-0.0095	0.00671
	671.135	-0.01006	-0.0041	-0.00165	0.00139	-0.00426	-0.00195		-0.01176	-0.00335	-0.00488	-0.01065	0.00707
	673.063	-0.01028	-0.0025	-0.00156	0.00312	-0.00402	-0.00202		-0.01152	-0.00343	-0.00624	-0.01028	0.00497
	674.992	-0.01012	-0.000630224	-0.00227	0.00466	-0.00485	-0.00168		-0.01154	-0.00363	-0.00624	-0.00947	-3.74288e-05
	676.92	-0.01086	-0.000133725	-0.00332	0.00499	-0.00584	-0.00215		-0.01222	-0.00443	-0.0065	-0.00932	-0.01972
	678.849	-0.01198	0.000423192	-0.00436	0.00489	-0.00568	-0.00275		-0.01205	-0.0052	-0.00724	-0.00902	-0.02094
	680.778	-0.0124	0.000801528	-0.005	0.00395	-0.00555	-0.00317		-0.01132	-0.00654	-0.0078	-0.00873	-0.00228
	682.706	-0.01201	0.000456768	-0.00538	0.00255	-0.00552	-0.00367		-0.0105	-0.00808	-0.00831	-0.00884	0.00651
	684.635	-0.01145	0.000275477	-0.00576	0.00104	-0.00499	-0.0046		-0.00967	-0.00868	-0.00864	-0.0086	0.00975
	686.563	-0.01108	-0.000313349	-0.00635	-0.00115	-0.00534	-0.00565		-0.0088	-0.00864	-0.00887	-0.00851	0.00429
	688.492	-0.00932	-0.000607521	-0.00622	-0.00323	-0.00607	-0.00526		-0.00805	-0.00826	-0.00868	-0.0087	0.00292
	690.42	-0.00649	0.000200047	-0.00513	-0.00379	-0.0054	-0.00363		-0.00624	-0.00714	-0.00779	-0.00773	-0.000329876
	692.349	-0.00383	0.000431495	-0.00351	-0.00444	-0.00438	-0.00201		-0.00397	-0.00597	-0.00681	-0.00609	-0.00685
	694.277	-0.000950468	1.92895e-05	-0.00159	-0.00534	-0.00284	7.9705e-05		-0.00177	-0.00475	-0.00529	-0.00397	-0.00436
	696.206	0.00227	-0.000225501	-0.000193992	-0.0059	-0.000759539	0.00241		0.000770858	-0.00353	-0.00349	-0.00164	-0.00258
	698.134	0.000733444	-0.000854436	-0.0015	-0.00619	-0.00163	0.000696361		-0.000172012	-0.00346	-0.00377	-0.00261	-0.00573
	700.063	-0.0025	-0.000983894	-0.00325	-0.00563	-0.00294	-0.00214		-0.00245	-0.00335	-0.00426	-0.00486	-0.00652
	701.991	-0.00223	-0.000923083	-0.00331	-0.00441	-0.00219	-0.00259		-0.0029	-0.00243	-0.0037	-0.00528	-0.00506
	703.92	-0.00158	-0.00136	-0.00318	-0.00362	-0.00175	-0.00285		-0.0039	-0.00201	-0.00403	-0.00475	-0.00627
	705.849	-0.00101	-0.00259	-0.00318	-0.00329	-0.00239	-0.0026		-0.00594	-0.00243	-0.00496	-0.00453	-0.00352
	707.777	-0.000274208	-0.00355	-0.00281	-0.00271	-0.0026	-0.00178		-0.0075	-0.00257	-0.00516	-0.00457	0.00125
	709.706	0.000682583	-0.004	-0.00202	-0.00156	-0.00243	-0.0013		-0.00856	-0.00236	-0.00502	-0.00444	0.00244
	711.634	0.000772546	-0.0044	-0.00206	-0.000545971	-0.00294	-0.00105		-0.00957	-0.00242	-0.00535	-0.00444	0.000645432
	713.563	0.000324729	-0.00511	-0.00291	-0.000211189	-0.00376	-0.00111		-0.01049	-0.00254	-0.00589	-0.00448	-0.00299
	715.491	0.000528673	-0.00524	-0.00324	-0.000114087	-0.00367	-0.00164		-0.01085	-0.00258	-0.00623	-0.0045	-0.00825
	717.42	0.00129	-0.00493	-0.00263	0.0002192	-0.00277	-0.00199		-0.01044	-0.00249	-0.00586	-0.00416	-0.00299
	719.348	0.00114	-0.00509	-0.00176	0.00018468	-0.00235	-0.00231		-0.01005	-0.00284	-0.00552	-0.00432	2.13695e-06
	721.277	0.000687465	-0.0048	-0.00108	-0.000161003	-0.0024	-0.00298		-0.00893	-0.00297	-0.00553	-0.00473	0.00294
	723.206	0.000739331	-0.00387	-0.000722057	-0.000498613	-0.00268	-0.00392		-0.00727	-0.00274	-0.00531	-0.00496	0.0067
	725.134	0.0011	-0.00325	-0.000540541	-0.000825791	-0.003	-0.00442		-0.00548	-0.00273	-0.00501	-0.005	-0.00477
	727.063	0.00136	-0.00273	-0.000324756	-0.00109	-0.00284	-0.00407		-0.00354	-0.00339	-0.00504	-0.00477	-0.01003
	728.991	0.00147	-0.003	-0.000395268	-0.00154	-0.00226	-0.00405		-0.0023	-0.00373	-0.00409	-0.0042	-0.00374
	730.92	0.00154	-0.00378	-0.000797073	-0.00234	-0.0016	-0.00484		-0.00155	-0.00336	-0.00225	-0.00361	-0.000402278
	732.848	0.00206	-0.00356	-0.000976631	-0.00269	-0.000803146	-0.00511		-0.00039071	-0.00234	-0.000369961	-0.00275	0.000986156
	734.777	0.00262	-0.0031	-0.00142	-0.00294	-0.000349869	-0.00507		0.000685232	-0.00115	0.00105	-0.0021	-0.000817996
	736.705	0.00258	-0.00334	-0.00224	-0.00349	-0.000634019	-0.00555		0.000155214	-0.000466115	0.00153	-0.0027	-0.00636
	738.634	0.00259	-0.00346	-0.00284	-0.00351	-0.000539551	-0.00571		-0.000339317	7.88117e-05	0.00196	-0.00297	-0.00637
	740.562	0.00289	-0.00333	-0.00285	-0.00338	-6.33864e-05	-0.00534		-0.000307205	0.00049326	0.00246	-0.0024	-0.00425
	742.491	0.00263	-0.00345	-0.00283	-0.00379	-0.000489112	-0.00502		-0.00128	0.000571211	0.00249	-0.00205	0.000242873
	744.42	0.00237	-0.00341	-0.00306	-0.00434	-0.00114	-0.00456		-0.00248	0.000419672	0.00239	-0.00195	0.00247
	746.348	0.00237	-0.00326	-0.00326	-0.00445	-0.00147	-0.00425		-0.00351	9.06845e-05	0.00215	-0.00208	-0.000698643
	748.277	0.0024	-0.00344	-0.00346	-0.00437	-0.00201	-0.00411		-0.00451	-0.00018795	0.00145	-0.00217	-0.00381
	750.205	0.00206	-0.00364	-0.00398	-0.0042	-0.00266	-0.00366		-0.00522	-0.000534965	0.000559067	-0.00227	-0.00485
	752.134	0.00219	-0.00343	-0.0041	-0.00366	-0.0027	-0.00298		-0.00526	-0.000411889	-0.000207281	-0.00204	-0.00209
	754.062	0.0031	-0.00266	-0.00324	-0.00276	-0.00211	-0.0021		-0.00474	3.02538e-05	-0.000914166	-0.00158	0.000134151
	755.991	0.00367	-0.00193	-0.00206	-0.00203	-0.00182	-0.00123		-0.00407	0.000250026	-0.00142	-0.00116	-0.00122
	757.919	0.00304	-0.00167	-0.00167	-0.00196	-0.00221	-0.000973066		-0.00383	-0.000122685	-0.00208	-0.00161	-0.00381
	759.848	0.00262	-0.000951899	-0.00148	-0.0018	-0.0025	-0.000785708		-0.00335	-0.000415798	-0.00256	-0.00201	-0.00712
	761.777	0.00279	0.000162858	-0.000724695	-0.00128	-0.00211	-4.59511e-05		-0.00277	-0.000660472	-0.00261	-0.00178	-0.00186
	763.705	0.00292	0.0006908	-3.53782e-05	-0.00105	-0.00143	0.000931066		-0.00231	-0.00109	-0.00278	-0.00152	0.00234
	765.634	0.00285	0.000793345	0.000383744	-0.00112	-0.00124	0.00169		-0.00189	-0.00149	-0.00302	-0.00134	0.000812579
	767.562	0.00304	0.000588238	0.000531302	-0.00129	-0.00129	0.00128		-0.00191	-0.0012	-0.00228	-0.000984686	0.00074402
	769.491	0.0029	0.000346865	0.000550197	-0.00154	-0.0013	0.000410612		-0.00202	-0.000866342	-0.00143	-0.000741575	0.0007717
	771.419	0.00227	-1.91944e-05	0.000563782	-0.00183	-0.00166	-0.000201093		-0.00206	-0.00113	-0.00138	-0.000834545	-0.00199
	773.348	0.00145	-0.000608525	0.000384789	-0.00228	-0.00245	-0.00108		-0.00252	-0.00174	-0.0016	-0.00107	-0.00418
	775.276	0.000922155	-0.00102	-0.000112337	-0.00291	-0.00303	-0.00196		-0.00342	-0.00255	-0.00157	-0.00126	-0.00383
	777.205	0.000577327	-0.00149	-0.000746824	-0.00348	-0.00345	-0.00261		-0.00432	-0.00337	-0.00136	-0.00129	0.000632936
	779.133	0.000199168	-0.00232	-0.0013	-0.00437	-0.00415	-0.00319		-0.00517	-0.00423	-0.00139	-0.00123	0.000413892
	781.062	-0.000328454	-0.00341	-0.0021	-0.00556	-0.00525	-0.00392		-0.00624	-0.00515	-0.00174	-0.00126	-0.00629
	782.99	-0.000596838	-0.00434	-0.00329	-0.00666	-0.00618	-0.00486		-0.00716	-0.00617	-0.00212	-0.00154	-0.00498
	784.919	-0.000491277	-0.00514	-0.00448	-0.00757	-0.00685	-0.00587		-0.00784	-0.0071	-0.00253	-0.00183	-0.00319
	786.848	-0.000309504	-0.006	-0.00553	-0.00833	-0.00755	-0.00673		-0.00843	-0.00757	-0.00305	-0.00204	-0.00475
	788.776	-0.000275073	-0.00688	-0.00665	-0.00891	-0.00824	-0.0077		-0.00904	-0.00785	-0.00348	-0.00229	-0.00697
	790.705	-0.000194626	-0.00771	-0.00759	-0.00924	-0.00885	-0.00867		-0.00938	-0.00794	-0.00367	-0.0025	0.000564947
	792.633	2.83959e-05	-0.00838	-0.00804	-0.00932	-0.00918	-0.0095		-0.00963	-0.00777	-0.00375	-0.00269	0.00675
	794.562	2.58886e-05	-0.00903	-0.00848	-0.00939	-0.00947	-0.01058		-0.01008	-0.00755	-0.00379	-0.00299	-0.00227
	796.49	-2.40259e-05	-0.00932	-0.00906	-0.00915	-0.00976	-0.01148		-0.01061	-0.00708	-0.00349	-0.00307	-0.0067
	798.419	0.000326702	-0.00913	-0.00912	-0.00882	-0.00972	-0.0115		-0.01043	-0.00682	-0.00324	-0.00293	-0.0077
	800.347	0.000686634	-0.00901	-0.00872	-0.00882	-0.00976	-0.01122		-0.00966	-0.00693	-0.00339	-0.00308	-0.00788
	802.276	0.000864627	-0.00948	-0.00878	-0.00923	-0.01027	-0.01138		-0.00905	-0.00715	-0.00374	-0.00369	-0.00613
	804.205	0.00103	-0.00983	-0.00895	-0.00955	-0.01083	-0.01163		-0.00877	-0.0075	-0.004	-0.00423	-0.00353
	806.133	0.000788293	-0.01008	-0.00877	-0.00987	-0.01106	-0.01195		-0.00918	-0.00805	-0.00451	-0.00476	-0.00517
	808.062	0.00027498	-0.01044	-0.0084	-0.01006	-0.01102	-0.01185		-0.0098	-0.00855	-0.00501	-0.00532	-0.00596
	809.99	-0.00021208	-0.01097	-0.00816	-0.01014	-0.01114	-0.0116		-0.01018	-0.00907	-0.00539	-0.00594	-0.00374
	811.919	-0.000564072	-0.01119	-0.00814	-0.01031	-0.01115	-0.01144		-0.0104	-0.0095	-0.00558	-0.00649	-0.00523
	813.847	-0.000356928	-0.01119	-0.00798	-0.01056	-0.01069	-0.01127		-0.01055	-0.0095	-0.00573	-0.00668	-0.00652
	815.776	-0.000402148	-0.01136	-0.00795	-0.01113	-0.01035	-0.01122		-0.01049	-0.00955	-0.00618	-0.00676	-0.00998
	817.704	-0.00073253	-0.01145	-0.00815	-0.01161	-0.01	-0.01088		-0.01031	-0.00966	-0.00696	-0.00658	-0.00977
	819.633	-0.000773293	-0.0111	-0.00825	-0.01144	-0.0096	-0.01		-0.00991	-0.00949	-0.00749	-0.00619	-0.00897
	821.562	-0.000582525	-0.01073	-0.00822	-0.01106	-0.00922	-0.00929		-0.00904	-0.00909	-0.00769	-0.0061	-0.01384
	823.49	-0.000342484	-0.01012	-0.00794	-0.01045	-0.00851	-0.00838		-0.00829	-0.00873	-0.00771	-0.00566	-0.01571
	825.419	-0.000619233	-0.00915	-0.00766	-0.00978	-0.0077	-0.00721		-0.008	-0.00837	-0.0074	-0.00491	-0.00639
	827.347	-0.00325	-0.00748	-0.00831	-0.01018	-0.00771	-0.00638		-0.00801	-0.00857	-0.00739	-0.00492	-0.00233
	829.276	-0.00326	-0.00563	-0.00723	-0.00858	-0.00615	-0.00516		-0.00691	-0.00686	-0.00594	-0.00406	-0.00131
	831.204	0.000959941	-0.00407	-0.00383	-0.00425	-0.00235	-0.00349		-0.00471	-0.00299	-0.00264	-0.00181	-0.000768113
	833.133	0.00455	-0.00293	-0.000869707	-0.000623361	0.000834458	-0.00219		-0.00253	0.000780849	-0.000229664	0.000189956	-0.00189
	835.061	0.00712	-0.00208	0.00133	0.00215	0.00332	-0.00151		-0.000330204	0.00402	0.000860371	0.00171	0.000852735
	836.99	0.00923	-0.00154	0.00318	0.00423	0.00575	-0.00139		0.00168	0.00569	0.00112	0.00225	0.000988515
	838.918	0.01154	-0.0009278	0.00485	0.00609	0.00779	-0.00135		0.00337	0.00669	0.002	0.00254	-0.00104
	840.847	0.01338	-0.000169591	0.00605	0.00791	0.00944	-0.00129		0.00436	0.00736	0.00322	0.00256	-2.91618e-05
	842.775	0.01432	0.000295376	0.00674	0.00915	0.01071	-0.00132		0.00439	0.00739	0.00369	0.00201	0.00185
	844.704	0.01459	0.000562299	0.00756	0.00976	0.01143	-0.000976249		0.00408	0.0073	0.00353	0.00151	0.00256
	846.633	0.01481	0.000977141	0.00802	0.01045	0.01171	-0.000586776		0.0041	0.0076	0.00378	0.00145	0.012
	848.561	0.01468	0.00151	0.00783	0.01076	0.01189	-0.000493396		0.00445	0.00778	0.00438	0.00172	0.00286
	850.49	0.01444	0.00186	0.00747	0.01041	0.01186	-0.00039142		0.00455	0.00738	0.00464	0.00185	-0.01333
	852.418	0.01392	0.00168	0.00705	0.00948	0.01096	-0.000577514		0.00423	0.0065	0.00427	0.00153	-0.00203
	854.347	0.01267	0.00112	0.00617	0.00818	0.00942	-0.000866881		0.00391	0.0054	0.00404	0.00129	0.01142
	856.275	0.01112	0.000729337	0.005	0.00718	0.00793	-0.000515166		0.00367	0.00436	0.00386	0.0013	0.0042
	858.204	0.00901	0.000687982	0.00401	0.00625	0.00623	0.000367669		0.00357	0.00327	0.0037	0.00111	-0.0019
	860.132	0.00635	0.000434442	0.00288	0.00466	0.00439	0.000990416		0.0032	0.00198	0.00344	0.000740199	0.00672
	862.061	0.00373	0.00019348	0.00158	0.00276	0.00237	0.00154		0.00204	0.000147835	0.00321	0.000488175	0.01225
	863.99	0.00071259	0.000257273	-1.48366e-05	0.00045445	8.0571e-05	0.00195		0.000521252	-0.00174	0.00291	-0.000214939	0.00806
	865.918	-0.00191	0.000444158	-0.00126	-0.0017	-0.00168	0.00214		-0.000682354	-0.0029	0.00285	-0.00129	0.00569
	867.847	9.3898e-05	0.000229032	-8.28629e-05	-0.000972695	-0.00108	0.00263		-0.000406856	-0.00157	0.00427	-0.000532212	0.00234
	869.775	0.0031	-0.000131442	0.00156	0.000432147	-9.47113e-05	0.00281		0.000330786	4.10873e-05	0.00526	0.000648864	-0.00244
	871.704	0.00299	-0.000540313	0.00158	-0.000156954	-0.000591603	0.00203		0.00051803	0.000125364	0.00405	0.0005052	-0.00418
	873.632	0.00269	-0.000981613	0.00117	-0.00077015	-0.00106	0.000863612		0.000490041	-0.000212313	0.00277	0.000162661	-0.00266
	875.561	0.00289	-0.00119	0.00102	-0.000851267	-0.00111	1.58584e-05		-0.000130617	-0.00119	0.00253	-0.00010976	-0.00576
	877.489	0.00328	-0.00106	0.00098897	-0.000638515	-0.00118	-0.000390604		-0.000578999	-0.00199	0.00278	-0.000458776	-0.00637
	879.418	0.003	-0.000946872	0.000585641	-0.000640555	-0.00125	-0.000973163		-0.00129	-0.00247	0.00224	-0.00118	-0.00474
	881.346	0.00245	-0.00128	6.05579e-05	-0.0012	-0.00152	-0.00169		-0.00234	-0.00278	0.00109	-0.00192	-0.00275
	883.275	0.00208	-0.00151	1.36166e-05	-0.00166	-0.00182	-0.0018		-0.003	-0.00244	2.76147e-06	-0.00221	0.00163
	885.204	0.0023	-0.00105	0.000359734	-0.00109	-0.00126	-0.00157		-0.00314	-0.00144	-0.000314822	-0.00205	0.00415
	887.132	0.00258	-0.00034367	0.000978436	-0.000444934	-0.000154536	-0.00097914		-0.0028	-0.000642921	-3.32196e-05	-0.00161	-0.00344
	889.061	0.00287	-0.000212346	0.00166	9.73507e-05	0.000151573	-0.000383515		-0.00255	-0.000216011	0.000215374	-0.00145	-0.00965
	890.989	0.00338	-2.48741e-05	0.0024	0.000817259	0.000254488	0.000174107		-0.00209	0.000527044	0.000532059	-0.00121	-0.01173
	892.918	0.00406	0.000579719	0.00315	0.00185	0.00125	0.00106		-0.000973743	0.00152	0.00113	-0.000322569	-0.01248
	894.846	0.00445	0.00144	0.00358	0.00264	0.0024	0.00204		0.000259498	0.00215	0.00151	0.000228146	-0.00637
	896.775	0.00443	0.00217	0.00373	0.00309	0.00313	0.00271		0.00133	0.00209	0.0018	0.000223079	-0.00268
	898.703	0.0042	0.00215	0.00344	0.00301	0.00322	0.00308		0.00163	0.00202	0.00164	0.0001082	0.000395924
	900.632	0.00411	0.0018	0.00324	0.00277	0.00285	0.0033		0.00122	0.00224	0.0016	0.000177486	0.00209
	902.561	0.00387	0.00173	0.00303	0.0025	0.00277	0.00355		0.000716594	0.00252	0.00175	0.000424054	0.00224
	904.489	0.00372	0.00192	0.00278	0.00237	0.00298	0.00344		0.000351684	0.00283	0.0019	0.000808923	0.0023
	906.418	0.00379	0.00228	0.00263	0.00252	0.00278	0.00302		0.000406842	0.00329	0.00209	0.0016	0.00405
	908.346	0.00382	0.00219	0.00246	0.00232	0.002	0.00231		0.000297114	0.00336	0.0023	0.00205	0.0072
	910.275	0.00369	0.00153	0.00202	0.0016	0.000864714	0.00119		-0.000316841	0.00277	0.00236	0.00185	0.00473
	912.203	0.00357	0.000826565	0.0016	0.00101	-0.000125482	0.000322496		-0.00126	0.00224	0.0025	0.00189	5.78926e-05
	914.132	0.00297	0.000175268	0.00115	0.000316414	-0.000987061	-0.000482277		-0.00249	0.00154	0.00245	0.0018	-0.00153
	916.06	0.00213	-0.000368387	0.000416894	-0.000683727	-0.00193	-0.00146		-0.00348	0.000829778	0.0019	0.00108	0.000179528
	917.989	0.00153	-0.000940662	-0.000327671	-0.00188	-0.00291	-0.00236		-0.00441	0.000423652	0.00119	0.000244443	0.00377
	919.917	0.00112	-0.00156	-0.000482392	-0.00286	-0.00373	-0.00321		-0.00519	0.000340562	0.000637624	-0.000349542	0.00243
	921.846	0.000816595	-0.00207	-0.000195379	-0.00339	-0.00411	-0.00379		-0.00578	0.00044794	0.000355741	-0.000893439	0.00117
	923.774	0.000731083	-0.00225	0.000184668	-0.00347	-0.00401	-0.00385		-0.00599	0.000396692	0.000391411	-0.0012	0.00232
	925.703	0.000662867	-0.0024	0.000417283	-0.00361	-0.00397	-0.00378		-0.00571	0.000224201	0.000595837	-0.00126	-0.000741225
	927.632	0.00106	-0.00214	0.000906584	-0.00333	-0.00378	-0.00346		-0.00479	0.000457921	0.00112	-0.000852967	-0.00171
	929.56	0.00149	-0.00179	0.00116	-0.00326	-0.00334	-0.00299		-0.00387	0.000413323	0.00116	-0.000714219	-0.000523029
	931.489	0.00127	-0.0021	0.000738614	-0.00389	-0.00306	-0.00297		-0.00348	-0.000511196	0.000545724	-0.00136	-0.00227
	933.417	0.000827644	-0.00267	-1.66246e-06	-0.00465	-0.00305	-0.00296		-0.00325	-0.00152	0.000166682	-0.00254	-0.00108
	935.346	0.00050272	-0.00338	-0.000681495	-0.00513	-0.00322	-0.00287		-0.00292	-0.00235	-0.000259209	-0.00367	0.00209
	937.274	-7.50965e-05	-0.00428	-0.00139	-0.00554	-0.00364	-0.00282		-0.00316	-0.00273	-0.00137	-0.00371	0.000512033
	939.203	-0.000210252	-0.00482	-0.0016	-0.00556	-0.00366	-0.0027		-0.00337	-0.00265	-0.00199	-0.00279	-0.00366
	941.131	3.30077e-05	-0.00491	-0.00153	-0.00519	-0.00322	-0.00258		-0.00306	-0.00264	-0.00216	-0.00173	-0.00484
	943.06	9.2023e-05	-0.00502	-0.00172	-0.00472	-0.00318	-0.0027		-0.00281	-0.00307	-0.00245	-0.0011	-0.00305
	944.989	0.000286437	-0.00523	-0.00212	-0.00453	-0.00364	-0.0027		-0.00295	-0.00353	-0.00254	-0.000543435	-0.00187
	946.917	0.000651169	-0.00538	-0.00237	-0.00461	-0.00397	-0.00249		-0.00327	-0.00394	-0.00253	5.99525e-05	-0.00789
	948.846	0.000877462	-0.00532	-0.00247	-0.0046	-0.00398	-0.00229		-0.00354	-0.00426	-0.00274	0.000369409	-0.0075
	950.774	0.0011	-0.00516	-0.00228	-0.0044	-0.00386	-0.00206		-0.00368	-0.00424	-0.00291	0.000645318	-0.0014
	952.703	0.0011	-0.0051	-0.00218	-0.00449	-0.00405	-0.00217		-0.00383	-0.00431	-0.00298	0.000770326	-0.0014
	954.631	0.00128	-0.00492	-0.00209	-0.00474	-0.00427	-0.00247		-0.00401	-0.00437	-0.00284	0.000896112	0.00012301
	956.56	0.0017	-0.00481	-0.00196	-0.00491	-0.00429	-0.00297		-0.00423	-0.00415	-0.0026	0.00105	0.00123
	958.488	0.00201	-0.00476	-0.00167	-0.00488	-0.00413	-0.00371		-0.00444	-0.00377	-0.00223	0.00119	-0.000955971
	960.417	0.00208	-0.00482	-0.00151	-0.00483	-0.00396	-0.00424		-0.00452	-0.00356	-0.00172	0.00131	-0.00708
	962.346	0.00213	-0.00492	-0.00169	-0.00488	-0.00404	-0.00449		-0.00446	-0.00349	-0.00124	0.00142	-0.0076
	964.274	0.00212	-0.00489	-0.0018	-0.0049	-0.00409	-0.00487		-0.00415	-0.0031	-0.000891905	0.0014	-0.00287
	966.203	0.00172	-0.00475	-0.00161	-0.00478	-0.00413	-0.00546		-0.00365	-0.00255	-0.000923431	0.00101	-0.0022
	968.131	0.000777415	-0.00528	-0.00196	-0.00514	-0.00434	-0.00592		-0.00408	-0.00304	-0.00132	-0.00012756	-0.00301
	970.06	0.000131205	-0.00582	-0.00254	-0.00524	-0.00426	-0.00585		-0.00474	-0.00382	-0.00139	-0.0013	-0.00283
	971.988	-0.000237676	-0.00569	-0.00259	-0.00459	-0.00356	-0.00518		-0.00461	-0.00391	-0.000873822	-0.00207	-0.000940131
	973.917	-0.000672038	-0.00538	-0.00225	-0.0039	-0.00297	-0.00457		-0.00417	-0.00383	-0.000575332	-0.00235	-3.77815e-05
	975.845	-0.000902815	-0.00481	-0.00161	-0.00298	-0.00249	-0.00379		-0.00361	-0.00358	-0.000436366	-0.00174	-0.000353179
	977.774	-0.000872927	-0.00394	-0.000637907	-0.00175	-0.00144	-0.00248		-0.00266	-0.00301	-6.17179e-05	-0.000992699	-0.0021
	979.702	-0.00082881	-0.00298	0.000447399	-0.000353084	-0.000240402	-0.000800223		-0.00141	-0.00243	0.000381403	-0.000483635	-0.00367
	981.631	-0.000856618	-0.00201	0.00121	0.00109	0.000636199	0.000979218		-0.000435951	-0.00199	0.00058971	-0.000282751	-0.00305
	983.559	-0.000783934	-0.000934901	0.00211	0.00237	0.00169	0.00291		0.00051209	-0.00115	0.000770001	-8.21743e-05	-0.00131
	985.488	-0.000537566	0.000327902	0.00346	0.00366	0.00311	0.0048		0.00186	-8.68665e-05	0.001	0.000397428	-0.000328307
	987.417	-0.000174769	0.00141	0.00465	0.00483	0.00426	0.00626		0.00288	0.000685864	0.00128	0.000629992	-0.00143
	989.345	0.000434255	0.00224	0.00566	0.00545	0.00487	0.00696		0.00344	0.00143	0.00161	0.000809361	-0.00413
	991.274	0.000749122	0.00246	0.00619	0.00514	0.00483	0.00692		0.00343	0.00185	0.0018	0.000905233	-0.00113
	993.202	0.000970965	0.00208	0.00621	0.0043	0.00439	0.0063		0.00292	0.00181	0.00179	0.000951396	0.000181774
	995.131	0.00203	0.00207	0.00594	0.00348	0.004	0.00546		0.00279	0.00172	0.00181	0.00158	-0.00513
	997.059	0.00524	0.00414	0.00596	0.00306	0.00408	0.00528		0.00393	0.00199	0.00288	0.00357	-0.00358
	998.988	0.00554	0.00339	0.00484	0.00179	0.00263	0.00389		0.00308	0.00134	0.00265	0.00352	-0.00316
	1000.92	0.00223	-0.000915491	0.0025	-0.000532233	-0.000348684	0.000958574		-0.00012233	-0.000327116	0.000677725	0.00104	-0.000685061
	1002.85	-0.000910527	-0.00455	0.000566347	-0.00257	-0.00269	-0.00166		-0.00299	-0.00149	-0.000910261	-0.00105	0.00233
	1004.77	-0.00358	-0.00732	-0.000662616	-0.00383	-0.00442	-0.00358		-0.00529	-0.0023	-0.00173	-0.00243	-0.00126
	1006.7	-0.0058	-0.00965	-0.00193	-0.00485	-0.0061	-0.00501		-0.00752	-0.00352	-0.00215	-0.00344	-0.00196
	1008.63	-0.00776	-0.01178	-0.00324	-0.00586	-0.00758	-0.00645		-0.0095	-0.00478	-0.00259	-0.00409	-0.00355
	1010.56	-0.00955	-0.01344	-0.00415	-0.00674	-0.00869	-0.0076		-0.01084	-0.00569	-0.00298	-0.00461	-0.00272
	1012.49	-0.01096	-0.01481	-0.00477	-0.0076	-0.00982	-0.00834		-0.01181	-0.00634	-0.00345	-0.00502	-0.000203449
	1014.42	-0.01163	-0.01548	-0.00498	-0.00795	-0.01046	-0.00847		-0.01222	-0.00644	-0.00366	-0.00496	-0.0074
	1016.35	-0.01183	-0.01553	-0.00487	-0.0077	-0.01026	-0.00814		-0.01205	-0.00617	-0.00375	-0.00457	-0.00963
	1018.27	-0.01169	-0.01507	-0.00444	-0.00702	-0.00949	-0.00749		-0.01141	-0.00579	-0.00371	-0.00406	-0.01827
	1020.2	-0.01132	-0.01408	-0.00375	-0.00591	-0.00831	-0.00647		-0.01056	-0.00525	-0.0035	-0.00355	0.0025
	1022.13	-0.01036	-0.01245	-0.00246	-0.00454	-0.00654	-0.00488		-0.00902	-0.00408	-0.00287	-0.00263	0.00241
	1024.06	-0.0087	-0.01036	-0.00087956	-0.0032	-0.0045	-0.00332		-0.00711	-0.00264	-0.00192	-0.00143	0.00159
	1025.99	-0.00675	-0.00831	0.000276213	-0.00225	-0.00296	-0.00225		-0.00559	-0.00154	-0.00114	-0.000497015	6.71972e-05
	1027.92	-0.0044	-0.00652	0.00142	-0.00168	-0.00152	-0.00131		-0.00386	-0.000459596	-0.000233174	0.000615119	0.000919349
	1029.85	-0.00198	-0.00469	0.00226	-0.00132	-0.000300844	-0.000529701		-0.00215	6.8603e-05	0.000674302	0.00183	-0.000413508
	1031.77	0.000626628	-0.00209	0.0026	-0.000691862	0.000702617	0.000111774		-0.000355933	0.000303377	0.00151	0.00315	0.00196
	1033.7	0.00374	0.00124	0.00293	0.000298519	0.00178	0.00116		0.00163	0.000853048	0.00251	0.00462	0.00227
	1035.63	0.00604	0.00377	0.0031	0.00101	0.00244	0.00208		0.00278	0.00123	0.00312	0.00519	-0.00104
	1037.56	0.00389	0.00197	0.00212	0.000502286	0.00142	0.00104		0.0012	0.000337706	0.00204	0.00311	-0.00168
	1039.49	0.00111	-0.000253528	0.00105	-0.000135399	0.00023446	-0.000218426		-0.00044387	-0.000634797	0.00109	0.00108	0.00108
	1041.42	0.000922705	0.000103501	0.000833973	-4.57624e-05	5.07738e-05	-0.00025248		-0.000400687	-0.000793098	0.00146	0.000964684	-0.00073927
	1043.34	0.000958776	0.00054424	0.00069179	0.000205895	-0.000213985	-0.000338291		-0.000236246	-0.00101	0.00177	0.00103	-0.00349
	1045.27	0.000815984	0.000492884	0.000383414	8.8723e-05	-0.000873462	-0.000900568		-0.000361787	-0.00158	0.00161	0.000809373	-0.00372
	1047.2	0.000548373	-4.61805e-05	3.47055e-05	-0.000332403	-0.00142	-0.00157		-0.00075536	-0.0022	0.00135	0.000471613	-0.00323
	1049.13	0.000406966	-0.000355986	-0.000367537	-0.000725258	-0.00192	-0.00204		-0.00107	-0.00253	0.0012	0.000158971	-0.000460035
	1051.06	0.000214497	-0.000724284	-0.00087148	-0.0013	-0.00254	-0.00258		-0.00141	-0.00267	0.000897622	-9.0325e-05	0.000940009
	1052.99	0.000288413	-0.00105	-0.00123	-0.00194	-0.00302	-0.00305		-0.00164	-0.00264	0.000699052	-0.000177623	-0.000489466
	1054.92	0.000275517	-0.00146	-0.00153	-0.00252	-0.00337	-0.00367		-0.00203	-0.00267	0.000418372	-0.000309853	-0.00123
	1056.84	0.000260865	-0.00196	-0.0016	-0.00299	-0.00344	-0.00425		-0.00242	-0.00266	0.00029648	-0.00045808	-0.00187
	1058.77	0.000412903	-0.00247	-0.00162	-0.00342	-0.00357	-0.00477		-0.0028	-0.00257	0.000168287	-0.000594839	-0.00123
	1060.7	0.000845215	-0.00274	-0.00154	-0.00395	-0.00371	-0.00527		-0.00294	-0.00239	0.000141998	-0.000580051	-0.000711054
	1062.63	0.00123	-0.00303	-0.00147	-0.00459	-0.00384	-0.00595		-0.00301	-0.00238	0.0002056	-0.00071174	-0.00196
	1064.56	0.00132	-0.00341	-0.00145	-0.00503	-0.00404	-0.0067		-0.00313	-0.00262	1.81783e-05	-0.000772614	-0.00321
	1066.49	0.00124	-0.00366	-0.00115	-0.0051	-0.00399	-0.00697		-0.00299	-0.00244	-4.43138e-06	-0.000512662	-0.000834524
	1068.42	0.00137	-0.0033	-0.000948078	-0.00482	-0.00397	-0.0064		-0.00297	-0.00206	0.000114798	-0.000431059	9.38642e-05
	1070.34	0.00159	-0.00257	-0.000795022	-0.00414	-0.00408	-0.00523		-0.00303	-0.00172	0.000175885	-0.000500208	-0.000685375
	1072.27	0.00195	-0.00211	-0.000287043	-0.00332	-0.00402	-0.00381		-0.00298	-0.00132	0.000435062	-0.000298062	-0.000700317
	1074.2	0.00235	-0.00181	0.000314775	-0.00271	-0.0036	-0.00259		-0.00296	-0.000994546	0.000699058	6.92367e-05	0.000104329
	1076.13	0.00257	-0.00144	0.00081487	-0.00225	-0.00293	-0.00165		-0.00254	-0.0007928	0.00118	0.000547689	-0.000575064
	1078.06	0.00258	-0.00125	0.00131	-0.00173	-0.00225	-0.000795176		-0.00192	-0.000648067	0.0016	0.000934283	-0.00144
	1079.99	0.00281	-0.000920806	0.00208	-0.00115	-0.00132	9.92894e-05		-0.00126	-0.000343194	0.00203	0.00137	-0.00183
	1081.91	0.00299	-0.000355063	0.00291	-0.000604331	-0.000312254	0.000904787		-0.000684997	7.96745e-05	0.00262	0.00177	0.000100458
	1083.84	0.00309	4.4825e-05	0.00349	-0.000109337	0.000577255	0.00168		-0.000224644	0.000359675	0.00306	0.00198	0.000174608
	1085.77	0.00317	0.000383574	0.00381	0.000244314	0.00129	0.00242		0.000230189	0.000541258	0.00331	0.00207	-0.00161
	1087.7	0.00324	0.000756698	0.00394	0.000422635	0.00182	0.00289		0.000712247	0.000632468	0.00352	0.00199	2.9657e-05
	1089.63	0.0032	0.000855778	0.00383	0.000436083	0.00206	0.00307		0.00102	0.000593536	0.00329	0.00168	0.00337
	1091.56	0.00316	0.000989632	0.00362	0.000496651	0.00213	0.00302		0.00124	0.00050094	0.00307	0.00149	0.0051
	1093.49	0.00304	0.00109	0.00357	0.000585271	0.00223	0.00271		0.00131	0.00034723	0.00309	0.00152	0.00613
	1095.41	0.0031	0.000897059	0.00344	0.000212954	0.00214	0.00212		0.00116	-2.3022e-05	0.00302	0.00143	0.00205
	1097.34	0.00296	0.000446857	0.00282	-0.000817254	0.00141	0.00104		0.000755722	-0.000954702	0.00257	0.00105	-0.000819245
	1099.27	0.00294	0.000278252	0.00265	-0.00152	0.000990748	0.000238408		0.000707519	-0.00158	0.00255	0.00128	-0.00226
	1101.2	0.00301	0.000292926	0.00285	-0.00157	0.000983084	-0.000176717		0.000906442	-0.00167	0.00298	0.00201	-0.00258
	1103.13	0.00291	0.000295988	0.00301	-0.00144	0.000972873	-0.000444148		0.00105	-0.00154	0.00332	0.00253	-0.00102
	1105.06	0.00268	6.69096e-05	0.00309	-0.00152	0.000773007	-0.000294373		0.00109	-0.00117	0.00342	0.00259	-0.000429196
	1106.99	0.00295	-8.23179e-05	0.00322	-0.00145	0.000726195	0.000669524		0.00133	-0.000889128	0.00351	0.00265	-0.000658152
	1108.91	0.00306	-0.000302797	0.00348	-0.00111	0.000761121	0.00136		0.00162	-0.00103	0.00355	0.00293	-0.00091595
	1110.84	0.00292	-0.000695203	0.00361	-0.000997053	0.000712991	0.00155		0.00189	-0.00117	0.00345	0.00332	-0.00146
	1112.77	0.00298	-0.000791537	0.00368	-0.001	0.000866139	0.00157		0.00205	-0.000961498	0.00321	0.00347	-0.0025
	1114.7	0.00301	-0.000520555	0.00387	-0.000763103	0.00124	0.00159		0.00232	-0.000619309	0.00315	0.00363	-0.00193
	1116.63	0.00285	-0.000434221	0.00432	-0.000472366	0.00154	0.00139		0.00259	-0.000499168	0.00315	0.00378	0.00383
	1118.56	0.00285	-0.000262062	0.00468	-0.000293192	0.00181	0.00132		0.00274	-0.000143219	0.00329	0.00385	0.00233
	1120.49	0.00316	0.0002873	0.00487	0.000129315	0.00213	0.00157		0.00269	0.000413259	0.00362	0.00402	-0.000194472
	1122.41	0.00359	0.000776612	0.00499	0.000705025	0.00237	0.00181		0.0025	0.00061889	0.0038	0.00402	-0.00126
	1124.34	0.00388	0.00113	0.00513	0.00102	0.00246	0.00195		0.00236	0.000758902	0.0038	0.00382	0.000270084
	1126.27	0.00397	0.00144	0.00508	0.00103	0.00244	0.00176		0.00224	0.000978697	0.0036	0.00344	0.000228199
	1128.2	0.00393	0.00179	0.00503	0.00113	0.00212	0.0015		0.00207	0.00117	0.00311	0.00321	-2.46505e-05
	1130.13	0.00385	0.00228	0.00517	0.00125	0.00192	0.0014		0.00189	0.00144	0.00296	0.00328	0.00118
	1132.06	0.00385	0.00257	0.00535	0.00108	0.00189	0.00136		0.00159	0.00177	0.00309	0.00338	0.00159
	1133.99	0.00393	0.00249	0.00508	0.000702	0.00161	0.00102		0.00118	0.00211	0.00322	0.00327	0.00267
	1135.91	0.00412	0.00237	0.00477	0.000548906	0.00139	0.000583967		0.00114	0.00259	0.00366	0.00327	0.00439
	1137.84	0.00453	0.0026	0.00506	0.000811486	0.00166	0.000876557		0.000955326	0.00314	0.00435	0.00372	0.0053
	1139.77	0.00464	0.00272	0.00519	0.00095538	0.00171	0.00133		0.00042478	0.00353	0.00474	0.0039	0.000480333
	1141.7	0.00428	0.00245	0.00471	0.000600614	0.00131	0.0013		-0.000296101	0.00354	0.0046	0.00336	0.000297643
	1143.63	0.00373	0.00188	0.00408	0.000100472	0.000988988	0.00111		-0.00095592	0.00331	0.0042	0.00258	0.00237
	1145.56	0.00338	0.00144	0.00378	8.95412e-05	0.00125	0.00123		-0.000995933	0.00286	0.00397	0.00228	-0.000590325
	1147.49	0.00294	0.000897085	0.00342	0.000172524	0.00133	0.00128		-0.000996584	0.00219	0.00386	0.00206	-0.000516589
	1149.41	0.00264	0.000612039	0.00284	0.00010285	0.00119	0.00135		-0.000968563	0.00174	0.00373	0.00188	0.00105
	1151.34	0.00249	0.00066353	0.00242	5.7904e-05	0.00136	0.00141		-0.00096568	0.00157	0.00358	0.00175	-0.00139
	1153.27	0.00227	0.000483637	0.00216	-5.96859e-05	0.00169	0.00148		-0.00108	0.00122	0.00337	0.0017	-0.00137
	1155.2	0.00213	-7.90382e-05	0.00203	-0.000272583	0.0019	0.00152		-0.0011	0.00073121	0.00309	0.00159	-0.000688785
	1157.13	0.00208	-0.000527367	0.00175	-0.000269757	0.00207	0.00158		-0.00112	0.000427056	0.00292	0.00158	0.000667221
	1159.06	0.00198	-0.000717147	0.00152	-0.000233211	0.00219	0.00158		-0.00119	-2.93848e-05	0.00274	0.00159	0.000873122
	1160.99	0.00175	-0.000950076	0.00144	-0.000530716	0.0021	0.00146		-0.00119	-0.000575187	0.00241	0.00138	0.00304
	1162.91	0.00151	-0.00111	0.00137	-0.000836243	0.0019	0.00136		-0.000902566	-0.00078207	0.00203	0.00122	0.00388
	1164.84	0.000999129	-0.00131	0.00129	-0.00125	0.00157	0.00102		-0.00053518	-0.00108	0.0016	0.00111	0.00192
	1166.77	1.84326e-05	-0.00186	0.00124	-0.00177	0.000963965	0.000389396		-0.000358845	-0.00175	0.00108	0.000942182	-0.000444365
	1168.7	0.000103145	-0.00163	0.00153	-0.00158	0.00108	0.000509394		0.000145825	-0.00148	0.00125	0.00121	-0.00527
	1170.63	0.00104	-0.00101	0.00192	-0.000875719	0.00151	0.000962712		0.000920059	-0.000492498	0.00185	0.00164	-0.00366
	1172.56	0.00184	-0.000666208	0.00217	-0.000208408	0.00172	0.00109		0.00155	0.000389819	0.00234	0.00194	-0.000515815
	1174.49	0.00258	-0.000234329	0.00256	0.000402873	0.002	0.0014		0.00198	0.00102	0.0027	0.00228	-0.000559485
	1176.41	0.00293	0.000264803	0.00291	0.000810184	0.00217	0.00195		0.0019	0.00133	0.00272	0.00224	-0.000153871
	1178.34	0.00308	0.000474027	0.00305	0.00113	0.00215	0.00223		0.00177	0.00167	0.00268	0.002	0.000551407
	1180.27	0.00316	0.000558844	0.00297	0.00151	0.00206	0.00217		0.00165	0.00183	0.00265	0.00157	0.000812182
	1182.2	0.00317	0.000737693	0.00288	0.00194	0.0022	0.00223		0.00167	0.00189	0.00267	0.000975079	-0.000523521
	1184.13	0.00322	0.000974232	0.00292	0.00236	0.00252	0.00249		0.00189	0.00187	0.00286	0.000580305	0.0019
	1186.06	0.0032	0.00116	0.00288	0.00259	0.0027	0.00273		0.00206	0.00191	0.003	0.000343615	0.00664
	1187.99	0.00319	0.00132	0.00282	0.00269	0.00301	0.00293		0.00213	0.00206	0.00308	0.000189832	0.00187
	1189.91	0.00318	0.00117	0.0029	0.00267	0.00336	0.003		0.00207	0.00213	0.00297	3.61565e-05	-0.00206
	1191.84	0.00316	0.000744721	0.00294	0.0026	0.00355	0.00294		0.0019	0.00203	0.00277	-4.04175e-05	-0.000352349
	1193.77	0.003	0.000458182	0.00292	0.00256	0.00364	0.00289		0.00182	0.00192	0.00265	-1.81766e-05	0.000578412
	1195.7	0.00259	0.000261001	0.00277	0.00243	0.00362	0.00277		0.00178	0.00169	0.00249	-5.40495e-05	-0.000956843
	1197.63	0.00193	-4.90246e-05	0.0026	0.00192	0.00348	0.00249		0.00165	0.00142	0.00227	-0.000216784	-0.00105
	1199.56	0.00128	-0.000383614	0.00254	0.00149	0.00325	0.00213		0.00147	0.00129	0.00207	-0.000389352	0.0011
	1201.48	0.000801261	-0.00058238	0.00252	0.00133	0.00292	0.00184		0.00129	0.000986978	0.00192	-0.000414554	0.000872356
	1203.41	0.000141823	-0.000970796	0.00229	0.000948967	0.0025	0.00141		0.00107	0.000291949	0.00179	-0.000370303	0.000209157
	1205.34	-0.000311522	-0.00117	0.00203	0.000717797	0.00214	0.00111		0.000889386	-0.000203192	0.00171	-0.000241124	-0.000424733
	1207.27	0.000403977	-0.000457115	0.00222	0.00123	0.00228	0.0016		0.000924804	0.000235123	0.00187	0.000273333	-0.000822891
	1209.2	0.001	4.1664e-05	0.00239	0.00164	0.00237	0.00188		0.000913924	0.000622564	0.00185	0.00072103	-0.00121
	1211.13	0.00114	0.000190937	0.00248	0.00181	0.00245	0.00181		0.00077238	0.000650272	0.00166	0.00113	-0.0018
	1213.06	0.00133	0.00044628	0.00256	0.00202	0.00248	0.0018		0.000694189	0.000756058	0.00153	0.00148	-0.00161
	1214.98	0.00131	0.000506926	0.00244	0.00203	0.00215	0.00164		0.000507475	0.000825986	0.00125	0.00135	-0.00158
	1216.91	0.0012	0.000469756	0.00228	0.00194	0.00169	0.00142		0.000208272	0.000786723	0.00092241	0.00119	-0.00187
	1218.84	0.00111	0.000598569	0.00212	0.00181	0.00136	0.00121		-4.55788e-05	0.000654808	0.000723091	0.00105	-0.00177
	1220.77	0.00106	0.000751057	0.00197	0.00169	0.00123	0.000987431		-0.000233208	0.000571104	0.000599587	0.000864321	-0.00192
	1222.7	0.000957239	0.000698091	0.00188	0.00143	0.0011	0.000733163		-0.000461522	0.000451277	0.000446701	0.000699679	-0.000225158
	1224.63	0.000794979	0.000547706	0.00179	0.0011	0.000956499	0.000501711		-0.000658005	0.000270991	0.000201779	0.000625915	0.000714784
	1226.56	0.000700502	0.000344504	0.00172	0.00080913	0.000860184	0.000249941		-0.000804517	7.04244e-05	1.44492e-05	0.000512627	6.20746e-05
	1228.48	0.000697205	0.000135825	0.00178	0.000563538	0.000735349	4.78408e-05		-0.000841532	-5.30905e-05	-1.52779e-05	0.000514477	0.000192075
	1230.41	0.000519024	-6.59072e-05	0.00174	0.000202451	0.000575469	-8.93216e-05		-0.000795997	-0.00026957	-2.09848e-05	0.000505728	-0.00153
	1232.34	0.000262001	-0.00023334	0.00162	-0.000189891	0.000419798	-0.00012233		-0.00062344	-0.000547791	-1.63895e-05	0.000355652	-0.00246
	1234.27	0.000227225	-0.000451201	0.00153	-0.000498658	0.000402341	-3.282e-05		-0.000420336	-0.000612339	0.000172397	0.000178037	-0.00148
	1236.2	0.000325806	-0.000678269	0.00149	-0.000839926	0.000335782	1.75645e-05		-0.000333673	-0.000602012	0.000401584	4.21422e-05	-0.00319
	1238.13	0.000347987	-0.000546411	0.00169	-0.000804278	0.000290337	0.000129172		-0.000228544	-0.00068104	0.000546704	6.16765e-05	-0.00484
	1240.06	0.000266024	-0.000205279	0.00191	-0.00057994	0.000314479	0.000347788		-0.000101037	-0.000805802	0.000653198	0.000160992	-0.00258
	1241.98	7.42327e-05	1.58209e-05	0.00191	-0.00043594	0.000367944	0.000458236		-0.000121436	-0.00108	0.000749732	0.000212718	-0.00105
	1243.91	3.44434e-05	0.00028314	0.00195	-7.5249e-05	0.000516323	0.000633535		-0.000171194	-0.00115	0.000909296	0.000375153	-0.0014
	1245.84	0.000118163	0.000572958	0.00197	0.000304542	0.000601841	0.000862827		-0.000172969	-0.00101	0.00104	0.0004776	-0.000493336
	1247.77	0.000339672	0.00082427	0.00204	0.000634156	0.000633709	0.00106		-2.69116e-06	-0.000907288	0.00118	0.000462173	0.000186683
	1249.7	0.000668915	0.00101	0.00228	0.000961678	0.000673769	0.00131		0.000317618	-0.000794831	0.00136	0.000514297	0.00126
	1251.63	0.000923548	0.00109	0.00248	0.00111	0.000554755	0.00145		0.000521747	-0.000758432	0.00142	0.000570819	0.00175
	1253.56	0.00102	0.00111	0.0025	0.00109	0.000310073	0.00142		0.00057111	-0.000769131	0.00142	0.000606092	-0.000743343
	1255.48	0.000948288	0.00114	0.00242	0.000974732	7.77062e-05	0.00126		0.000506875	-0.000771918	0.00135	0.000625787	-0.00104
	1257.41	0.000822023	0.000916109	0.00212	0.000730241	-0.000174244	0.000952998		0.000262408	-0.000888524	0.00109	0.000571677	-0.000420415
	1259.34	0.00082042	0.000504572	0.00174	0.000491973	-0.000504366	0.000444234		-0.000155893	-0.00106	0.000708071	0.000432283	0.000626547
	1261.27	0.000678018	4.72031e-05	0.00127	8.67517e-05	-0.000876109	-0.000183908		-0.000652821	-0.00128	0.00030205	0.000153166	0.00318
	1263.2	0.000598523	-0.000194068	0.000847072	-0.000358945	-0.00106	-0.000770361		-0.00105	-0.00155	0.000135194	-6.22855e-05	0.00157
	1265.13	0.000690709	-0.000203245	0.000552627	-0.000696041	-0.000935502	-0.00123		-0.00127	-0.0018	0.000298545	-0.000114934	0.000539191
	1267.06	0.000938553	-0.000110666	0.000646742	-0.000851967	-0.000652315	-0.00141		-0.00105	-0.0017	0.000729197	5.9587e-06	-0.000867479
	1268.98	0.000861221	-0.000447766	0.000410701	-0.00125	-0.000775654	-0.00188		-0.001	-0.00174	0.000900076	-3.37159e-05	-0.0019
	1270.91	0.000764555	-0.000818734	-0.000114899	-0.00168	-0.0011	-0.00249		-0.00108	-0.0018	0.000987252	-6.21718e-05	-0.00119
	1272.84	0.000906336	-0.000909826	-0.000334127	-0.00201	-0.00119	-0.00282		-0.00108	-0.00165	0.00119	0.000173231	-0.000977408
	1274.77	0.000839027	-0.000902692	-0.00041331	-0.00238	-0.00119	-0.00313		-0.00125	-0.00165	0.00116	0.000409574	-0.000532876
	1276.7	0.000461722	-0.000770139	-0.000237997	-0.00236	-0.00106	-0.00327		-0.00126	-0.00157	0.00119	0.000622883	8.75022e-06
	1278.63	0.00011223	-0.000684849	-3.51118e-05	-0.00221	-0.000797011	-0.00323		-0.00103	-0.00135	0.00148	0.000935234	0.00082099
	1280.56	4.79205e-05	-0.000542173	0.000196839	-0.00197	-0.000387341	-0.00295		-0.000644234	-0.000979762	0.00196	0.00146	0.00209
	1282.48	0.000130867	-0.000420043	0.000583706	-0.00166	-0.000194923	-0.0026		-0.00015279	-0.000542245	0.00238	0.00183	0.00117
	1284.41	0.000251557	-0.000204	0.00117	-0.00133	-0.000116658	-0.00217		0.000504467	-0.000161142	0.0027	0.00192	0.000538024
	1286.34	0.000489476	0.000100399	0.00211	-0.000881025	0.000133233	-0.00146		0.00115	5.66628e-05	0.00312	0.00211	-0.00158
	1288.27	0.000613505	0.000230598	0.00305	-0.000612616	0.000491571	-0.000646151		0.00158	0.000256969	0.00347	0.00244	-0.000338738
	1290.2	0.000619788	0.000341444	0.00368	-0.000383641	0.00077333	6.06866e-05		0.00179	0.00041383	0.00361	0.00289	0.00184
	1292.13	0.000529013	0.000544342	0.00413	-4.51349e-05	0.000908289	0.000702842		0.00193	0.000589397	0.00377	0.00331	0.0037
	1294.06	0.000314065	0.000638141	0.00446	0.000371352	0.00101	0.00126		0.002	0.00077157	0.00393	0.00357	0.00548
	1295.98	0.000222147	0.000617466	0.00466	0.000858593	0.00124	0.00184		0.00206	0.000987965	0.00399	0.00377	0.00451
	1297.91	0.000285788	0.000606051	0.00465	0.00124	0.00153	0.0022		0.00198	0.00115	0.00393	0.00378	0.00328
	1299.84	0.000233814	0.000829289	0.00473	0.00139	0.00197	0.00244		0.00185	0.00122	0.0039	0.00365	0.00136
	1301.77	0.00026522	0.00133	0.00502	0.00158	0.00246	0.0028		0.00193	0.00126	0.00404	0.0036	0.00217
	1303.7	0.000341972	0.00175	0.00533	0.00185	0.00288	0.00333		0.00228	0.0014	0.00426	0.00377	0.000920637
	1305.63	0.000338136	0.00176	0.00537	0.00187	0.00302	0.00368		0.00263	0.00164	0.00429	0.0038	-0.00271
	1307.56	0.000320733	0.00157	0.00483	0.00163	0.00282	0.00343		0.00258	0.00155	0.00411	0.00361	-0.00485
	1309.48	0.000597926	0.00175	0.00435	0.00168	0.0028	0.00331		0.00266	0.00163	0.00416	0.00359	0.00121
	1311.41	0.00101	0.00203	0.00422	0.00195	0.00305	0.00339		0.00286	0.00196	0.00433	0.00371	0.00338
	1313.34	0.00126	0.00207	0.00398	0.00212	0.0033	0.00335		0.00306	0.00221	0.00444	0.00374	0.000871783
	1315.27	0.00145	0.00199	0.00373	0.00243	0.00344	0.00332		0.00348	0.00253	0.00464	0.00379	0.000596731
	1317.2	0.00155	0.0019	0.0035	0.00261	0.00359	0.00323		0.0039	0.0028	0.00474	0.00389	0.00461
	1319.13	0.00179	0.00195	0.00342	0.00269	0.00378	0.00317		0.00431	0.00307	0.00477	0.00394	0.00567
	1321.06	0.00214	0.00207	0.00345	0.00282	0.00374	0.00309		0.00455	0.0032	0.00476	0.00376	0.00426
	1322.98	0.00237	0.00222	0.00347	0.00297	0.00365	0.00309		0.00463	0.00329	0.00476	0.00358	0.00334
	1324.91	0.00238	0.00221	0.00344	0.00291	0.00361	0.00313		0.0045	0.00327	0.00468	0.0035	0.0045
	1326.84	0.00235	0.00223	0.00328	0.00274	0.0036	0.00313		0.00423	0.00332	0.0046	0.00356	0.00426
	1328.77	0.00236	0.00227	0.00314	0.00272	0.00353	0.00301		0.00401	0.00331	0.00449	0.00369	0.00321
	1330.7	0.00228	0.0023	0.00311	0.00265	0.0034	0.00286		0.00376	0.00321	0.00444	0.00364	0.00286
	1332.63	0.00213	0.00229	0.00312	0.00241	0.00326	0.0027		0.00338	0.00305	0.00431	0.00341	0.0014
	1334.56	0.00214	0.00214	0.00308	0.00211	0.00317	0.00265		0.00305	0.00289	0.00397	0.00312	1.31978e-05
	1336.48	0.00229	0.00196	0.00297	0.00182	0.00309	0.00257		0.0027	0.00268	0.00362	0.00281	0.00159
	1338.41	0.00197	0.00198	0.00298	0.00131	0.00279	0.00235		0.00217	0.00236	0.00335	0.00239	0.00256
	1340.34	0.00137	0.00193	0.00291	0.000801963	0.0023	0.00221		0.0017	0.00199	0.00306	0.00196	0.00095425
	1342.27	0.000932802	0.00178	0.0027	0.000468688	0.00199	0.00224		0.00137	0.00175	0.00284	0.00184	0.00194
	1344.2	0.000613143	0.00158	0.00244	0.000153163	0.0018	0.00208		0.001	0.00148	0.00263	0.00159	0.00157
	1346.13	0.000481237	0.00151	0.0023	0.000203359	0.00175	0.00188		0.000825165	0.00131	0.00259	0.00112	0.000474166
	1348.06	0.000327014	0.00143	0.00222	0.000483313	0.00178	0.00182		0.000872195	0.00135	0.0026	0.000767598	-4.62667e-05
	1349.98	6.75139e-05	0.0012	0.00216	0.000734581	0.00187	0.00186		0.00103	0.00137	0.00253	0.000480013	-0.00114
	1351.91	-0.000157515	0.000941797	0.00202	0.000860307	0.00196	0.00188		0.0012	0.00125	0.00239	0.00020242	-0.00116
	1353.84	-0.000319934	0.000709385	0.00187	0.0009977	0.00207	0.00189		0.00132	0.00111	0.00226	-6.30274e-05	-0.00211
	1355.77	-0.000434838	0.000560632	0.00187	0.00122	0.00233	0.00203		0.00149	0.0011	0.00222	-0.000268296	-0.00441
	1357.7	-0.000386855	0.000585433	0.00198	0.00161	0.00263	0.00232		0.00177	0.00121	0.00231	-0.000300391	-0.00282
	1359.63	-0.000233655	0.000736491	0.00214	0.00209	0.00291	0.00274		0.00207	0.00146	0.00242	-0.000132336	-0.000923289
	1361.56	-0.000131575	0.000796619	0.00225	0.00229	0.0031	0.00303		0.00232	0.00165	0.00243	-4.07569e-05	-0.000431816
	1363.48	5.54146e-05	0.000873825	0.00246	0.00237	0.00335	0.00329		0.00255	0.00178	0.00247	0.000150277	1.07552e-05
	1365.41	0.000389089	0.00108	0.00272	0.00248	0.00358	0.00359		0.00278	0.00198	0.00256	0.000510902	-0.000814899
	1367.34	0.000877368	0.0013	0.00304	0.00262	0.00379	0.00394		0.00312	0.00221	0.00272	0.000937488	-0.000928551
	1369.27	0.00126	0.00154	0.00336	0.00275	0.00396	0.00439		0.00343	0.00253	0.00302	0.00127	-0.000720218
	1371.2	0.00159	0.00166	0.00357	0.00291	0.00407	0.00477		0.00361	0.00277	0.00324	0.00151	0.00089589
	1373.13	0.00194	0.0017	0.00366	0.00316	0.0042	0.0051		0.00386	0.00293	0.00343	0.00176	0.00257
	1375.06	0.00207	0.00179	0.00364	0.00335	0.00423	0.00523		0.00399	0.00307	0.00359	0.00197	0.00108
	1376.98	0.0017	0.00189	0.00353	0.00338	0.00404	0.00515		0.00374	0.00301	0.00362	0.00207	-6.15289e-05
	1378.91	0.00149	0.00195	0.00341	0.00355	0.00395	0.00518		0.00352	0.00293	0.0037	0.00224	-0.000255684
	1380.84	0.00147	0.00209	0.00335	0.00389	0.00394	0.00527		0.00344	0.00299	0.00383	0.00257	4.63744e-05
	1382.77	0.00134	0.00208	0.00326	0.00405	0.00383	0.00525		0.00334	0.00304	0.00386	0.00265	0.000649348
	1384.7	0.00118	0.00193	0.00309	0.00411	0.00372	0.0052		0.00328	0.00304	0.00385	0.00246	0.000268186
	1386.63	0.00108	0.00175	0.0029	0.00417	0.00367	0.00512		0.0032	0.00295	0.00379	0.00233	-0.000712196
	1388.56	0.00102	0.00163	0.00283	0.00419	0.00369	0.00505		0.0031	0.00284	0.00379	0.00224	-0.000693051
	1390.48	0.00107	0.0017	0.00285	0.00416	0.00379	0.005		0.00294	0.00269	0.0039	0.00229	0.000551149
	1392.41	0.00103	0.00181	0.00285	0.00404	0.00372	0.00487		0.00271	0.00246	0.00399	0.00231	0.00112
	1394.34	0.000881245	0.00183	0.00291	0.004	0.00352	0.00469		0.00248	0.00221	0.00399	0.00225	0.00135
	1396.27	0.000763887	0.00183	0.00297	0.00393	0.00335	0.00444		0.00228	0.00189	0.00384	0.0021	0.000390918
	1398.2	0.000755099	0.00179	0.00297	0.00364	0.00317	0.00415		0.00211	0.00165	0.0037	0.00194	-0.000549646
	1400.13	0.000779545	0.00156	0.00293	0.00308	0.00279	0.00373		0.00181	0.00143	0.00352	0.00172	-0.000468055
	1402.05	0.00087011	0.00141	0.00294	0.0026	0.00243	0.00341		0.00152	0.00123	0.00329	0.00161	0.00103
	1403.98	0.000929864	0.00136	0.00295	0.00215	0.00216	0.00321		0.00147	0.00109	0.00304	0.00154	0.00166
	1405.91	0.000955252	0.00128	0.003	0.00174	0.00195	0.00301		0.00156	0.00105	0.00299	0.00147	0.00133
	1407.84	0.000981247	0.00114	0.00281	0.00146	0.0017	0.00246		0.00141	0.000956352	0.00293	0.00133	0.00126
	1409.77	0.00106	0.000993382	0.00248	0.00122	0.00145	0.00171		0.00115	0.000757307	0.00268	0.0013	-0.00123
	1411.7	0.00115	0.000958569	0.00225	0.00103	0.00125	0.00112		0.00106	0.000583415	0.00238	0.00135	-0.000914854
	1413.63	0.00127	0.00084749	0.00203	0.000892758	0.00117	0.000673649		0.00103	0.00058818	0.00207	0.00143	1.33982e-06
	1415.55	0.00143	0.00064637	0.00173	0.000795094	0.0012	0.000311878		0.000936669	0.000663586	0.00181	0.00149	0.000629683
	1417.48	0.00152	0.000495213	0.00142	0.000761353	0.00126	-2.40339e-05		0.000885413	0.00076811	0.00165	0.00149	0.00276
	1419.41	0.00151	0.000398533	0.00116	0.000837809	0.00128	-0.000218995		0.000878336	0.000953579	0.00165	0.00163	0.0023
	1421.34	0.00151	0.000251842	0.00103	0.000850083	0.00139	-0.000237597		0.000827316	0.00116	0.00169	0.0018	5.65968e-05
	1423.27	0.00163	0.000190761	0.000962943	0.000961012	0.00159	-0.000140757		0.000841937	0.00131	0.00182	0.00187	0.000145549
	1425.2	0.00165	0.000115499	0.000888669	0.00114	0.00173	-7.70359e-05		0.000894848	0.00133	0.00191	0.00188	-0.000142156
	1427.13	0.00167	0.000162116	0.000910648	0.00129	0.0019	8.18685e-05		0.000931006	0.00138	0.0021	0.00191	-0.000504427
	1429.05	0.00168	0.000323704	0.000982593	0.00143	0.00202	0.000360267		0.000914238	0.0014	0.00234	0.00194	-8.47503e-05
	1430.98	0.00154	0.000368138	0.000963595	0.00153	0.00194	0.000567309		0.000794802	0.00129	0.00245	0.00182	0.00055525
	1432.91	0.00141	0.000279934	0.00104	0.00165	0.00183	0.000741878		0.000640552	0.00115	0.00249	0.00158	0.000395053
	1434.84	0.00126	9.81279e-05	0.00105	0.0015	0.00169	0.000854339		0.000502455	0.000942849	0.00234	0.00127	-0.000185129
	1436.77	0.000959414	-0.00023081	0.000915596	0.00104	0.00135	0.000882367		0.000320765	0.000672189	0.0021	0.00101	-0.0004549
	1438.7	0.000845597	-0.00029033	0.00117	0.000963326	0.00134	0.00111		0.000352895	0.000746792	0.0023	0.0012	-0.000425555
	1440.62	0.000815545	-0.000112498	0.00153	0.00103	0.00148	0.00149		0.000537218	0.000841516	0.00259	0.00151	-0.000671565
	1442.55	0.000723179	4.62034e-05	0.00176	0.000877143	0.00145	0.00167		0.000684571	0.00074784	0.00273	0.00165	-0.000476201
	1444.48	0.000738115	0.000104526	0.00193	0.000679789	0.00127	0.00148		0.000607959	0.000582314	0.00266	0.00167	0.000652171
	1446.41	0.000912745	0.000237207	0.00193	0.000601188	0.00115	0.00107		0.000153354	0.000375674	0.00234	0.00175	0.00042234
	1448.34	0.000931376	0.000396382	0.00195	0.000474356	0.00105	0.000832878		-0.000286794	0.00017711	0.00198	0.00181	3.20194e-05
	1450.27	0.000806434	0.000414786	0.00197	0.00032608	0.000934472	0.000776204		-0.000556654	4.1154e-06	0.00166	0.00178	-0.000579931
	1452.2	0.000642314	0.000271132	0.00182	0.000188138	0.000923973	0.000668766		-0.000729819	-0.000128209	0.00137	0.00159	-0.00118
	1454.12	0.000501757	0.000167405	0.00169	0.000150821	0.00109	0.000557571		-0.00079963	-0.000138019	0.00124	0.00142	0.00146
	1456.05	0.000328724	0.000109706	0.00161	0.000223797	0.0012	0.000475852		-0.000885851	-0.000144513	0.0012	0.00134	0.00472
	1457.98	0.000302884	0.000138909	0.00158	0.000327695	0.00137	0.000527589		-0.000956892	-0.000121966	0.00125	0.00137	-0.000266425
	1459.91	0.000432594	0.000163987	0.00157	0.000399172	0.00158	0.000614517		-0.00104	-6.56305e-05	0.00131	0.0014	-0.00337
	1461.84	0.000612842	0.000179791	0.00142	0.00051795	0.00162	0.000625813		-0.00107	-9.3895e-05	0.00137	0.00133	-0.00265
	1463.77	0.000638436	1.92547e-05	0.00106	0.000494689	0.0014	0.000488543		-0.00112	-0.000293809	0.00132	0.00114	-0.000797048
	1465.7	0.000637434	-0.000230852	0.000704967	0.000373478	0.00111	0.000317955		-0.00119	-0.000421464	0.00119	0.000888562	-0.000505031
	1467.62	0.000718459	-0.000516217	0.000430164	0.000241411	0.000785072	4.25583e-05		-0.00127	-0.000501907	0.00106	0.000653135	-0.000441644
	1469.55	0.000775964	-0.000834105	3.41977e-05	-0.000170213	0.00025234	-0.000480874		-0.00148	-0.000750974	0.000795251	0.000443274	-0.000816113
	1471.48	0.000708258	-0.00135	-0.000504099	-0.000946685	-0.000611608	-0.00128		-0.00198	-0.00119	0.000328863	0.000129177	0.000162208
	1473.41	0.000569329	-0.00199	-0.00113	-0.00188	-0.00155	-0.00215		-0.00254	-0.00166	-0.000191871	-0.000192117	-3.99028e-05
	1475.34	0.000487975	-0.00252	-0.0016	-0.00262	-0.0023	-0.00284		-0.00296	-0.002	-0.000504579	-0.000327621	-0.000492101
	1477.27	0.000550667	-0.00271	-0.00171	-0.00284	-0.00269	-0.0033		-0.00317	-0.00207	-0.00047401	-0.000207352	-0.000376907
	1479.2	0.000520587	-0.00282	-0.00184	-0.00312	-0.00311	-0.00367		-0.00336	-0.00222	-0.00063092	-0.000288405	-0.00128
	1481.12	0.00046456	-0.00285	-0.00189	-0.00339	-0.00337	-0.00391		-0.00352	-0.00243	-0.00102	-0.000607529	-0.00213
	1483.05	0.00044341	-0.00272	-0.00171	-0.00328	-0.00323	-0.00383		-0.00352	-0.00245	-0.00139	-0.000847652	-0.00166
	1484.98	0.000376947	-0.00246	-0.00143	-0.00286	-0.00272	-0.00334		-0.00334	-0.00235	-0.00155	-0.000960481	-0.00131
	1486.91	0.000161423	-0.00206	-0.00107	-0.0023	-0.00209	-0.00254		-0.00279	-0.00208	-0.00148	-0.00105	-0.00252
	1488.84	-3.94961e-05	-0.00154	-0.000590585	-0.00147	-0.00127	-0.00154		-0.002	-0.00144	-0.00115	-0.000918525	-0.00284
	1490.77	-0.000191751	-0.00084271	1.50819e-05	-0.000481408	-0.000107454	-0.000465112		-0.00113	-0.000681324	-0.000570416	-0.000580235	-0.00259
	1492.7	-0.000291884	-5.40556e-05	0.000782154	0.000537428	0.00121	0.000639286		-0.000153836	9.25616e-05	0.000157436	-9.64846e-05	-0.00221
	1494.62	-0.000373395	0.000514193	0.00142	0.00135	0.00233	0.00164		0.000759287	0.000683634	0.000718885	0.000292719	-0.00159
	1496.55	-0.000315539	0.00101	0.00192	0.00215	0.00346	0.00261		0.00163	0.00122	0.00127	0.000637376	-0.00173
	1498.48	-0.000259809	0.00142	0.0023	0.00302	0.00447	0.00352		0.00227	0.00172	0.00192	0.000964524	-0.00174
	1500.41	-0.000276248	0.00174	0.00256	0.00367	0.00498	0.00418		0.00265	0.00193	0.00236	0.00115	-0.000702467
	1502.34	-0.000430025	0.0019	0.00267	0.0039	0.00497	0.00456		0.00273	0.00188	0.00239	0.00123	-0.000878724
	1504.27	-0.000646028	0.00177	0.00271	0.00383	0.00474	0.00457		0.0025	0.00165	0.00225	0.00115	-0.000494885
	1506.2	-0.00071157	0.00153	0.00263	0.00348	0.00435	0.00417		0.00197	0.00121	0.00207	0.000938273	0.00131
	1508.12	-0.000507901	0.00136	0.00227	0.0028	0.00364	0.00353		0.00106	0.00058011	0.00164	0.000588964	0.00053998
	1510.05	-0.000188716	0.00111	0.00183	0.00192	0.00264	0.00281		-0.000107903	-0.000173797	0.00102	0.000173549	-0.000943753
	1511.98	0.00024006	0.00085803	0.0014	0.00107	0.00157	0.00207		-0.00134	-0.000967257	0.000339812	-0.000307671	-0.0027
	1513.91	0.000601677	0.00057411	0.000981202	0.000206415	0.000413165	0.0012		-0.00258	-0.00193	-0.000539519	-0.000974902	-0.00334
	1515.84	0.000832446	0.000306609	0.000612204	-0.000635324	-0.000598262	0.00028621		-0.00382	-0.00297	-0.00151	-0.00172	-0.00347
	1517.77	0.00109	9.05042e-05	0.000245204	-0.00141	-0.00135	-0.000451838		-0.0049	-0.00387	-0.00246	-0.00251	-0.00355
	1519.7	0.00136	-0.00017784	-0.000106388	-0.0021	-0.00193	-0.00108		-0.00569	-0.00466	-0.00352	-0.00334	-0.00382
	1521.62	0.00147	-0.000416021	-0.000343621	-0.00255	-0.00244	-0.00149		-0.00614	-0.00535	-0.00432	-0.00386	-0.00408
	1523.55	0.00151	-0.000511807	-0.000497979	-0.00278	-0.00283	-0.00158		-0.00639	-0.00568	-0.00469	-0.00418	-0.00379
	1525.48	0.00149	-0.000455067	-0.000569021	-0.00288	-0.00304	-0.00152		-0.00645	-0.00567	-0.00476	-0.00424	-0.00299
	1527.41	0.00148	-0.000359878	-0.000538688	-0.00277	-0.00298	-0.00138		-0.00632	-0.00539	-0.00448	-0.00398	-0.00353
	1529.34	0.00142	-0.000347636	-0.00040647	-0.00256	-0.0027	-0.00119		-0.006	-0.00513	-0.004	-0.00363	-0.00456
	1531.27	0.00134	-0.000463822	-0.000289475	-0.00232	-0.00227	-0.000945931		-0.00542	-0.00477	-0.00345	-0.00326	-0.00463
	1533.2	0.00123	-0.000708998	-0.00026757	-0.00207	-0.00176	-0.000630499		-0.00469	-0.00428	-0.00287	-0.00286	-0.00376
	1535.12	0.00104	-0.000793038	-0.000224367	-0.00164	-0.00112	-0.000214971		-0.00395	-0.0037	-0.00216	-0.00237	-0.00308
	1537.05	0.000684961	-0.000731303	-0.000124105	-0.00119	-0.000560944	0.000191457		-0.00334	-0.00316	-0.00143	-0.00187	-0.00228
	1538.98	0.000341175	-0.000669491	8.7786e-05	-0.00076792	-0.000189375	0.000573965		-0.00258	-0.00257	-0.000816415	-0.00134	-0.00225
	1540.91	0.000142167	-0.000480132	0.000448864	-0.000116591	0.000430089	0.00122		-0.00158	-0.0017	4.96056e-05	-0.000507975	-0.000113809
	1542.84	6.45817e-05	-0.00035031	0.000711654	0.00053585	0.00113	0.00179		-0.000705831	-0.00090538	0.00106	0.000198735	0.000306491
	1544.77	0.000191168	-0.000139425	0.000897279	0.00112	0.00174	0.00223		4.62374e-05	-0.000139442	0.0019	0.000775169	-0.000344672
	1546.7	0.000585329	0.00018949	0.00114	0.0017	0.00229	0.00274		0.000710646	0.000605203	0.00248	0.00139	-0.000532362
	1548.62	0.000907055	0.000441136	0.00143	0.0022	0.00278	0.0032		0.00126	0.00117	0.00291	0.00196	3.33556e-05
	1550.55	0.00109	0.000636408	0.00163	0.0026	0.00319	0.00348		0.0017	0.00164	0.00321	0.00234	0.000544661
	1552.48	0.00114	0.000702606	0.00169	0.00279	0.00348	0.00354		0.00196	0.00191	0.0034	0.00247	0.00045571
	1554.41	0.00115	0.000701975	0.0017	0.00284	0.00371	0.0035		0.00206	0.00201	0.00344	0.00244	0.000342272
	1556.34	0.00122	0.000656247	0.00171	0.00289	0.00377	0.00346		0.00221	0.00204	0.00323	0.00232	0.00194
	1558.27	0.00128	0.000686464	0.00182	0.00287	0.00369	0.00345		0.0024	0.00215	0.00304	0.00232	0.00297
	1560.19	0.00127	0.000884697	0.00204	0.00292	0.00356	0.00355		0.00248	0.00234	0.00319	0.00254	-4.57537e-06
	1562.12	0.00132	0.00109	0.00219	0.00299	0.00347	0.0037		0.00252	0.0026	0.00339	0.0027	-0.000331888
	1564.05	0.00133	0.00118	0.00221	0.00298	0.00336	0.00367		0.00257	0.00267	0.00339	0.00276	0.00020781
	1565.98	0.00131	0.00117	0.00228	0.00294	0.00326	0.00352		0.00254	0.00265	0.00333	0.00269	0.000496806
	1567.91	0.00129	0.00112	0.00234	0.00281	0.00313	0.0033		0.00236	0.00255	0.00321	0.00248	0.0007636
	1569.84	0.0013	0.00115	0.00228	0.00264	0.00303	0.0031		0.00218	0.00239	0.00302	0.00222	0.000154605
	1571.77	0.00123	0.00128	0.00217	0.00246	0.00293	0.00289		0.002	0.00217	0.00276	0.00195	0.000217564
	1573.69	0.00117	0.00152	0.00204	0.00229	0.00282	0.00274		0.00183	0.00198	0.00247	0.00163	0.00155
	1575.62	0.00114	0.00173	0.002	0.00225	0.00275	0.00271		0.00172	0.00186	0.00226	0.00136	0.00231
	1577.55	0.00104	0.00187	0.00216	0.00254	0.00293	0.00276		0.00181	0.00189	0.00221	0.00126	0.000532673
	1579.48	0.000936882	0.00208	0.00237	0.00302	0.00333	0.00305		0.00196	0.00199	0.00231	0.00132	-0.000549788
	1581.41	0.000818808	0.0022	0.00247	0.00337	0.00365	0.0033		0.00207	0.00194	0.00234	0.00113	-0.00129
	1583.34	0.000654202	0.00228	0.00263	0.00378	0.0041	0.00364		0.00234	0.00195	0.00232	0.00104	-0.00242
	1585.27	0.000508269	0.00246	0.00292	0.00432	0.00476	0.00415		0.00277	0.0021	0.00236	0.00121	-0.00254
	1587.19	0.000360096	0.00276	0.00326	0.00491	0.00553	0.00477		0.00332	0.00239	0.00251	0.00136	-0.00128
	1589.12	0.000166682	0.00308	0.00363	0.00555	0.00628	0.00544		0.00396	0.00279	0.00278	0.0015	-0.00121
	1591.05	-1.569e-05	0.0033	0.004	0.00614	0.00687	0.00608		0.00454	0.00307	0.00301	0.00163	-0.00139
	1592.98	-0.000202966	0.00343	0.00439	0.00668	0.00736	0.00674		0.00508	0.00328	0.0031	0.00173	-0.00105
	1594.91	-0.000305686	0.00354	0.00479	0.00716	0.00774	0.00743		0.00561	0.00355	0.00319	0.00188	-0.000367805
	1596.84	-0.00033882	0.00372	0.0052	0.0076	0.00807	0.00807		0.00608	0.00391	0.00341	0.00215	0.000189578
	1598.77	-0.000390536	0.00379	0.00552	0.00795	0.00833	0.0085		0.00638	0.00411	0.00364	0.00232	0.00057257
	1600.69	-0.000408759	0.00376	0.00571	0.00818	0.00843	0.00875		0.0066	0.00413	0.00375	0.0024	0.00057581
	1602.62	-0.000403047	0.00375	0.00586	0.00832	0.00843	0.0089		0.00674	0.00413	0.00382	0.00246	0.000484752
	1604.55	-0.000356613	0.00375	0.006	0.00832	0.00844	0.00896		0.00675	0.00417	0.00391	0.00244	-0.000756831
	1606.48	-0.000229262	0.00381	0.00601	0.00822	0.00843	0.00896		0.00668	0.00416	0.00395	0.00241	-0.00147
	1608.41	-2.0648e-05	0.00402	0.00595	0.00822	0.00837	0.00898		0.00668	0.00418	0.00402	0.0025	-0.00132
	1610.34	0.000131837	0.00418	0.00588	0.0082	0.00827	0.00897		0.00661	0.00423	0.00406	0.00257	-0.00072569
	1612.27	0.000249122	0.00417	0.00575	0.00811	0.00813	0.00896		0.00648	0.00424	0.00402	0.00245	-0.000393026
	1614.19	0.000297003	0.00411	0.00568	0.00807	0.00803	0.00885		0.00632	0.00419	0.00396	0.00226	0.000864048
	1616.12	0.000280467	0.00419	0.00574	0.00816	0.00808	0.00867		0.00621	0.00422	0.00395	0.00225	0.00122
	1618.05	0.000343826	0.00431	0.00576	0.00817	0.0082	0.00859		0.0062	0.00434	0.00406	0.0024	-0.00072342
	1619.98	0.000403517	0.00436	0.0057	0.00809	0.00828	0.00851		0.0062	0.00447	0.00425	0.00259	-0.00054744
	1621.91	0.000446784	0.00443	0.00565	0.00798	0.00832	0.00842		0.00619	0.00466	0.0044	0.00292	0.000280822
	1623.84	0.0004981	0.00454	0.00561	0.00784	0.00832	0.00836		0.0062	0.00486	0.00449	0.00324	0.000534186
	1625.77	0.000513608	0.00454	0.00552	0.00763	0.00824	0.00826		0.00621	0.00497	0.0045	0.00334	0.000414924
	1627.69	0.000556944	0.00446	0.00544	0.00743	0.00813	0.00813		0.00617	0.00504	0.00455	0.00344	-0.000428387
	1629.62	0.000689284	0.00435	0.00539	0.00724	0.00793	0.00801		0.00601	0.00504	0.00465	0.00367	-0.00101
	1631.55	0.000778918	0.00419	0.0053	0.00696	0.00762	0.00779		0.00575	0.0049	0.00465	0.00381	-0.000313364
	1633.48	0.000903603	0.00397	0.00521	0.00668	0.0072	0.00746		0.00556	0.00479	0.00458	0.00391	0.000239093
	1635.41	0.000991492	0.00377	0.00514	0.00633	0.00682	0.00707		0.00536	0.00466	0.00463	0.00404	0.00025358
	1637.34	0.000986537	0.00347	0.00493	0.00586	0.00638	0.00654		0.00495	0.00433	0.00465	0.00406	0.000581421
	1639.27	0.000983021	0.00324	0.00475	0.00544	0.00595	0.00607		0.00458	0.00407	0.00468	0.00406	0.000726631
	1641.19	0.00103	0.00317	0.00465	0.00514	0.00565	0.00572		0.00439	0.00398	0.00477	0.00408	0.000618563
	1643.12	0.00109	0.0031	0.00453	0.00476	0.00544	0.00524		0.00432	0.00389	0.0048	0.00408	0.00056862
	1645.05	0.00119	0.00304	0.00437	0.00458	0.00525	0.00494		0.00425	0.0038	0.00489	0.00422	0.00153
	1646.98	0.00124	0.00296	0.00418	0.0046	0.00498	0.00482		0.00412	0.00373	0.00501	0.00429	0.00153
	1648.91	0.00117	0.00272	0.0039	0.00442	0.0046	0.00458		0.00387	0.00361	0.00493	0.00408	0.000274988
	1650.84	0.00108	0.00243	0.00363	0.00419	0.00429	0.0043		0.00364	0.00353	0.00478	0.00371	0.000115622
	1652.77	0.00109	0.00234	0.00353	0.00411	0.00411	0.00412		0.00354	0.00349	0.00478	0.00361	3.11108e-05
	1654.69	0.00109	0.00238	0.00356	0.00407	0.00397	0.00399		0.0035	0.0035	0.00489	0.00376	-0.000528113
	1656.62	0.000962048	0.00229	0.00349	0.00396	0.00378	0.00387		0.0034	0.00342	0.00495	0.00388	0.00108
	1658.55	0.000860991	0.00216	0.00329	0.00382	0.00358	0.00375		0.00324	0.00331	0.00486	0.00389	0.000913867
	1660.48	0.000874524	0.00203	0.00313	0.0036	0.0034	0.00369		0.00316	0.00323	0.00469	0.00381	-0.000122084
	1662.41	0.00092129	0.00193	0.00309	0.00338	0.00323	0.00363		0.00314	0.00315	0.00455	0.00367	-2.37689e-05
	1664.34	0.000951224	0.0019	0.00311	0.00325	0.0031	0.00355		0.00311	0.00304	0.00439	0.00353	-0.000326343
	1666.27	0.000937037	0.0018	0.00305	0.00307	0.00287	0.00346		0.00291	0.00281	0.00427	0.00351	0.000114013
	1668.19	0.000937239	0.0016	0.00295	0.00284	0.00249	0.00331		0.00264	0.00245	0.00412	0.00353	0.00126
	1670.12	0.000918672	0.00143	0.00288	0.00252	0.00219	0.00311		0.00247	0.00216	0.00399	0.00357	0.00101
	1672.05	0.000909826	0.00129	0.00282	0.0021	0.00201	0.00294		0.00231	0.00207	0.00389	0.00367	0.000111408
	1673.98	0.000979358	0.00121	0.00262	0.00161	0.00185	0.00269		0.00208	0.00196	0.00381	0.00371	-0.00067152
	1675.91	0.00108	0.00114	0.00233	0.00122	0.00163	0.00232		0.00186	0.00174	0.00359	0.0037	-0.000357448
	1677.84	0.000904365	0.00111	0.00241	0.000848224	0.00155	0.00199		0.00158	0.00159	0.00348	0.00359	0.000801998
	1679.77	0.000648205	0.00108	0.00264	0.00038903	0.00155	0.00163		0.0014	0.0015	0.00344	0.0034	0.00201
	1681.69	0.000420824	0.000931625	0.0028	2.2282e-05	0.00161	0.00121		0.00137	0.00148	0.0035	0.00328	0.00193
	1683.62	0.000262778	0.000754805	0.00288	-0.000128581	0.00169	0.00108		0.00113	0.00146	0.00377	0.0033	0.00235
	1685.55	3.55092e-05	0.000637076	0.00289	-0.000289175	0.00166	0.000899931		0.000699559	0.00144	0.00399	0.0032	0.00132
	1687.48	-0.000255798	0.000599417	0.00292	-0.000502478	0.00159	0.000644824		0.000324394	0.00147	0.00412	0.00306	0.000731352
	1689.41	-0.000423047	0.000671679	0.00315	-0.000491055	0.0017	0.000640564		0.000158147	0.0015	0.00436	0.00309	0.00038069
	1691.34	-0.000482943	0.000908389	0.0035	-0.000224697	0.00198	0.000947673		0.000249003	0.00155	0.00468	0.00335	-0.000478661
	1693.27	-0.000621077	0.00116	0.00377	4.80875e-05	0.00227	0.00135		0.00037882	0.00168	0.00488	0.00354	-0.000868705
	1695.19	-0.000705949	0.00146	0.00398	0.000316073	0.00258	0.00175		0.00047843	0.0019	0.00497	0.00366	-0.000475612
	1697.12	-0.000563935	0.00185	0.00422	0.000721845	0.00306	0.00214		0.000771092	0.00225	0.00505	0.00379	0.00136
	1699.05	-0.000304647	0.00232	0.00459	0.00128	0.00362	0.0026		0.00132	0.00266	0.00529	0.00392	0.00233
	1700.98	-1.65982e-05	0.0029	0.00512	0.002	0.00414	0.00319		0.00197	0.0031	0.0057	0.0041	0.0011
	1702.91	0.000226544	0.00333	0.00544	0.00273	0.00439	0.00377		0.0026	0.0034	0.00598	0.00419	-0.000575504
	1704.84	0.000548905	0.00362	0.00554	0.00329	0.00448	0.0043		0.00313	0.00355	0.00612	0.00437	-0.00119
	1706.77	0.00109	0.00404	0.00571	0.00373	0.00465	0.00483		0.00375	0.00373	0.00628	0.00462	-0.00156
	1708.69	0.00153	0.0044	0.00591	0.00406	0.00486	0.00522		0.00436	0.00403	0.00647	0.00477	-0.00145
	1710.62	0.00183	0.00451	0.00593	0.00426	0.00488	0.00538		0.00477	0.00428	0.0064	0.00477	-0.000798502
	1712.55	0.00204	0.00459	0.00578	0.00435	0.00477	0.00528		0.00511	0.0044	0.0062	0.00471	9.57081e-06
	1714.48	0.00205	0.00475	0.00572	0.00445	0.00466	0.00529		0.00542	0.00456	0.00609	0.00461	0.000308678
	1716.41	0.00187	0.00491	0.0062	0.00472	0.00462	0.00559		0.00568	0.00484	0.00622	0.00463	0.00144
	1718.34	0.00178	0.00495	0.00662	0.00494	0.00449	0.00568		0.00596	0.00509	0.00644	0.00486	0.000863914
	1720.27	0.00174	0.005	0.00681	0.0051	0.00424	0.00559		0.00621	0.00533	0.00662	0.00522	-0.001
	1722.19	0.00176	0.00511	0.00695	0.00517	0.00405	0.00569		0.00621	0.00555	0.00683	0.0055	-0.00148
	1724.12	0.00168	0.00511	0.00697	0.00515	0.00385	0.00567		0.00612	0.0056	0.00692	0.00564	-0.00124
	1726.05	0.00163	0.00511	0.007	0.00512	0.00371	0.00562		0.0061	0.00558	0.00698	0.00582	-0.00132
	1727.98	0.00159	0.00505	0.00709	0.005	0.00362	0.00563		0.00607	0.00543	0.00698	0.006	-0.00183
	1729.91	0.00145	0.00491	0.00699	0.00477	0.00358	0.00555		0.00591	0.00518	0.00682	0.00608	-0.000709631
	1731.84	0.00121	0.00478	0.00679	0.00451	0.00359	0.00537		0.00561	0.00497	0.00656	0.00599	0.00245
	1733.77	0.0011	0.00468	0.00667	0.00444	0.00374	0.00521		0.00537	0.00487	0.00644	0.00587	0.00362
	1735.69	0.00111	0.00469	0.00667	0.00469	0.00415	0.00528		0.00536	0.00486	0.00647	0.00573	0.00121
	1737.62	0.00111	0.00479	0.00672	0.0051	0.00464	0.00563		0.00547	0.00486	0.00656	0.00549	0.000980759
	1739.55	0.00105	0.0049	0.00685	0.00556	0.00521	0.00616		0.00564	0.00486	0.00664	0.00515	-0.000532537
	1741.48	0.000986179	0.00504	0.00695	0.00619	0.00601	0.00681		0.00599	0.00495	0.00661	0.00478	-0.00219
	1743.41	0.000940605	0.00538	0.00718	0.00697	0.0071	0.00764		0.00652	0.00521	0.00661	0.00454	-0.00171
	1745.34	0.000815774	0.00576	0.00748	0.00783	0.00827	0.00862		0.00714	0.00553	0.00661	0.00419	-0.00292
	1747.27	0.000536554	0.00598	0.00771	0.00885	0.0094	0.00965		0.00781	0.0059	0.00658	0.0037	-0.00412
	1749.19	0.000263424	0.00628	0.00794	0.00998	0.01061	0.01081		0.00859	0.00636	0.00654	0.00335	-0.00368
	1751.12	9.33405e-05	0.00683	0.00831	0.01127	0.01204	0.01226		0.00961	0.00701	0.00666	0.00318	-0.00266
	1753.05	3.71367e-05	0.00759	0.00897	0.01287	0.01356	0.01407		0.01092	0.00796	0.00706	0.00328	-0.00245
	1754.98	0.00010564	0.00839	0.0099	0.01455	0.01509	0.01585		0.01233	0.00897	0.0076	0.00367	-0.00337
	1756.91	0.000175618	0.00906	0.01068	0.01594	0.0165	0.01726		0.01367	0.00988	0.00807	0.00404	-0.00327
	1758.84	0.00027537	0.00975	0.01132	0.0171	0.01782	0.01859		0.01503	0.0108	0.00846	0.00429	-0.00171
	1760.76	0.000493982	0.01033	0.01194	0.01815	0.01917	0.01992		0.01632	0.01166	0.00893	0.00444	-0.00155
	1762.69	0.000664792	0.01071	0.01236	0.01898	0.02025	0.0209		0.01732	0.01223	0.00931	0.00461	-0.00221
	1764.62	0.000791489	0.01106	0.01272	0.01958	0.02107	0.0216		0.01814	0.01271	0.00955	0.00482	-0.00156
	1766.55	0.000810392	0.01123	0.01297	0.01991	0.02166	0.02211		0.01867	0.01301	0.00965	0.00494	-0.000848171
	1768.48	0.000739266	0.01124	0.01304	0.02003	0.02203	0.02237		0.01893	0.01309	0.00967	0.00494	3.64779e-05
	1770.41	0.000672232	0.01122	0.01312	0.02013	0.02229	0.02258		0.01913	0.01322	0.00969	0.00493	0.000240244
	1772.34	0.000665371	0.01121	0.01324	0.02024	0.02253	0.02277		0.01928	0.01337	0.00975	0.00492	-0.000728655
	1774.26	0.000638927	0.01127	0.01336	0.02032	0.02269	0.02295		0.01936	0.01348	0.00979	0.00492	-0.0009746
	1776.19	0.000524572	0.01136	0.01344	0.02039	0.02277	0.02308		0.0194	0.01353	0.00978	0.00488	-0.00113
	1778.12	0.000379746	0.01145	0.01355	0.02052	0.02292	0.02323		0.01948	0.0136	0.00977	0.00487	-0.000766637
	1780.05	0.000283822	0.01157	0.01367	0.02073	0.02309	0.02342		0.01962	0.01376	0.00977	0.00488	-0.000171596
	1781.98	0.000186939	0.01174	0.01377	0.02094	0.0232	0.02362		0.01973	0.01392	0.00978	0.00489	-0.000130985
	1783.91	0.000130398	0.01187	0.01382	0.02112	0.02325	0.0238		0.01978	0.01398	0.00973	0.00489	-0.000441723
	1785.84	0.000127429	0.01197	0.01386	0.02134	0.02334	0.02399		0.01989	0.01403	0.00972	0.00493	-0.000434203
	1787.76	9.4627e-05	0.01206	0.01388	0.02153	0.02348	0.02411		0.02006	0.01406	0.00978	0.00498	0.00010998
	1789.69	0.00011454	0.01216	0.01396	0.02172	0.02364	0.02427		0.02027	0.01417	0.0099	0.00505	0.00095648
	1791.62	0.000172474	0.0123	0.0141	0.02192	0.02382	0.02443		0.02052	0.01431	0.01007	0.00518	0.00107
	1793.55	0.000258738	0.01241	0.01422	0.02206	0.02398	0.02453		0.02072	0.01439	0.01018	0.00528	0.000279965
	1795.48	0.000335186	0.0125	0.01431	0.02216	0.02402	0.02459		0.02086	0.01444	0.01023	0.00531	-0.000133437
	1797.41	0.000342698	0.01252	0.01432	0.02217	0.02399	0.02454		0.02092	0.01442	0.01024	0.00528	-1.5654e-05
	1799.34	0.0003405	0.0125	0.0143	0.02214	0.02396	0.02448		0.02094	0.01442	0.01025	0.00522	0.000654685
	1801.26	0.000341622	0.01247	0.01427	0.02211	0.02389	0.02448		0.0209	0.0144	0.01021	0.00516	0.000748867
	1803.19	0.000290798	0.01241	0.01423	0.02206	0.02381	0.02445		0.02083	0.01436	0.0101	0.00508	0.00015777
	1805.12	0.000215193	0.01233	0.01422	0.022	0.02376	0.02438		0.02075	0.01429	0.01001	0.00503	-0.000687284
	1807.05	0.000156996	0.01226	0.01419	0.02189	0.02366	0.02431		0.02065	0.01422	0.00995	0.00497	-0.00068156
	1808.98	0.00011333	0.01218	0.01414	0.02177	0.02355	0.02425		0.02056	0.01415	0.00985	0.00487	-0.000315127
	1810.91	5.81916e-05	0.01218	0.01413	0.02175	0.02351	0.02422		0.02052	0.01413	0.00979	0.0048	-0.000128262
	1812.84	4.3129e-05	0.01222	0.01414	0.02177	0.02347	0.0242		0.02051	0.01411	0.0098	0.00481	-0.000390091
	1814.76	5.44878e-05	0.01221	0.01414	0.02179	0.02341	0.02421		0.02047	0.01408	0.0098	0.00484	-0.000251722
	1816.69	5.7433e-05	0.01218	0.01413	0.02186	0.02337	0.02429		0.02038	0.01409	0.00976	0.00484	0.000158019
	1818.62	9.7206e-05	0.01212	0.01413	0.02192	0.02339	0.02439		0.02031	0.01414	0.00976	0.00487	0.000135957
	1820.55	0.000188911	0.01211	0.0142	0.022	0.02353	0.0245		0.02029	0.01423	0.00982	0.00501	-3.82575e-05
	1822.48	0.000297439	0.01214	0.01432	0.0221	0.02373	0.02461		0.02039	0.0143	0.00985	0.0051	0.000272547
	1824.41	0.000389721	0.0122	0.01443	0.02224	0.02393	0.02476		0.02059	0.01435	0.00988	0.00513	0.000136529
	1826.34	0.000405525	0.01219	0.01445	0.02233	0.02406	0.02486		0.02071	0.01434	0.00988	0.00511	-0.000223412
	1828.26	0.0004102	0.01217	0.01451	0.02242	0.0242	0.02499		0.02083	0.01433	0.00991	0.0051	0.000187035
	1830.19	0.000422145	0.01218	0.01458	0.02255	0.02433	0.02512		0.02092	0.01431	0.00995	0.00509	1.52156e-05
	1832.12	0.000411188	0.01219	0.01462	0.02265	0.02441	0.0252		0.02099	0.01429	0.01	0.0051	-0.000575115
	1834.05	0.000397705	0.01223	0.01466	0.02272	0.02447	0.02524		0.02109	0.01427	0.01005	0.00507	-0.000515222
	1835.98	0.000387778	0.01229	0.01473	0.02279	0.02458	0.02529		0.02121	0.01428	0.01009	0.00506	0.00016644
	1837.91	0.000393129	0.01237	0.01481	0.02291	0.02474	0.02539		0.02133	0.01436	0.01015	0.00508	0.000663407
	1839.84	0.00038478	0.01248	0.01486	0.02303	0.02488	0.02552		0.02146	0.01444	0.01019	0.00511	0.000711851
	1841.76	0.000356326	0.01259	0.0149	0.02311	0.02504	0.02563		0.02159	0.01454	0.01021	0.00514	0.000359087
	1843.69	0.000316395	0.01275	0.01497	0.02316	0.02522	0.02573		0.02173	0.01466	0.0103	0.00518	-0.000408038
	1845.62	0.000290756	0.01291	0.01502	0.02317	0.02534	0.02581		0.02184	0.01476	0.01039	0.00517	-0.000186144
	1847.55	0.000261204	0.01294	0.01498	0.0232	0.02535	0.02586		0.02192	0.01481	0.01038	0.00512	6.58884e-05
	1849.48	0.000248083	0.01299	0.01496	0.02327	0.02541	0.02591		0.02199	0.01493	0.0104	0.00515	0.000150631
	1851.41	0.000295476	0.01305	0.01496	0.02334	0.02543	0.02595		0.02204	0.01504	0.01045	0.00527	0.000519622
	1853.34	0.000282536	0.01307	0.01494	0.02339	0.02536	0.02599		0.02201	0.01509	0.01048	0.00532	0.000589508
	1855.26	0.000254284	0.01307	0.01493	0.02346	0.02535	0.02609		0.02198	0.01512	0.01051	0.00535	0.000285685
	1857.19	0.000297034	0.01309	0.01498	0.02349	0.02542	0.02618		0.02202	0.01517	0.01056	0.00542	4.03535e-05
	1859.12	0.000332494	0.01313	0.01506	0.02352	0.02551	0.02626		0.02205	0.01522	0.01059	0.00547	0.000240783
	1861.05	0.000331815	0.01318	0.0151	0.02355	0.02557	0.02632		0.02208	0.01521	0.01057	0.00544	0.000155759
	1862.98	0.000311105	0.01322	0.0151	0.02356	0.02561	0.02634		0.02207	0.0152	0.01055	0.0054	-6.74147e-05
	1864.91	0.000255898	0.0132	0.01506	0.02356	0.02558	0.02631		0.02202	0.01517	0.01053	0.00538	2.36419e-05
	1866.83	0.000211311	0.01317	0.01504	0.02358	0.02556	0.02633		0.02202	0.01513	0.01055	0.00537	0.000531788
	1868.76	0.000197897	0.01318	0.01504	0.02361	0.02554	0.02635		0.02205	0.01514	0.01058	0.00537	0.00029016
	1870.69	0.000201098	0.0132	0.01507	0.02366	0.02557	0.02635		0.02212	0.01517	0.01059	0.00536	-7.87534e-05
	1872.62	0.000213597	0.01321	0.01508	0.02371	0.02565	0.02634		0.02216	0.01518	0.0106	0.00536	0.000136696
	1874.55	0.000208437	0.01323	0.01511	0.02377	0.02575	0.02636		0.02219	0.0152	0.01061	0.00539	-2.88786e-06
	1876.48	0.000198571	0.01328	0.01517	0.02386	0.02588	0.0264		0.02224	0.01527	0.01063	0.00542	-0.000242371
	1878.41	0.000231172	0.01335	0.01524	0.02393	0.02602	0.02647		0.02232	0.01538	0.01065	0.00546	-0.000103689
	1880.33	0.000255654	0.01342	0.01529	0.02391	0.02613	0.02652		0.02237	0.01546	0.01067	0.00547	0.000347354
	1882.26	0.000241482	0.01346	0.01534	0.02386	0.02615	0.02653		0.02238	0.01551	0.0107	0.00544	0.000504297
	1884.19	0.000252542	0.01345	0.01536	0.02388	0.02614	0.02653		0.02241	0.01556	0.0107	0.00543	0.000157423
	1886.12	0.00029369	0.0134	0.01534	0.02392	0.02612	0.02652		0.0224	0.01561	0.01067	0.00544	2.40643e-05
	1888.05	0.000312573	0.01339	0.01535	0.02395	0.02611	0.0265		0.0224	0.01565	0.01066	0.00548	0.000104166
	1889.98	0.000333676	0.01344	0.01537	0.02399	0.02608	0.02649		0.02241	0.01565	0.01067	0.00556	0.000168019
	1891.91	0.000325583	0.01348	0.01538	0.02401	0.02604	0.02648		0.02236	0.01562	0.01067	0.00555	0.000664384
	1893.83	0.000322477	0.0135	0.0154	0.02399	0.02601	0.02649		0.02232	0.0156	0.01067	0.00553	0.00061741
	1895.76	0.00030336	0.01348	0.01539	0.02393	0.02593	0.02645		0.02227	0.01555	0.01065	0.0055	0.000223492
	1897.69	0.0002761	0.01346	0.01537	0.02387	0.02581	0.02639		0.0222	0.01551	0.01061	0.00544	-0.000455356
	1899.62	0.000282717	0.01346	0.01535	0.02382	0.02569	0.02634		0.02214	0.01549	0.01057	0.00541	-0.00025281
	1901.55	0.000280499	0.01346	0.01532	0.02378	0.02558	0.0263		0.02214	0.0155	0.01054	0.00542	0.000390106
	1903.48	0.000255492	0.01344	0.01533	0.02376	0.02548	0.02628		0.02218	0.01552	0.01052	0.00543	0.000477422
	1905.4	0.000242799	0.0134	0.01533	0.02374	0.02537	0.02626		0.02216	0.01552	0.01051	0.00541	0.000437639
	1907.33	0.000248768	0.01336	0.01532	0.02368	0.02529	0.02621		0.0221	0.01549	0.0105	0.00538	0.00054699
	1909.26	0.000236909	0.0133	0.01527	0.0236	0.0252	0.02614		0.022	0.01543	0.01047	0.00534	0.000254624
	1911.19	0.000202929	0.01326	0.0152	0.02354	0.02514	0.02607		0.02189	0.01532	0.01044	0.00532	-1.98284e-06
	1913.12	0.000211178	0.01325	0.01514	0.02348	0.02508	0.02601		0.02182	0.01525	0.01042	0.0053	-2.74616e-05
	1915.05	0.000270169	0.01324	0.01513	0.02343	0.02503	0.02596		0.02175	0.01522	0.01042	0.0053	0.000315693
	1916.98	0.000294366	0.01318	0.01509	0.02332	0.02496	0.02587		0.02164	0.01513	0.0104	0.00527	0.000464972
	1918.9	0.000216245	0.01305	0.01498	0.02315	0.02485	0.02574		0.02145	0.01496	0.01033	0.00519	0.000590649
	1920.83	0.000120587	0.01292	0.01487	0.02302	0.02476	0.02563		0.0213	0.0148	0.01025	0.00513	0.000458009
	1922.76	7.82756e-05	0.01286	0.01481	0.0229	0.02474	0.02555		0.02119	0.01469	0.01021	0.00509	0.000243964
	1924.69	4.62099e-05	0.0128	0.01473	0.02276	0.02468	0.02544		0.02106	0.01454	0.01018	0.00508	0.000203467
	1926.62	-1.20464e-05	0.01272	0.01463	0.02259	0.02457	0.02531		0.02087	0.01438	0.01016	0.00506	6.7886e-05
	1928.55	-3.03161e-05	0.01267	0.01455	0.02245	0.02445	0.02517		0.02067	0.01427	0.01014	0.00504	-0.000248521
	1930.48	-1.81675e-05	0.01261	0.01448	0.02233	0.02432	0.025		0.02052	0.01418	0.01009	0.005	-0.00046866
	1932.4	-8.03198e-06	0.01253	0.01439	0.02218	0.02415	0.02482		0.02039	0.01406	0.01003	0.00494	-0.000435579
	1934.33	1.31517e-06	0.01243	0.0143	0.02201	0.02394	0.0246		0.02025	0.01394	0.00994	0.00489	-0.000393128
	1936.26	4.29256e-05	0.01233	0.01423	0.02186	0.02377	0.02443		0.02013	0.01388	0.00985	0.00487	0.00015433
	1938.19	9.81651e-05	0.01227	0.01417	0.02171	0.02362	0.02427		0.02004	0.01384	0.00975	0.00488	0.000258091
	1940.12	0.000129809	0.0122	0.01408	0.02158	0.02343	0.02408		0.01996	0.0138	0.00964	0.00488	0.000167981
	1942.05	0.0001883	0.01215	0.01403	0.02147	0.02326	0.0239		0.01988	0.01378	0.00955	0.00489	0.000208965
	1943.98	0.000256893	0.01211	0.01396	0.02132	0.02308	0.02368		0.01973	0.01371	0.00945	0.00489	0.000127561
	1945.9	0.000305902	0.01206	0.01386	0.02114	0.02288	0.02348		0.01958	0.01364	0.00934	0.00486	0.000319668
	1947.83	0.000370539	0.01206	0.01382	0.02106	0.0227	0.02335		0.01951	0.0136	0.00929	0.00488	0.00025129
	1949.76	0.000412613	0.01207	0.01378	0.02102	0.02254	0.02319		0.01945	0.01355	0.00927	0.00492	-3.44534e-05
	1951.69	0.000411406	0.01202	0.01371	0.02093	0.02238	0.02299		0.01933	0.01347	0.0092	0.00493	-0.000160428
	1953.62	0.000375272	0.01195	0.01365	0.0208	0.02225	0.02283		0.01922	0.01335	0.00913	0.00496	6.64966e-05
	1955.55	0.000326413	0.01189	0.0136	0.0207	0.02215	0.02273		0.01914	0.01324	0.00909	0.00498	4.33534e-05
	1957.48	0.000295369	0.01185	0.01354	0.02065	0.0221	0.02269		0.01909	0.01318	0.00907	0.00496	8.25342e-05
	1959.4	0.000282559	0.01184	0.01353	0.02062	0.0221	0.0227		0.01909	0.01317	0.00908	0.00495	0.000407289
	1961.33	0.000261671	0.01183	0.01351	0.02056	0.02209	0.02272		0.01907	0.01316	0.0091	0.00492	0.000148426
	1963.26	0.000214846	0.01179	0.01345	0.02051	0.02206	0.02271		0.01902	0.01311	0.00912	0.00488	0.000180944
	1965.19	0.000173934	0.01176	0.01342	0.02048	0.02206	0.02271		0.01898	0.01307	0.00913	0.00484	0.000606278
	1967.12	0.000195776	0.01179	0.01346	0.02053	0.02214	0.02279		0.01904	0.01312	0.00916	0.00485	-0.000321839
	1969.05	0.000237357	0.01185	0.01352	0.02063	0.02223	0.02291		0.01916	0.01321	0.00921	0.00489	-0.0007077
	1970.98	0.000261907	0.01186	0.01355	0.02071	0.02228	0.02301		0.01923	0.01326	0.00925	0.00491	-0.000295903
	1972.9	0.000249199	0.01186	0.01356	0.02074	0.02234	0.02307		0.01928	0.01329	0.00927	0.00492	-6.168e-05
	1974.83	0.000227725	0.01189	0.01356	0.02077	0.02242	0.02317		0.01934	0.01333	0.00926	0.00491	0.000116806
	1976.76	0.000215296	0.01191	0.01353	0.02078	0.02245	0.02325		0.01939	0.01336	0.00922	0.00487	-0.000309537
	1978.69	0.000195547	0.01191	0.01352	0.02079	0.02246	0.0233		0.01944	0.01338	0.0092	0.00484	-0.000766303
	1980.62	0.000198551	0.01193	0.01351	0.02081	0.02251	0.0233		0.01947	0.01342	0.00917	0.00483	-0.00012964
	1982.55	0.000185813	0.01191	0.01349	0.02078	0.02253	0.02328		0.01945	0.01342	0.00912	0.00481	0.000480453
	1984.48	0.000160426	0.01187	0.0135	0.02077	0.02248	0.02325		0.01944	0.01343	0.0091	0.00479	0.000656571
	1986.4	0.000138252	0.01182	0.01355	0.0208	0.02241	0.02322		0.01942	0.01344	0.00913	0.0048	0.000498434
	1988.33	9.13038e-05	0.01174	0.01351	0.02074	0.02234	0.02312		0.01934	0.01341	0.00909	0.00481	0.000306814
	1990.26	5.26162e-05	0.01165	0.01343	0.02062	0.02225	0.023		0.01924	0.01335	0.00898	0.0048	0.000337851
	1992.19	3.68413e-05	0.01158	0.01336	0.02051	0.02218	0.02292		0.01918	0.01332	0.00892	0.00478	8.88797e-05
	1994.12	3.82833e-05	0.01152	0.0133	0.02046	0.02211	0.02286		0.01916	0.01332	0.00891	0.00473	-4.45343e-05
	1996.05	4.38785e-05	0.01147	0.01328	0.02045	0.02207	0.02281		0.01913	0.01334	0.0089	0.00464	0.000281629
	1997.98	2.04529e-05	0.01142	0.01324	0.02044	0.02204	0.02278		0.01909	0.01335	0.00887	0.00458	0.000545306
	1999.9	-3.81942e-05	0.01138	0.01316	0.02042	0.022	0.02274		0.01903	0.0133	0.00883	0.00452	0.000317865
	2001.83	-7.28111e-05	0.01137	0.01314	0.02042	0.02198	0.02272		0.01902	0.01326	0.00883	0.00447	-9.50151e-05
	2003.76	-6.62362e-05	0.01141	0.01317	0.02046	0.02202	0.02277		0.01905	0.01328	0.00887	0.00448	-0.000394236
	2005.69	-5.73738e-05	0.01145	0.01321	0.02054	0.02208	0.02285		0.01909	0.01334	0.00893	0.0045	-0.000308474
	2007.62	-7.76224e-05	0.01148	0.01324	0.02061	0.02211	0.02289		0.01909	0.01338	0.00897	0.00452	-0.000335711
	2009.55	-9.39113e-05	0.0115	0.01327	0.02065	0.02216	0.02294		0.01912	0.01337	0.00901	0.00453	-0.000134278
	2011.48	-0.000107676	0.01158	0.0133	0.02069	0.02226	0.02303		0.01919	0.01339	0.00906	0.00455	1.853e-05
	2013.4	-9.72134e-05	0.01166	0.01332	0.02073	0.02235	0.02313		0.01926	0.01341	0.00909	0.00458	9.59773e-05
	2015.33	-5.33718e-05	0.01172	0.01335	0.02081	0.02246	0.02324		0.01937	0.01344	0.00915	0.00461	3.79514e-05
	2017.26	-1.2034e-05	0.01179	0.01347	0.02096	0.02264	0.02336		0.01954	0.01355	0.00927	0.00469	-0.000116018
	2019.19	2.03921e-05	0.01187	0.01358	0.02112	0.02283	0.02345		0.01966	0.01366	0.00941	0.00479	-3.91965e-06
	2021.12	5.02272e-05	0.01193	0.01369	0.02122	0.02298	0.02356		0.01976	0.01375	0.00953	0.00489	0.000119925
	2023.05	8.47613e-05	0.01197	0.0138	0.02129	0.02307	0.02365		0.01986	0.01384	0.00961	0.00496	-8.18522e-05
	2024.97	0.000128697	0.01199	0.01386	0.02132	0.02313	0.02372		0.01992	0.0139	0.00963	0.00502	-4.53681e-05
	2026.9	0.000159637	0.012	0.01388	0.0213	0.02316	0.02377		0.02	0.01395	0.00962	0.00506	0.000406734
	2028.83	0.000173934	0.012	0.01388	0.02131	0.02316	0.02382		0.02007	0.01398	0.00962	0.00508	0.000511926
	2030.76	0.000166411	0.01201	0.01387	0.02134	0.02315	0.02384		0.02013	0.01398	0.00964	0.00507	0.000267961
	2032.69	0.000183429	0.01202	0.01388	0.02135	0.02311	0.02383		0.02018	0.01395	0.00966	0.00506	0.000128447
	2034.62	0.000204454	0.01201	0.01387	0.02134	0.02305	0.0238		0.02018	0.01393	0.00967	0.00505	2.23941e-05
	2036.55	0.000166003	0.01198	0.01379	0.02131	0.02294	0.02375		0.02012	0.01387	0.00965	0.00503	-0.000243984
	2038.47	0.000113474	0.01194	0.0137	0.02122	0.02281	0.02365		0.02004	0.01381	0.00964	0.00497	-0.00012422
	2040.4	0.000109075	0.01189	0.01364	0.02113	0.02269	0.02355		0.01998	0.01376	0.00962	0.00492	-8.13367e-05
	2042.33	0.000134446	0.01185	0.01361	0.02104	0.02259	0.02344		0.01992	0.01375	0.00961	0.00491	-0.000145444
	2044.26	0.000142205	0.0118	0.01357	0.02093	0.02247	0.02328		0.0198	0.01372	0.00958	0.00489	-0.000316032
	2046.19	0.000121544	0.01172	0.01351	0.02079	0.02231	0.02311		0.01963	0.01364	0.0095	0.00485	-0.000173367
	2048.12	8.73203e-05	0.01168	0.01346	0.02065	0.02216	0.02299		0.01949	0.01355	0.00944	0.00482	7.44439e-05
	2050.05	8.20615e-05	0.01168	0.01341	0.02052	0.02204	0.02289		0.01937	0.01348	0.0094	0.0048	8.97652e-05
	2051.97	0.000101437	0.01164	0.01334	0.02038	0.02193	0.02279		0.01925	0.01341	0.00935	0.00476	-0.000185149
	2053.9	0.000115125	0.01156	0.0133	0.02027	0.02184	0.02269		0.01915	0.01336	0.0093	0.00474	-0.000194714
	2055.83	8.2133e-05	0.01146	0.01324	0.02015	0.02176	0.02254		0.01901	0.0133	0.00924	0.00474	8.33221e-05
	2057.76	3.89119e-05	0.01137	0.01315	0.01999	0.02163	0.02237		0.01885	0.01319	0.00915	0.00472	0.000222932
	2059.69	2.56508e-06	0.01127	0.01306	0.01983	0.02149	0.02223		0.01872	0.01308	0.00904	0.00469	0.000121136
	2061.62	-1.9013e-05	0.01118	0.01295	0.01966	0.02134	0.02207		0.01861	0.01296	0.00893	0.00465	-8.41313e-05
	2063.55	-2.1379e-05	0.01109	0.01285	0.01952	0.02118	0.0219		0.0185	0.01286	0.00884	0.00458	-4.20055e-05
	2065.47	-3.33583e-05	0.01099	0.01273	0.01937	0.021	0.02175		0.0184	0.01275	0.00878	0.00451	0.000163324
	2067.4	-3.61339e-05	0.01089	0.0126	0.01925	0.02085	0.02159		0.01829	0.01262	0.0087	0.00446	0.000263777
	2069.33	-2.30292e-05	0.01083	0.01247	0.01916	0.02072	0.02141		0.01818	0.0125	0.0086	0.00441	8.01146e-05
	2071.26	5.17583e-06	0.01076	0.01234	0.01903	0.02056	0.02124		0.01806	0.01239	0.00851	0.00437	0.000158174
	2073.19	3.7814e-05	0.01067	0.0122	0.01891	0.02041	0.0211		0.01791	0.0123	0.00844	0.00434	0.000135655
	2075.12	7.61715e-05	0.01058	0.01206	0.01882	0.02026	0.02098		0.01777	0.01222	0.00838	0.0043	0.000139227
	2077.05	0.000140547	0.0105	0.01194	0.01872	0.02012	0.02082		0.01766	0.01215	0.00833	0.00427	6.62241e-05
	2078.97	0.000192059	0.01043	0.01187	0.01859	0.02	0.02067		0.01756	0.01207	0.00827	0.00424	-3.74754e-06
	2080.9	0.000234465	0.01037	0.01186	0.01847	0.01991	0.02054		0.01745	0.01204	0.00825	0.00423	5.85654e-05
	2082.83	0.000228135	0.01028	0.01182	0.01835	0.01981	0.0204		0.01729	0.01197	0.00823	0.00421	-6.68193e-05
	2084.76	0.000210271	0.01019	0.01172	0.0182	0.01966	0.02029		0.01712	0.01185	0.00818	0.00417	-0.000140618
	2086.69	0.000236918	0.01016	0.01164	0.01806	0.01953	0.02024		0.01699	0.01174	0.00815	0.00417	9.54362e-05
	2088.62	0.000292014	0.01012	0.01156	0.01792	0.01943	0.02018		0.01689	0.01166	0.00813	0.00417	0.000160851
	2090.55	0.000330998	0.01005	0.01146	0.01778	0.01933	0.0201		0.0168	0.01157	0.00811	0.00418	0.000385877
	2092.47	0.000335204	0.00997	0.01137	0.01761	0.01923	0.01998		0.0167	0.01147	0.00805	0.00423	0.000372081
	2094.4	0.000304944	0.00988	0.01128	0.01744	0.01912	0.01983		0.01657	0.01137	0.008	0.00426	-0.000172496
	2096.33	0.000267413	0.00982	0.01121	0.0173	0.01902	0.0197		0.01648	0.0113	0.00797	0.00429	-0.000333795
	2098.26	0.000246483	0.00976	0.01114	0.01719	0.01895	0.01959		0.0164	0.01126	0.00798	0.00432	0.000232436
	2100.19	0.000243694	0.00972	0.01108	0.01709	0.01887	0.01947		0.0163	0.01125	0.00801	0.00434	0.00027403
	2102.12	0.000246552	0.00969	0.01104	0.017	0.0188	0.01936		0.01621	0.01124	0.00799	0.00434	0.000160167
	2104.05	0.000222388	0.00965	0.01098	0.01688	0.0187	0.01925		0.01607	0.0112	0.00795	0.00432	0.000236118
	2105.97	0.000168777	0.00959	0.01089	0.0168	0.01858	0.0191		0.01595	0.01114	0.00788	0.00429	-9.2885e-05
	2107.9	0.000120724	0.00952	0.0108	0.01674	0.01847	0.01898		0.01585	0.0111	0.0078	0.00428	-0.000302371
	2109.83	0.000101913	0.00944	0.01073	0.01668	0.01837	0.01887		0.01576	0.01109	0.00774	0.00428	-0.000330538
	2111.76	0.000118618	0.00935	0.01066	0.01663	0.01827	0.01877		0.01567	0.01108	0.0077	0.00428	-9.4715e-05
	2113.69	0.000120863	0.00927	0.01061	0.01661	0.01816	0.01865		0.01559	0.01106	0.00765	0.00426	1.63021e-05
	2115.62	8.17125e-05	0.00918	0.01054	0.01655	0.018	0.0185		0.01547	0.01101	0.0076	0.00421	1.39667e-05
	2117.55	1.05023e-05	0.00907	0.01047	0.01641	0.01783	0.01835		0.01531	0.01089	0.0075	0.0041	7.1506e-06
	2119.47	-2.34921e-05	0.00898	0.0104	0.01631	0.01768	0.01821		0.01517	0.01078	0.00743	0.00401	2.93075e-05
	2121.4	-4.88186e-05	0.0089	0.01029	0.0162	0.01753	0.01806		0.01506	0.01066	0.00737	0.00391	-0.000157383
	2123.33	-3.89901e-05	0.00883	0.01014	0.0161	0.01739	0.01793		0.01496	0.01056	0.0073	0.00384	-0.000163466
	2125.26	-2.1183e-05	0.00877	0.01003	0.01602	0.01728	0.01783		0.01486	0.01049	0.00728	0.00379	0.000151387
	2127.19	-2.43309e-05	0.0087	0.00993	0.01591	0.01715	0.01772		0.01477	0.01044	0.00727	0.00373	0.000288238
	2129.12	-3.5304e-05	0.00864	0.00982	0.01578	0.01703	0.0176		0.01469	0.01038	0.00727	0.00369	-8.60703e-05
	2131.05	-6.59648e-05	0.00858	0.00974	0.01565	0.01695	0.01747		0.01459	0.01031	0.00724	0.0037	-0.000528543
	2132.97	-7.65299e-05	0.00853	0.0097	0.01554	0.01688	0.01737		0.01452	0.01026	0.00722	0.00371	-0.000665593
	2134.9	-6.03248e-05	0.00848	0.00968	0.01547	0.0168	0.01731		0.01447	0.01023	0.0072	0.00374	-0.00053785
	2136.83	-2.44924e-05	0.00846	0.00965	0.0154	0.01672	0.01726		0.01445	0.01021	0.00722	0.00377	3.17168e-05
	2138.76	2.10384e-05	0.00846	0.00966	0.01534	0.01667	0.01721		0.01444	0.01019	0.00725	0.00379	0.000275313
	2140.69	5.66472e-05	0.00844	0.00964	0.01525	0.01661	0.01715		0.0144	0.01014	0.00721	0.0038	0.000119751
	2142.62	5.9331e-05	0.00837	0.00957	0.01514	0.01652	0.01708		0.01435	0.01005	0.00716	0.00378	-3.25702e-05
	2144.55	6.58557e-05	0.00829	0.00954	0.01509	0.01646	0.01704		0.01433	0.01001	0.00714	0.00381	-0.000207594
	2146.47	9.89186e-05	0.00823	0.00955	0.01503	0.01644	0.01701		0.0143	0.01	0.00714	0.00388	-0.000265454
	2148.4	0.000145664	0.00816	0.00953	0.01494	0.01638	0.01694		0.01425	0.00997	0.00711	0.00392	-7.85963e-05
	2150.33	0.000198591	0.00812	0.0095	0.01486	0.01629	0.01686		0.01421	0.00991	0.00707	0.00393	5.95506e-05
	2152.26	0.000241144	0.00809	0.00948	0.01477	0.0162	0.0168		0.01416	0.00983	0.00703	0.00393	0.000133367
	2154.19	0.000268328	0.00805	0.00943	0.01467	0.0161	0.0167		0.01407	0.00975	0.00698	0.0039	0.000406165
	2156.12	0.000272466	0.00799	0.00936	0.01456	0.01597	0.01655		0.01393	0.00966	0.0069	0.00381	0.000159711
	2158.05	0.000273313	0.00795	0.00928	0.01446	0.01583	0.01636		0.01385	0.0096	0.00683	0.00373	-0.000181029
	2159.97	0.0002568	0.0079	0.00919	0.01436	0.01573	0.0162		0.01379	0.00958	0.00678	0.00367	0.000121683
	2161.9	0.000250424	0.00785	0.00913	0.0143	0.01564	0.01608		0.01369	0.00957	0.00676	0.00364	0.000274678
	2163.83	0.00026654	0.0078	0.00906	0.01425	0.01554	0.01597		0.01356	0.00955	0.00673	0.00363	-0.000150603
	2165.76	0.00029428	0.00772	0.00897	0.01419	0.01542	0.01585		0.01342	0.00952	0.00668	0.00364	-0.000418039
	2167.69	0.000304689	0.00767	0.00891	0.01411	0.0153	0.01572		0.01327	0.00945	0.00663	0.00365	2.7479e-05
	2169.62	0.000302945	0.00762	0.00888	0.01403	0.01519	0.0156		0.01315	0.00937	0.00658	0.00366	0.000204982
	2171.55	0.000316622	0.00756	0.00884	0.01395	0.01507	0.01548		0.01305	0.0093	0.00652	0.00367	2.85577e-05
	2173.47	0.000341523	0.00748	0.00876	0.01386	0.01495	0.01539		0.01296	0.00924	0.0065	0.00368	-0.000189334
	2175.4	0.00035968	0.00743	0.00869	0.01376	0.01486	0.01531		0.0129	0.00919	0.00651	0.00371	3.54121e-05
	2177.33	0.000383564	0.00738	0.00862	0.01365	0.01478	0.01523		0.01281	0.00914	0.0065	0.00374	0.000274524
	2179.26	0.000380385	0.00729	0.00852	0.01353	0.01468	0.01517		0.01272	0.00908	0.00645	0.00373	0.000199068
	2181.19	0.000364868	0.00722	0.00846	0.01342	0.0146	0.01513		0.01264	0.00903	0.00642	0.00374	-4.52318e-05
	2183.12	0.000365425	0.00718	0.00845	0.01332	0.01457	0.01511		0.01257	0.00902	0.00644	0.00377	-5.04502e-05
	2185.05	0.000345119	0.00712	0.00839	0.01319	0.01448	0.01502		0.01246	0.00896	0.00642	0.00377	4.58932e-05
	2186.97	0.000336008	0.00705	0.00827	0.01304	0.01433	0.01488		0.01233	0.00883	0.00636	0.00371	0.000151126
	2188.9	0.000355601	0.00701	0.00816	0.0129	0.01422	0.01475		0.01223	0.0087	0.0063	0.00366	0.000199729
	2190.83	0.000347196	0.00695	0.00806	0.01278	0.01409	0.01461		0.01212	0.00858	0.00622	0.0036	0.000357151
	2192.76	0.000306844	0.00688	0.00793	0.01267	0.01394	0.01442		0.01198	0.00849	0.00614	0.00351	0.000384784
	2194.69	0.000270349	0.00679	0.00779	0.01252	0.01373	0.01422		0.01182	0.00838	0.00604	0.00339	-1.97698e-05
	2196.62	0.000237056	0.00666	0.00764	0.01237	0.01352	0.01402		0.01169	0.00826	0.0059	0.00328	-0.000281141
	2198.55	0.000191168	0.00656	0.00752	0.01224	0.01334	0.01382		0.01157	0.00815	0.00575	0.00321	-0.000125686
	2200.47	0.000192591	0.0065	0.00742	0.01217	0.01318	0.01365		0.01142	0.00804	0.00564	0.00316	-0.000262652
	2202.4	0.000240942	0.00645	0.00736	0.01212	0.01305	0.01349		0.01128	0.00795	0.00556	0.00314	-0.000360444
	2204.33	0.000264392	0.00635	0.00731	0.012	0.01289	0.01331		0.01117	0.00783	0.00548	0.00311	-4.71596e-05
	2206.26	0.000260034	0.00626	0.00728	0.01184	0.01272	0.01312		0.01106	0.00769	0.00541	0.00306	8.38836e-05
	2208.19	0.000239956	0.00615	0.00721	0.01169	0.01256	0.01294		0.01096	0.00757	0.00534	0.00301	0.000119932
	2210.12	0.000214775	0.00605	0.00711	0.01155	0.01242	0.01279		0.01084	0.00748	0.00526	0.00297	0.000356659
	2212.05	0.000211495	0.00596	0.00703	0.01143	0.0123	0.01269		0.01074	0.00742	0.00521	0.00296	0.00015425
	2213.97	0.000186074	0.0059	0.00697	0.01131	0.01218	0.0126		0.01062	0.00741	0.00519	0.003	-8.55686e-05
	2215.9	0.000173521	0.00586	0.00692	0.0112	0.0121	0.01254		0.01052	0.00742	0.0052	0.00303	-0.000113753
	2217.83	0.000193375	0.00584	0.00688	0.01111	0.01205	0.01249		0.01045	0.00744	0.00522	0.00306	0.000253329
	2219.76	0.000232382	0.00584	0.00687	0.011	0.01203	0.01244		0.01037	0.00746	0.00524	0.0031	9.56498e-05
	2221.69	0.000267059	0.00585	0.00685	0.01088	0.01202	0.01237		0.0103	0.00748	0.00525	0.00312	-0.000265579
	2223.62	0.000273469	0.00581	0.00678	0.01074	0.01196	0.01225		0.01018	0.00742	0.00522	0.00309	-9.86217e-05
	2225.54	0.00029137	0.00577	0.00671	0.0106	0.01188	0.01212		0.01005	0.00732	0.00518	0.00305	0.000116879
	2227.47	0.000306216	0.00572	0.00663	0.01043	0.0118	0.01201		0.00992	0.00723	0.00514	0.003	5.72064e-05
	2229.4	0.000299645	0.00568	0.00656	0.0103	0.0117	0.01191		0.0098	0.00717	0.0051	0.00294	-4.7303e-05
	2231.33	0.000297467	0.00566	0.00651	0.0102	0.0116	0.01181		0.00968	0.00711	0.00506	0.0029	8.05317e-05
	2233.26	0.000309081	0.00563	0.00645	0.01008	0.01149	0.01169		0.00957	0.00704	0.00502	0.00289	3.60681e-05
	2235.19	0.000271855	0.00557	0.00637	0.00997	0.01138	0.01153		0.0095	0.00695	0.00494	0.00286	-0.000206092
	2237.12	0.000211248	0.00551	0.00629	0.00988	0.01125	0.01138		0.00944	0.00682	0.00486	0.00281	-0.000411574
	2239.04	0.000159676	0.00546	0.00624	0.00982	0.01113	0.01126		0.00938	0.00671	0.00482	0.00278	-0.000353972
	2240.97	7.38711e-05	0.00538	0.0062	0.00973	0.01099	0.01112		0.00932	0.00655	0.00475	0.00271	-0.000487073
	2242.9	-3.11337e-05	0.00528	0.00613	0.0096	0.01084	0.01098		0.00925	0.00636	0.00467	0.00261	-0.000352499
	2244.83	-0.000128291	0.00518	0.00605	0.0095	0.01073	0.01089		0.00915	0.00622	0.00459	0.00252	-0.000173187
	2246.76	-0.000214259	0.00509	0.00596	0.00941	0.01064	0.01083		0.00903	0.00608	0.00449	0.00241	-0.00015458
	2248.69	-0.000280606	0.00501	0.00586	0.00933	0.01055	0.01079		0.00892	0.00595	0.00439	0.00232	-0.000370177
	2250.61	-0.00031979	0.00494	0.00577	0.0093	0.01046	0.01076		0.00884	0.00587	0.00433	0.00227	-0.000570186
	2252.54	-0.000304645	0.00491	0.00568	0.00929	0.01041	0.01077		0.00879	0.0058	0.00429	0.00223	-0.00067923
	2254.47	-0.000240099	0.00493	0.00561	0.00927	0.01041	0.01081		0.00875	0.00574	0.00427	0.0022	-0.000530124
	2256.4	-0.000188525	0.00492	0.00557	0.00922	0.01041	0.01081		0.00868	0.00567	0.0042	0.00216	-0.000391279
	2258.33	-0.000166446	0.00489	0.00554	0.00915	0.01041	0.01078		0.00861	0.0056	0.00411	0.00208	-0.00031035
	2260.26	-0.000149215	0.00486	0.00553	0.0091	0.01042	0.01075		0.00856	0.00554	0.00404	0.00198	-9.80523e-05
	2262.19	-0.000112878	0.00484	0.00555	0.00908	0.01042	0.01074		0.00851	0.00548	0.00402	0.00191	-0.000209339
	2264.11	-2.80485e-05	0.00488	0.00559	0.00911	0.01043	0.01077		0.00852	0.0055	0.00407	0.00193	-0.000719043
	2266.04	4.59256e-05	0.00492	0.00565	0.00913	0.01044	0.01081		0.00855	0.00554	0.00414	0.00197	-0.000694031
	2267.97	9.11331e-05	0.005	0.00572	0.00919	0.01046	0.01085		0.0086	0.00561	0.00419	0.00206	-0.000625854
	2269.9	0.000140694	0.0051	0.0058	0.00924	0.01051	0.01088		0.00867	0.0057	0.00423	0.00218	-0.000576466
	2271.83	0.000189651	0.00517	0.00586	0.00928	0.01057	0.0109		0.00876	0.00581	0.00429	0.00228	-0.000608042
	2273.76	0.000198594	0.00521	0.0059	0.00933	0.01063	0.01093		0.00886	0.00591	0.00436	0.00235	-0.000740482
	2275.69	0.000175545	0.00524	0.00597	0.00943	0.0107	0.01098		0.00895	0.00597	0.00441	0.00243	-0.000463355
	2277.61	0.0001213	0.00527	0.00602	0.00949	0.01077	0.011		0.00901	0.00598	0.00444	0.00248	7.17568e-05
	2279.54	4.33882e-05	0.00525	0.00603	0.0095	0.01081	0.011		0.009	0.00593	0.00445	0.00245	0.000370046
	2281.47	-2.63549e-05	0.00521	0.00601	0.0095	0.01089	0.01102		0.00897	0.00587	0.00444	0.00242	0.000318406
	2283.4	-0.00010332	0.00515	0.00594	0.00951	0.01097	0.01103		0.0089	0.00578	0.00442	0.00233	-0.000180033
	2285.33	-0.00015893	0.00511	0.00586	0.00951	0.01103	0.01106		0.00883	0.00564	0.0044	0.00222	-0.000274152
	2287.26	-0.000173638	0.0051	0.00582	0.00954	0.01109	0.01111		0.00878	0.00551	0.0044	0.00215	-7.51302e-05
	2289.19	-0.000178022	0.00509	0.00578	0.00955	0.01114	0.01119		0.00872	0.00535	0.00437	0.00205	-6.54785e-05
	2291.11	-0.000162515	0.00511	0.00572	0.00953	0.01122	0.01131		0.00862	0.00508	0.00432	0.00192	-0.000151292
	2293.04	-0.000151035	0.00514	0.00566	0.00951	0.01132	0.01142		0.00846	0.00472	0.00422	0.00174	-0.000607105
	2294.97	-0.00018738	0.00509	0.00554	0.00947	0.0114	0.01147		0.00821	0.00427	0.00403	0.00148	-0.00109
	2296.9	-0.000229443	0.005	0.0054	0.00943	0.01146	0.0115		0.00791	0.00379	0.00379	0.00114	-0.000822723
	2298.83	-0.000251908	0.00492	0.00531	0.00939	0.01151	0.01157		0.00762	0.00328	0.00359	0.000804416	-0.000204993
	2300.76	-0.0002928	0.00487	0.0052	0.00935	0.01154	0.0117		0.00738	0.00273	0.00345	0.00051841	-0.0001901
	2302.69	-0.000323088	0.00483	0.00509	0.00933	0.01161	0.01179		0.00716	0.00216	0.00331	0.000243775	0.000236347
	2304.61	-0.000367132	0.0047	0.0049	0.00923	0.0117	0.01182		0.00681	0.00145	0.00307	-0.000150559	0.000534143
	2306.54	-0.000434089	0.00454	0.00465	0.00908	0.01174	0.01186		0.00636	0.000595738	0.00271	-0.000685273	0.000224841
	2308.47	-0.000465624	0.00434	0.00436	0.00891	0.01175	0.0119		0.00585	-0.000333187	0.00228	-0.00133	0.000149727
	2310.4	-0.000485953	0.0041	0.004	0.00868	0.01185	0.01193		0.00529	-0.00134	0.00187	-0.00202	-0.00037036
	2312.33	-0.000500528	0.0039	0.00369	0.00851	0.01204	0.01199		0.00476	-0.0024	0.00147	-0.00264	-0.000935125
	2314.26	-0.000540195	0.00371	0.00338	0.00838	0.01222	0.01205		0.00419	-0.00359	0.00103	-0.00326	-0.000926126
	2316.19	-0.000665155	0.00347	0.00299	0.00816	0.0124	0.012		0.00352	-0.00484	0.000566192	-0.00396	-0.000743597
	2318.11	-0.000812439	0.00328	0.00258	0.00796	0.01259	0.01193		0.00284	-0.00615	0.000123625	-0.00464	-0.000741985
	2320.04	-0.000952814	0.00312	0.00223	0.00781	0.01278	0.01186		0.0022	-0.00744	-0.000196121	-0.00524	-0.000492514
	2321.97	-0.00108	0.00293	0.00185	0.00761	0.01294	0.01177		0.00159	-0.00866	-0.000470841	-0.00582	-0.000630415
	2323.9	-0.00113	0.00273	0.00141	0.00739	0.01309	0.01178		0.000949126	-0.00976	-0.000808743	-0.00645	-0.000660001
	2325.83	-0.00112	0.0026	0.000935739	0.00719	0.01324	0.01185		0.000280581	-0.0109	-0.00124	-0.00715	-0.000569024
	2327.76	-0.00111	0.00245	0.000391062	0.00688	0.01327	0.01185		-0.000444	-0.0122	-0.00182	-0.00797	-0.000503004
	2329.69	-0.00108	0.00228	-0.000114275	0.00659	0.01325	0.01179		-0.0011	-0.0133	-0.00236	-0.00871	-0.000443672
	2331.61	-0.00106	0.00216	-0.000463517	0.00642	0.0132	0.0117		-0.00154	-0.01392	-0.00274	-0.00918	-0.00101
	2333.54	-0.00106	0.0021	-0.000629564	0.00641	0.01309	0.01162		-0.00168	-0.01411	-0.00296	-0.00938	-0.00154
	2335.47	-0.00105	0.00207	-0.000638437	0.00647	0.01294	0.01162		-0.00157	-0.01394	-0.003	-0.00943	-0.00176
	2337.4	-0.00102	0.00211	-0.000573584	0.00654	0.01277	0.01171		-0.00143	-0.01362	-0.00286	-0.0093	-0.00241
	2339.33	-0.000972666	0.00225	-0.000407735	0.00672	0.01265	0.01184		-0.00119	-0.01337	-0.00264	-0.00907	-0.00254
	2341.26	-0.000985552	0.00231	-0.000457941	0.00678	0.01253	0.01183		-0.0011	-0.01344	-0.0026	-0.00904	-0.00184
	2343.19	-0.00102	0.00224	-0.000623999	0.00669	0.01239	0.0118		-0.00133	-0.01383	-0.0028	-0.00927	-0.00196
	2345.11	-0.00103	0.00218	-0.00073977	0.00663	0.0123	0.01189		-0.00163	-0.01442	-0.00305	-0.0096	-0.00265
	2347.04	-0.000949334	0.00209	-0.000924903	0.00653	0.01229	0.01199		-0.00204	-0.01526	-0.0033	-0.01001	-0.00186
	2348.97	-0.000843455	0.00192	-0.00116	0.00647	0.01244	0.01204		-0.00253	-0.0162	-0.00354	-0.01047	-0.00029011
	2350.9	-0.000762238	0.00179	-0.00138	0.00644	0.01262	0.01206		-0.00304	-0.01722	-0.00379	-0.01092	-0.000288361
	2352.83	-0.000773998	0.00161	-0.00166	0.00631	0.01278	0.012		-0.00364	-0.01834	-0.00408	-0.01139	-0.00174
	2354.76	-0.000905905	0.00144	-0.00195	0.00617	0.01299	0.01186		-0.00421	-0.01933	-0.00434	-0.01181	-0.0019
	2356.69	-0.00101	0.00134	-0.00214	0.00606	0.01318	0.01179		-0.00467	-0.0201	-0.00449	-0.01206	-0.000990427
	2358.61	-0.00107	0.0012	-0.00227	0.00593	0.0133	0.01177		-0.00498	-0.02055	-0.0045	-0.01215	-0.00258
	2360.54	-0.00113	0.00105	-0.00243	0.00574	0.01336	0.01174		-0.00516	-0.02066	-0.00452	-0.0122	-0.00248
	2362.47	-0.00114	0.00096857	-0.00258	0.0056	0.01333	0.01166		-0.00527	-0.02045	-0.00459	-0.01224	-0.00134
	2364.4	-0.00114	0.000968593	-0.00256	0.00554	0.01323	0.0115		-0.00513	-0.01988	-0.00455	-0.01208	-0.00202
	2366.33	-0.00113	0.00101	-0.0023	0.00555	0.01305	0.01126		-0.00465	-0.01874	-0.0043	-0.01158	-0.00249
	2368.26	-0.00109	0.0012	-0.00173	0.00573	0.01286	0.01108		-0.00371	-0.01669	-0.00369	-0.01055	-0.00175
	2370.19	-0.00103	0.00157	-0.000854583	0.00614	0.01266	0.01102		-0.00231	-0.01392	-0.00274	-0.00909	-0.00172
	2372.11	-0.00093394	0.00204	0.000180247	0.00668	0.01244	0.01103		-0.000619903	-0.01084	-0.00165	-0.00741	-0.00179
	2374.04	-0.000839568	0.00257	0.00125	0.0072	0.01221	0.01111		0.00111	-0.00764	-0.000496985	-0.00565	-0.000982524
	2375.97	-0.000737825	0.00316	0.00232	0.00771	0.01197	0.01118		0.00277	-0.00456	0.000671193	-0.00386	-0.000409099
	2377.9	-0.000632046	0.00376	0.00337	0.00825	0.01178	0.01126		0.00442	-0.00181	0.00173	-0.00221	-0.000739227
	2379.83	-0.000583562	0.00428	0.00413	0.00862	0.01157	0.01128		0.0058	0.000528058	0.00257	-0.00085554	-0.000733468
	2381.76	-0.00047403	0.00475	0.00488	0.009	0.01144	0.01136		0.00696	0.00257	0.00332	0.000327434	-0.000316211
	2383.68	-0.00030012	0.00516	0.00557	0.00939	0.01138	0.0115		0.00799	0.00424	0.00402	0.00136	-5.65785e-05
	2385.61	-0.000118985	0.00544	0.00605	0.00967	0.0113	0.01153		0.00874	0.00543	0.00454	0.00212	0.000170616
	2387.54	-1.49655e-05	0.00556	0.00638	0.00987	0.01117	0.01145		0.00925	0.00631	0.00486	0.00261	0.000309683
	2389.47	1.67107e-05	0.00564	0.00653	0.00989	0.01102	0.01133		0.00957	0.00687	0.00503	0.00294	0.000355114
	2391.4	-3.65167e-05	0.00568	0.00657	0.00985	0.01087	0.01122		0.00969	0.00716	0.00511	0.00312	0.00020675
	2393.33	-0.000134849	0.00569	0.00656	0.0098	0.01072	0.01116		0.00968	0.00732	0.00514	0.0032	-8.92234e-05
	2395.26	-0.00017898	0.00566	0.00648	0.00971	0.01058	0.01113		0.00957	0.00732	0.00512	0.00324	-0.000175261
	2397.18	-0.000183662	0.00559	0.0064	0.00959	0.01047	0.01111		0.00947	0.0072	0.0051	0.00325	-0.000167565
	2399.11	-0.00018725	0.00555	0.00626	0.00946	0.01035	0.01101		0.00933	0.00703	0.00503	0.00316	-8.99426e-05
	2401.04	-0.000184353	0.00549	0.0061	0.00932	0.01023	0.01086		0.00913	0.00684	0.0049	0.00302	-2.27987e-05
	2402.97	-0.000152768	0.00546	0.006	0.00922	0.01016	0.01076		0.00897	0.00671	0.00482	0.00294	-0.00044294
	2404.9	-8.82118e-05	0.00543	0.00594	0.00913	0.0101	0.01069		0.00882	0.00663	0.00476	0.00294	-0.000876303
	2406.83	-8.31827e-06	0.0054	0.00592	0.00904	0.01001	0.01066		0.00872	0.00658	0.00472	0.00294	-0.000826292
	2408.76	5.18336e-05	0.00537	0.0059	0.00894	0.00992	0.01062		0.00863	0.00653	0.00468	0.00295	-0.000281645
	2410.68	6.98953e-05	0.00531	0.00585	0.00884	0.00985	0.01057		0.00857	0.00648	0.00463	0.00297	0.000208128
	2412.61	0.000110166	0.00526	0.00583	0.00876	0.00977	0.01053		0.00855	0.00644	0.00463	0.00301	0.000526627
	2414.54	0.000181253	0.0052	0.00582	0.00867	0.0097	0.01046		0.00854	0.0064	0.00467	0.00303	0.000655243
	2416.47	0.000250141	0.00515	0.00579	0.00859	0.00966	0.01039		0.00854	0.00639	0.00469	0.00306	0.000170171
	2418.4	0.000296093	0.00511	0.00575	0.00855	0.00966	0.01031		0.00852	0.00637	0.00469	0.00309	-5.60892e-05
	2420.33	0.000310658	0.00508	0.00572	0.0085	0.00966	0.01022		0.00848	0.00631	0.00471	0.0031	8.04993e-05
	2422.26	0.000305087	0.00505	0.00572	0.00842	0.00967	0.01011		0.00844	0.00622	0.00472	0.00311	-4.95786e-05
	2424.18	0.000270562	0.00498	0.00572	0.00832	0.00962	0.00996		0.00837	0.00615	0.00466	0.0031	-0.000243
	2426.11	0.000221406	0.00489	0.00566	0.00819	0.0095	0.00981		0.00826	0.00609	0.00457	0.00304	-0.000261326
	2428.04	0.000163803	0.00481	0.00556	0.00808	0.00941	0.00969		0.00814	0.00603	0.00451	0.00299	-0.000364955
	2429.97	8.16536e-05	0.00474	0.00546	0.008	0.00931	0.00959		0.00801	0.00596	0.00447	0.00294	-0.000293559
	2431.9	1.35705e-05	0.00466	0.00539	0.00794	0.0092	0.00953		0.00789	0.00591	0.00441	0.00292	-0.000428245
	2433.83	-3.06508e-05	0.00459	0.00533	0.00789	0.00912	0.00948		0.0078	0.00586	0.00436	0.00292	-0.000467139
	2435.76	-6.69227e-05	0.00456	0.00527	0.00784	0.00908	0.00942		0.00774	0.00583	0.00431	0.0029	-0.000455427
	2437.68	-8.99723e-05	0.00454	0.0052	0.0078	0.00901	0.00934		0.00765	0.0058	0.00427	0.00288	-0.00027504
	2439.61	-9.50687e-05	0.00453	0.00517	0.00779	0.00892	0.00925		0.00756	0.00579	0.00422	0.00289	-0.000169924
	2441.54	-0.000105416	0.00451	0.00518	0.00776	0.00882	0.00918		0.0075	0.00579	0.00417	0.00292	-0.000155214
	2443.47	-0.000130972	0.00445	0.00517	0.0077	0.0087	0.00911		0.00746	0.00577	0.00412	0.00295	-0.000115794
	2445.4	-0.000143051	0.00442	0.00516	0.00766	0.00861	0.00908		0.00746	0.00573	0.0041	0.003	-0.000119613
	2447.33	-0.000138068	0.00441	0.00512	0.00764	0.00855	0.00904		0.00746	0.00572	0.00412	0.00302	-0.000240115
	2449.26	-0.000126075	0.00439	0.00508	0.00763	0.00847	0.00897		0.00745	0.00574	0.00414	0.00302	-0.000236365
	2451.18	-0.000101292	0.00435	0.00507	0.00758	0.00838	0.00889		0.00741	0.00574	0.00417	0.00298	-0.000385316
	2453.11	-7.3078e-05	0.00432	0.00508	0.00751	0.00833	0.00882		0.00736	0.00572	0.00421	0.00296	-0.000361386
	2455.04	-6.15809e-05	0.00428	0.00508	0.00749	0.00832	0.00877		0.0073	0.00571	0.00421	0.00296	-0.00018978
	2456.97	-8.14728e-05	0.00421	0.00507	0.00745	0.00833	0.00872		0.00724	0.00568	0.0042	0.00295	-0.000167697
	2458.9	-8.89575e-05	0.00418	0.00507	0.00736	0.00833	0.00865		0.00718	0.00566	0.00423	0.00293	-0.000428335
	2460.83	-7.79755e-05	0.00417	0.00509	0.00727	0.00832	0.00857		0.00715	0.00564	0.00427	0.00293	-0.000235269
	2462.76	-6.94234e-05	0.00412	0.00509	0.00717	0.00826	0.00851		0.00711	0.00561	0.00428	0.00294	0.000173955
	2464.68	-5.34675e-05	0.00407	0.00506	0.00709	0.00822	0.00846		0.00708	0.00558	0.00429	0.00294	0.000353264
	2466.61	-4.55561e-05	0.00401	0.00499	0.00702	0.00818	0.00838		0.00707	0.00553	0.00429	0.00294	-7.20758e-05
	2468.54	-7.47592e-05	0.00393	0.00493	0.00695	0.00811	0.00832		0.00703	0.00548	0.00425	0.0029	-0.000260439
	2470.47	-0.000121679	0.00382	0.00487	0.00688	0.00804	0.00826		0.00697	0.00543	0.00416	0.00281	0.000101452
	2472.4	-0.000196382	0.00374	0.00478	0.00677	0.008	0.00814		0.00689	0.00534	0.00406	0.00273	5.70949e-05
	2474.33	-0.00027031	0.00368	0.00469	0.00668	0.00798	0.00802		0.00683	0.00524	0.00397	0.00268	-0.000136574
	2476.26	-0.000304467	0.00363	0.00463	0.00663	0.00795	0.00792		0.00679	0.00516	0.00389	0.00267	-0.000263261
	2478.18	-0.000319764	0.00361	0.00459	0.0066	0.00791	0.00788		0.00677	0.00512	0.00385	0.00265	8.2488e-05
	2480.11	-0.000346929	0.00361	0.00457	0.00655	0.00785	0.00785		0.00675	0.00508	0.00379	0.00261	-5.32325e-05
	2482.04	-0.000334854	0.00364	0.00456	0.00651	0.00778	0.00784		0.00674	0.00506	0.00376	0.00259	-0.000347091
	2483.97	-0.000282675	0.0037	0.00453	0.00652	0.00775	0.00784		0.0067	0.00504	0.00374	0.0026	-0.000391541
	2485.9	-0.000224543	0.00376	0.00446	0.00652	0.0077	0.00781		0.00665	0.00503	0.0037	0.00255	-0.000547825
	2487.83	-0.000169211	0.00384	0.00441	0.00647	0.00763	0.0078		0.00661	0.00503	0.00366	0.0025	-0.000205581
	2489.76	-0.000134079	0.00388	0.00438	0.00641	0.00753	0.00782		0.00655	0.00499	0.00364	0.00247	-4.32581e-05
	2491.68	-0.000106233	0.00391	0.00436	0.00637	0.00745	0.00784		0.00646	0.00496	0.00359	0.00246	-0.000297759
	2493.61	-0.000106096	0.00391	0.00432	0.00629	0.00739	0.00788		0.00638	0.00496	0.00357	0.00246	-0.000181636
	2495.54	-0.000120018	0.00391	0.00427	0.00619	0.00731	0.00788		0.00631	0.00496	0.00359	0.00247	0.00017703
	2497.47	-5.43442e-05	0.00396	0.00427	0.00613	0.00725	0.00789		0.00626	0.00496	0.0037	0.00253	-0.000146362
	2499.4	3.7147e-05	0.00401	0.00429	0.00609	0.00721	0.00794		0.00624	0.00498	0.00379	0.00261	-0.000383647
	2501.33	8.42677e-05	0.00401	0.00428	0.00603	0.00714	0.00795		0.00623	0.00497	0.00382	0.00264	1.25681e-05
	2503.26	0.000127709	0.00399	0.0042	0.00596	0.00708	0.00787		0.00621	0.00495	0.00383	0.00264	-9.22475e-06
	2505.18	0.000135536	0.00392	0.00411	0.00587	0.00701	0.0077		0.00617	0.00487	0.0038	0.00259	6.81658e-05
	2507.11	0.000104905	0.00379	0.00405	0.00576	0.00693	0.00751		0.00608	0.00472	0.00373	0.00248	0.000183134
	2509.04	6.94132e-05	0.00368	0.00402	0.00566	0.00688	0.00731		0.00601	0.00457	0.00364	0.00242	-8.36396e-05
	2510.97	2.51769e-05	0.0036	0.004	0.00557	0.00686	0.00715		0.00596	0.00449	0.00358	0.00241	-0.000190596
	2512.9	-2.86934e-05	0.00351	0.00398	0.00549	0.00682	0.00699		0.00591	0.00441	0.00354	0.00239	-0.000209526
	2514.83	-5.45886e-05	0.00341	0.00395	0.00541	0.00672	0.00682		0.00583	0.00431	0.00355	0.00235	-2.74225e-05
	2516.76	-4.81807e-05	0.00332	0.0039	0.00534	0.00657	0.00663		0.00572	0.00423	0.00356	0.00231	-1.66838e-06
	2518.68	-4.08725e-05	0.00326	0.00384	0.00527	0.00643	0.0064		0.00561	0.00414	0.00351	0.0023	-0.000239248
	2520.61	-5.44587e-05	0.00322	0.00376	0.00519	0.0063	0.0062		0.0055	0.00407	0.00344	0.00232	-0.000636323
	2522.54	-7.26165e-05	0.00316	0.00365	0.00512	0.00617	0.00604		0.00538	0.004	0.0034	0.00233	-0.000810983
	2524.47	-3.52677e-05	0.00311	0.00356	0.00505	0.00603	0.00591		0.00528	0.00397	0.00336	0.00231	-0.000569066
	2526.4	-2.51297e-06	0.00309	0.0035	0.00496	0.00591	0.0058		0.00517	0.00395	0.00328	0.0023	-0.000261264
	2528.33	-1.81688e-05	0.00304	0.00343	0.00488	0.00579	0.00568		0.00503	0.00388	0.00315	0.00227	-0.00010266
	2530.26	-4.33384e-05	0.00297	0.00335	0.0048	0.00567	0.00556		0.00488	0.00381	0.00302	0.00223	-6.6811e-05
	2532.18	-6.30557e-05	0.00292	0.00329	0.00474	0.00557	0.0055		0.00473	0.00374	0.00297	0.00224	-7.37535e-05
	2534.11	-4.89753e-05	0.00289	0.00329	0.00472	0.00549	0.00549		0.00462	0.00371	0.00296	0.00229	-0.000333387
	2536.04	4.22192e-06	0.00285	0.00332	0.00473	0.00541	0.00548		0.00457	0.00372	0.00297	0.00237	-0.000207391
	2537.97	4.69663e-05	0.0028	0.00333	0.00471	0.00532	0.00545		0.00456	0.00377	0.00293	0.00243	4.32532e-05
	2539.9	3.47969e-05	0.00272	0.00331	0.00468	0.00523	0.00535		0.00455	0.00377	0.00287	0.00242	-8.47093e-05
	2541.83	-2.08987e-05	0.00259	0.00322	0.00459	0.00512	0.00516		0.0045	0.00369	0.00283	0.00237	-0.000231899
	2543.76	-3.61473e-05	0.00243	0.00315	0.00447	0.00501	0.005		0.00446	0.00359	0.00278	0.00229	-0.000181446
	2545.68	5.48063e-06	0.00235	0.00315	0.00441	0.00495	0.00493		0.00443	0.00356	0.00278	0.00223	0.000113262
	2547.61	3.40006e-05	0.00232	0.00316	0.00436	0.00493	0.00491		0.00446	0.00359	0.00282	0.00222	0.000148933
	2549.54	2.60774e-05	0.00226	0.00312	0.00426	0.00487	0.00488		0.00447	0.00364	0.00282	0.00217	-5.15735e-05
	2551.47	-1.55308e-05	0.0021	0.00303	0.00412	0.00474	0.0048		0.00442	0.00363	0.00279	0.00207	0.000130226
	2553.4	-5.51479e-05	0.00199	0.00289	0.00397	0.00459	0.0047		0.00436	0.00355	0.00275	0.00201	3.38377e-05
	2555.33	-2.56573e-05	0.00196	0.00277	0.00386	0.00451	0.00462		0.00435	0.00349	0.00273	0.00201	-3.32568e-05
	2557.26	6.25542e-06	0.00196	0.00269	0.00374	0.00449	0.00457		0.00432	0.00344	0.00268	0.00201	-0.000372934
	2559.18	1.89475e-06	0.00194	0.0026	0.00362	0.00443	0.00455		0.00423	0.00338	0.00263	0.00198	-0.000830449
	2561.11	6.5843e-05	0.00194	0.00257	0.00353	0.00437	0.00454		0.00413	0.00335	0.00262	0.00196	-0.00022837
	2563.04	0.000160706	0.00198	0.00257	0.00343	0.00437	0.00455		0.00405	0.00332	0.00257	0.00196	6.68894e-05
	2564.97	0.000178337	0.00202	0.00255	0.00332	0.0044	0.00454		0.00399	0.00325	0.00249	0.00196	-0.000363902
	2566.9	0.000139556	0.00202	0.00253	0.00324	0.00438	0.0045		0.00395	0.00317	0.00243	0.00195	-0.00108
	2568.83	0.000134269	0.00206	0.00254	0.00323	0.00437	0.00452		0.0039	0.00312	0.00248	0.00197	-0.000698061
	2570.75	0.000144	0.00212	0.00261	0.00325	0.00439	0.00457		0.00385	0.00309	0.00253	0.002	-0.000253408
	2572.68	0.000142951	0.00215	0.0027	0.00325	0.00441	0.00459		0.00382	0.0031	0.00257	0.00209	5.17482e-05
	2574.61	0.000129954	0.00218	0.00277	0.00328	0.00439	0.00454		0.00384	0.00312	0.00265	0.00223	8.67571e-06
	2576.54	0.000129707	0.00226	0.00283	0.00335	0.0044	0.00449		0.00387	0.00316	0.00273	0.00238	6.56818e-05
	2578.47	7.18888e-05	0.00229	0.00288	0.00337	0.0044	0.00445		0.00386	0.00317	0.00276	0.00248	0.000313529
	2580.4	-3.01029e-05	0.00227	0.00285	0.00335	0.00434	0.00438		0.00384	0.00317	0.00279	0.00249	-2.58126e-05
	2582.33	-4.03027e-05	0.00232	0.00287	0.00338	0.00432	0.00439		0.00388	0.00324	0.00285	0.00252	-0.000474103
	2584.25	-5.10114e-05	0.00239	0.0029	0.00346	0.00435	0.00445		0.00392	0.00333	0.00295	0.00258	-0.000474202
	2586.18	-0.000137027	0.00237	0.00285	0.00347	0.00435	0.00446		0.00392	0.00334	0.00295	0.00258	5.22696e-05
	2588.11	-0.00022649	0.00227	0.00277	0.00343	0.00427	0.0044		0.00388	0.0033	0.00288	0.00249	5.83237e-05
	2590.04	-0.000261381	0.00219	0.0027	0.00345	0.00421	0.00435		0.00385	0.00324	0.0028	0.00243	4.66592e-05
	2591.97	-0.00024465	0.00217	0.00266	0.00347	0.00419	0.00433		0.00385	0.00317	0.00276	0.00241	5.1457e-06
	2593.9	-0.000202753	0.00216	0.00265	0.00349	0.00421	0.00432		0.00389	0.00314	0.00274	0.00241	-0.000247482
	2595.83	-0.000184235	0.00213	0.00262	0.00347	0.00421	0.00429		0.00388	0.00311	0.00269	0.00239	-0.00046451
	2597.75	-0.000172583	0.0021	0.00258	0.00347	0.00416	0.00424		0.00383	0.00304	0.00266	0.00234	-0.000384252
	2599.68	-0.000123327	0.00211	0.00257	0.00347	0.00413	0.0042		0.00381	0.00302	0.00267	0.0023	0.00037619
	2601.61	-7.80062e-05	0.00214	0.00259	0.00346	0.00419	0.00423		0.00386	0.00306	0.0027	0.00229	0.000200982
	2603.54	-7.35082e-05	0.00213	0.00256	0.00344	0.00423	0.00424		0.00392	0.00313	0.00272	0.00225	-0.000394812
	2605.47	-7.88341e-05	0.00208	0.0025	0.00344	0.0042	0.00423		0.00388	0.00316	0.00273	0.00218	-8.82553e-05
	2607.4	-3.06244e-05	0.00205	0.00248	0.00347	0.00418	0.00427		0.00382	0.00318	0.00275	0.00211	0.00010141
	2609.32	1.34226e-05	0.002	0.00247	0.00348	0.00415	0.00426		0.00375	0.00316	0.00275	0.00206	5.57363e-05
	2611.25	4.33272e-05	0.00195	0.00249	0.00349	0.00411	0.00419		0.00371	0.00316	0.0028	0.00211	9.33058e-05
	2613.18	0.000114457	0.00197	0.00253	0.00354	0.0041	0.00418		0.00372	0.0032	0.00288	0.0022	0.000107771
	2615.11	0.000135201	0.00196	0.00254	0.00359	0.0041	0.00418		0.00371	0.00322	0.00288	0.00224	-0.000422106
	2617.04	3.03268e-05	0.00192	0.00248	0.00358	0.00409	0.00415		0.00366	0.00319	0.00287	0.00225	-9.99721e-05
	2618.97	-0.000107005	0.00191	0.00239	0.00349	0.00404	0.00411		0.00362	0.00315	0.00285	0.00223	0.000392784
	2620.9	-0.000157925	0.00191	0.00233	0.00339	0.00403	0.00409		0.0036	0.00309	0.00283	0.00226	1.83915e-05
	2622.82	-0.000144037	0.0019	0.00229	0.00331	0.00405	0.0041		0.00359	0.00302	0.00282	0.00231	4.6324e-05
	2624.75	-0.000162625	0.00185	0.00227	0.0032	0.00399	0.00404		0.00355	0.00292	0.00276	0.00228	8.15377e-05
	2626.68	-0.000179373	0.00179	0.00224	0.00305	0.00389	0.00393		0.00349	0.0028	0.00269	0.00222	-6.88068e-05
	2628.61	-0.00021111	0.0017	0.00218	0.00289	0.00377	0.00382		0.00341	0.0027	0.00263	0.00223	-2.65562e-05
	2630.54	-0.000278118	0.00161	0.00214	0.00273	0.00363	0.00373		0.00332	0.00262	0.00259	0.00225	-0.000110438
	2632.47	-0.00034663	0.00153	0.00212	0.00255	0.0035	0.00361		0.00325	0.00254	0.00259	0.00224	-0.000408402
	2634.4	-0.000401378	0.00147	0.00212	0.00238	0.00341	0.0035		0.00319	0.00248	0.00258	0.00222	-0.000303471
	2636.32	-0.000450804	0.00143	0.00213	0.00224	0.00333	0.00337		0.00316	0.00243	0.00257	0.0022	-0.0002939
	2638.25	-0.000468889	0.00144	0.00214	0.00214	0.0033	0.00329		0.00315	0.00244	0.00259	0.00218	-0.000371658
	2640.18	-0.000426606	0.0015	0.00214	0.00208	0.00331	0.00327		0.00316	0.00254	0.00267	0.00218	-0.000162982
	2642.11	-0.000391137	0.00151	0.00211	0.00204	0.00326	0.00322		0.00311	0.00258	0.00269	0.00218	-0.00062972
	2644.04	-0.000353925	0.0015	0.00206	0.00202	0.00313	0.00316		0.003	0.00256	0.00268	0.0022	-0.000694808
	2645.97	-0.000281951	0.00151	0.00205	0.00201	0.00299	0.00311		0.00293	0.00254	0.00268	0.00224	1.02391e-05
	2647.9	-0.000236979	0.00158	0.00211	0.00205	0.00293	0.00309		0.00288	0.00253	0.0027	0.00231	0.000322996
	2649.82	-0.000149383	0.00167	0.00217	0.0021	0.00295	0.00312		0.00286	0.00254	0.00274	0.00241	0.000258699
	2651.75	-2.46875e-05	0.00175	0.00214	0.00215	0.00298	0.00315		0.00284	0.00254	0.00273	0.00247	7.60598e-05
	2653.68	1.34663e-05	0.00178	0.00208	0.00217	0.00298	0.0031		0.00281	0.00252	0.00271	0.00249	0.000240556
	2655.61	4.24132e-05	0.00179	0.00205	0.00216	0.00295	0.00305		0.00278	0.00252	0.00269	0.00255	0.000372542
	2657.54	0.000114155	0.00179	0.00205	0.00212	0.00292	0.003		0.00278	0.00256	0.00264	0.00261	8.33646e-05
	2659.47	0.000210464	0.00177	0.00204	0.00205	0.0029	0.00294		0.00276	0.00258	0.0026	0.00266	0.000237489
	2661.4	0.00027107	0.00176	0.00202	0.00202	0.00288	0.00291		0.00273	0.00261	0.00262	0.00271	0.00035221
	2663.32	0.000241723	0.0017	0.00196	0.00191	0.00281	0.00282		0.00259	0.0026	0.00257	0.00265	0.0002745
	2665.25	0.000173636	0.00158	0.00184	0.00172	0.00267	0.00273		0.00239	0.00256	0.00246	0.00253	0.000444542
	2667.18	0.000134378	0.00143	0.00172	0.00154	0.00254	0.00266		0.00224	0.00254	0.00239	0.00246	0.000255757
	2669.11	0.000128134	0.00131	0.00169	0.00142	0.00246	0.0026		0.00219	0.0025	0.00237	0.00239	-0.000255707
	2671.04	0.000110513	0.00123	0.00167	0.0013	0.00242	0.00254		0.00221	0.00244	0.00235	0.00234	-0.000302152
	2672.97	6.52532e-05	0.00116	0.00161	0.00118	0.00239	0.00244		0.00225	0.00236	0.00229	0.00228	-3.36766e-05
	2674.9	4.42144e-05	0.00116	0.00157	0.00112	0.00242	0.00237		0.00229	0.00232	0.00228	0.00222	0.000127501
	2676.82	8.25875e-05	0.00123	0.00159	0.00115	0.00253	0.00236		0.00236	0.00235	0.00235	0.00221	-3.96464e-05
	2678.75	0.000132968	0.00131	0.00162	0.00117	0.00261	0.00237		0.00244	0.00244	0.00241	0.00226	1.35581e-05
	2680.68	0.000159412	0.00139	0.00163	0.00117	0.0026	0.00236		0.00251	0.00248	0.00241	0.00231	-0.000107115
	2682.61	0.00015872	0.00143	0.00164	0.00115	0.0025	0.00232		0.00253	0.00243	0.00235	0.00233	-8.99878e-05
	2684.54	0.000160615	0.00145	0.00169	0.00118	0.00244	0.0023		0.00257	0.00239	0.0023	0.00234	0.00037829
	2686.47	0.000153805	0.00149	0.00176	0.00125	0.00246	0.00234		0.00261	0.00237	0.00228	0.00233	0.000279242
	2688.4	0.000188531	0.00152	0.00179	0.00131	0.00252	0.00239		0.00263	0.00236	0.00228	0.00233	-0.000137204
	2690.32	0.000235452	0.00152	0.00178	0.00137	0.00254	0.0024		0.00262	0.00236	0.00229	0.00237	-9.59105e-05
	2692.25	0.000256	0.0015	0.00184	0.00146	0.00253	0.00238		0.00258	0.00238	0.0023	0.00247	4.91592e-05
	2694.18	0.000252226	0.0015	0.00193	0.00154	0.00252	0.0024		0.00254	0.00241	0.00232	0.00259	-1.69051e-05
	2696.11	0.000202956	0.00146	0.00195	0.00155	0.00249	0.00242		0.00241	0.00243	0.00234	0.00266	-0.000327503
	2698.04	0.000142616	0.0014	0.00186	0.00153	0.00244	0.0024		0.00223	0.00245	0.00238	0.00269	-0.000595284
	2699.97	7.88642e-05	0.00133	0.00174	0.00152	0.0024	0.00237		0.00208	0.00248	0.00241	0.00271	-0.000423804
	2701.9	6.91121e-05	0.00125	0.00167	0.00149	0.00231	0.00236		0.00195	0.00247	0.00238	0.00264	8.09262e-05
	2703.82	0.000110949	0.00118	0.00165	0.00149	0.00224	0.00243		0.0019	0.00242	0.00237	0.00257	-0.000295017
	2705.75	0.000158733	0.00113	0.00162	0.00154	0.00222	0.00249		0.00191	0.00236	0.00242	0.00257	-0.000394258
	2707.68	0.000122451	0.00106	0.00154	0.00153	0.00217	0.00244		0.00189	0.00227	0.00247	0.00256	0.000275494
	2709.61	4.71687e-05	0.000997443	0.00143	0.00147	0.00208	0.00237		0.00184	0.00221	0.00246	0.00254	0.000370477
	2711.54	4.16244e-05	0.000940543	0.00135	0.00145	0.00205	0.00229		0.00185	0.00216	0.00245	0.00252	0.000151285
	2713.47	8.22137e-05	0.000954334	0.00137	0.00148	0.0021	0.00225		0.00191	0.00218	0.00251	0.0025	0.000179505
	2715.4	0.000149606	0.000965464	0.00144	0.00148	0.0021	0.0022		0.00197	0.00222	0.00255	0.00253	0.000507486
	2717.32	0.000182182	0.000931978	0.00141	0.00141	0.00201	0.00212		0.002	0.00221	0.00255	0.00254	0.00058055
	2719.25	0.000174062	0.000888316	0.00135	0.00132	0.00191	0.00204		0.002	0.00214	0.0025	0.00249	0.000301077
	2721.18	0.00017377	0.000806663	0.00133	0.00127	0.00185	0.00194		0.00202	0.00207	0.00245	0.00244	0.000196411
	2723.11	0.000203196	0.00073383	0.00135	0.00127	0.00184	0.00188		0.00207	0.00208	0.00244	0.00245	-0.000206488
	2725.04	0.000194075	0.000697233	0.00134	0.00123	0.00185	0.00185		0.00212	0.00212	0.00243	0.00245	-0.000292562
	2726.97	0.000147527	0.00067012	0.00128	0.00115	0.00183	0.00186		0.00211	0.00212	0.0024	0.00243	0.000358928
	2728.9	0.000106664	0.000647547	0.00127	0.00109	0.00179	0.0019		0.00206	0.00215	0.00233	0.00249	0.000645898
	2730.82	8.88813e-05	0.00064855	0.00131	0.00103	0.00173	0.0019		0.002	0.00219	0.00228	0.00252	0.000434044
	2732.75	2.7425e-05	0.000623178	0.00129	0.000919658	0.00167	0.00184		0.00189	0.00216	0.00222	0.00249	0.000245947
	2734.68	2.30598e-06	0.000561867	0.00123	0.000802643	0.0016	0.00175		0.00176	0.00212	0.00218	0.00242	0.000104927
	2736.61	3.28282e-05	0.00054555	0.00116	0.000771616	0.00158	0.00164		0.00168	0.00209	0.00216	0.00233	0.000120171
	2738.54	8.64474e-05	0.000601997	0.00113	0.00081772	0.00161	0.00161		0.00167	0.00207	0.00216	0.00229	-0.000152681
	2740.47	0.000153223	0.000673565	0.00113	0.000862172	0.00164	0.00169		0.00169	0.00204	0.00217	0.00227	-0.000436264
	2742.39	0.000176292	0.000687027	0.00107	0.000837624	0.00163	0.0017		0.00168	0.00198	0.00217	0.0022	-0.000510274
	2744.32	0.000105839	0.000629226	0.000944331	0.000740125	0.00155	0.00156		0.00159	0.00187	0.00214	0.00212	-0.000538206
	2746.25	1.01983e-05	0.000572643	0.000817682	0.000624287	0.00147	0.00141		0.00148	0.00179	0.00208	0.00206	-0.000461895
	2748.18	-2.86658e-05	0.000554972	0.000746926	0.000556649	0.00142	0.00128		0.00145	0.00176	0.00202	0.00205	-4.63758e-05
	2750.11	-1.01056e-05	0.000536685	0.000707175	0.000530737	0.00137	0.00116		0.00146	0.00173	0.00195	0.002	-0.000170855
	2752.04	2.00435e-05	0.000536945	0.000684158	0.000487121	0.00132	0.00105		0.00144	0.00171	0.0019	0.00196	0.000214272
	2753.97	1.742e-05	0.000484048	0.000636211	0.000394898	0.00131	0.00093397		0.00141	0.00167	0.00183	0.00196	0.000622029
	2755.89	-4.55924e-05	0.000396842	0.000545173	0.000300394	0.00131	0.000801424		0.00134	0.00162	0.00177	0.00192	0.000529128
	2757.82	-0.000125146	0.000369986	0.000469102	0.000272924	0.0013	0.000706991		0.00129	0.0016	0.00173	0.00188	9.00623e-06
	2759.75	-0.000144095	0.000321562	0.000454427	0.00029171	0.00125	0.000653525		0.00125	0.00166	0.00173	0.0019	-0.000280884
	2761.68	-0.000145459	0.000235762	0.000454486	0.000267592	0.00118	0.000628557		0.00124	0.00176	0.00174	0.00197	0.000153366
	2763.61	-0.000205808	0.00014501	0.000444644	0.000208922	0.00109	0.000630044		0.00122	0.00181	0.00169	0.00196	4.40259e-05
	2765.54	-0.000236358	4.18306e-05	0.000469871	0.000183616	0.001	0.000638396		0.00113	0.00183	0.00162	0.00194	-0.000488559
	2767.47	-0.000205589	-6.58293e-05	0.000515587	0.000166776	0.000874447	0.000617623		0.00103	0.00179	0.00153	0.00194	-0.00082949
	2769.39	-0.000125757	-7.91261e-05	0.000602537	0.000170797	0.000788496	0.000607764		0.000969701	0.00175	0.00153	0.00193	-0.000709828
	2771.32	-4.45434e-05	-7.63055e-05	0.000702152	0.000208724	0.00070908	0.000570361		0.000927879	0.0017	0.00157	0.00193	-0.000477413
	2773.25	8.88972e-05	-4.67396e-05	0.000803019	0.000283754	0.000635655	0.000577558		0.000901995	0.00169	0.00163	0.00193	0.000376815
	2775.18	0.000208269	-5.05845e-06	0.000900558	0.000359822	0.000628339	0.000680473		0.000905728	0.00169	0.00169	0.00196	0.000962738
	2777.11	0.000305349	2.76436e-05	0.00101	0.00043932	0.000701285	0.000822945		0.000957956	0.00172	0.00177	0.00215	7.9586e-05
	2779.04	0.000373343	8.7297e-05	0.00114	0.000493929	0.000763939	0.000900672		0.00104	0.00174	0.00185	0.00237	-0.0006129
	2780.97	0.000434865	0.000129291	0.00123	0.000463993	0.000768086	0.0008676		0.00113	0.00172	0.00193	0.0025	-0.000626913
	2782.89	0.000482297	0.000175209	0.00131	0.000426472	0.000810703	0.00088296		0.00122	0.0017	0.00206	0.00262	-0.000128898
	2784.82	0.000529674	0.000248976	0.00139	0.000446863	0.00092261	0.000969013		0.00129	0.0017	0.00217	0.00276	0.000402956
	2786.75	0.000589214	0.000339723	0.00142	0.000464643	0.001	0.000996459		0.00139	0.0017	0.00221	0.0028	0.00106
	2788.68	0.000627974	0.000418628	0.0014	0.000429909	0.00105	0.00095475		0.00144	0.00168	0.00222	0.00274	0.00121
	2790.61	0.000592616	0.000452008	0.00135	0.000363889	0.00108	0.000891343		0.00143	0.00165	0.00225	0.00269	0.000728605
	2792.54	0.000492478	0.000485191	0.00125	0.000306472	0.0011	0.000843383		0.00137	0.00163	0.00224	0.00262	0.000363984
	2794.47	0.000425983	0.000591547	0.00118	0.000307463	0.00111	0.000862789		0.0013	0.00166	0.0022	0.00256	4.28113e-05
	2796.39	0.000424129	0.000718697	0.00116	0.000308217	0.00113	0.000924116		0.00126	0.0017	0.00224	0.00257	-9.6849e-05
	2798.32	0.000370664	0.000690799	0.00111	0.000249131	0.00107	0.000914028		0.00123	0.0017	0.00225	0.00258	-0.000197566
	2800.25	0.00026357	0.000563169	0.00101	0.000148405	0.000966925	0.000843426		0.00121	0.00165	0.0022	0.00255	0.00011068
	2802.18	0.000157823	0.000469275	0.00095969	3.78052e-05	0.000888083	0.000792248		0.00112	0.00156	0.00212	0.00246	0.000300461
	2804.11	0.000116747	0.000462918	0.00093234	-3.33798e-05	0.000797033	0.000736346		0.00102	0.00146	0.00203	0.00238	-0.000142543
	2806.04	9.6789e-05	0.000509308	0.000851482	-7.1109e-05	0.000697829	0.000705093		0.000992861	0.00143	0.00199	0.00231	-0.000424844
	2807.97	0.000139046	0.000648426	0.000834672	-2.37386e-05	0.000693633	0.000763262		0.00105	0.00154	0.00209	0.00232	0.00021738
	2809.89	0.000223341	0.000761827	0.000868406	5.90691e-05	0.000735286	0.000829409		0.0011	0.00164	0.00219	0.00239	0.00121
	2811.82	0.000242471	0.000778728	0.000865174	4.54635e-05	0.000762392	0.000850736		0.0011	0.00166	0.00221	0.00242	0.00118
	2813.75	0.000198654	0.000752657	0.000899412	-9.57708e-06	0.000822367	0.000886973		0.00115	0.00166	0.00222	0.00249	0.000462386
	2815.68	0.000211904	0.000780543	0.000987749	2.63838e-05	0.00092358	0.000911177		0.00122	0.00171	0.00228	0.00269	-0.000174849
	2817.61	0.000274554	0.000836267	0.0011	6.8457e-05	0.000973565	0.000902584		0.00131	0.00177	0.00229	0.00284	0.000555936
	2819.54	0.000344054	0.000884473	0.00122	5.89716e-05	0.00101	0.000955609		0.00139	0.00179	0.0023	0.00288	0.001
	2821.47	0.000351619	0.000924459	0.0013	1.16167e-05	0.00104	0.00102		0.0014	0.00177	0.0023	0.00284	0.0008617
	2823.39	0.000310482	0.000930787	0.00131	-3.86663e-05	0.00102	0.00104		0.00134	0.00168	0.00228	0.00276	0.000717969
	2825.32	0.000329442	0.000911126	0.00131	-3.866e-05	0.00099895	0.00103		0.00131	0.00161	0.00229	0.00271	0.000215385
	2827.25	0.000377776	0.00090274	0.00136	1.37405e-05	0.0011	0.00106		0.00133	0.00165	0.00239	0.00273	0.000163808
	2829.18	0.000392695	0.000912546	0.00141	7.99961e-05	0.00122	0.00116		0.00136	0.00171	0.00238	0.00277	8.21189e-05
	2831.11	0.000388769	0.000907579	0.00142	0.00015064	0.00129	0.00124		0.00135	0.00174	0.00223	0.00283	0.000575925
	2833.04	0.000401424	0.00087242	0.00144	0.000223503	0.00139	0.00128		0.00136	0.00184	0.00221	0.0029	0.00114
	2834.97	0.000406719	0.000821757	0.00153	0.000295928	0.00148	0.00135		0.00139	0.00199	0.00236	0.00299	0.000530315
	2836.89	0.000367858	0.000750661	0.00151	0.000373002	0.00153	0.00142		0.00143	0.00206	0.00248	0.00309	0.000649132
	2838.82	0.000338776	0.000709097	0.00145	0.000465313	0.00156	0.00145		0.00143	0.0021	0.00253	0.00313	0.000898722
	2840.75	0.000422922	0.000773358	0.00147	0.000559837	0.00165	0.0015		0.00144	0.00214	0.00262	0.00315	0.00184
	2842.68	0.000569555	0.00085409	0.00148	0.000641978	0.00174	0.00149		0.00145	0.00223	0.00273	0.00318	0.00302
	2844.61	0.000645922	0.000918763	0.00143	0.000769052	0.00183	0.00147		0.0015	0.0024	0.0029	0.00325	0.00269
	2846.54	0.000687916	0.000955112	0.00133	0.000888491	0.00189	0.00143		0.00152	0.00244	0.00306	0.00334	0.00117
	2848.47	0.000709855	0.000919982	0.00129	0.000907139	0.00193	0.00135		0.0015	0.00237	0.00313	0.00346	0.000218455
	2850.39	0.000687209	0.000877715	0.00126	0.000815656	0.00192	0.00118		0.00148	0.0023	0.00315	0.00351	0.00113
	2852.32	0.000627463	0.000916345	0.0012	0.000759992	0.00184	0.001		0.00148	0.00226	0.00315	0.0035	0.0015
	2854.25	0.000562182	0.000981015	0.00112	0.00076502	0.00168	0.000865737		0.00143	0.0022	0.00309	0.00348	0.000727985
	2856.18	0.000503095	0.00095637	0.00102	0.000676151	0.00149	0.000746091		0.00133	0.00209	0.00289	0.00339	0.000395172
	2858.11	0.000411006	0.000954022	0.000954191	0.000534712	0.00135	0.000709353		0.00123	0.0019	0.00268	0.00327	0.000806048
	2860.04	0.000277009	0.000969747	0.000831427	0.000419525	0.00123	0.000642384		0.00109	0.00169	0.00255	0.00319	0.000677107
	2861.97	0.000143941	0.000922962	0.000688993	0.000332495	0.00116	0.000557044		0.000916384	0.00152	0.00246	0.0031	0.000640035
	2863.89	0.000230546	0.000905881	0.000732099	0.000380534	0.00128	0.000624883		0.000958705	0.00152	0.00249	0.00314	0.000855369
	2865.82	0.000366002	0.000930397	0.000856964	0.000451923	0.00144	0.00072104		0.00108	0.00163	0.0025	0.00317	0.000901766
	2867.75	0.000409059	0.000935524	0.000932258	0.000468367	0.00154	0.000760817		0.0011	0.00171	0.00243	0.00316	0.000631783
	2869.68	0.000395316	0.000866753	0.000957434	0.000479346	0.00155	0.00075661		0.00106	0.00178	0.00243	0.00314	0.000163559
	2871.61	0.000373866	0.000812108	0.0009756	0.000432714	0.00151	0.000741452		0.00102	0.00185	0.00256	0.00303	0.000552678
	2873.54	0.00045693	0.000877806	0.00109	0.000434163	0.00153	0.000867635		0.00104	0.00192	0.00273	0.00296	0.00146
	2875.47	0.000601327	0.000925126	0.00111	0.000489716	0.00156	0.000990721		0.00111	0.00194	0.00283	0.00291	0.00153
	2877.39	0.000718755	0.000874353	0.00104	0.000483553	0.00151	0.00103		0.00112	0.0019	0.00283	0.00281	0.00128
	2879.32	0.000877283	0.000828417	0.00107	0.000451074	0.00147	0.00111		0.00113	0.0019	0.00287	0.00279	0.00172
	2881.25	0.000969693	0.000795491	0.00113	0.000411066	0.00145	0.00117		0.00115	0.00193	0.00298	0.00276	0.00252
	2883.18	0.0009172	0.000755473	0.00117	0.000333742	0.00139	0.00118		0.0012	0.00202	0.00308	0.00274	0.00102
	2885.11	0.000864005	0.000691888	0.00117	0.000243234	0.00131	0.00117		0.00123	0.00207	0.00317	0.00276	0.000849025
	2887.04	0.000869628	0.000696566	0.00129	0.000185845	0.00131	0.00116		0.00126	0.00215	0.00329	0.00283	0.00115
	2888.97	0.000812755	0.000728298	0.0014	0.00011754	0.00128	0.00106		0.00125	0.00225	0.00335	0.00282	0.000369524
	2890.89	0.000683564	0.000690717	0.00139	6.91317e-05	0.00117	0.00095193		0.00131	0.00225	0.00333	0.0028	0.000718859
	2892.82	0.000605638	0.000625841	0.00141	7.14557e-05	0.00112	0.000943699		0.00142	0.00223	0.00328	0.00292	0.000842627
	2894.75	0.000524963	0.000572468	0.00138	1.78482e-05	0.00104	0.000906441		0.00143	0.00219	0.00316	0.00305	0.00136
	2896.68	0.000394785	0.000550838	0.00128	-8.71434e-05	0.000958217	0.000811196		0.00128	0.00209	0.00306	0.00316	0.00206
	2898.61	0.000284053	0.000528794	0.00124	-6.96322e-05	0.000958157	0.000732128		0.00115	0.00205	0.00299	0.00326	0.00196
	2900.54	0.000281116	0.000489524	0.00131	4.0795e-05	0.00103	0.000699905		0.00119	0.00213	0.00293	0.00339	0.00146
	2902.47	0.000407383	0.000524011	0.00142	0.000177905	0.00114	0.000741741		0.0013	0.00224	0.00294	0.0036	0.00137
	2904.39	0.000426798	0.00056922	0.00149	0.000231628	0.00118	0.000761886		0.00131	0.00225	0.00293	0.0037	0.00101
	2906.32	0.000388915	0.000617323	0.00159	0.00026391	0.00124	0.000765157		0.0013	0.00223	0.00293	0.00379	0.000998496
	2908.25	0.000292208	0.000615786	0.00161	0.000260828	0.00122	0.000686312		0.00127	0.00212	0.00286	0.00379	0.00153
	2910.18	0.000201409	0.000559131	0.00157	0.00022923	0.00121	0.000538074		0.00119	0.00191	0.00276	0.00371	0.00122
	2912.11	0.00018731	0.000561498	0.00158	0.000305607	0.00132	0.000451967		0.00118	0.00178	0.00275	0.00373	0.000699142
	2914.04	0.000129671	0.000523985	0.00147	0.000368682	0.00135	0.000418035		0.00116	0.00165	0.00267	0.00375	0.0008736
	2915.97	5.6858e-06	0.000464121	0.00126	0.00028596	0.00125	0.000410958		0.00101	0.00155	0.00252	0.00373	0.00165
	2917.89	-0.000168166	0.000496985	0.00115	0.000201653	0.00114	0.000390244		0.000841909	0.00162	0.00241	0.00369	0.00169
	2919.82	-0.000317595	0.000586964	0.0011	0.000208995	0.00116	0.000388075		0.00076631	0.00175	0.0024	0.00363	0.000711009
	2921.75	-0.000412525	0.000656855	0.0011	0.000206532	0.00121	0.000413599		0.000741562	0.00191	0.00243	0.00363	0.00109
	2923.68	-0.000397495	0.000724449	0.00115	0.000234317	0.00126	0.000527421		0.000754623	0.00209	0.00252	0.00368	0.00155
	2925.61	-0.000358667	0.000732506	0.00122	0.000206144	0.00126	0.000602167		0.000759074	0.00215	0.00259	0.00362	4.73582e-05
	2927.54	-0.000408237	0.000620392	0.00122	4.35964e-05	0.00113	0.000510738		0.000699227	0.00203	0.0026	0.00344	0.000154232
	2929.46	-0.000546101	0.000449099	0.0011	-0.000107197	0.000960103	0.000312783		0.000666928	0.00178	0.00255	0.00325	0.000669191
	2931.39	-0.000737602	0.000295738	0.000931023	-0.000243469	0.000753296	6.34681e-05		0.000584695	0.00153	0.00241	0.00305	0.000933465
	2933.32	-0.00084935	0.000167274	0.000712991	-0.000422042	0.000511366	-0.000153542		0.000407679	0.00138	0.00227	0.00284	0.00104
	2935.25	-0.00080295	2.6463e-05	0.000563257	-0.000615208	0.000366304	-0.000271117		0.00024056	0.0013	0.0022	0.00272	0.000957786
	2937.18	-0.000639532	-8.14683e-05	0.000524135	-0.000697728	0.000322782	-0.000183961		0.000293386	0.00129	0.00219	0.00269	0.000929351
	2939.11	-0.000422161	-9.64818e-05	0.000483585	-0.000752889	0.000309317	-5.25224e-05		0.000393024	0.00129	0.00218	0.00266	0.00124
	2941.04	-0.000252776	-1.66902e-05	0.000427316	-0.00080836	0.000334515	6.15775e-05		0.000402858	0.00128	0.00225	0.00269	0.000532633
	2942.96	-0.000119061	6.04507e-07	0.00044798	-0.00081957	0.00043201	0.000163904		0.000426092	0.00129	0.00235	0.00272	-0.000575421
	2944.89	1.16875e-05	-7.7955e-06	0.00046752	-0.00085167	0.000571369	0.000103178		0.000539623	0.00127	0.00236	0.00273	-0.000846511
	2946.82	4.08323e-05	-2.24677e-05	0.000422191	-0.000902441	0.000690224	-3.33765e-05		0.000670555	0.00114	0.00235	0.00263	-0.000133735
	2948.75	0.000120944	-7.92863e-06	0.000465304	-0.000841963	0.000868768	-2.21649e-05		0.000793143	0.00107	0.0024	0.00257	0.00105
	2950.68	0.000233678	0.000133994	0.000565715	-0.00063598	0.00105	4.8605e-05		0.000905821	0.00112	0.00247	0.00261	0.00217
	2952.61	0.000248848	0.000345842	0.00057395	-0.000436509	0.00117	0.000172214		0.000999136	0.00123	0.00253	0.00266	0.0019
	2954.54	0.000254305	0.000618325	0.000675782	-0.000250235	0.00128	0.000340534		0.00109	0.00139	0.0026	0.00278	0.00144
	2956.46	0.000254308	0.000930109	0.000868556	-5.29568e-05	0.00143	0.000458129		0.00117	0.00155	0.00267	0.0029	0.00102
	2958.39	0.000319037	0.00119	0.00105	0.000152785	0.00163	0.000660943		0.00129	0.0016	0.00278	0.00301	0.000753162
	2960.32	0.00040823	0.00133	0.00128	0.000291754	0.00177	0.000879535		0.00139	0.00165	0.00287	0.00312	0.000579321
	2962.25	0.000473736	0.00134	0.00145	0.000311677	0.00178	0.00105		0.00139	0.00164	0.00288	0.00314	0.000376124
	2964.18	0.000366197	0.00129	0.00145	0.000226172	0.00167	0.00101		0.00121	0.00144	0.00277	0.00297	0.000130898
	2966.11	0.000101032	0.00124	0.00136	0.000141217	0.00152	0.000819466		0.00101	0.0012	0.0026	0.00277	-5.64524e-05
	2968.03	-0.00021039	0.00119	0.00127	0.000106356	0.00146	0.000636039		0.000870894	0.00106	0.00234	0.00266	-4.14279e-05
	2969.96	-0.000390064	0.00111	0.00122	1.85058e-05	0.00142	0.000545074		0.000766173	0.00105	0.00206	0.00264	0.000367355
	2971.89	-0.000400519	0.00101	0.00113	-0.000182536	0.00137	0.000559735		0.000684889	0.00112	0.00189	0.00269	0.000573118
	2973.82	-0.000461485	0.000860033	0.000999848	-0.000472708	0.00126	0.000610634		0.000531999	0.00116	0.00174	0.00269	-0.000643655
	2975.75	-0.00054143	0.000780946	0.000874872	-0.0006312	0.00118	0.000774528		0.000451367	0.00123	0.00161	0.00273	-0.000991269
	2977.68	-0.000582762	0.000819832	0.000693688	-0.000664705	0.00119	0.000870761		0.000470506	0.00128	0.00152	0.00278	-0.000726236
	2979.61	-0.000630129	0.000824498	0.000481726	-0.000676569	0.00119	0.000800176		0.000533672	0.00137	0.00144	0.00286	-0.000919313
	2981.53	-0.000687406	0.000677951	0.000333912	-0.000758225	0.0011	0.000657096		0.000560721	0.00138	0.0013	0.00284	-0.000705186
	2983.46	-0.000724937	0.000601739	0.000292629	-0.000840202	0.00103	0.000530626		0.000586205	0.00134	0.00121	0.00277	-4.22361e-05
	2985.39	-0.000721902	0.000655413	0.000337411	-0.000791428	0.00102	0.000548198		0.000610186	0.00137	0.00126	0.00273	0.00011076
	2987.32	-0.000543578	0.000821638	0.000471714	-0.000531243	0.00111	0.000705645		0.000738322	0.00157	0.00145	0.00284	-0.000161466
	2989.25	-0.000303607	0.00102	0.000666469	-0.0001756	0.00124	0.000839112		0.000971085	0.00177	0.00169	0.003	-0.000604208
	2991.18	-0.000207661	0.00115	0.00085939	5.40128e-05	0.00129	0.000953381		0.00119	0.00182	0.00191	0.0031	-1.32419e-07
	2993.11	-9.26099e-05	0.00126	0.00109	0.000202649	0.00132	0.00111		0.00133	0.00179	0.00209	0.00318	0.00112
	2995.03	1.58371e-05	0.00133	0.00125	0.000257713	0.00132	0.00122		0.00133	0.00176	0.00218	0.0031	0.000903614
	2996.96	0.000108546	0.00132	0.00132	0.000253936	0.0013	0.0013		0.0013	0.00173	0.00223	0.00299	0.00016203
	2998.89	0.000194669	0.00124	0.00135	0.000324783	0.00132	0.00134		0.0013	0.00174	0.00231	0.00295	0.000257978
	3000.82	0.000266352	0.00115	0.00133	0.000403228	0.00136	0.00136		0.00129	0.00169	0.00238	0.00289	0.000497573
	3002.75	0.000269784	0.00106	0.00132	0.000425332	0.00137	0.00128		0.00122	0.00159	0.00239	0.00276	0.000164763
	3004.68	0.00024287	0.000960025	0.00134	0.000460992	0.00135	0.00114		0.00122	0.0015	0.00233	0.00272	0.000531515
	3006.61	0.000245803	0.000804206	0.00134	0.000421276	0.00129	0.00102		0.00118	0.00144	0.00217	0.00265	-0.000172193
	3008.53	0.000226919	0.000544605	0.00122	0.000246066	0.00108	0.000864181		0.00102	0.0013	0.00196	0.00245	-0.000620223
	3010.46	8.92814e-05	0.000248666	0.00101	3.43419e-05	0.000818793	0.000716773		0.000812145	0.00109	0.00173	0.00218	-0.000158868
	3012.39	-4.4362e-05	-1.15288e-06	0.000834745	-8.41827e-05	0.00062962	0.000661545		0.000656808	0.00096269	0.00152	0.00202	-0.000421367
	3014.32	-6.80286e-05	-0.000137228	0.000742696	-6.15899e-05	0.000593011	0.000681954		0.000695827	0.000997401	0.00143	0.00197	-0.000859304
	3016.25	-9.16365e-05	-0.000175872	0.000578995	-4.565e-05	0.0006043	0.000603373		0.000769934	0.00105	0.00138	0.00187	-0.00106
	3018.18	-0.000107503	-0.000216653	0.000453036	-2.72448e-05	0.000585093	0.000463722		0.000746211	0.00114	0.0013	0.00183	-0.00111
	3020.11	-0.000105248	-0.000263545	0.000427235	4.05454e-05	0.000617372	0.000398844		0.000653053	0.00119	0.00118	0.00183	-0.00145
	3022.03	-7.21791e-05	-0.000166468	0.000393165	0.000135741	0.000733807	0.000375478		0.000578208	0.00121	0.00116	0.00188	-0.00114
	3023.96	6.57337e-08	5.53653e-06	0.000372024	0.00019438	0.00081847	0.000385926		0.000575589	0.0013	0.00125	0.00192	-0.000591042
	3025.89	7.06919e-05	0.000158492	0.000389806	0.000216556	0.000883153	0.000409825		0.000666352	0.0014	0.00134	0.00194	-0.000245161
	3027.82	0.000156286	0.000316294	0.000480873	0.000258743	0.000942066	0.000502175		0.000796449	0.00149	0.00146	0.00196	0.000519088
	3029.75	0.000208302	0.000469531	0.000581031	0.000354431	0.00101	0.000647222		0.00091216	0.00153	0.00159	0.002	0.00112
	3031.68	0.00023731	0.000601901	0.000607558	0.00039949	0.00115	0.00078409		0.00101	0.00157	0.00167	0.00205	0.00065521
	3033.61	0.000167651	0.000681717	0.000549499	0.000316395	0.00122	0.000811085		0.00102	0.00154	0.00168	0.00199	3.5004e-05
	3035.53	4.70444e-05	0.00072808	0.000535243	0.000247418	0.00126	0.000779961		0.00104	0.00149	0.00173	0.00189	0.00018767
	3037.46	-3.91279e-05	0.000774911	0.000586936	0.000298025	0.00135	0.000734761		0.0011	0.00148	0.00182	0.00184	-0.000432498
	3039.39	-7.31224e-05	0.000783199	0.000678071	0.000361998	0.00142	0.000682372		0.00115	0.00145	0.00186	0.00187	-0.0011
	3041.32	-0.000115045	0.000795272	0.000774387	0.000358627	0.00143	0.000602971		0.00119	0.00139	0.00183	0.00192	-0.000745885
	3043.25	-0.000148083	0.00085997	0.000807504	0.000331404	0.00139	0.000581849		0.00126	0.0014	0.0018	0.00199	-0.000951093
	3045.18	-0.000108001	0.000897432	0.000891808	0.000314565	0.00138	0.000753618		0.00137	0.00148	0.00188	0.00207	-0.000625749
	3047.11	-0.000144083	0.000854879	0.001	0.00030833	0.00138	0.000967652		0.00143	0.00146	0.002	0.00216	-0.00107
	3049.03	-0.000264036	0.000831354	0.00111	0.000350194	0.00139	0.00114		0.00148	0.00143	0.00211	0.00226	-0.0022
	3050.96	-0.000262783	0.000879928	0.00127	0.000451901	0.00152	0.0013		0.00167	0.00154	0.00231	0.00244	-0.00169
	3052.89	-0.000148086	0.00103	0.00143	0.000630487	0.00176	0.00152		0.00192	0.00178	0.00257	0.00261	0.000291201
	3054.82	-3.5625e-05	0.00123	0.00149	0.000819249	0.002	0.00169		0.00205	0.002	0.00275	0.00269	0.000844694
	3056.75	-3.8796e-05	0.0013	0.00146	0.00090891	0.00214	0.00179		0.00206	0.00206	0.00279	0.0027	0.000313034
	3058.68	-0.000122433	0.00125	0.00142	0.000893897	0.00218	0.00176		0.00204	0.00201	0.00275	0.00257	-0.000139144
	3060.61	-0.000142542	0.00117	0.00137	0.000809057	0.00207	0.00168		0.00196	0.00199	0.00273	0.00233	0.000736305
	3062.53	-0.000151635	0.00113	0.00135	0.000693802	0.00195	0.00166		0.00185	0.00202	0.00271	0.00212	0.00117
	3064.46	-0.000141442	0.00127	0.00133	0.000724479	0.00201	0.00173		0.00187	0.0021	0.00272	0.00211	-0.0003553
	3066.39	-5.97827e-05	0.00149	0.00132	0.000941638	0.00213	0.00189		0.00201	0.0022	0.00273	0.00218	-0.000742845
	3068.32	-5.55715e-05	0.00153	0.00129	0.00116	0.00215	0.00194		0.00208	0.00221	0.00266	0.00222	-0.000506471
	3070.25	-0.000126431	0.00147	0.00123	0.00122	0.00213	0.00193		0.00208	0.00217	0.00253	0.00223	-0.00115
	3072.18	-0.000233104	0.0014	0.00119	0.00121	0.00207	0.0019		0.00202	0.00213	0.00239	0.00215	-0.00142
	3074.11	-0.000330315	0.00136	0.00123	0.00123	0.00203	0.00181		0.00195	0.00216	0.00221	0.00201	-0.000932996
	3076.03	-0.000344477	0.00136	0.00126	0.00129	0.00206	0.00176		0.00196	0.00225	0.00207	0.00198	6.20194e-05
	3077.96	-0.000375912	0.0013	0.00118	0.00137	0.00204	0.00182		0.00199	0.00228	0.00194	0.00205	0.000862308
	3079.89	-0.000393411	0.00128	0.00113	0.00147	0.00196	0.00197		0.00203	0.00232	0.00187	0.00214	0.000898121
	3081.82	-0.000313927	0.00132	0.0012	0.00155	0.00196	0.00223		0.00213	0.00248	0.00199	0.00233	0.00086382
	3083.75	-0.000273964	0.00134	0.00129	0.00165	0.00206	0.00249		0.00227	0.0026	0.0022	0.00257	-0.000434086
	3085.68	-0.000334209	0.00136	0.00132	0.00179	0.00213	0.00263		0.00232	0.0026	0.0023	0.00274	-0.00138
	3087.61	-0.000381456	0.00135	0.0013	0.0019	0.00212	0.00263		0.00234	0.00255	0.00231	0.00277	-0.000844257
	3089.53	-0.000295838	0.00136	0.00135	0.00201	0.00216	0.00269		0.00244	0.00258	0.00236	0.00279	-0.00121
	3091.46	-0.000146589	0.00137	0.00141	0.00215	0.00226	0.00283		0.00258	0.00265	0.00246	0.00284	-0.00117
	3093.39	-2.16886e-05	0.00137	0.0015	0.00227	0.00234	0.00295		0.00268	0.0027	0.00259	0.00285	-0.000459904
	3095.32	1.58732e-05	0.00137	0.00165	0.00234	0.00239	0.00301		0.00277	0.00274	0.00272	0.00275	-0.000301962
	3097.25	9.34121e-05	0.00134	0.0018	0.00246	0.00247	0.00298		0.00288	0.00282	0.00282	0.00268	0.000566637
	3099.18	0.000258642	0.0014	0.00189	0.00268	0.00261	0.00303		0.00298	0.00295	0.00294	0.00271	0.000939444
	3101.11	0.000283543	0.00161	0.00196	0.00292	0.00283	0.00321		0.00313	0.00307	0.00303	0.00281	2.03407e-05
	3103.03	0.000285408	0.00186	0.00208	0.00316	0.00305	0.0034		0.00331	0.00319	0.00307	0.00293	2.49258e-05
	3104.96	0.00035238	0.00202	0.0022	0.00336	0.00315	0.00347		0.00345	0.00332	0.00307	0.00299	0.000375476
	3106.89	0.000391756	0.00212	0.00233	0.00345	0.00326	0.00345		0.00357	0.00341	0.00307	0.00304	0.00118
	3108.82	0.000376383	0.00215	0.00243	0.0034	0.00341	0.00346		0.00367	0.00348	0.00309	0.00305	0.00157
	3110.75	0.000328661	0.00223	0.00256	0.00336	0.00362	0.00352		0.00373	0.00361	0.00316	0.00303	0.000724386
	3112.68	0.000244452	0.00236	0.00265	0.0033	0.00375	0.00351		0.00373	0.00369	0.00318	0.00289	-0.000536906
	3114.61	0.00016442	0.00247	0.00264	0.00324	0.0038	0.0035		0.0037	0.00369	0.00312	0.00278	-0.000948457
	3116.53	5.93565e-05	0.00252	0.00255	0.00316	0.0038	0.00352		0.00368	0.00368	0.00304	0.00274	-0.000659191
	3118.46	1.47235e-05	0.00257	0.00247	0.00308	0.0038	0.00352		0.00369	0.00369	0.00302	0.00279	-0.00123
	3120.39	-7.20649e-05	0.00261	0.00235	0.00295	0.00384	0.00351		0.00368	0.00362	0.00301	0.00283	-0.00109
	3122.32	-0.000259222	0.00255	0.00217	0.00282	0.00384	0.00337		0.00358	0.00344	0.00286	0.00278	-0.000379065
	3124.25	-0.000364822	0.00247	0.00208	0.00275	0.00383	0.00324		0.00341	0.00319	0.00263	0.00269	-0.000637223
	3126.18	-0.000405842	0.00238	0.00212	0.00264	0.00382	0.00321		0.00329	0.00299	0.00242	0.00255	-0.000896789
	3128.11	-0.000356218	0.00233	0.00224	0.00264	0.00388	0.0033		0.00331	0.00291	0.00233	0.0025	-0.000197559
	3130.03	-0.000267181	0.00242	0.00235	0.00278	0.00408	0.00346		0.00345	0.00287	0.00233	0.00261	-0.000939658
	3131.96	-0.000153366	0.00257	0.0025	0.00297	0.00433	0.0037		0.00367	0.0029	0.00243	0.00277	-0.00108
	3133.89	-9.87823e-06	0.00271	0.00275	0.0033	0.00463	0.00405		0.00395	0.00307	0.00257	0.00293	-0.000247528
	3135.82	0.000149666	0.00284	0.00302	0.00368	0.00495	0.00444		0.0042	0.0033	0.00275	0.00319	-0.00109
	3137.75	0.000286538	0.00296	0.00326	0.00401	0.00519	0.00483		0.0044	0.00348	0.00291	0.00342	-0.000985761
	3139.68	0.0003242	0.003	0.00341	0.0042	0.00531	0.00517		0.00452	0.00361	0.003	0.00353	0.000457923
	3141.61	0.000368199	0.00299	0.00354	0.00436	0.00537	0.00543		0.0046	0.00376	0.0031	0.00362	0.000797441
	3143.53	0.000382139	0.00295	0.00365	0.00452	0.00541	0.00556		0.0047	0.00391	0.00313	0.00368	0.000466765
	3145.46	0.000307101	0.00289	0.00379	0.00459	0.00552	0.00572		0.00475	0.00403	0.00313	0.00372	0.000598771
	3147.39	0.000280914	0.00283	0.00399	0.00462	0.00566	0.00599		0.00481	0.00421	0.00322	0.00376	0.000839697
	3149.32	0.000335783	0.00294	0.0042	0.00475	0.00578	0.00628		0.00498	0.0045	0.00344	0.00383	0.000555917
	3151.25	0.000330095	0.00309	0.00428	0.00481	0.00583	0.00649		0.00519	0.00474	0.0035	0.00386	0.000369629
	3153.18	0.000337738	0.00317	0.00428	0.00484	0.00587	0.00667		0.00538	0.00491	0.00348	0.00391	-0.000473527
	3155.1	0.000327952	0.00315	0.00423	0.00485	0.00584	0.00677		0.0055	0.00495	0.0035	0.00394	-0.00122
	3157.03	0.000209103	0.00309	0.00415	0.00482	0.00576	0.00683		0.00557	0.0049	0.00352	0.00388	-0.0008956
	3158.96	3.73728e-05	0.0031	0.00413	0.00486	0.0057	0.00688		0.00563	0.00486	0.00359	0.0037	-0.000621598
	3160.89	2.58036e-05	0.00315	0.00423	0.00502	0.00581	0.0069		0.00571	0.0049	0.00369	0.00357	-0.000541724
	3162.82	0.000156403	0.00331	0.00434	0.00517	0.00594	0.00699		0.00579	0.00497	0.00379	0.00347	0.000169051
	3164.75	0.000302498	0.00357	0.00442	0.00538	0.00613	0.00711		0.00593	0.00506	0.00389	0.00336	0.000547067
	3166.68	0.000476229	0.00384	0.00447	0.00567	0.0064	0.00724		0.00622	0.00514	0.00401	0.00334	0.000111625
	3168.6	0.000572792	0.00414	0.0046	0.00598	0.00674	0.00737		0.00656	0.00522	0.00415	0.00345	0.000218675
	3170.53	0.000715451	0.00444	0.00489	0.00633	0.00713	0.00765		0.007	0.0054	0.0044	0.00363	0.000556667
	3172.46	0.000889504	0.00473	0.00525	0.0067	0.00756	0.00805		0.00739	0.00565	0.00468	0.00382	-0.000151729
	3174.39	0.00101	0.00498	0.00543	0.00694	0.00791	0.00832		0.00763	0.00579	0.00482	0.00395	0.000850683
	3176.32	0.00101	0.0051	0.00546	0.00701	0.00813	0.00836		0.00776	0.0058	0.00486	0.00395	0.0018
	3178.25	0.000967642	0.00521	0.00546	0.0071	0.00836	0.00844		0.00785	0.00579	0.0049	0.00392	0.000994001
	3180.18	0.000914449	0.00536	0.00554	0.00727	0.00858	0.00856		0.00794	0.00578	0.00493	0.00389	0.000138227
	3182.1	0.000888898	0.00538	0.00562	0.00739	0.00874	0.0086		0.00801	0.00578	0.00485	0.00386	0.000872153
	3184.03	0.00089171	0.00534	0.00567	0.00748	0.0089	0.00871		0.00808	0.00583	0.00481	0.00392	0.000751484
	3185.96	0.000844264	0.00534	0.00567	0.00753	0.00902	0.00886		0.00821	0.0059	0.00485	0.00395	0.000292758
	3187.89	0.000714755	0.00536	0.00563	0.00757	0.00903	0.00898		0.00838	0.00596	0.00484	0.00392	0.000232129
	3189.82	0.000513713	0.00526	0.00555	0.00762	0.00906	0.00912		0.00848	0.00598	0.00478	0.00382	-0.000835053
	3191.75	0.000340249	0.00503	0.00551	0.00763	0.00908	0.00918		0.00846	0.00596	0.00475	0.00366	-0.000598583
	3193.68	0.000171073	0.00477	0.00551	0.00765	0.00908	0.00914		0.00837	0.00594	0.00475	0.00351	0.000218077
	3195.6	6.3822e-05	0.00465	0.00558	0.00775	0.00913	0.00922		0.00833	0.00601	0.00489	0.00345	1.95567e-05
	3197.53	0.000196048	0.00472	0.00573	0.00797	0.00929	0.00941		0.00834	0.00619	0.00516	0.00351	-8.67631e-05
	3199.46	0.00047634	0.00489	0.00587	0.00828	0.00957	0.00958		0.00842	0.00638	0.00542	0.00367	-0.000418183
	3201.39	0.000689936	0.00507	0.006	0.00861	0.0098	0.00969		0.00852	0.00655	0.00561	0.0038	-0.000419257
	3203.32	0.000779192	0.0052	0.00618	0.00889	0.01008	0.00977		0.00859	0.00668	0.00572	0.00386	0.000100382
	3205.25	0.000766793	0.00527	0.00635	0.00903	0.01032	0.00982		0.00868	0.00682	0.00582	0.00391	-5.79111e-06
	3207.18	0.000751278	0.00538	0.00655	0.00913	0.01049	0.00993		0.00884	0.00698	0.00593	0.00402	-0.000457326
	3209.1	0.000841902	0.00555	0.00673	0.00926	0.01066	0.01018		0.00904	0.00715	0.00606	0.00417	0.000408932
	3211.03	0.000926264	0.0057	0.0068	0.0093	0.01084	0.0104		0.00916	0.00739	0.00613	0.00428	0.00076527
	3212.96	0.000898917	0.00579	0.00683	0.00924	0.01093	0.01041		0.00914	0.00759	0.00607	0.00423	0.000404081
	3214.89	0.000889227	0.00596	0.00693	0.00924	0.01099	0.01039		0.00912	0.00774	0.00603	0.00413	0.000913893
	3216.82	0.000997415	0.0062	0.00702	0.00939	0.01112	0.01051		0.00921	0.00782	0.00605	0.00413	0.000485362
	3218.75	0.00105	0.00636	0.00704	0.00961	0.01125	0.01061		0.00939	0.00786	0.00605	0.00416	-0.000758401
	3220.68	0.00101	0.00634	0.00696	0.00977	0.01124	0.01071		0.0096	0.00789	0.00606	0.00415	-0.000687362
	3222.6	0.000901867	0.00629	0.00689	0.00984	0.01115	0.01086		0.00971	0.00785	0.00608	0.00411	7.19491e-05
	3224.53	0.000715764	0.00635	0.00699	0.00985	0.01107	0.01104		0.00977	0.00782	0.00604	0.00404	0.000207691
	3226.46	0.000628122	0.00649	0.0072	0.00995	0.01114	0.01127		0.00992	0.00787	0.00601	0.00398	-0.000209228
	3228.39	0.000618467	0.00659	0.00738	0.0101	0.01138	0.01154		0.01013	0.00801	0.00609	0.00393	-0.000404755
	3230.32	0.000642237	0.00668	0.00767	0.01028	0.01169	0.01185		0.0103	0.0082	0.00625	0.00403	-0.000241518
	3232.25	0.000670535	0.00684	0.00798	0.0105	0.01193	0.01211		0.01037	0.00838	0.00637	0.00417	0.000839282
	3234.18	0.000676663	0.00707	0.00816	0.01067	0.01207	0.01232		0.01041	0.00845	0.00645	0.00426	0.00105
	3236.1	0.000687853	0.00734	0.0083	0.01084	0.01226	0.0125		0.01057	0.0085	0.00653	0.00431	0.000595038
	3238.03	0.000614796	0.00755	0.00845	0.01106	0.01247	0.01262		0.0108	0.00857	0.00655	0.00434	0.000654061
	3239.96	0.000444487	0.00764	0.00861	0.0112	0.01261	0.01267		0.01092	0.00858	0.00654	0.00429	0.000825531
	3241.89	0.000237427	0.00769	0.00868	0.01121	0.01271	0.01278		0.01093	0.00854	0.00652	0.00424	0.00135
	3243.82	8.81932e-05	0.00771	0.00863	0.01119	0.01274	0.01293		0.01097	0.00852	0.00649	0.00422	0.00184
	3245.75	7.39743e-06	0.00771	0.0085	0.01125	0.01278	0.01312		0.01106	0.00853	0.00642	0.00421	0.00108
	3247.68	-0.000109761	0.0076	0.00837	0.01127	0.01282	0.01327		0.01107	0.00853	0.0063	0.00422	-0.000514309
	3249.6	-0.000251941	0.00749	0.00829	0.01127	0.01287	0.01337		0.01105	0.00859	0.00616	0.00421	-0.00199
	3251.53	-0.000460849	0.00744	0.00826	0.01135	0.01294	0.0134		0.01101	0.00857	0.00597	0.00408	-0.0021
	3253.46	-0.000563397	0.00744	0.0082	0.0115	0.01302	0.01347		0.01102	0.00852	0.00585	0.004	-0.000887996
	3255.39	-0.000554195	0.00739	0.00808	0.01167	0.01314	0.01362		0.01117	0.00849	0.00586	0.00403	-0.000190574
	3257.32	-0.000603083	0.00731	0.00808	0.01186	0.01331	0.01379		0.01135	0.00852	0.00594	0.00406	7.12449e-06
	3259.25	-0.000610758	0.00727	0.00817	0.01208	0.01348	0.01402		0.0115	0.00856	0.00606	0.00409	3.51936e-06
	3261.18	-0.000570046	0.00734	0.00838	0.01236	0.01377	0.01433		0.01163	0.00865	0.00619	0.00422	-0.000677314
	3263.1	-0.000522919	0.00756	0.00869	0.01267	0.01412	0.01468		0.0118	0.00887	0.00629	0.00437	-0.000684535
	3265.03	-0.000356637	0.00783	0.009	0.01307	0.01459	0.01509		0.01211	0.00919	0.00651	0.00456	-0.000112461
	3266.96	-0.000198408	0.00804	0.0092	0.01339	0.01504	0.01539		0.01235	0.00945	0.00674	0.00469	0.000786629
	3268.89	-0.000262807	0.00808	0.0093	0.01353	0.01527	0.01547		0.01239	0.00959	0.00684	0.0047	0.000337286
	3270.82	-0.000386207	0.0081	0.00933	0.01354	0.01531	0.01544		0.01243	0.00973	0.00688	0.0046	-0.000246841
	3272.75	-0.00044887	0.0082	0.00928	0.01352	0.0153	0.01537		0.01255	0.0098	0.00695	0.00446	0.000176503
	3274.68	-0.000508603	0.0083	0.00924	0.01351	0.01541	0.01534		0.01276	0.00988	0.00701	0.00439	7.92057e-05
	3276.6	-0.000462113	0.00846	0.00931	0.01365	0.01566	0.01547		0.013	0.01007	0.00712	0.00444	-5.40824e-05
	3278.53	-0.000342055	0.00871	0.00943	0.01389	0.01595	0.01573		0.01324	0.01028	0.00735	0.00454	0.000171477
	3280.46	-0.000262905	0.00888	0.00945	0.0141	0.01623	0.01604		0.01342	0.01049	0.00755	0.00463	-0.000557216
	3282.39	-0.00017031	0.00898	0.00948	0.01429	0.01643	0.01627		0.01358	0.01065	0.00769	0.00461	-0.0015
	3284.32	-0.000113639	0.0091	0.0096	0.01448	0.0166	0.0165		0.01378	0.01077	0.0078	0.00459	-0.00224
	3286.25	-0.000142365	0.00926	0.00983	0.01466	0.01681	0.01671		0.01401	0.01091	0.00791	0.00466	-0.00141
	3288.17	-0.000184499	0.00945	0.0101	0.0149	0.01706	0.01692		0.01431	0.01104	0.00802	0.00478	0.000731294
	3290.1	-0.000227602	0.00956	0.01031	0.01515	0.01732	0.01711		0.01461	0.01117	0.00808	0.00488	0.00115
	3292.03	-0.000221614	0.00958	0.01055	0.01534	0.01756	0.01732		0.01488	0.01128	0.00818	0.00496	0.000709568
	3293.96	-9.98157e-05	0.00964	0.01091	0.0156	0.01786	0.01758		0.01521	0.01148	0.00838	0.005	0.000805151
	3295.89	4.82078e-05	0.00981	0.01131	0.01595	0.01825	0.01789		0.01555	0.01173	0.00858	0.00504	-0.000180594
	3297.82	0.000192396	0.01	0.01164	0.01633	0.01861	0.01825		0.01588	0.0119	0.00874	0.00515	-0.00138
	3299.75	0.00033164	0.01026	0.01199	0.01675	0.01897	0.01868		0.01614	0.01214	0.00889	0.00536	-0.00118
	3301.67	0.000373088	0.01047	0.01226	0.01706	0.01926	0.01901		0.01634	0.01234	0.00893	0.00555	-5.78032e-05
	3303.6	0.000359565	0.01061	0.01244	0.01726	0.01949	0.01924		0.01652	0.01243	0.00893	0.00566	0.000140548
	3305.53	0.000287735	0.01066	0.01249	0.01735	0.01964	0.01936		0.01659	0.01244	0.00883	0.00566	0.000645587
	3307.46	0.000206367	0.01068	0.01253	0.01744	0.01978	0.01951		0.01672	0.0125	0.00872	0.00576	0.00077173
	3309.39	0.000268221	0.01084	0.01264	0.01765	0.01999	0.0198		0.01695	0.01275	0.00878	0.00595	0.000892874
	3311.32	0.000384763	0.01114	0.01272	0.01793	0.02026	0.02008		0.01719	0.01301	0.00892	0.00611	0.00128
	3313.24	0.000454919	0.01145	0.01274	0.01818	0.02058	0.02039		0.01746	0.01329	0.00902	0.00628	0.000764996
	3315.17	0.00057681	0.01181	0.01282	0.01851	0.02089	0.02078		0.01773	0.0136	0.00919	0.00642	0.00025294
	3317.1	0.000721395	0.01222	0.01294	0.01877	0.0211	0.02117		0.01788	0.01379	0.00943	0.00644	0.000501146
	3319.03	0.000772024	0.01247	0.01305	0.01893	0.02119	0.02144		0.0179	0.01389	0.00952	0.00634	0.000573084
	3320.96	0.000815872	0.01264	0.01322	0.01915	0.02131	0.02171		0.01796	0.014	0.00963	0.00631	0.000848217
	3322.89	0.000794949	0.01281	0.0134	0.01934	0.02149	0.022		0.01817	0.01411	0.00975	0.00641	0.000629758
	3324.82	0.000682996	0.01293	0.01356	0.01954	0.02172	0.02233		0.0185	0.0142	0.00983	0.00656	0.000441894
	3326.74	0.000570969	0.01291	0.01359	0.01976	0.02189	0.02259		0.01886	0.01428	0.00987	0.00664	-0.000224495
	3328.67	0.000500024	0.01284	0.01354	0.01993	0.02203	0.02279		0.01916	0.01436	0.00986	0.00655	-0.000599857
	3330.6	0.000492519	0.01283	0.01364	0.02015	0.02225	0.02311		0.01945	0.01448	0.00995	0.00646	-9.3091e-05
	3332.53	0.000591212	0.01293	0.01383	0.02044	0.0225	0.02346		0.01973	0.01466	0.01009	0.00643	-6.45478e-05
	3334.46	0.000670992	0.01308	0.01397	0.02072	0.02272	0.02375		0.02001	0.01477	0.01016	0.00645	0.000448539
	3336.39	0.000585558	0.01316	0.01409	0.02092	0.02289	0.02397		0.02021	0.01477	0.01018	0.00646	0.00103
	3338.32	0.000434897	0.01317	0.01423	0.02108	0.02305	0.02416		0.02031	0.0147	0.01018	0.00641	0.000837248
	3340.24	0.000266196	0.01313	0.01435	0.02124	0.02319	0.02433		0.02044	0.01457	0.01013	0.00634	-0.000284105
	3342.17	0.000183517	0.01316	0.01456	0.02148	0.02337	0.02452		0.02065	0.01448	0.01013	0.00623	-0.000428912
	3344.1	0.000214504	0.01327	0.01483	0.02185	0.02366	0.02481		0.02088	0.01454	0.01019	0.00619	-0.000579555
	3346.03	0.000272721	0.01338	0.01511	0.02228	0.024	0.02514		0.02115	0.01475	0.01032	0.00631	-0.000183605
	3347.96	0.000315742	0.0135	0.01544	0.02272	0.02433	0.02547		0.0214	0.01503	0.01057	0.00636	0.000664453
	3349.89	0.000305625	0.01373	0.01576	0.02314	0.02468	0.02583		0.02165	0.01527	0.01084	0.0064	0.00061011
	3351.82	0.000186964	0.01396	0.01599	0.02345	0.02499	0.02614		0.02185	0.01544	0.01097	0.00642	-0.000129035
	3353.74	4.77329e-05	0.01413	0.01623	0.02373	0.02529	0.02637		0.02195	0.01548	0.01104	0.00635	-0.000716589
	3355.67	5.33547e-06	0.0144	0.0166	0.02404	0.02563	0.02665		0.02208	0.01552	0.01114	0.00636	-0.000361905
	3357.6	-1.55118e-05	0.01464	0.01699	0.0244	0.02601	0.02701		0.02232	0.01576	0.01126	0.00652	-0.000179736
	3359.53	1.31655e-07	0.01483	0.01736	0.02483	0.02645	0.02751		0.02271	0.01615	0.01155	0.00684	0.000658256
	3361.46	5.94458e-05	0.01508	0.01773	0.02526	0.02696	0.02808		0.02323	0.0165	0.01189	0.00718	0.00101
	3363.39	6.42081e-05	0.01531	0.01803	0.0256	0.02741	0.02858		0.0237	0.0168	0.01215	0.00734	0.00116
	3365.32	2.48941e-05	0.01549	0.01818	0.02588	0.0278	0.02894		0.02408	0.01708	0.01234	0.00743	0.00103
	3367.24	4.1296e-05	0.01574	0.01835	0.02627	0.02823	0.02934		0.02444	0.01733	0.01253	0.00762	-6.62204e-05
	3369.17	4.94862e-05	0.01606	0.0186	0.02676	0.02864	0.02976		0.02484	0.0176	0.01272	0.00786	-0.000914987
	3371.1	7.39327e-05	0.01634	0.01879	0.02721	0.02903	0.03008		0.02524	0.01786	0.01286	0.00802	-0.000184294
	3373.03	6.98004e-05	0.01655	0.0189	0.02754	0.02938	0.03034		0.02556	0.01801	0.01297	0.00812	0.000501709
	3374.96	-2.1358e-05	0.01666	0.01898	0.02765	0.02965	0.03051		0.02567	0.01799	0.01303	0.0081	0.000229748
	3376.89	-2.22216e-05	0.0168	0.0191	0.02782	0.02991	0.03073		0.02575	0.018	0.01312	0.00802	1.22065e-05
	3378.82	2.68359e-05	0.01699	0.01926	0.02809	0.03016	0.03101		0.02594	0.0181	0.01324	0.00799	9.00162e-06
	3380.74	3.61178e-05	0.01713	0.01936	0.0283	0.03037	0.03122		0.02616	0.01824	0.01328	0.00791	0.000376797
	3382.67	4.95381e-05	0.0172	0.01937	0.02852	0.03054	0.03143		0.02637	0.0184	0.0133	0.0078	0.000469437
	3384.6	0.000101566	0.01729	0.01947	0.02882	0.0308	0.03178		0.02662	0.01862	0.01338	0.00778	0.000380008
	3386.53	0.000172651	0.01746	0.01966	0.02917	0.03114	0.03218		0.02694	0.01888	0.0135	0.00783	0.000166455
	3388.46	0.000122587	0.0177	0.01981	0.02946	0.03148	0.03254		0.02718	0.01906	0.01355	0.00788	0.000494095
	3390.39	-1.16234e-05	0.01781	0.01988	0.02968	0.0318	0.03277		0.02742	0.0192	0.01354	0.00781	-0.000256842
	3392.32	-2.19596e-05	0.01792	0.02005	0.02995	0.03217	0.03303		0.0277	0.01943	0.01359	0.00777	-0.00121
	3394.24	7.98642e-05	0.01818	0.02029	0.03027	0.03257	0.03344		0.02805	0.01978	0.01372	0.00789	-0.000687401
	3396.17	0.000159972	0.01846	0.02058	0.03062	0.03291	0.03389		0.02839	0.02015	0.01394	0.00804	-0.000513849
	3398.1	0.00018832	0.01868	0.02091	0.03102	0.03329	0.03436		0.0288	0.02045	0.01425	0.00813	-0.000315052
	3400.03	0.000238027	0.01887	0.02126	0.03138	0.03378	0.03486		0.02924	0.02074	0.0145	0.00816	0.00055108
	3401.96	0.000257769	0.01903	0.02154	0.03165	0.03423	0.03524		0.0296	0.021	0.01459	0.00815	0.000911591
	3403.89	0.000286126	0.01927	0.02182	0.03203	0.0346	0.03554		0.03003	0.02126	0.01469	0.00828	0.000377706
	3405.82	0.000328278	0.01954	0.02212	0.03253	0.03487	0.03579		0.03049	0.02148	0.01479	0.00844	-0.00064967
	3407.74	0.00032548	0.01978	0.02239	0.03304	0.03512	0.03603		0.03091	0.02162	0.01485	0.00854	-0.00169
	3409.67	0.000349665	0.02002	0.0227	0.03346	0.03547	0.03629		0.0313	0.02178	0.01502	0.00867	-0.00122
	3411.6	0.000297203	0.02018	0.02295	0.03372	0.0358	0.03649		0.03154	0.02187	0.0152	0.00879	-0.00072978
	3413.53	0.000157635	0.02027	0.0231	0.03384	0.03603	0.03668		0.03166	0.02186	0.01531	0.00881	1.0656e-05
	3415.46	2.45156e-05	0.02039	0.0232	0.03402	0.03614	0.03695		0.03184	0.0219	0.01538	0.00881	0.000329113
	3417.39	-0.000110057	0.02045	0.02328	0.0342	0.03612	0.03717		0.03206	0.02195	0.01531	0.00879	0.000348788
	3419.32	-0.000134956	0.02056	0.02333	0.03438	0.03611	0.03731		0.03226	0.02199	0.01521	0.00877	-3.32708e-05
	3421.24	-2.70652e-05	0.02072	0.02352	0.03465	0.03627	0.03753		0.03247	0.02208	0.01521	0.00878	-0.000713277
	3423.17	0.000116228	0.02094	0.02383	0.03496	0.03659	0.03785		0.03273	0.02228	0.01529	0.00888	-0.000121339
	3425.1	0.000160746	0.02118	0.0241	0.03522	0.0369	0.03817		0.03296	0.02254	0.01535	0.00903	0.000392916
	3427.03	0.000156818	0.02139	0.02438	0.03548	0.03724	0.03851		0.03311	0.02283	0.01544	0.00913	-0.00018833
	3428.96	0.000202436	0.02157	0.02465	0.03577	0.03762	0.03887		0.03328	0.02317	0.01555	0.0092	-0.000586799
	3430.89	0.0003356	0.02183	0.02491	0.03606	0.03805	0.03933		0.03345	0.02348	0.01568	0.00934	-0.000734287
	3432.82	0.000423324	0.02211	0.02513	0.03638	0.03849	0.03983		0.03357	0.02373	0.01581	0.00947	-0.000718314
	3434.74	0.000438851	0.02235	0.02542	0.03674	0.03892	0.04036		0.03373	0.02397	0.01596	0.00958	-0.000752512
	3436.67	0.000427428	0.02262	0.02572	0.0371	0.03935	0.04093		0.03401	0.02421	0.01611	0.0097	-0.000344905
	3438.6	0.000506191	0.02297	0.02598	0.03751	0.03982	0.04155		0.03435	0.02456	0.01624	0.00986	0.000155531
	3440.53	0.000601982	0.02343	0.02623	0.03794	0.0403	0.04209		0.03465	0.0249	0.01634	0.01004	0.000611613
	3442.46	0.000649999	0.02392	0.02651	0.03845	0.04074	0.04255		0.035	0.02517	0.01658	0.01018	0.000817854
	3444.39	0.00068394	0.02437	0.02681	0.0391	0.04126	0.04307		0.03545	0.02541	0.01689	0.01034	0.000817709
	3446.32	0.000686506	0.02482	0.02715	0.0398	0.04189	0.04372		0.03596	0.02568	0.01722	0.01054	0.00051394
	3448.24	0.000610902	0.02519	0.02745	0.0404	0.04244	0.04432		0.03647	0.02595	0.01756	0.0106	0.000808452
	3450.17	0.000472981	0.02542	0.02758	0.0409	0.04286	0.04488		0.03688	0.02615	0.01781	0.01057	-0.000292424
	3452.1	0.000373524	0.02557	0.02768	0.04137	0.0432	0.0455		0.03727	0.02629	0.01801	0.01057	-0.00113
	3454.03	0.000285665	0.02571	0.02781	0.04186	0.04349	0.04606		0.0377	0.02645	0.01817	0.01054	-0.000900684
	3455.96	0.000270233	0.02592	0.02806	0.04237	0.04392	0.0466		0.03823	0.02665	0.01836	0.01053	-0.000455489
	3457.89	0.00038483	0.02619	0.02835	0.04289	0.04449	0.04706		0.03879	0.02693	0.01863	0.0106	-0.000123708
	3459.82	0.000487846	0.0264	0.02867	0.04338	0.04511	0.04746		0.03936	0.02732	0.01884	0.01071	0.000164343
	3461.74	0.000458478	0.02661	0.02901	0.04377	0.04573	0.04789		0.03987	0.02773	0.01899	0.01078	0.000389258
	3463.67	0.000319059	0.02679	0.02933	0.04409	0.04628	0.04834		0.0403	0.02809	0.01915	0.01079	0.00047433
	3465.6	0.000211779	0.02696	0.02964	0.04438	0.04683	0.04877		0.04063	0.02838	0.01925	0.01079	0.000294345
	3467.53	0.000206205	0.0272	0.02995	0.04473	0.04749	0.04921		0.04102	0.02864	0.01935	0.01086	-0.000182708
	3469.46	0.000253573	0.02748	0.03024	0.04515	0.04814	0.04966		0.04146	0.02888	0.01948	0.01096	0.000738853
	3471.39	0.000211155	0.0277	0.03056	0.04554	0.04859	0.05011		0.04177	0.02913	0.01957	0.01102	0.00129
	3473.32	8.71965e-05	0.02789	0.03088	0.04581	0.04888	0.05053		0.04201	0.0293	0.01962	0.01105	0.000856928
	3475.24	-4.92664e-05	0.02814	0.03111	0.04607	0.04915	0.0508		0.04226	0.02933	0.01962	0.01101	0.000235618
	3477.17	-9.91549e-05	0.02843	0.03127	0.04643	0.04947	0.05105		0.04251	0.0294	0.01964	0.01094	0.000264479
	3479.1	-7.53284e-05	0.0287	0.03143	0.04685	0.04984	0.05138		0.04275	0.02954	0.01975	0.01088	0.000434403
	3481.03	-1.90088e-05	0.02895	0.03167	0.04734	0.05027	0.0518		0.04309	0.02974	0.01995	0.01091	0.000131941
	3482.96	6.44357e-05	0.02923	0.03203	0.04791	0.05074	0.05233		0.04351	0.03	0.02012	0.01104	0.00042189
	3484.89	0.000165939	0.02953	0.03243	0.04849	0.0511	0.05286		0.04392	0.0303	0.0203	0.01116	0.000694897
	3486.82	0.000221045	0.02973	0.03274	0.04894	0.05131	0.05326		0.04425	0.0305	0.0205	0.01116	-0.000101991
	3488.74	0.00021893	0.02991	0.03299	0.04928	0.05151	0.0536		0.04451	0.03055	0.02067	0.01121	-0.000730165
	3490.67	0.000266372	0.03013	0.03327	0.04962	0.05181	0.05401		0.04483	0.03068	0.0209	0.01133	-0.000446145
	3492.6	0.000321729	0.03035	0.03356	0.04996	0.05215	0.05444		0.04521	0.03086	0.02117	0.01142	0.000288541
	3494.53	0.000392826	0.03061	0.03394	0.05032	0.05251	0.05488		0.04559	0.03104	0.02143	0.01151	0.000313475
	3496.46	0.000464685	0.03088	0.03424	0.05066	0.05291	0.05526		0.04595	0.03129	0.02161	0.01169	0.00115
	3498.39	0.000455089	0.0311	0.03445	0.05094	0.05337	0.05559		0.04628	0.03156	0.02174	0.01185	0.00123
	3500.32	0.000370635	0.03136	0.03471	0.05122	0.05381	0.05599		0.04654	0.03178	0.02189	0.01195	0.000543504
	3502.24	0.000284339	0.03163	0.03501	0.05156	0.05428	0.05641		0.04681	0.03197	0.02204	0.01206	-0.000243033
	3504.17	0.000282095	0.03193	0.03531	0.05195	0.05487	0.05687		0.04712	0.0322	0.02218	0.01221	-0.0012
	3506.1	0.000389614	0.03229	0.03564	0.05242	0.05552	0.05741		0.04752	0.03255	0.02236	0.01238	-0.001
	3508.03	0.000396766	0.03255	0.0359	0.05281	0.05596	0.05783		0.04784	0.03281	0.02246	0.01243	-0.000256401
	3509.96	0.000325967	0.03271	0.03614	0.05314	0.05626	0.05823		0.04808	0.03295	0.02255	0.01241	-0.000322538
	3511.89	0.000254269	0.03282	0.03632	0.05342	0.05659	0.05859		0.04829	0.03304	0.0226	0.01233	-3.86972e-06
	3513.81	0.000242342	0.03294	0.03641	0.05372	0.0569	0.05886		0.04851	0.03314	0.02261	0.01227	0.000711673
	3515.74	0.000312465	0.03311	0.03649	0.0541	0.05727	0.05923		0.04878	0.03338	0.0227	0.01234	0.000324892
	3517.67	0.000432487	0.03335	0.0366	0.05452	0.05774	0.05971		0.04913	0.03373	0.02283	0.01245	-0.000173155
	3519.6	0.000494018	0.03356	0.03677	0.05491	0.05821	0.06018		0.04948	0.03402	0.02293	0.01258	0.000223512
	3521.53	0.000522409	0.03373	0.03696	0.05528	0.05853	0.06055		0.04979	0.03425	0.02299	0.01267	0.000477066
	3523.46	0.000542	0.03388	0.03708	0.05563	0.05874	0.06082		0.05004	0.03441	0.02305	0.01267	8.90085e-05
	3525.39	0.000492685	0.03397	0.03714	0.05587	0.0589	0.06102		0.05028	0.03446	0.02304	0.0126	-0.000382519
	3527.31	0.000387228	0.03405	0.03725	0.05607	0.05907	0.06125		0.05053	0.03445	0.02297	0.01255	-9.10321e-05
	3529.24	0.000322377	0.03419	0.03741	0.05633	0.05931	0.06157		0.05083	0.03453	0.02303	0.01257	-0.000508546
	3531.17	0.000231905	0.03432	0.03757	0.05657	0.05951	0.06186		0.05111	0.03464	0.02314	0.01264	-0.000281134
	3533.1	9.54544e-05	0.03444	0.03772	0.05676	0.0597	0.06207		0.05134	0.03469	0.02321	0.01266	0.000224136
	3535.03	9.28292e-06	0.03459	0.03781	0.05695	0.0599	0.06224		0.05157	0.03475	0.02326	0.01266	3.88125e-05
	3536.96	-4.69401e-05	0.03474	0.03793	0.05713	0.06016	0.06245		0.0518	0.03486	0.02332	0.01264	-0.00103
	3538.89	-8.59784e-05	0.03489	0.03815	0.05728	0.06037	0.06276		0.05197	0.03496	0.0234	0.01262	-0.00108
	3540.81	-0.000103705	0.03503	0.03844	0.05748	0.06062	0.06312		0.05215	0.03513	0.02346	0.01261	-0.000364096
	3542.74	-9.59441e-05	0.03514	0.03867	0.05771	0.06085	0.06347		0.05228	0.03532	0.0235	0.01255	0.000336086
	3544.67	-6.95497e-05	0.0353	0.03889	0.05797	0.06111	0.06382		0.05243	0.03553	0.02358	0.01254	-4.59682e-06
	3546.6	-0.000104356	0.03544	0.03909	0.05822	0.06134	0.06413		0.05257	0.03568	0.02369	0.01254	-0.000119364
	3548.53	-7.59822e-05	0.03561	0.03933	0.05849	0.06162	0.06446		0.05274	0.03583	0.02389	0.01259	-0.000259772
	3550.46	-6.25257e-05	0.03578	0.03951	0.05866	0.06187	0.06473		0.05285	0.03598	0.02406	0.01263	-0.000260525
	3552.39	-9.14784e-05	0.03583	0.03961	0.05878	0.06207	0.06495		0.0529	0.03606	0.02419	0.01269	0.000190732
	3554.31	-9.41349e-05	0.03588	0.03966	0.05897	0.06233	0.06516		0.05301	0.03612	0.0243	0.01272	0.00034762
	3556.24	-0.000118695	0.03596	0.03971	0.05917	0.06262	0.06534		0.05311	0.03618	0.02435	0.01274	0.000253833
	3558.17	-0.000197828	0.036	0.03972	0.05925	0.06278	0.06549		0.05314	0.03618	0.02436	0.01274	0.000725208
	3560.1	-0.000254758	0.03604	0.0397	0.05933	0.06288	0.0656		0.05313	0.03616	0.02434	0.01266	0.000230549
	3562.03	-0.000302331	0.03605	0.03967	0.05942	0.06302	0.06568		0.05312	0.03612	0.02435	0.01257	-3.70406e-05
	3563.96	-0.000344628	0.03606	0.03971	0.05955	0.06317	0.06576		0.05321	0.03613	0.02439	0.01252	0.000361178
	3565.89	-0.00038346	0.03608	0.0398	0.05969	0.06336	0.06591		0.05336	0.03618	0.02448	0.01251	0.000348365
	3567.81	-0.000393938	0.0362	0.03989	0.0598	0.06354	0.06608		0.05353	0.03627	0.02457	0.01259	-0.000543019
	3569.74	-0.000395115	0.03627	0.03995	0.05979	0.06365	0.06613		0.0536	0.03631	0.02458	0.01266	-0.000894956
	3571.67	-0.000375416	0.03626	0.04001	0.05976	0.06365	0.06613		0.05364	0.03631	0.02454	0.01263	-0.000229296
	3573.6	-0.000270197	0.03627	0.04008	0.05978	0.06364	0.06619		0.05377	0.03637	0.02454	0.0126	-0.000166997
	3575.53	-0.000150619	0.03627	0.04011	0.05981	0.06366	0.06629		0.0539	0.03646	0.02454	0.0126	-0.000537542
	3577.46	-4.61083e-05	0.03622	0.04009	0.05983	0.06357	0.06636		0.05388	0.0365	0.02449	0.0126	-0.000296321
	3579.39	5.63689e-05	0.03617	0.04009	0.05993	0.06342	0.06639		0.05384	0.03654	0.0244	0.01259	3.49527e-05
	3581.31	0.000115041	0.03611	0.04004	0.06003	0.06326	0.06636		0.05379	0.03654	0.0243	0.0126	0.000235838
	3583.24	0.000136931	0.0361	0.03997	0.06006	0.06314	0.06632		0.05375	0.03651	0.02427	0.01268	0.000440008
	3585.17	0.000147957	0.03608	0.0399	0.06002	0.06305	0.06626		0.05371	0.03642	0.02421	0.01273	-0.000213246
	3587.1	0.000178861	0.03607	0.03982	0.05996	0.06296	0.06619		0.05367	0.03631	0.02417	0.01278	-0.000751647
	3589.03	0.000144195	0.03598	0.03965	0.05986	0.0628	0.06605		0.05352	0.03614	0.02408	0.01277	3.88651e-05
	3590.96	2.47809e-05	0.03578	0.03942	0.0597	0.06258	0.06581		0.05327	0.03587	0.0239	0.01269	0.000343142
	3592.89	-6.98173e-05	0.03563	0.03922	0.05953	0.06238	0.06552		0.05305	0.03565	0.02372	0.01262	-0.000247343
	3594.81	-0.000148155	0.03551	0.03899	0.05926	0.06219	0.06522		0.05277	0.03544	0.02357	0.01251	-0.000390541
	3596.74	-0.000212997	0.03537	0.03874	0.05897	0.06198	0.06492		0.05244	0.03523	0.02344	0.01235	-0.000449485
	3598.67	-0.000247963	0.03524	0.03858	0.05876	0.06187	0.06467		0.05219	0.03508	0.02339	0.01226	-0.000481935
	3600.6	-0.000266701	0.03507	0.03847	0.05856	0.06174	0.06439		0.05195	0.03493	0.02339	0.01222	8.55423e-05
	3602.53	-0.000275969	0.03484	0.0383	0.05827	0.06149	0.06405		0.05167	0.03474	0.02334	0.01214	0.000424067
	3604.46	-0.000290547	0.03461	0.03804	0.05785	0.06118	0.06369		0.05137	0.03455	0.02322	0.012	0.000274258
	3606.39	-0.000332907	0.03439	0.03779	0.05736	0.06084	0.06331		0.05102	0.03432	0.02304	0.01184	-0.000448348
	3608.31	-0.000387925	0.03416	0.03761	0.05687	0.0605	0.06294		0.05067	0.03411	0.02292	0.01172	-0.000640366
	3610.24	-0.000397881	0.03388	0.03736	0.05643	0.0601	0.06255		0.05031	0.0339	0.02281	0.01162	2.74738e-05
	3612.17	-0.000359874	0.03354	0.03701	0.05597	0.05961	0.06209		0.04991	0.03357	0.02266	0.0115	0.000570571
	3614.1	-0.000328823	0.03314	0.03655	0.05542	0.05903	0.0615		0.04935	0.03314	0.02243	0.01133	0.00116
	3616.03	-0.000303399	0.03269	0.03606	0.0548	0.05834	0.06081		0.04867	0.03263	0.02213	0.01117	0.000936094
	3617.96	-0.000299655	0.03224	0.03558	0.05413	0.05759	0.06006		0.04798	0.0321	0.02178	0.01103	-0.000359061
	3619.89	-0.00029877	0.03175	0.03505	0.0534	0.05678	0.05923		0.04728	0.03151	0.0214	0.01089	-0.000929768
	3621.81	-0.000273524	0.03126	0.03451	0.05261	0.05593	0.05837		0.04653	0.03088	0.02101	0.01071	-0.000304988
	3623.74	-0.000247454	0.03074	0.03393	0.05179	0.05506	0.05746		0.04573	0.03022	0.02057	0.01047	0.000420092
	3625.67	-0.00024797	0.03021	0.03333	0.05095	0.05413	0.0565		0.04492	0.0296	0.02012	0.01022	0.000791964
	3627.6	-0.000293461	0.0297	0.03276	0.05011	0.05315	0.05553		0.04412	0.02905	0.0197	0.01002	-0.000466326
	3629.53	-0.000355229	0.02919	0.03225	0.04927	0.05216	0.05455		0.04337	0.02858	0.01931	0.0099	-0.00104
	3631.46	-0.000333901	0.02864	0.03167	0.04835	0.05109	0.0535		0.04256	0.02806	0.01892	0.00977	-0.000763868
	3633.39	-0.000294924	0.02798	0.03097	0.04731	0.04997	0.05237		0.04161	0.02747	0.01847	0.00958	-0.00083138
	3635.31	-0.000277608	0.02737	0.03035	0.04631	0.04887	0.05124		0.04072	0.02694	0.0181	0.0095	-0.000807493
	3637.24	-0.000249469	0.02678	0.02973	0.0453	0.04775	0.05009		0.03985	0.02644	0.01777	0.00947	-0.000916058
	3639.17	-0.000224791	0.02609	0.02895	0.04414	0.04644	0.04879		0.03879	0.0258	0.01731	0.00929	-0.000729299
	3641.1	-0.000220288	0.02534	0.02807	0.0429	0.04505	0.04743		0.03766	0.02511	0.01678	0.00898	-0.000605641
	3643.03	-0.00022266	0.0246	0.0272	0.04165	0.0437	0.04607		0.03654	0.02447	0.01625	0.00868	0.000224457
	3644.96	-0.000231125	0.02386	0.02639	0.04036	0.04237	0.04471		0.03541	0.02382	0.01573	0.00842	0.000551707
	3646.88	-0.0002332	0.02312	0.02559	0.03906	0.04102	0.04331		0.03427	0.02314	0.01522	0.00819	-0.000233641
	3648.81	-0.00018787	0.02234	0.02476	0.03777	0.03966	0.04187		0.03312	0.02241	0.01473	0.00798	-0.00109
	3650.74	-0.000124189	0.02152	0.02387	0.03646	0.03826	0.04035		0.03193	0.02163	0.01423	0.00772	-0.000913037
	3652.67	-8.75538e-05	0.02064	0.02294	0.03508	0.03683	0.0388		0.03068	0.02083	0.01371	0.00745	-0.000267238
	3654.6	-4.77685e-05	0.01984	0.02212	0.03375	0.03546	0.03731		0.02953	0.02012	0.01329	0.00727	-0.000957935
	3656.53	-4.39066e-05	0.01908	0.02128	0.03243	0.03409	0.03582		0.02839	0.01939	0.01287	0.0071	-0.0013
	3658.46	-8.79773e-05	0.01824	0.02032	0.031	0.0326	0.03425		0.02712	0.01852	0.01236	0.00683	-0.000969608
	3660.38	-0.000157366	0.01736	0.01934	0.02952	0.03109	0.03265		0.0258	0.01762	0.01182	0.00653	-0.00105
	3662.31	-0.000248676	0.01647	0.01835	0.02804	0.0296	0.03107		0.02449	0.01674	0.01127	0.00622	-0.000995817
	3664.24	-0.000323136	0.01562	0.01741	0.0266	0.02818	0.02957		0.02328	0.01595	0.01078	0.00598	-4.16817e-05
	3666.17	-0.000361794	0.01487	0.01658	0.02525	0.02684	0.02818		0.02222	0.01528	0.01038	0.00584	0.000527415
	3668.1	-0.000364947	0.01418	0.01583	0.02394	0.02554	0.02685		0.02123	0.01465	0.01004	0.00577	3.51988e-05
	3670.03	-0.000326181	0.01344	0.01502	0.02262	0.02424	0.02548		0.02016	0.01395	0.00964	0.00565	0.000115873
	3671.95	-0.000314098	0.01265	0.01418	0.02134	0.02295	0.02413		0.01905	0.0132	0.00925	0.00548	0.000308765
	3673.88	-0.000324373	0.01189	0.01335	0.02011	0.02169	0.02284		0.01798	0.01247	0.00888	0.00529	-0.00126
	3675.81	-0.000331944	0.01111	0.01247	0.01891	0.02048	0.02159		0.01689	0.01173	0.00846	0.00503	-0.00185
	3677.74	-0.000342977	0.01032	0.01159	0.01773	0.01928	0.02037		0.0158	0.01098	0.00797	0.00472	-0.00126
	3679.67	-0.000341365	0.00961	0.01084	0.01669	0.01823	0.01928		0.01486	0.01033	0.00753	0.00448	-0.000913576
	3681.6	-0.000321042	0.009	0.01021	0.01575	0.01732	0.0183		0.01405	0.00977	0.00714	0.00429	-0.000362432
	3683.53	-0.00028775	0.00842	0.00965	0.01489	0.0165	0.01739		0.01331	0.00921	0.00676	0.00406	0.000313085
	3685.45	-0.000229828	0.00792	0.00915	0.01417	0.0158	0.0166		0.01268	0.00874	0.00644	0.00383	0.000212072
	3687.38	-0.00014677	0.00753	0.00877	0.01363	0.01523	0.01597		0.01221	0.0084	0.00622	0.00364	-0.000863387
	3689.31	-8.47498e-05	0.00721	0.00847	0.01316	0.01476	0.01546		0.01184	0.00813	0.00603	0.00351	-0.00172
	3691.24	-5.28786e-05	0.00703	0.00828	0.01283	0.01443	0.01511		0.01158	0.00796	0.00593	0.0035	-0.0015
	3693.17	-4.75845e-05	0.00694	0.00816	0.01259	0.01421	0.01486		0.01141	0.00784	0.0059	0.00355	-0.000802228
	3695.1	-9.36266e-05	0.00677	0.0079	0.0123	0.01391	0.01457		0.0111	0.00758	0.00576	0.00349	-0.000386314
	3697.03	-0.000151046	0.00655	0.0076	0.01199	0.01359	0.01427		0.01076	0.00732	0.00557	0.00339	-0.000203862
	3698.95	-0.000178023	0.00638	0.00739	0.01179	0.01337	0.01403		0.01055	0.00718	0.00544	0.00332	-0.000607758
	3700.88	-0.000172305	0.00631	0.00728	0.01167	0.01324	0.01387		0.01045	0.00714	0.00538	0.00328	-0.000994318
	3702.81	-0.000136159	0.00633	0.00728	0.01166	0.01322	0.01382		0.01047	0.0072	0.0054	0.00332	-0.000709056
	3704.74	-8.42868e-05	0.00648	0.00743	0.01174	0.01328	0.01387		0.0106	0.00736	0.0055	0.00344	-4.36771e-05
	3706.67	-5.90146e-05	0.00664	0.00759	0.01184	0.01333	0.01395		0.01074	0.00752	0.0056	0.00357	0.000335133
	3708.6	-6.80068e-05	0.00667	0.0076	0.01187	0.01331	0.01395		0.01071	0.00752	0.00561	0.00358	-0.000200055
	3710.53	-0.000110503	0.00664	0.00755	0.01185	0.01327	0.0139		0.01061	0.0074	0.00556	0.0035	-0.00117
	3712.45	-0.000166661	0.00664	0.00752	0.01183	0.01325	0.01387		0.01055	0.0073	0.00552	0.00341	-0.00117
	3714.38	-0.000194791	0.00672	0.00758	0.01186	0.0133	0.01391		0.01059	0.00729	0.00555	0.00339	-0.000544824
	3716.31	-0.000195581	0.00682	0.0077	0.01191	0.01336	0.01397		0.01065	0.00731	0.00559	0.00343	-0.000244697
	3718.24	-0.000207756	0.00685	0.00773	0.01193	0.01337	0.01398		0.01062	0.00724	0.00559	0.00345	-3.37121e-05
	3720.17	-0.00021977	0.00681	0.00768	0.01188	0.01332	0.01394		0.0105	0.00708	0.00553	0.00339	-0.000123257
	3722.1	-0.000217754	0.00677	0.00762	0.0118	0.01325	0.01388		0.01038	0.00692	0.00547	0.00333	-0.000327854
	3724.03	-0.000203045	0.00683	0.00766	0.0118	0.01323	0.01388		0.01039	0.00688	0.00548	0.00336	-0.00060431
	3725.95	-0.000205433	0.00682	0.00766	0.01174	0.01316	0.01383		0.01036	0.00681	0.00548	0.00338	-0.000349019
	3727.88	-0.000252581	0.00682	0.00767	0.01166	0.0131	0.01378		0.01032	0.00674	0.00551	0.00344	0.000515195
	3729.81	-0.000300785	0.00688	0.00772	0.01163	0.0131	0.01376		0.01033	0.00679	0.00563	0.0036	0.000712848
	3731.74	-0.000319361	0.00686	0.00769	0.01157	0.01301	0.01369		0.01025	0.00682	0.00571	0.0037	0.000474238
	3733.67	-0.000344719	0.00675	0.00757	0.01143	0.01281	0.01353		0.01007	0.00677	0.00568	0.00372	-0.000220837
	3735.6	-0.000390966	0.00664	0.00747	0.0113	0.01263	0.01334		0.00992	0.00678	0.00564	0.00377	-0.00102
	3737.53	-0.00043105	0.00658	0.00742	0.01123	0.0125	0.01318		0.00986	0.00687	0.00566	0.00384	-0.000301118
	3739.45	-0.000432525	0.00659	0.00742	0.01118	0.0124	0.01307		0.00985	0.007	0.00571	0.00393	0.000817565
	3741.38	-0.000433996	0.00656	0.00742	0.01111	0.01228	0.01298		0.00981	0.0071	0.0057	0.00399	0.0008231
	3743.31	-0.000458921	0.00651	0.00738	0.01103	0.01215	0.01287		0.00976	0.00715	0.00563	0.00401	-0.000477652
	3745.24	-0.000475949	0.00646	0.00731	0.01096	0.01203	0.01275		0.00972	0.00718	0.00555	0.00398	0.000261247
	3747.17	-0.000448943	0.00642	0.00728	0.0109	0.01195	0.01265		0.0097	0.00718	0.00546	0.00393	0.000447921
	3749.1	-0.000388873	0.00648	0.00737	0.01093	0.01197	0.01262		0.0098	0.00729	0.00546	0.00396	-0.000735363
	3751.03	-0.000317637	0.00656	0.00747	0.01096	0.01199	0.01263		0.00992	0.00742	0.0055	0.00397	-0.00147
	3752.95	-0.000247119	0.00657	0.00751	0.01097	0.01198	0.01262		0.00999	0.00749	0.0055	0.00395	-0.000620309
	3754.88	-0.000198678	0.0065	0.00747	0.01093	0.01191	0.01256		0.00997	0.00746	0.00542	0.00388	-3.8098e-07
	3756.81	-0.000175181	0.0064	0.00736	0.01086	0.01182	0.01246		0.00989	0.00736	0.00528	0.00376	-0.000348399
	3758.74	-0.000139553	0.00639	0.00736	0.01083	0.01178	0.01242		0.00991	0.00735	0.0052	0.0037	-0.000825496
	3760.67	-0.000104756	0.00644	0.00743	0.01082	0.01176	0.01242		0.01	0.0074	0.00518	0.0037	-0.000406196
	3762.6	-6.32793e-05	0.00648	0.00751	0.01081	0.01175	0.01243		0.0101	0.00745	0.00521	0.00372	3.09228e-05
	3764.53	-3.38374e-05	0.00642	0.00748	0.01072	0.01169	0.01237		0.0101	0.00743	0.0052	0.00367	-1.30126e-05
	3766.45	-3.01121e-05	0.00643	0.00749	0.01068	0.01167	0.01234		0.01012	0.00746	0.00523	0.00369	-0.000224138
	3768.38	-9.57128e-06	0.00648	0.00753	0.01068	0.01168	0.01233		0.01017	0.00751	0.0053	0.00376	-0.000883888
	3770.31	2.33979e-05	0.00646	0.00748	0.01064	0.01162	0.01227		0.01011	0.00747	0.00528	0.00374	-0.00084545
	3772.24	1.94849e-05	0.00635	0.00737	0.01051	0.01152	0.01214		0.00995	0.00732	0.00517	0.00365	-0.000409417
	3774.17	-5.21512e-06	0.00628	0.0073	0.01039	0.01146	0.01205		0.00987	0.00724	0.00511	0.00359	-0.000151407
	3776.1	-1.17298e-06	0.00629	0.0073	0.01032	0.01144	0.01202		0.00986	0.00726	0.00511	0.00357	-0.000263331
	3778.03	2.66125e-05	0.00629	0.00728	0.01026	0.01138	0.01199		0.00983	0.00725	0.00509	0.00354	-0.000698766
	3779.95	3.57523e-05	0.0063	0.00727	0.01023	0.01136	0.01198		0.00983	0.00726	0.0051	0.00357	-0.000537523
	3781.88	4.55821e-05	0.00636	0.0073	0.01024	0.0114	0.01199		0.00987	0.00731	0.00516	0.00364	-0.000595003
	3783.81	7.17046e-05	0.00637	0.00731	0.01023	0.0114	0.01197		0.00989	0.00732	0.0052	0.0037	-0.000641058
	3785.74	8.85672e-05	0.00641	0.00735	0.01023	0.01141	0.01197		0.00991	0.00736	0.00527	0.00379	-0.000350082
	3787.67	9.19035e-05	0.00645	0.00738	0.01022	0.0114	0.01198		0.00991	0.0074	0.00535	0.00388	-0.000296323
	3789.6	9.29653e-05	0.00637	0.00729	0.01014	0.01132	0.01191		0.00978	0.00732	0.00534	0.00386	-0.000213819
	3791.53	9.02135e-05	0.00625	0.00715	0.01003	0.0112	0.01182		0.00964	0.0072	0.00526	0.00378	8.94673e-05
	3793.45	6.89199e-05	0.00617	0.00708	0.00996	0.01112	0.01175		0.00954	0.00712	0.00518	0.00373	0.000100885
	3795.38	5.72607e-05	0.00617	0.00711	0.00994	0.0111	0.01171		0.00951	0.00713	0.00519	0.00374	-3.61575e-05
	3797.31	5.06538e-05	0.00615	0.00712	0.00989	0.01103	0.01166		0.00946	0.00711	0.00518	0.00373	0.000255702
	3799.24	2.43697e-05	0.00612	0.00711	0.00985	0.01096	0.01161		0.00941	0.0071	0.00518	0.00372	-0.000274035
	3801.17	-1.29597e-05	0.00615	0.00714	0.00985	0.01094	0.01162		0.00943	0.00714	0.00522	0.00377	-0.000655391
	3803.1	-9.54608e-05	0.00607	0.00708	0.0098	0.01087	0.01156		0.00934	0.00708	0.0052	0.00376	6.94014e-05
	3805.03	-0.000174899	0.00596	0.00695	0.00972	0.01077	0.01146		0.0092	0.00697	0.00513	0.00372	-0.000533304
	3806.95	-0.000209809	0.00587	0.00686	0.00966	0.01069	0.01139		0.00908	0.00688	0.00507	0.00367	-0.00104
	3808.88	-0.000221702	0.00581	0.00678	0.00959	0.01061	0.01133		0.00896	0.0068	0.00503	0.00361	-0.000458867
	3810.81	-0.000233443	0.00575	0.00672	0.00952	0.01055	0.01128		0.00888	0.00675	0.00497	0.00355	0.000182694
	3812.74	-0.000246628	0.00572	0.00668	0.00945	0.01051	0.01123		0.00885	0.00674	0.00492	0.0035	0.000351556
	3814.67	-0.000234956	0.00573	0.0067	0.00944	0.01051	0.01122		0.00887	0.00677	0.00492	0.00351	-9.93884e-05
	3816.6	-0.000235834	0.0058	0.00675	0.00948	0.01054	0.01126		0.00894	0.00685	0.00498	0.00357	0.000283292
	3818.53	-0.000259722	0.00592	0.00685	0.00957	0.01062	0.01133		0.00906	0.00698	0.0051	0.00368	-0.000116072
	3820.45	-0.000276594	0.00597	0.00688	0.00959	0.01064	0.01134		0.00911	0.00703	0.00516	0.00375	-0.00115
	3822.38	-0.00028829	0.00597	0.00684	0.00957	0.01059	0.01132		0.00907	0.00701	0.00517	0.00378	-0.0004774
	3824.31	-0.000294678	0.00599	0.00682	0.00958	0.01054	0.01132		0.00903	0.007	0.00519	0.00383	-0.000213502
	3826.24	-0.000287414	0.0059	0.0067	0.00952	0.01044	0.01125		0.00892	0.00688	0.00512	0.00377	-0.000359127
	3828.17	-0.000263355	0.00575	0.00653	0.00941	0.0103	0.01115		0.00878	0.0067	0.00498	0.00363	-0.000150484
	3830.1	-0.000220507	0.00569	0.00647	0.00935	0.01023	0.01108		0.00873	0.0066	0.00488	0.00354	-4.85948e-05
	3832.03	-0.000172206	0.0058	0.00663	0.00944	0.01033	0.01113		0.00886	0.00672	0.00496	0.00361	0.000223068
	3833.95	-0.000119968	0.00601	0.00688	0.00961	0.01048	0.01125		0.00908	0.00696	0.00516	0.00379	0.000278779
	3835.88	-7.79083e-05	0.00605	0.00692	0.00967	0.01049	0.01128		0.00913	0.00701	0.00521	0.00386	-0.00019703
	3837.81	-6.14358e-05	0.00604	0.0069	0.00968	0.01047	0.01128		0.00912	0.00701	0.00521	0.0039	-0.000594656
	3839.74	-5.77128e-05	0.00598	0.00684	0.00966	0.01043	0.01127		0.00906	0.00696	0.00518	0.00393	-0.000563075
	3841.67	-6.25237e-05	0.00585	0.00671	0.00957	0.01035	0.0112		0.00891	0.00685	0.00509	0.00389	-0.000670445
	3843.6	-4.76999e-05	0.00581	0.00666	0.00954	0.01032	0.01118		0.00886	0.00682	0.00506	0.00389	-0.00045446
	3845.53	-2.93059e-05	0.00577	0.00662	0.0095	0.01029	0.01116		0.00881	0.0068	0.00503	0.00389	0.000268412
	3847.45	-7.70433e-06	0.00572	0.00658	0.00945	0.01027	0.0111		0.00873	0.00677	0.00501	0.00389	0.00134
	3849.38	1.82523e-05	0.00575	0.00663	0.00946	0.01031	0.01109		0.00875	0.00681	0.00502	0.00394	0.00174
	3851.31	3.47658e-05	0.00575	0.00665	0.00946	0.01033	0.01107		0.00878	0.00684	0.00501	0.00397	-8.06271e-05
	3853.24	2.92252e-05	0.00578	0.00668	0.00948	0.01037	0.01107		0.00881	0.00688	0.00504	0.00402	-0.00212
	3855.17	-6.62413e-07	0.0058	0.00668	0.00948	0.01038	0.01106		0.00881	0.00691	0.00507	0.00405	-0.00111
	3857.1	-1.59339e-05	0.00577	0.00662	0.00942	0.01035	0.01102		0.00876	0.00687	0.00505	0.00404	-1.67511e-05
	3859.03	-2.32118e-05	0.00575	0.00656	0.00934	0.01032	0.01097		0.00869	0.00681	0.00501	0.00401	0.000293872
	3860.95	-4.40144e-05	0.00572	0.0065	0.00927	0.01027	0.0109		0.00862	0.00676	0.00496	0.00397	0.000168139
	3862.88	-7.7829e-05	0.00565	0.0064	0.00918	0.01019	0.0108		0.00854	0.00666	0.0049	0.00389	-8.70451e-05
	3864.81	-9.79118e-05	0.00562	0.00637	0.00913	0.01017	0.01076		0.00851	0.00661	0.00487	0.00384	0.000149185
	3866.74	-0.00010824	0.00561	0.00637	0.00911	0.01018	0.01073		0.00852	0.00659	0.00485	0.0038	0.000331464
	3868.67	-0.000119146	0.00567	0.00644	0.00913	0.01023	0.01074		0.00858	0.00664	0.00488	0.00382	-0.000192436
	3870.6	-0.000124713	0.00584	0.00662	0.00927	0.01034	0.01082		0.00876	0.00681	0.00503	0.00396	-0.000231975
	3872.52	-0.000135647	0.0059	0.00668	0.00934	0.01037	0.01085		0.00883	0.00688	0.0051	0.00402	-0.000420391
	3874.45	-0.000127631	0.00576	0.00652	0.00924	0.01025	0.01074		0.00869	0.00674	0.00498	0.00391	-5.23998e-05
	3876.38	-0.000116544	0.00564	0.0064	0.00913	0.01013	0.01063		0.00858	0.00662	0.00488	0.00379	0.000407984
	3878.31	-9.87296e-05	0.00562	0.00637	0.00909	0.0101	0.0106		0.00856	0.00659	0.00485	0.00375	0.000237309
	3880.24	-9.82236e-05	0.00565	0.0064	0.00909	0.01008	0.0106		0.00859	0.00663	0.00484	0.00373	0.000309073
	3882.17	-0.000130081	0.00569	0.00644	0.00911	0.01008	0.01061		0.00865	0.00667	0.00484	0.00373	0.00046057
	3884.1	-0.000145742	0.00571	0.0065	0.00915	0.01008	0.01063		0.00869	0.00671	0.00487	0.00377	-0.000289803
	3886.02	-0.000146493	0.00574	0.00655	0.00919	0.01007	0.01064		0.0087	0.00672	0.00491	0.00383	-0.000190991
	3887.95	-0.000151019	0.00576	0.00658	0.00921	0.01004	0.01065		0.00871	0.00672	0.00493	0.00387	0.00022175
	3889.88	-0.000156168	0.00572	0.00653	0.00919	0.00998	0.01062		0.00866	0.00667	0.0049	0.00384	-0.000389287
	3891.81	-0.000148165	0.00567	0.00648	0.00914	0.00993	0.01057		0.00859	0.00661	0.00487	0.00381	-0.000565637
	3893.74	-0.000122794	0.0056	0.00643	0.00907	0.00987	0.0105		0.00852	0.00654	0.00482	0.00377	0.000133241
	3895.67	-0.000100661	0.00559	0.00643	0.009	0.00984	0.01046		0.0085	0.00651	0.0048	0.00375	0.000503394
	3897.59	-0.000106861	0.00561	0.00647	0.00896	0.00985	0.01044		0.00853	0.00654	0.0048	0.00374	0.000436183
	3899.52	-0.000113146	0.00559	0.00647	0.00893	0.00985	0.0104		0.00853	0.00655	0.00479	0.00371	0.000555078
	3901.45	-0.000101573	0.00558	0.00646	0.0089	0.00985	0.01036		0.00852	0.00654	0.0048	0.0037	0.000309347
	3903.38	-8.42398e-05	0.00559	0.00648	0.0089	0.00988	0.01036		0.00854	0.00657	0.00481	0.0037	-0.000539106
	3905.31	-8.3459e-05	0.00553	0.00642	0.00885	0.00983	0.01033		0.0085	0.00654	0.00474	0.00363	-0.000588857
	3907.24	-9.94431e-05	0.00547	0.00637	0.00879	0.00978	0.01029		0.00844	0.0065	0.00465	0.00357	-0.000418198
	3909.17	-0.000109017	0.00547	0.00639	0.00877	0.00977	0.01029		0.00843	0.00652	0.00463	0.00354	-0.000412801
	3911.09	-0.00010049	0.00546	0.00641	0.00875	0.00976	0.01027		0.0084	0.00654	0.0046	0.00349	-0.000175396
	3913.02	-6.78977e-05	0.00545	0.0064	0.00871	0.00973	0.01022		0.00837	0.00652	0.00457	0.00343	0.000125907
	3914.95	-4.58038e-05	0.00544	0.00637	0.00866	0.00971	0.01018		0.00834	0.0065	0.00454	0.00339	0.00018458
	3916.88	-2.10095e-05	0.00546	0.00637	0.00865	0.0097	0.01017		0.00836	0.00652	0.00454	0.00339	-2.58749e-06
	3918.81	-1.54123e-05	0.00548	0.00636	0.00864	0.00969	0.01016		0.00838	0.00653	0.00454	0.00339	-6.83799e-05
	3920.74	-1.60604e-05	0.00549	0.00638	0.00865	0.00969	0.01018		0.00841	0.00656	0.00455	0.00341	-0.000145421
	3922.67	1.65579e-05	0.00552	0.00643	0.00865	0.00972	0.01022		0.00842	0.0066	0.00459	0.00346	-0.000130026
	3924.59	3.71514e-05	0.00549	0.00641	0.00859	0.00967	0.01018		0.00834	0.00656	0.00458	0.00346	0.000129948
	3926.52	6.3647e-05	0.00546	0.00637	0.00854	0.00962	0.01012		0.00827	0.00652	0.00456	0.00343	0.000265935
	3928.45	0.000100006	0.00546	0.00636	0.00852	0.00959	0.01008		0.00824	0.0065	0.00457	0.00343	0.000128882
	3930.38	0.00011605	0.00546	0.00634	0.00848	0.00957	0.01002		0.0082	0.00646	0.00456	0.00342	-0.000206438
	3932.31	0.000114302	0.00544	0.00631	0.00844	0.00954	0.00997		0.00817	0.00643	0.00454	0.00341	-0.00024414
	3934.24	9.22369e-05	0.00542	0.00628	0.0084	0.00951	0.00992		0.00815	0.0064	0.00452	0.0034	7.35018e-05
	3936.17	7.40016e-05	0.00539	0.00623	0.00836	0.00947	0.00988		0.00813	0.00637	0.00451	0.00337	0.000125187
	3938.09	8.21494e-05	0.00536	0.00618	0.00833	0.00944	0.00982		0.00811	0.00633	0.00449	0.00333	0.000172589
	3940.02	8.36248e-05	0.00533	0.00614	0.00831	0.00939	0.00979		0.0081	0.00631	0.00448	0.00332	6.73778e-06
	3941.95	5.23945e-05	0.0053	0.0061	0.00829	0.00933	0.00978		0.00809	0.0063	0.00447	0.00331	-0.000256899
	3943.88	1.25359e-05	0.00526	0.00605	0.00825	0.00928	0.00976		0.00805	0.00627	0.00442	0.00328	-0.00014598
	3945.81	-2.68639e-05	0.00523	0.00601	0.00823	0.00925	0.00974		0.00801	0.00626	0.00437	0.00325	-3.3409e-05
	3947.74	-5.3276e-05	0.00524	0.00601	0.00822	0.00923	0.00974		0.008	0.00626	0.00436	0.00324	-0.000180679
	3949.67	-6.05454e-05	0.00524	0.00599	0.00821	0.00921	0.00974		0.00801	0.00625	0.00434	0.00323	-0.00018063
	3951.59	-6.71612e-05	0.00521	0.00593	0.00817	0.00915	0.0097		0.00799	0.00621	0.00431	0.00321	-0.000112936
	3953.52	-8.78944e-05	0.00516	0.00586	0.00812	0.00908	0.00964		0.00795	0.00616	0.00427	0.00318	-3.40412e-05
	3955.45	-8.48002e-05	0.00515	0.00585	0.00809	0.00904	0.00962		0.00795	0.00615	0.00426	0.00317	-0.00014332
	3957.38	-7.15422e-05	0.00515	0.00586	0.00806	0.00902	0.0096		0.00793	0.00615	0.00425	0.00316	-0.000209543
	3959.31	-6.44496e-05	0.00515	0.00587	0.00801	0.00901	0.00958		0.0079	0.00616	0.00424	0.00315	-0.000391827
	3961.24	-5.10246e-05	0.00514	0.0059	0.00798	0.009	0.00955		0.00786	0.00617	0.00424	0.00316	-0.000372957
	3963.17	-4.76156e-05	0.00512	0.00589	0.00795	0.00896	0.0095		0.00784	0.00614	0.00424	0.00317	-0.000207731
	3965.09	-3.7367e-05	0.00513	0.0059	0.00793	0.00894	0.00946		0.00783	0.00614	0.00424	0.0032	-0.000157478
	3967.02	-2.49004e-05	0.00515	0.00591	0.00793	0.00894	0.00941		0.0078	0.00615	0.00424	0.00323	-0.000133852
	3968.95	-2.17678e-05	0.00515	0.00588	0.00791	0.00892	0.00936		0.00777	0.00614	0.00422	0.00327	5.82683e-05
	3970.88	-1.43972e-05	0.00512	0.00584	0.00789	0.00889	0.00931		0.00773	0.00613	0.00421	0.00329	0.000101703
	3972.81	1.08755e-06	0.0051	0.00583	0.00787	0.00886	0.00926		0.00771	0.00611	0.00419	0.00331	-4.54323e-05
	3974.74	3.63506e-05	0.0051	0.00584	0.00787	0.00886	0.00923		0.00772	0.00611	0.00421	0.00333	-0.000208717
	3976.67	6.47833e-05	0.00509	0.00584	0.00788	0.00887	0.00921		0.00773	0.00612	0.00424	0.00335	-0.000193727
	3978.59	7.59227e-05	0.00507	0.00584	0.00789	0.00886	0.00922		0.00772	0.00614	0.00427	0.00338	-6.13572e-05
	3980.52	9.2797e-05	0.00507	0.00586	0.0079	0.00887	0.00925		0.00772	0.00615	0.00428	0.00341	9.66751e-06
	3982.45	0.00010277	0.00506	0.00585	0.00789	0.00885	0.00925		0.00771	0.00615	0.00428	0.00342	3.10761e-05
	3984.38	0.000111381	0.00506	0.00584	0.00788	0.00883	0.00925		0.0077	0.00614	0.00428	0.00342	-2.18521e-05
	3986.31	0.00011863	0.00505	0.00583	0.00787	0.00881	0.00925		0.00769	0.00613	0.00427	0.00342	-7.67624e-05
	3988.24	0.000124518	0.00505	0.00582	0.00785	0.00879	0.00926		0.00767	0.00611	0.00426	0.00341	-3.42723e-05
	3990.17	0.000129044	0.00505	0.00581	0.00783	0.00876	0.00927		0.00766	0.00609	0.00424	0.0034	0.000124585
	3992.09	0.000132208	0.00505	0.0058	0.00781	0.00873	0.00928		0.00764	0.00607	0.00423	0.00337	0.000107757
	3994.02	0.00013401	0.00505	0.00579	0.00779	0.0087	0.0093		0.00763	0.00605	0.0042	0.00335	-3.00265e-06
	3995.95	0.000134451	0.00504	0.00577	0.00776	0.00867	0.00932		0.00761	0.00602	0.00418	0.00331	-7.01355e-05
	3997.88	0.000133529	0.00505	0.00576	0.00773	0.00863	0.00935		0.00759	0.006	0.00415	0.00328	6.34918e-05
	3999.81	0.000131246	0.00505	0.00574	0.0077	0.00859	0.00938		0.00757	0.00596	0.00411	0.00323	1.70367e-07

## Sheet: 4b
Figure 4b	Adsorption								Desorption
		in Air	1min	10min	20min	30min	40min		1 min	5 min	15 min	30 min	45 min
	1999.56	-835.251	366.164	-210.589	287.282	163.787	407.56		436.21	492.689	43.4122	-979.499	-303.907
	1998.69	-50.8088	608.392	330.162	285.771	-135.721	119.984		143.868	3.45386	470.882	-603.355	-152.789
	1997.82	-486.166	770.12	-337.387	31.6597	173.172	-342.492		-323.374	289.118	34.6519	-250.212	138.829
	1996.95	-149.524	576.048	-385.035	248.249	-111.936	-314.268		-299.916	-156.917	40.2218	-310.369	-410.254
	1996.08	-2.38106	347.675	-42.4838	123.437	-322.343	-154.144		-144.557	200.347	-65.9083	-212.725	239.964
	1995.21	-76.0385	380.303	-138.932	686.926	-311.851	132.28		137.101	-93.4882	-83.2385	-528.182	-53.618
	1994.33	0	0	0	0	0	0		0	0	0	0	0
	1993.46	81.1426	173.128	-119.249	299.689	-339.408	-26.2759		-31.0418	382.964	-327.03	-346.857	274.318
	1992.59	-75.6148	561.355	16.6028	-203.622	-529.615	59.2482		49.7164	-472.771	246.34	-249.213	-457.864
	1991.72	-252.372	333.083	75.0541	170.466	-89.0226	353.972		339.675	-15.3065	-134.99	-423.97	-312.647
	1990.85	26.5703	190.911	236.706	389.755	-224.73	-208.304		-227.367	272.958	-441.721	-438.126	-141.629
	1989.97	-639.591	664.808	-105.962	21.4291	-345.879	356.016		332.132	134.146	-650.882	-569.445	-19.2108
	1989.1	361.451	-119.264	4.08931	-108.982	-237.987	398.44		369.79	-44.7894	-137.912	-291.301	-315.293
	1988.23	-139.006	314.563	-143.759	296.407	-178.794	162.964		129.548	-63.2249	-74.9423	-113.458	-178.775
	1987.36	91.1366	-13.8089	-62.4079	578.496	37.9984	368.688		330.507	-87.3604	131.228	-411.214	-33.6574
	1986.48	244.575	-52.8119	179.524	-18.7307	-143.251	16.1081		-26.8943	-463.772	-304.134	-115.633	-343.739
	1985.61	-301.482	627.016	-2.62413	186.058	-95.5582	124.432		76.6639	202.392	-132.264	-347.489	-507.922
	1984.74	163.46	-313.956	236.127	190.247	-162.366	118.256		65.7222	143.857	119.606	-301.446	-113.704
	1983.86	385.599	-126.759	-63.1403	466.621	-546.815	12.076		-45.2787	-23.355	-95.1557	-26.0639	-294.786
	1982.99	8.64128	232.268	-190.789	267.51	279.578	-423.5		-485.62	4.00945	-547.486	-148.921	236.732
	1982.12	-56.1161	-44.304	47.9624	8.49841	-202.33	334.624		267.738	-60.2261	-40.816	65.9229	-124.95
	1981.24	171.622	237.293	40.6949	-327.728	-71.3787	154.044		82.3368	219.062	-0.77751	100.805	-217.332
	1980.37	-53.3351	292.721	-318.754	162.961	105.014	147.768		71.2951	-211.373	-49.4076	-116.452	-427.114
	1979.5	760.308	190.748	145.998	29.9498	158.406	15.7921		-65.4467	-141.109	-86.7378	-279.308	87.0033
	1978.62	-30.454	332.045	27.13	-288.976	88.9573	118.512		32.4524	-293.821	93.5007	-224.427	458.121
	1977.75	-269.611	92.7731	177.081	-87.2876	168.05	581.436		490.611	156.944	64.8706	139.117	245.439
	1976.87	-56.173	171.07	44.0138	22.8862	19.563	156.21		70.8097	155.832	-89.5909	-74.8014	284.657
	1976	-298.13	-299.602	336.865	115.775	-342.679	218.81		145.668	214.596	-292.621	28.342	415.175
	1975.13	117.612	261.926	-373.983	-237.336	207.078	364.31		309.78	156.161	-75.3512	480.394	-114.707
	1974.25	113.651	-157.277	227.749	-12.8624	-383.686	6.60958		-26.2227	406.549	-123.913	-136.092	-212.589
	1973.38	-351.007	106.406	111.659	208.626	60.2719	152.11		140.728	68.0137	-141.143	147.773	92.3285
	1972.5	73.7318	768.999	25.5325	-41.2998	95.5082	117.51		127.825	38.3019	-409.704	194.586	-14.1535
	1971.63	43.5743	19.6792	376.51	131.489	-69.4343	-42.8904		-11.1247	339.966	-52.5345	164.051	-72.1303
	1970.75	428.213	-126.428	-81.017	-141.237	-339.798	-305.99		-252.528	-9.74542	-81.096	19.3645	-292.964
	1969.88	760.755	-27.0476	38.4601	-42.6484	238.16	36.5096		111.423	9.01906	-309.626	-271.071	-325.464
	1969	-0.10613	-267.355	189.534	-252.575	16.2958	107.71		204.32	564.907	-149.588	-58.5574	-329.198
	1968.13	118.236	-242.174	100.511	125.914	-125.647	144.51		262.57	98.0717	-289.618	50.9072	12.502
	1967.25	405.575	-62.5815	108.684	58.8879	32.4896	192.71		332.467	31.36	-265.818	-42.2792	-182.632
	1966.38	249.818	-60.301	-14.5389	-310.923	-126.553	103.91		265.118	15.8245	195.354	-164.115	207.468
	1965.5	111.856	-40.7082	-217.565	-283.649	111.483	-179.09		3.81501	-390.587	151.244	-214.301	103.834
	1964.62	481.894	-61.0153	158.808	-244.976	-355.58	80.4096		285.012	695.801	247.035	-24.8874	28.6999
	1963.75	209.237	15.4651	335.285	10.4131	64.7773	-376.49		-150.437	-135.935	-487.693	-123.823	-152.2
	1962.87	176.876	334.658	-24.6415	29.0869	114.314	-176.99		70.7596	-31.4464	478.398	-45.6092	-304.234
	1962	215.218	-336.362	29.1356	37.814	192.271	-385.59		-116.39	-24.082	177.47	40.9554	-97.0336
	1961.12	282.857	-231.169	-51.091	-136.987	-708.193	-40.6904		250.207	237.306	93.4604	-117.731	241.532
	1960.24	-220.105	327.624	8.48238	-100.787	-39.5562	-318.194		-24.9958	-100.306	-30.4487	-16.7174	-204.302
	1959.37	688.238	190.104	210.459	-41.9104	98.2013	-109.931		172.955	212.159	-63.177	252.247	-316.502
	1958.49	684.183	61.3973	127.433	-28.511	227.538	161.498		433.952	235.129	209.414	378.861	-325.936
	1957.61	438.245	58.2901	-6.9937	190.188	-244.726	-413.974		-151.951	325.319	145.405	-563.826	-269.67
	1956.73	369.107	-291.71	226.48	-64.4121	-129.59	-316.546		-64.9542	-194.491	-35.4044	-52.312	-62.404
	1955.86	319.468	504.79	94.8568	-293.335	372.968	-544.382		-303.104	86.6089	88.6673	-48.5474	10.5963
	1954.98	851.73	298.156	-370.07	-188.736	285.704	23.3459		254.193	145.499	44.7582	-212.634	26.8622
	1954.1	329.491	120.122	-395.996	-138.236	172.807	3.87427		224.29	-439.611	-158.851	-89.0203	-224.684
	1953.23	128.952	-454.177	-111.419	-73.6598	-285.243	667.837		877.941	288.589	404.021	100.044	-139.564
	1952.35	774.914	362.189	313.235	207.44	26.1164	-152.134		47.538	230.679	-84.3884	-192.003	65.2615
	1951.47	435.276	53.1548	-158.152	-280.461	86.7754	36.3942		225.635	-109.231	-76.9975	155.718	-0.51325
	1950.59	824.837	143.021	-284.838	9.23854	184.434	-279.178		-100.368	-73.1405	109.793	161.539	-46.288
	1949.71	690.299	406.487	377.276	-79.862	-167.806	-50.8492		117.529	17.0496	-483.716	-43.2403	-103.463
	1948.84	489.86	9.08747	-193.66	16.0147	-224.056	165.714		323.78	289.25	-6.64411	423.71	-895.342
	1947.96	-208.178	81.8535	-189.346	-95.8859	-231.697	-263.558		-115.923	-19.16	-363.653	107.831	78.0829
	1947.08	332.083	251.32	310.267	-2.78644	-301.938	56.0612		198.674	-68.47	224.338	389.852	-1.79187
	1946.2	419.745	104.786	35.5809	-63.387	-394.879	240.889		385.171	41.62	97.9285	597.673	256.933
	1945.32	456.207	-138.348	17.1945	-21.4876	81.2801	383.017		528.968	-209.69	-150.881	865.294	-7.94139
	1944.44	788.469	-25.7823	109.708	-90.5881	-316.161	21.5454		169.165	241.8	47.1103	418.715	3.18385
	1943.57	-80.2705	257.118	17.0727	309.589	296.19	-115.354		33.9153	377.2	24.7831	245.166	341.304
	1942.69	-311.109	-415.416	172.186	-521.812	191.749	43.7739		194.712	265.291	-0.63206	125.887	-133.87
	1941.81	-92.5471	132.25	-53.9001	-260.913	-395.992	92.0019		244.609	261.581	110.353	-143.992	320.955
	1940.93	404.615	-389.384	237.614	-8.61311	165.067	214.13		368.406	166.771	33.7375	78.0286	2.17998
	1940.05	71.4763	536.282	94.1271	124.186	100.626	231.058		387.004	-254.939	-125.378	334.15	-159.995
	1939.17	707.738	94.3485	-128.959	18.1858	75.9848	-223.914		-66.2994	398.051	125.007	308.671	192.33
	1938.29	249.6	314.815	-167.246	-337.915	-116.456	-127.386		28.0376	209.541	-594.008	217.992	-197.244
	1937.41	530.461	680.081	-191.332	-213.615	103.303	-206.958		-53.7596	120.531	150.777	340.413	-92.3191
	1936.53	191.923	312.247	259.182	-137.716	-17.9381	440.77		591.743	111.121	-246.838	201.334	200.206
	1935.65	359.085	796.813	95.7951	-328.816	-51.0791	-386.102		-237.354	326.111	386.846	150.455	254.031
	1934.77	333.047	514.279	-334.491	-167.717	77.68	346.726		493.248	-35.5991	145.531	497.176	32.2567
	1933.89	676.308	518.645	22.1223	-206.579	220.639	326.754		471.051	-368.709	-41.784	-36.6031	-254.818
	1933.01	53.9699	395.311	74.7359	263.5	-82.3019	82.3824		224.454	-253.119	-439.199	545.818	-78.8928
	1932.13	266.532	161.177	408.45	-436.322	-140.943	110.71		250.557	353.771	46.5856	-118.361	-152.768
	1931.25	348.493	-118.257	168.563	-31.643	240.416	-39.8615		97.7593	37.661	-160.53	361.66	312.658
	1930.37	-52.145	459.709	-102.423	-421.764	-153.225	110.567		245.962	-14.2489	-293.745	-225.719	340.883
	1929.49	10.0167	72.3751	-126.41	326.314	-251.566	192.795		325.965	27.4411	61.34	103.802	76.7081
	1928.61	563.078	204.641	-49.437	-188.707	-454.907	61.8351		193.167	177.031	-63.3752	146.723	-105.067
	1927.72	214.141	110.073	-188.254	-110.25	-13.8391	1.79502		131.472	216.111	144.108	229.415	351.863
	1926.84	-49.9975	407.721	305.405	16.1288	46.72	213.934		341.975	-93.9991	-57.1069	340.236	553.089
	1925.96	312.864	-6.86474	-3.83696	-61.6925	-133.821	-10.827		115.578	-284.909	-113.622	48.3569	-289.586
	1925.08	60.1259	908.949	-54.9785	-60.1137	6.13806	272.212		396.981	-257.319	513.363	-56.322	-40.0609
	1924.2	-379.712	505.763	222.88	-72.735	77.9971	-238.949		-115.817	300.571	136.347	-169.501	385.164
	1923.32	445.149	332.377	-43.6614	93.3437	-232.944	350.29		471.786	33.161	-59.0677	363.92	-91.3104
	1922.44	158.511	323.591	316.397	-148.878	3.41518	372.329		492.189	378.8	-248.783	-126.259	-454.285
	1921.55	-263.527	-141.581	152.28	-64.8207	-49.2171	82.6888		200.894	-169.731	-171.799	120.833	152.445
	1920.67	-133.365	-28.5668	72.8386	274.158	-253.583	-34.0722		82.4964	-21.2068	426.485	38.9538	445.793
	1919.79	-57.0032	-48.6528	194.697	284.137	318.152	226.067		340.999	-164.482	-403.73	-150.625	233.872
	1918.91	-173.441	10.5612	166.356	121.415	-167.313	-15.3942		97.9018	176.742	463.655	118.796	-60.1495
	1918.02	-37.0791	134.989	-48.6613	194.172	129.707	159.866		271.507	305.611	277.038	326.088	-19.4926
	1917.14	153.779	-86.2969	237.497	-121.549	-177.058	397.205		507.21	176.535	-190.177	323.609	-245.414
	1916.26	618.628	154.117	-241.144	-434.27	147.877	223.844		332.212	-29.0402	203.808	213.33	-46.3352
	1915.38	247.977	318.031	172.414	-135.191	149.912	605.483		712.215	-58.9158	288.993	-466.091	59.1436
	1914.49	316.893	147.959	147.297	571.765	-280.968	149.242		254.32	27.4532	-172.124	-129.395	476.3
	1913.61	308.742	-381.827	-398.464	-43.8558	-148.633	77.8815		181.323	-226.122	380.161	543.776	123.079
	1912.73	133.691	-571.713	126.655	175.723	187.402	-52.9795		48.8254	-301.298	-52.754	245.947	-329.042
	1911.84	477.208	-181.285	153.817	-122.32	161.421	416.58		516.73	144.571	332.629	288.043	-70.4852
	1910.96	350.257	-45.6712	-320.264	-233.842	67.2564	325.419		423.933	-23.9047	265.014	-320.985	156.694
	1910.08	-186.895	-311.957	247.155	200.737	391.891	203.158		300.036	-56.6803	-128.101	-151.814	194.172
	1909.19	-83.878	434.771	429.817	-0.76472	-279.089	50.0182		145.241	74.9887	-45.3753	512.782	-178.271
	1908.31	-9.82906	423.085	9.73601	350.094	82.246	-205.143		-111.556	121.513	-192.686	-70.5469	368.508
	1907.43	-212.98	46.5987	-249.045	-175.848	-20.2189	348.696		440.646	-290.162	2.40259	92.9244	21.3866
	1906.54	-42.0636	-27.1735	-103.083	-73.5647	-187.599	119.356		209.651	132.707	84.5176	253.72	93.0435
	1905.66	136.585	-171.659	85.0361	-0.00616	-357.864	-350.605		-261.946	445.031	188.907	199.492	-112.578
	1904.77	146.302	-443.132	89.4983	-155.023	0.75523	73.2549		160.259	158.1	-155.879	419.688	1.57906
	1903.89	13.9508	306.882	-10.7828	266.335	-113.01	-184.506		-99.1383	-61.0757	248.21	314.459	166.358
	1903	-92.1327	33.5419	-51.4205	-12.9816	191.81	-224.346		-140.633	-150.007	220.025	314.155	427.415
	1902.12	160.016	79.2219	17.8984	-247.423	171.345	-442.407		-360.331	-168.482	10.8144	307.926	-69.2066
	1901.23	5.83281	-72.5187	-172.539	21.56	210.464	212.853		293.274	53.4866	101.329	462.922	169.25
	1900.35	-284.518	89.0614	569.08	83.8185	-431.601	34.8732		104.677	-306.789	282.018	239.193	237.829
	1899.46	61.3983	-175.579	39.7418	251.002	-180.481	-109.805		-55.4179	-169.62	197.333	179.589	-111.414
	1898.58	505.547	-19.6991	261.561	129.66	-20.1459	242.241		281.385	393.704	307.322	198.76	160.565
	1897.69	21.0637	31.9603	604.923	387.143	103.774	114.563		138.29	-172.327	335.737	-292.844	57.2215
	1896.81	-396.087	-80.4596	620.442	25.9016	-303.491	347.909		356.393	289.198	-28.6738	274.228	-68.9998
	1895.92	-247.871	-45.6003	187.304	192.985	-77.9718	203.231		196.298	-321.833	-5.95883	129.924	-19.9429
	1895.04	-97.5219	-256.82	-234.577	320.143	135.863	55.4775		33.3002	393.691	217.03	287.495	0.73584
	1894.15	25.1947	249.439	310.676	185.226	-104.417	195.999		158.405	-132.54	-45.3549	541.191	272.793
	1893.27	-16.3564	41.1193	163.028	185.385	-96.5821	189.446		136.608	181.985	5.33406	97.5622	578.371
	1892.38	340.56	256.479	167.932	39.2677	-57.3625	132.367		64.113	-211.446	78.849	134.058	-348.872
	1891.49	164.277	-120.662	336.436	-121.049	-88.743	-88.2108		-171.882	55.4226	-166.436	60.4541	-82.5148
	1890.61	-80.3744	322.818	-192.012	28.7093	-278.308	249.335		150.421	-287.353	459.753	-81.0747	-335.807
	1889.72	251.142	-20.3224	235.991	-512.208	226.212	150.057		35.7257	-77.0841	-338.232	203.521	-23.8277
	1888.83	455.559	-363.363	-46.8049	393.675	-27.8688	-146.521		-276.269	-123.315	-132.217	115.817	412.252
	1887.95	436.608	6.61702	-58.9528	75.2338	-101.834	368.525		223.533	464.509	-58.9281	140.789	66.7826
	1887.06	387.324	114.776	-28.6491	326.817	-465.814	390.547		230.138	-165.422	82.2869	-93.4155	20.5618
	1886.17	304.241	-115.364	105.955	214.6	-192.595	305.469		129.643	-11.5527	-219.198	-663.02	-174.959
	1885.29	-103.51	-340.184	237.507	107.758	-57.8597	586.315		395.246	268.872	48.5908	-406.948	525.472
	1884.4	340.406	-40.4247	307.21	192.841	23.5599	-22.863		-229.349	-400.259	429.206	-60.4524	-25.1486
	1883.51	496.923	-228.165	-149.986	-136.175	174.513	216.955		20.7965	-18.1903	-424.379	283.044	-319.169
	1882.63	111.872	119.015	20.9662	-240.117	215.368	-151.046		-334.077	211.434	392.61	150.215	14.6617
	1881.74	-52.7118	49.5742	217.47	191.566	-205.469	202.427		32.6734	-122.097	-387.375	116.211	-138.359
	1880.85	-118.695	-16.8309	433.574	245.649	246.994	361.4		204.923	-255.628	111.34	341.307	407.02
	1879.96	226.521	-344.271	-158.522	-97.2679	29.1568	35.9735		-107.227	27.641	-186.945	65.1027	-267.101
	1879.07	535.038	141.988	105.481	114.974	261.82	164.047		34.1232	398.11	170.87	121.199	337.279
	1878.19	245.987	-267.441	-24.9667	348.902	-9.8249	401.646		284.85	-284.566	210.259	315.07	-136.99
	1877.3	67.5032	348.218	-42.5629	287.458	132.738	129.819		26.3	-170.297	-40.0265	202.266	-140.811
	1876.41	-91.2802	-148.022	-29.1592	-353.786	-524.099	111.492		21.25	-33.4276	-295.812	221.762	145.368
	1875.52	-48.4471	-309.262	177.12	338.969	-108.536	306.965		230	-240.059	-343.397	-279.342	-426.853
	1874.63	159.642	199.297	100.183	46.8248	81.8266	38.138		-25.5502	31.8104	-337.482	255.154	-329.273
	1873.74	198.932	181.557	40.1449	120.48	-214.511	-44.989		-95.4002	-54.5638	169.233	-113.55	63.7057
	1872.86	305.237	-72.7729	261.164	216.408	-224.255	-220.99		-258.273	302.695	-548.078	-74.579	-539.563
	1871.97	226.327	-70.7133	144.826	101.564	193.908	-11.5167		-35.5234	-99.1222	9.13734	-131.468	89.6161
	1871.08	-299.484	327.846	42.6883	68.3197	-226.129	-207.044		-217.773	33.4608	-268.948	-211.113	29.5953
	1870.19	201.006	310.106	-253.549	-91.4246	-418.166	-110.071		-107.524	-151.756	-251.733	-20.7572	-258.126
	1869.3	18.195	-258.534	-257.187	134.031	-258.804	99.4024		115.226	-78.1731	198.551	163.898	-225.246
	1868.41	133.484	-23.1747	3.27514	362.187	-161.341	-70.7245		-41.6236	-10.2901	142.86	-98.3465	257.333
	1867.52	113.774	-32.3151	-146.563	5.8423	144.022	222.849		265.226	-91.407	258.67	212.709	-308.488
	1866.63	324.563	-35.8554	136.3	45.6979	-171.615	-70.8784		-15.2238	-228.624	-207.321	-130.936	-295.209
	1865.74	-49.0471	109.604	-145.638	96.7536	-265.252	228.395		297.326	-236.641	-290.911	-2.58046	-76.9295
	1864.85	153.242	207.164	-56.5757	-208.891	28.9108	120.168		202.376	174.042	-147.002	162.375	138.55
	1863.96	-383.168	-231.776	77.3865	-124.035	-441.126	-245.787		-162.174	-423.875	-17.1919	-12.6698	337.129
	1863.07	715.121	-249.217	-347.651	696.62	-200.463	-156.31		-85.724	-178.992	-356.482	430.186	21.7082
	1862.18	-135.689	289.243	-314.789	391.076	82.2994	-173.532		-115.974	-69.0088	152.527	78.341	-111.757
	1861.29	240.6	77.9025	-419.527	37.8317	-216.138	191.045		235.576	-346.526	-301.763	-3.90367	389.722
	1860.4	437.29	-1.3379	-111.564	290.987	-65.4748	336.622		368.126	83.5573	-118.654	-32.8483	242.5
	1859.51	527.179	-192.878	179.498	103.543	-243.112	-14.6006		3.87572	-331.36	-8.54401	106.707	429.478
	1858.62	215.769	-252.419	1.7602	446.499	-499.349	285.377		290.826	-44.5767	31.3656	-17.6376	97.1569
	1857.73	-47.9419	625.241	87.9225	292.654	41.4138	211.954		204.376	-344.394	-99.8248	-175.582	9.03528
	1856.84	-30.8524	-26.3993	56.1848	99.6099	-23.9233	-203.569		-224.174	-4.31058	-278.715	-271.727	-28.4863
	1855.94	247.621	-111.631	232.675	16.2932	359.847	-531.622		-565.402	-45.503	22.3551	-449.055	352.174
	1855.05	-41.0894	-273.561	-222.368	0.0488	157.01	144.055		97.2484	-45.02	107.165	4.70019	241.652
	1854.16	85.3001	170.31	-287.411	306.404	-127.127	54.0324		-5.80163	188.263	-71.7257	-285.044	-410.069
	1853.27	408.09	128.88	-80.3546	34.9601	-46.5643	-38.7904		-111.652	157.946	13.0839	-117.489	-200.791
	1852.38	-138.521	-117.05	283.602	72.0157	-195.052	-117.613		-203.502	141.629	-19.9066	-115.434	-47.6125
	1851.49	1019.57	194.82	27.8592	409.071	-152.948	187.764		88.8482	-107.288	339.603	-273.178	-6.53409
	1850.59	-246.658	-605.8	24.7943	202.455	32.4104	185.855		87.0212	-367.08	1.37339	99.0933	-40.9739
	1849.7	-16.4684	-111.73	-362.449	1.21021	-34.7855	-211.965		-298.929	-147.897	223.483	-238.051	-83.9955
	1848.81	-114.279	214.14	-502.992	-56.9342	267.819	413.015		337.921	-321.014	-100.907	-132.296	60.6829
	1847.92	334.311	270.911	-15.9351	-131.979	130.623	401.795		338.571	419.269	-184.298	-191.841	-411.039
	1847.03	130.1	-11.3192	-481.478	-38.8229	-345.573	-172.426		-223.779	-246.948	-385.188	-41.2852	128.64
	1846.13	766.874	233.461	311.057	141.36	-98.7151	51.9436		12.5939	-352.441	-162.918	140.186	-171.8
	1845.24	-131.837	-199.869	-199.186	49.516	-48.2109	-76.7767		-104.256	334.342	-38.9083	-560.658	-55.2217
	1844.35	151.353	-277.499	-110.129	282.572	371.893	40.903		25.2937	-166.374	-94.1987	-289.703	-5.74327
	1843.45	37.5262	233.181	278.906	143.455	-36.5487	16.0724		12.4667	512.133	-213.628	-136.231	-317.283
	1842.56	-96.4844	396.351	-96.7374	-43.353	-14.0446	559.252		567.517	-38.7839	97.8812	218.624	-141.805
	1841.67	52.3051	-45.1786	406.62	343.771	-137.14	-84.4682		-64.3334	-71.7008	258.091	-294.42	235.074
	1840.78	142.195	-10.7084	193.376	154.196	134.464	125.511		157.517	281.482	102.1	135.935	122.152
	1839.88	221.568	-538.428	78.5114	-96.5502	-217.778	-235.119		-191.111	-254.81	268.171	-149.993	-228.388
	1838.99	-194.842	201.042	122.768	-120.826	98.5258	209.861		265.739	193.573	-128.32	-237.438	-234.909
	1838.09	466.431	-52.3784	94.6034	-125.272	-108.116	-321.37		-253.488	-202.72	158.051	67.0338	69.3509
	1837.2	-333.179	211.392	-252.64	345.453	-298.212	-150.59		-70.8377	52.4634	63.6603	-118.311	160.729
	1836.31	170.81	377.162	180.417	377.077	-147.008	-214.711		-123.088	492.146	-274.03	328.444	-41.5923
	1835.41	-197.216	-69.0581	34.8522	283.031	-345.15	-256.341		-152.715	-222.746	-228.16	-13.1838	19.2679
	1834.52	376.373	-54.1879	-110.991	74.1554	1.75438	-563.662		-448.165	35.2371	155.65	-103.328	-146.654
	1833.62	313.147	170.592	-7.65583	27.8093	-246.688	-74.0923		53.4081	195.545	-150.78	105.843	135.107
	1832.73	-158.664	42.8622	-10.8989	-317.866	-257.583	482.618		621.095	-97.2723	205.03	-205.101	-134.215
	1831.84	104.626	457.332	-438.842	138.558	186.921	-67.4295		66.7622	-116.089	29.6393	-390.246	-6.53667
	1830.94	667.399	50.5123	402.093	206.712	-44.6212	-83.4203		46.4385	19.1183	114.61	-116.774	177.224
	1830.05	-134.011	17.8825	-240.95	-205.863	-147.817	-4.56775		121.006	-156.199	-219.881	-19.619	-30.3981
	1829.15	20.8626	19.0625	-176.715	96.9905	-527.259	155.442		276.682	231.922	286.974	-265.947	-184.638
	1828.26	-79.148	-116.867	-132.358	176.115	-468.355	326.394		443.35	204.264	-306.353	-193.892	-79.3595
	1827.36	156.726	205.513	-347.523	87.8688	-37.7968	-169.997		-57.3736	56.6986	-209.705	429.601	312.863
	1826.47	417.015	80.7828	-85.3662	663.993	-68.2927	54.0558		162.394	450.64	191.268	442.364	-616.988
	1825.57	-6.84575	-197.237	-32.4312	45.2472	-112.535	-121.035		-17.0296	280.775	-19.2841	-30.4317	-192.378
	1824.67	123.914	239.543	-169.196	-132.199	-148.376	-167.626		-67.9533	-145.89	24.3637	-383.027	-158.569
	1823.78	561.201	137.113	-138.839	108.726	-95.0724	92.5269		187.914	72.0517	-161.063	-91.0645	87.0805
	1822.88	315.16	-386.307	349.496	349.879	142.586	-378.264		-287.209	242.787	94.6845	-264.96	-147.11
	1821.99	244.547	169.963	-105.747	-109.596	-77.6101	-132.011		-45.2417	-234.072	94.6574	-388.797	196.139
	1821.09	-358.494	-277.957	-103.012	-295.242	-124.552	323.598		406.035	120.763	94.7052	-275.193	154.549
	1820.19	48.5661	-120.377	-287.177	-321.988	-23.694	-21.4927		56.6109	310.899	94.7531	117.312	96.258
	1819.3	-169.847	184.593	365.28	261.936	79.8102	188.36		262.179	174.44	94.726	-742.825	-383.493
	1818.4	-231.488	149.573	206.215	-32.4099	-215.332	55.3691		124.855	-435.825	94.7738	-609.721	26.8167
	1817.5	205.972	-61.0471	130.85	233.644	-5.67364	-242.122		-176.969	111.31	94.9217	-401.416	94.0262
	1816.61	-160.041	135.123	41.3067	22.6684	-55.6695	-288.869		-228.001	-86.3484	94.7946	74.3465	35.4755
	1815.71	-34.8817	181.851	-125.958	-193.478	-88.5114	85.5402		142.075	223.587	94.8424	76.2512	111.085
	1814.81	51.2779	363.238	445.377	139.376	-40.6533	108.749		160.951	-104.778	94.9903	184.156	-624.406
	1813.92	0.36458	-32.6043	266.734	26.1007	-233.26	-88.498		-40.5809	9.76323	94.8632	-53.7816	-128.256
	1813.02	-576.676	-163.317	149.669	71.9546	-64.8731	394.511		438.095	-145.702	27.011	-196.777	-189.147
	1812.12	-367.916	385.769	-28.6961	162.309	-63.6862	-19.7795		19.4717	-117.367	340.759	-63.7722	106.462
	1811.23	687.17	-491.872	-555.439	4.533	-48.8915	161.973		196.939	403.875	-156.268	52.1903	-29.8883
	1810.33	684.03	62.8145	273.618	122.687	-142.405	16.8372		51.5156	-289.09	73.9796	182.295	-127.079
	1809.43	-366.21	260.701	-89.9997	76.5638	131.782	32.9135		67.5919	-43.4549	-2.17251	-163.9	-171.27
	1808.53	-474.951	-496.412	-108.318	193.828	130.169	-37.3102		-2.6318	282.88	-64.4247	77.6044	-248.86
	1807.63	-533.491	-401.325	121.265	4.89282	81.2557	201.466		236.144	-167.685	126.723	-296.291	52.2493
	1806.74	-19.1044	233.333	-158.852	-351.262	-62.6495	8.63372		43.3122	60.9568	69.7961	59.0716	199.899
	1805.84	161.555	-233.98	87.3303	100.002	-423.163	-39.29		-4.61155	267.492	-148.256	36.0764	-297.992
	1804.94	-16.6852	-639.893	158.113	44.7668	-218.776	96.4863		131.165	-271.873	-113.008	243.981	192.217
	1804.04	-5.72563	75.5939	42.4947	164.731	144.211	-338.237		-303.559	-6.9378	208.84	84.5858	255.154
	1803.14	-14.266	-260.719	205.077	145.696	-124.402	-21.5611		13.1173	-301.303	-64.8125	-364.109	-211.34
	1802.24	-456.706	293.168	-461.241	-40.3397	-134.315	189.215		223.894	-278.468	-204.865	-464.905	234.667
	1801.34	-278.747	293.455	82.3412	-14.8752	181.271	-220.209		-185.53	89.2676	102.983	207.4	232.773
	1800.45	-270.96	12.6127	269.725	263.37	235.066	477.059		511.738	-152.291	-145.644	-266.338	-322.594
	1799.55	-451.701	215.9	385.007	-258.966	144.453	84.3354		119.014	209.844	-107.596	-222.533	78.712
	1798.65	-109.841	-139.613	-150.311	-16.7012	-193.46	-305.388		-270.71	218.679	236.152	-401.128	-37.0817
	1797.75	-145.981	330.573	-10.0287	108.863	-180.974	24.788		59.4665	-55.9856	-359.7	-140.523	230.725
	1796.85	-18.2217	150.16	572.053	356.628	64.9133	146.564		181.243	164.25	-24.2524	-221.819	-71.2692
	1795.95	-168.362	267.247	42.5356	-221.008	-120	-90.2594		-55.581	-366.015	-125.205	305.486	57.5371
	1795.05	-171.203	-110.266	52.1178	-6.64313	-304.913	251.017		285.695	251.52	-278.957	-75.9092	-66.5567
	1794.15	-374.043	-357.079	31.2	-11.7786	77.0737	-16.3068		18.3716	35.3549	-49.2089	15.0955	-340.65
	1793.25	-423.983	746.108	-3.6178	277.586	-35.5395	-264.031		-229.352	-0.10998	-36.261	342.1	-47.9441
	1792.35	-676.724	385.395	-185.636	-208.05	-34.1527	146.546		181.224	297.625	-376.013	-377.995	-235.838
	1791.45	-268.364	369.082	179.547	208.915	-304.966	71.0221		105.701	-254.44	297.935	-148.09	-187.632
	1790.55	139.795	186.168	-296.771	98.2795	365.521	201.791		238.477	-342.605	252.583	-237.586	113.175
	1789.65	-54.545	255.955	284.811	59.944	103.008	-109.615		-70.2469	291.031	-109.27	144.819	122.481
	1788.75	-345.985	117.642	144.493	193.608	-342.505	120.379		162.429	-149.734	-271.122	238.524	-209.613
	1787.85	234.174	290.129	190.175	-263.927	-96.9186	253.173		297.906	64.6008	174.826	124.029	-261.307
	1786.95	292.434	207.316	141.557	163.938	-1.2318	161.067		208.482	-95.6641	-92.426	226.033	-227
	1786.04	-472.834	-8.36836	20.9384	50.9217	513.747	291.24		341.367	-189.235	142.697	-132.32	168.179
	1785.14	-175.874	-68.9815	-63.6795	67.9862	101.734	232.534		285.343	-238.5	50.2447	566.085	127.486
	1784.24	-12.2145	-304.295	-17.9973	148.951	19.8207	-211.672		-156.181	153.335	82.5925	46.6898	-90.608
	1783.34	109.945	439.592	149.785	-261.085	93.3075	4.32191		62.4958	-140.03	-198.36	-139.805	-142.302
	1782.44	-319.795	340.179	15.2671	235.78	-24.5057	-143.084		-82.2279	-30.0065	-30.0117	-148.701	-119.095
	1781.54	-369.536	384.966	166.249	-65.9557	215.281	244.71		308.248	125.393	-0.46388	-152.096	-106.989
	1780.64	-6.27612	344.816	389.431	300.509	41.9601	485.504		551.725	-334.707	90.184	-263.591	-169.683
	1779.73	-565.544	172.563	-202.288	398.193	730.973	25.0766		94.0096	-386.888	34.1068	-496.744	-223.903
	1778.83	-13.784	304.856	-29.0055	431.957	58.8864	318.471		389.659	167.611	315.855	627.96	220.503
	1777.93	196.976	440.049	385.177	177.422	-94.9006	126.865		200.227	153.911	337.203	67.4652	49.7093
	1777.03	-373.665	358.942	261.859	155.562	-13.0876	-12.0415		63.4962	-98.0893	212.414	374.37	3.61553
	1776.12	-129.908	419.49	160.374	208.573	-69.5744	223.231		300.968	118.429	-86.5848	487.113	65.7952
	1775.22	10.1114	127.983	374.928	-26.6018	316.939	-45.8748		34.0369	-17.171	-225.069	109.979	149.901
	1774.32	-287.57	634.176	173.883	239.523	110.652	-212.381		-130.294	174.129	35.3476	383.845	-234.092
	1773.42	-172.451	54.7689	53.2373	167.748	-167.635	163.913		248.175	-152.472	-105.836	98.211	-188.686
	1772.51	-394.806	386.616	533.658	389.659	404.478	415.586		502.046	238.347	60.5646	524.391	-24.1063
	1771.61	-902.587	125.809	429.613	-213.616	59.7909	88.5799		177.215	-43.8532	575.481	-68.4427	231.6
	1770.71	-217.268	465.602	295.067	-149.591	-68.7961	-122.126		-31.316	69.8465	149.197	122.223	-276.694
	1769.8	-79.7233	301.95	30.7879	545.52	-72.5829	165.547		258.556	261.165	-58.2022	194.104	-114.914
	1768.9	-89.2043	586.343	76.3425	388.046	-62.8699	-213.959		-118.775	-1.53518	238.014	354.17	-369.423
	1768	-383.685	264.736	-154.903	11.9706	118.543	308.635		405.993	-427.335	-301.57	193.336	57.8329
	1767.09	345.859	250.583	98.3178	590.682	48.2563	194.363		291.865	-291.317	41.831	196.016	-31.9748
	1766.19	225.678	523.776	107.872	151.107	60.8693	52.3028		149.834	-28.3171	14.1472	422.482	-238.319
	1765.29	-88.0027	127.669	252.927	-127.968	92.7824	92.8426		190.403	237.483	8.76335	-106.152	246.938
	1764.38	256.842	647.217	295.748	287.343	243.796	64.3851		161.975	143.901	-195.636	344.528	-243.87
	1763.48	-369.139	712.91	42.6022	174.268	40.6086	-63.6751		33.9436	-400.599	373.98	86.9945	-513.614
	1762.57	-107.294	734.657	547.123	14.3787	191.622	328.167		425.815	36.7195	313.381	252.775	289.579
	1761.67	-163.675	432.75	144.778	719.504	38.3348	161.307		258.984	363.119	-258.703	-339.059	-430.665
	1760.76	-233.431	283.197	90.8983	579.015	294.348	105.35		203.056	92.7378	473.998	155.621	-22.873
	1759.86	248.988	-95.9096	368.553	460.44	-270.639	143.09		240.825	479.838	-4.08565	249.287	-170.917
	1758.95	-171.667	431.538	353.274	317.151	579.274	134.032		231.797	87.8561	316.715	268.467	48.8756
	1758.05	-100.948	538.631	-167.572	756.676	66.9872	102.772		200.565	463.856	173.131	295.833	193.732
	1757.14	757.397	833.878	328.349	558.287	10.7004	57.8144		155.637	-126.826	198.232	1016.61	579.024
	1756.24	-58.4842	355.471	279.803	279.612	597.713	322.054		419.906	337.474	148.548	289.88	461.48
	1755.33	100.961	562.319	609.824	166.823	154.827	-76.3033		21.5779	597.393	226.149	582.46	432.473
	1754.43	11.5795	628.012	241.079	484.648	741.64	182.337		280.247	487.192	143.465	573.826	356.429
	1753.52	289.724	266.059	154.199	871.659	414.753	487.979		585.919	548.411	149.266	270.106	101.121
	1752.62	219.643	654.652	428.754	1018.18	902.066	318.719		416.687	308.411	5.78235	612.072	284.477
	1751.71	-167.412	640.599	559.875	654.295	382.079	411.761		509.759	325.529	359.383	526.352	319.07
	1750.8	36.2326	985.247	677.096	527.806	519.092	366.904		464.931	806.048	511.384	578.733	621.262
	1749.9	324.852	755.64	316.85	903.331	429.505	366.044		464.1	439.348	318.3	738.399	418.318
	1748.99	586.296	1149.79	674.171	630.642	977.418	632.886		730.972	569.466	387.601	895.479	174.211
	1748.09	273.515	696.78	463.025	840.567	355.531	656.726		754.84	547.666	569.717	762.745	420.967
	1747.18	730.66	1372.13	663.046	1089.18	514.445	449.168		547.312	1038.98	525.818	776.425	684.459
	1746.27	258.505	1112.57	581.667	1020.69	1117.26	895.111		993.284	692.003	691.519	914.205	410.152
	1745.37	753.724	1078.97	613.221	954.714	900.871	695.651		793.853	1235.3	1066.53	676.771	585.008
	1744.46	896.368	1202.62	848.942	1277.72	1271.98	876.893		975.125	1037.22	1306.54	764.852	523.1
	1743.55	840.613	940.463	803.463	1476.54	1386.6	950.536		1048.8	784.04	854.637	1101.03	1326.59
	1742.64	1234.06	1320.41	1562.68	1636.75	1112.61	817.478		915.768	1354.96	1196.64	1448.11	1044.08
	1741.74	695.577	1430.1	1541.74	1485.37	1403.42	877.118		975.437	1192.56	1113.95	1216.28	1271.24
	1740.83	1370.02	1672.15	1344.66	1414.18	1553.74	1457.76		1556.11	1385.78	1384.15	1425.56	906.133
	1739.92	1603.47	1437.6	2053.98	1326.39	1458.95	1448.6		1546.98	1865.5	1612.96	1725.64	1560.43
	1739.01	1478.81	1993.65	1994.6	1913.5	1680.86	1277.05		1375.45	1769.41	1593.76	1970.52	1228.52
	1738.11	1466.63	2463.84	1464.15	1742.93	1685.08	1680.89		1779.32	1728.21	2078.47	2113.28	1807.97
	1737.2	1851.47	2050.39	1917.08	2018.54	1369.99	1388.23		1486.69	1662.53	1833.47	1749.56	1792.77
	1736.29	1718.62	1967.33	1992.6	1955.55	1547.8	1750.77		1849.27	1929.95	1673.87	2583.55	1758.36
	1735.38	1511.46	2090.88	1735.12	2258.76	2256.92	2030.71		2129.24	2431.27	2152.97	2208.83	1891.75
	1734.47	2163.11	2280.33	2264.84	2421.37	2038.23	2090.36		2188.91	2423.29	2411.78	2673.71	2099.54
	1733.57	2060.13	3003.42	2100.79	2471	2397.34	2361.8		2460.38	2318.69	2595.99	2530.07	2053.8
	1732.66	2356.57	2193.87	2666.01	2914.31	1727.45	2569.94		2668.55	2778.51	2766.59	2491.25	2376.99
	1731.75	2917.02	2886.82	2389.33	2807.22	2507.67	2560.78		2659.42	2723.73	2818.89	2980.73	2408.58
	1730.84	2902.46	3191.66	3045.25	2713.93	3048.28	2328.72		2427.39	2875.24	2370.49	2906.11	3003.98
	1729.93	2810.91	3779.71	2897.78	2920.44	2785.69	2693.67		2792.36	3180.76	2953.69	3389.79	3365.47
	1729.02	2565.35	3369.26	2670.7	3338.75	3218.91	3058.51		3157.24	3169.98	3201.2	3207.97	3105.36
	1728.11	3040.3	3575.01	3001.82	3234.36	2871.12	2845.75		2944.51	3698.1	2981.1	3331.25	2795.85
	1727.2	2885.54	2895.35	2777.54	3512.28	3133.73	3042.69		3141.48	2549.02	2824.4	3025.73	2579.85
	1726.29	2645.59	3472.1	2668.76	2591.59	2280.35	2742.14		2840.95	2782.94	2961.9	2764.31	2572.94
	1725.38	2221.63	2778.95	2499.48	2798	2738.16	2268.48		2367.32	2942.56	2538.6	2972.89	2854.53
	1724.47	2322.68	2921.39	2530.9	2603.11	2159.77	2734.82		2833.7	2437.17	2280.4	3043.97	1995.62
	1723.56	2209.32	2931.94	2636.52	2262.72	2372.89	2143.06		2241.97	2588.59	2327.2	2524.35	1859.62
	1722.65	2148.26	2725.39	2176.24	2642.23	2544.8	2356.51		2455.44	2226.31	2593.8	2213.73	2182.41
	1721.74	1996.61	2568.44	2452.16	2376.04	2749.61	2124.95		2223.91	1932.73	1709.3	2323.41	1804.7
	1720.83	1751.55	2870.08	1873.88	1684.25	1836.53	1648.99		1747.98	1669.45	1989.7	1762.89	1396.79
	1719.92	1322.6	2210.63	1570.4	2038.96	1755.84	1878.93		1977.95	1958.27	1311.5	2136.27	1552.09
	1719.01	1695.54	2245.98	1343.82	2333.17	1342.85	1416.88		1515.93	1846.09	1515	1963.05	2119.18
	1718.1	1596.19	2009.53	1551.14	1504.38	1432.47	1641.22		1740.3	1849.3	1369.71	1482.53	1294.17
	1717.19	1573.83	2149.17	1327.37	1897.4	1618.08	1333.06		1432.17	1481.82	1241.01	1350.71	1463.06
	1716.28	1367.48	1764.72	1166.89	1302.31	1315.09	1156.7		1255.84	1561.94	1128.71	1449.39	1604.55
	1715.37	746.823	1747.97	1143.61	1258.92	1209.81	1145.05		1244.21	1035.56	1307.41	1287.48	1498.95
	1714.46	1083.97	1629.72	1435.83	1237.43	1099.12	1243.19		1342.39	934.579	753.409	1158.46	973.639
	1713.55	1015.01	1319.46	704.749	1177.64	1251.73	1429.13		1528.36	1283.6	803.11	1608.44	1104.13
	1712.64	205.457	1223.31	1062.87	1101.35	1267.24	904.472		1003.73	1240.22	1001.01	1183.22	836.924
	1711.72	784.327	1552.51	927.356	1195.35	1085.46	1241.42		1340.7	925.553	1174.3	939.31	1244.65
	1710.81	907.472	1459.06	753.377	1099.96	963.871	876.06		975.376	945.372	829.097	780.29	960.945
	1709.9	460.217	1744.11	919.398	815.369	971.084	724.703		824.048	902.091	911.697	870.87	1187.34
	1708.99	37.7614	1329.85	591.818	659.68	882.497	345.745		445.119	971.209	1024.5	1243.75	706.43
	1708.08	552.906	1148.8	971.639	835.791	980.211	542.588		641.991	681.328	736.999	722.931	327.022
	1707.16	561.377	1579.3	630.726	825.587	883.624	610.833		710.266	989.065	759.484	706.825	438.551
	1706.25	273.421	1244.75	824.047	491.898	847.037	818.475		917.938	945.884	842.085	1054.9	867.743
	1705.34	484.166	1335.1	778.967	687.109	903.75	371.318		470.81	491.703	691.786	857.685	696.735
	1704.43	645.611	1296.55	366.888	937.02	809.663	543.46		642.981	714.221	774.387	915.265	662.828
	1703.51	700.581	1039.25	864.375	932.317	1197.98	677.305		776.856	997.259	925.672	847.16	815.356
	1702.6	722.326	1074.8	868.696	1121.93	1038.19	797.348		896.928	800.677	723.373	734.94	581.449
	1701.69	229.171	885.743	631.917	1092.44	747.003	744.69		844.3	590.496	805.874	1044.42	457.141
	1700.78	122.316	1049.99	666.337	693.25	721.516	437.533		537.172	848.615	661.175	940.5	417.733
	1699.86	210.186	1088.49	492.824	1047.25	734.53	771.278		870.947	928.852	921.86	708.094	742.762
	1698.95	-28.0693	746.339	1074.74	990.458	394.343	765.221		864.918	647.571	897.661	1105.17	815.554
	1698.04	913.375	1077.49	402.966	670.868	554.956	551.263		650.99	1149.09	394.462	579.755	524.447
	1697.12	89.946	1088.59	702.952	606.065	1025.07	789.008		888.765	547.927	638.647	678.649	438.775
	1696.21	119.991	790.336	865.973	398.776	662.982	561.451		661.237	554.145	433.948	919.529	870.068
	1695.29	-541.639	579.937	235.76	867.473	862.096	520.096		619.912	415.583	180.134	673.723	275.596
	1694.38	291.168	1247.38	784.381	1223.78	1044.51	358.238		458.083	692.601	498.034	728.504	375.788
	1693.47	395.925	1460.63	941.902	885.195	720.922	346.881		446.755	452.62	96.4352	816.184	1047.58
	1692.55	438.488	861.934	749.388	459.492	684.735	565.426		665.33	576.657	247.521	761.878	497.109
	1691.64	-235.956	883.881	507.709	632.503	582.749	480.168		580.102	394.176	775.721	781.158	247.402
	1690.72	17.2072	597.083	492.996	548.599	470.162	619.314		719.277	827.114	492.107	483.552	686.73
	1689.81	-238.836	468.73	450.917	546.61	603.275	263.556		363.548	814.132	757.708	399.033	554.523
	1688.89	744.027	1086.63	474.604	834.507	362.188	115.801		215.823	667.47	793.893	309.327	622.151
	1687.98	-121.317	1138.58	276.724	594.718	509.002	246.544		346.595	624.488	859.894	711.207	555.543
	1687.06	164.546	417.581	748.411	516.415	571.315	281.889		381.97	508.026	314.179	851.001	278.872
	1686.15	89.0027	614.329	271.932	457.126	824.628	101.131		201.242	762.844	653.38	949.481	736.864
	1685.23	-239.735	1089.93	402.219	458.022	242.241	592.677		692.816	676.382	320.866	455.476	236.293
	1684.32	-514.478	718.578	-136.96	753.733	462.755	431.119		531.288	688.1	351.466	190.856	393.785
	1683.4	33.4848	576.88	438.427	593.53	440.368	84.0642		184.263	536.138	368.552	843.95	453.114
	1682.49	441.341	855.527	-54.1527	719.841	395.981	422.307		522.535	476.857	467.353	265.33	534.106
	1681.57	459.504	552.829	329.934	693.538	288.994	86.3519		186.61	628.094	413.538	598.924	590.735
	1680.66	-0.73911	558.376	345.255	361.249	50.8075	154.194		254.481	647.913	744.339	364.405	423.327
	1679.74	-176.276	444.178	750.942	659.746	219.521	255.04		355.356	356.95	141.924	419.499	111.456
	1678.82	122.986	758.38	228.829	685.242	530.134	642.385		742.731	554.488	303.61	381.693	222.784
	1677.91	896.243	291.927	276.949	636.853	627.647	129.027		229.403	435.206	473.411	553.873	382.877
	1676.99	213.306	524.229	529.736	468.65	406.161	270.772		371.178	619.044	768.696	832.668	237.605
	1676.07	316.169	838.331	239.723	398.747	651.174	150.617		251.052	690.981	461.181	20.2618	507.034
	1675.16	273.625	655.778	437.744	516.858	246.787	120.26		220.724	530.9	396.282	380.642	-36.574
	1674.24	264.688	699.78	401.431	610.454	200	327.405		427.899	297.437	846.968	479.236	180.954
	1673.32	62.1508	201.281	87.0178	535.151	420.414	509.95		610.474	151.375	-43.8469	482.53	267.583
	1672.41	374.912	629.429	355.838	762.162	-60.0731	261.493		362.046	512.093	608.354	300.211	329.475
	1671.49	-154.754	896.931	417.725	877.659	231.24	255.938		356.52	14.3308	279.239	3.60488	410.604
	1670.57	212.28	562.132	283.312	592.456	42.7536	-33.0169		67.5953	320.668	135.625	265.799	178.332
	1669.65	124.114	388.234	105.299	421.752	715.367	193.028		293.67	409.006	144.61	83.7934	161.361
	1668.74	73.7399	372.081	278.72	428.063	131.58	301.671		402.342	369.024	374.111	560.974	5.25338
	1667.82	-3.42602	26.5832	-24.4932	617.06	114.893	45.5159		146.217	517.262	86.0965	444.368	-128.718
	1666.9	-230.292	580.085	369.594	914.857	234.307	538.461		639.191	123.399	691.582	262.362	-148.39
	1665.98	289.042	463.387	289.781	452.854	-87.48	-33.5938		67.1663	554.837	335.667	690.556	248.739
	1665.06	369.776	665.388	308.067	181.651	459.433	287.651		388.441	702.974	-20.2472	633.851	476.868
	1664.15	725.102	1071.24	571.088	92.6615	336.346	170.294		271.113	529.593	361.554	239.431	402.56
	1663.23	-46.1638	818.438	246.375	395.958	308.66	134.839		235.688	400.03	612.839	664.625	355.688
	1662.31	34.6702	737.239	400.662	149.255	406.273	292.684		393.562	643.368	406.725	433.819	594.617
	1661.39	145.504	645.241	255.549	357.252	658.886	344.329		445.237	720.705	587.11	546.013	452.546
	1660.47	294.338	694.643	222.136	875.249	454.4	191.874		292.812	550.343	802.895	837.708	465.574
	1659.55	143.872	714.245	335.623	473.545	671.613	455.72		556.687	937.78	411.881	424.702	421.403
	1658.63	257.306	891.546	639.41	169.942	-55.0736	461.065		562.062	675.018	714.666	449.796	260.431
	1657.71	686.14	734.248	233.296	298.939	257.34	588.81		689.836	670.655	813.352	640.69	627.06
	1656.8	260.667	625.696	556.017	715.85	621.153	610.252		711.308	551.974	873.753	540.471	210.152
	1655.88	395.801	1069.4	571.504	654.347	405.966	262.098		363.183	898.411	822.838	445.865	323.881
	1654.96	484.735	751.799	315.091	940.843	438.18	191.343		292.458	869.549	481.123	699.259	717.509
	1654.04	375.269	1173.6	403.978	800.54	535.593	892.688		993.833	886.986	710.209	1009.75	586.438
	1653.12	616.303	663.103	405.865	660.237	510.806	487.533		588.707	863.624	624.094	1129.85	602.266
	1652.2	561.137	799.504	426.852	522.734	727.819	759.278		860.482	1114.76	475.38	461.842	870.695
	1651.28	723.371	944.006	586.339	480.33	662.133	593.423		694.657	816.999	419.165	875.536	633.723
	1650.36	891.005	925.508	313.825	766.627	716.046	579.769		681.032	674.136	322.251	914.13	760.852
	1649.44	667.539	866.31	394.612	892.624	1060.66	424.914		526.207	770.374	700.736	971.725	556.58
	1648.52	981.773	562.611	646.399	779.621	799.473	894.659		995.981	793.211	649.921	1108.02	814.109
	1647.59	101.515	984.367	746.252	1095.8	557.586	509.207		610.559	1375.77	783.991	916.027	919.674
	1646.67	1010.45	1231.97	1125.54	817.2	682.1	777.952		879.334	863.605	882.577	1174.52	720.902
	1645.75	1134.48	944.671	527.326	744.997	714.313	940.797		1042.21	506.443	1029.96	808.616	1173.73
	1644.83	916.517	673.773	561.913	887.194	760.026	538.942		640.384	637.88	762.048	855.31	573.259
	1643.91	1005.35	837.174	835.2	1319.79	623.939	671.887		773.358	1021.82	597.333	809.804	640.588
	1642.99	784.785	1564.98	733.987	1201.39	837.953	785.832		887.333	974.055	674.119	1008.5	756.816
	1642.07	1028.22	1150.28	757.574	705.884	270.566	685.378		786.908	1268.29	794.404	1432.29	422.545
	1641.15	856.553	711.38	713.361	959.281	511.679	430.323		531.883	995.43	898.29	1150.69	1040.67
	1640.23	1121.69	1219.18	774.947	1155.58	1268.09	674.468		776.058	1365.47	546.475	776.981	825.802
	1639.3	749.829	1149.44	606.2	1040.16	1175.61	766.916		868.535	1244.72	740.145	1073.49	557.067
	1638.38	602.663	1220.54	803.387	591.157	798.32	783.061		884.71	1281.06	1109.83	1177.08	689.495
	1637.46	845.997	841.441	702.274	765.754	578.333	769.506		871.185	1068	638.816	1440.68	453.124
	1636.54	750.431	901.743	826.161	1048.75	789.446	1046.05		1147.76	903.837	870.101	1227.07	813.252
	1635.61	915.573	872.699	606.014	1304.83	835.36	937.699		1039.44	1013.69	478.171	1113.98	970.217
	1634.69	909.507	1220.2	732.601	747.63	810.673	940.344		1042.11	1210.03	1208.06	1339.57	1143.15
	1633.77	816.641	1247.9	753.488	1030.53	894.286	926.789		1028.59	1173.17	1035.44	1684.27	993.574
	1632.85	967.775	1495	1256.67	1370.22	1416.9	842.834		944.662	1334.21	1356.03	1411.16	1128.5
	1631.92	948.618	1490.36	993.228	1596.31	1037.41	750.882		852.74	1424.96	1126.7	1390.27	1266.47
	1631	1159.25	1482.76	951.815	1204.6	1083.03	1168.03		1269.91	1244.7	1352.38	1082.07	897.496
	1630.08	1096.29	1553.76	1229.9	1379	1004.14	1297.97		1399.89	1679.14	1737.77	1215.46	1227.52
	1629.15	1228.73	1400.22	1386.35	1602.28	1196.25	1040.82		1142.77	1542.39	1503.14	1495.17	1598.19
	1628.23	1349.86	1890.82	1358.44	1340.68	1474.77	1335.97		1437.94	1600.43	1311.62	1763.76	1697.82
	1627.31	1603.7	1804.72	2042.43	2083.48	1650.28	1731.11		1833.12	1761.27	1894.51	2118.96	1821.75
	1626.38	1955.34	2744.68	3243.48	2463.56	1782.69	1804.26		1906.29	1884.42	1808.78	1775.97	1656.31
	1625.46	2303.67	2720.68	3940.57	2415.75	1814.71	1915.1		2017.17	2765.06	2256.17	2374.56	2424.34
	1624.54	3182.31	2850.98	3733.76	2533.05	2377.12	2223.45		2325.54	3020.4	2803.45	3056.95	2301.97
	1623.61	3647.25	3530.74	4547.11	3037.33	3542.93	3514		3616.12	3708.76	2831.32	3319.96	3592.13
	1622.69	3995.28	4510.34	5636.1	3968.73	3628.75	4033.04		4135.2	4326.39	3751.61	4012.86	3750.86
	1621.76	5568.82	5130.1	6586.85	4697.21	4856.26	5006.59		5108.77	4592.45	5028.98	4884.26	4504.93
	1620.84	6881.96	6539.2	6882.84	5855.31	5201.57	5579.33		5681.55	5669.59	5632.36	5776.86	6072.55
	1619.92	7854.09	7125.8	6594.62	6902.21	6658.09	6633.28		6735.52	6911.32	6400.55	6579.95	6585.18
	1618.99	8382.93	8145.16	7069.08	7583.99	7687.3	7178.83		7281.1	8147.48	7579.62	7748.06	7387.15
	1618.07	9400.47	8655.76	7913.56	8195.19	8080.71	7848.37		7950.68	8331.52	7871.6	8199.26	8010.28
	1617.14	9280.21	8998.91	7684.92	8430.57	8022.83	8028.72		8131.05	8453.67	7947.37	8239.66	8511.84
	1616.22	8716.44	8190.42	7548.1	7973.97	7862.14	7719.67		7822.03	8618.71	8041.86	8255.56	8123.97
	1615.29	8123.49	7933.67	7438.56	7485.25	7420.65	7329.91		7432.31	7751.77	7442.13	7579.97	7452.63
	1614.37	7308.82	7428.17	6250.84	7131.55	6508.97	6802.26		6904.68	6992.91	6993.61	6917.86	6927.26
	1613.44	6694.66	6558.33	5760.6	6229.83	5924.58	5867.01		5969.46	6582.96	6024.08	5823.87	5632.33
	1612.51	5618.8	5591.59	5448.75	5641.61	5118.99	5315.55		5418.04	5678.92	5902.95	5435.28	4764.49
	1611.59	4880.44	5054.29	4359.04	4699.61	4507.81	4323.9		4426.41	4712.76	4091.14	4762.87	4323.42
	1610.66	3613.48	4166.34	3790.99	4341.39	3735.02	4048.25		4150.79	3906.31	3811.01	4090.98	3723.39
	1609.74	3394.01	3526.75	2812.57	3332.39	3723.53	3494.49		3597.06	3208.05	3185.19	3599.97	3536.31
	1608.81	2959.06	2930.8	2555.33	2850.17	2465.15	2676.44		2779.04	3130.91	2832.36	2323.68	2447.98
	1607.88	2478.4	2262.16	2225.28	2627.25	1970.96	2096.19		2198.82	2400.76	2050.53	2324.49	2299.24
	1606.96	2000.13	2381.46	1571.27	1751.15	1447.07	2009.83		2112.5	1986.3	2202.52	2152.38	2314.87
	1606.03	1735.57	1821.02	1335.92	2014.23	1279.69	1891.18		1993.87	1636.96	1696.19	2145.09	1561.74
	1605.1	793.916	1786.87	806.574	1268.11	1285	1119.83		1222.55	1692.31	1176.56	1476.8	1197.4
	1604.18	628.95	1018.77	657.561	1485.11	1163.31	696.374		799.126	1380.65	1207.15	1229.4	943.43
	1603.25	966.192	774.33	816.114	655.693	696.728	745.222		848.003	1455.01	863.016	1179.1	951.495
	1602.32	254.334	767.286	413.867	864.776	753.342	1061.17		1163.98	741.864	864.186	460.012	800.359
	1601.4	345.769	795.088	467.154	512.773	461.955	427.615		530.456	875.401	703.371	660.407	951.088
	1600.47	-117.789	753.044	51.5071	549.355	76.4683	365.963		468.834	814.957	480.841	710.015	643.653
	1599.54	9.15256	802.6	353.06	588.538	421.682	352.911		455.812	447.314	277.211	676.023	336.317
	1598.61	-20.2054	388.656	455.113	342.02	189.995	-64.4414		38.4893	580.97	318.881	547.732	115.382
	1597.69	-161.757	621.258	50.3001	168.217	211.409	340.104		443.064	374.908	55.8668	454.226	112.511
	1596.76	89.4503	334.114	36.4531	363.8	52.5221	227.352		330.342	88.264	-131.363	158.934	-46.4246
	1595.83	321.658	133.27	-139.094	206.282	163.136	225.099		328.12	785.12	169.007	302.842	-178.26
	1594.9	106.765	471.127	-433.041	124.365	15.149	131.247		235.649	409.577	30.177	330.951	190.805
	1593.97	69.673	89.8827	-83.1877	379.048	238.862	-0.20498		111.219	303.533	-11.5529	68.1591	80.4696
	1593.05	193.45	295.484	50.9992	191.944	12.5758	186.203		306.91	259.271	350.433	-229.847	221.477
	1592.12	-18.642	135.141	-83.9478	360.427	-200.011	153.838		287.48	471.027	529.403	43.3616	-184.93
	1591.19	318.566	443.197	18.0053	-127.99	-215.897	-177.327		-30.7508	596.583	-56.1274	179.17	350.964
	1590.26	41.9732	-185.447	267.958	37.7922	-352.984	-139.592		19.9188	14.1397	103.943	113.078	-179.242
	1589.33	-81.1192	612.409	14.6114	176.575	-193.97	-56.1576		116.288	180.096	-31.7819	359.187	-249.049
	1588.4	97.2884	-88.735	109.239	-112.443	-180.357	-224.951		-40.3421	270.652	151.198	255.395	278.645
	1587.47	68.396	-154.679	-265.957	-250.76	72.8565	-110.233		64.0274	369.209	121.577	296.903	-38.7613
	1586.54	214.504	172.077	-587.252	46.8227	-241.73	-30.4157		133.497	352.165	-327.743	203.911	9.93236
	1585.61	13.5112	-12.2666	-117.648	-2.69475	-241.517	11.7016		165.267	168.322	-50.6636	-1.98019	-288.474
	1584.68	138.341	-37.9105	-204.844	93.0879	-206.303	-317.381		-174.164	508.978	-174.284	241.464	-32.7803
	1583.75	-31.3875	224.246	-9.63922	132.37	151.61	39.4364		172.306	473.034	-104.404	116.788	233.713
	1582.83	263.697	372.005	193.057	-331.433	54.7237	73.0644		195.697	-154.628	115.918	131.791	69.5415
	1581.9	112.769	90.7957	-69.1542	57.3498	-170.863	-97.1183		15.1666	258.528	196.598	203.415	-16.2648
	1580.97	93.7409	804.187	155.335	-40.4676	-46.9494	-165.201		-63.2638	580.185	-241.522	164.838	-263.271
	1580.03	421.799	407.746	234.852	-65.2947	-385.136	70.8059		162.284	292.337	132.314	185.581	188.688
	1579.1	-183.129	365.737	48.041	-109.893	254.678	233.823		314.953	387.744	46.3936	375.404	-313.518
	1578.17	109.543	350.728	-106.47	114.21	-99.8088	63.7407		134.523	426.752	-332.427	334.128	-23.1246
	1577.24	377.915	322.22	-35.1807	139.412	-244.595	130.058		190.493	97.6588	194.253	346.651	218.969
	1576.31	149.386	-4.38919	-106.392	-324.186	-320.89	-144.825		-94.7379	238.766	264.132	259.774	-22.6373
	1575.38	-409.442	-78.398	-247.302	90.5161	132.299	-250.307		-210.568	84.3731	186.212	8.9976	-148.544
	1574.45	157.03	116.093	210.587	-340.782	-314.212	138.21		167.601	-271.42	-4.30846	166.521	-306.75
	1573.52	473.701	372.285	-72.7242	178.62	-226.322	32.7276		51.7708	202.587	-176.129	90.4443	-94.2563
	1572.59	519.073	43.1758	172.965	-18.9774	-277.933	107.045		115.74	257.695	-286.049	129.868	-245.204
	1571.66	239.745	167.767	-469.846	-339.975	13.9561	393.462		391.81	-162.298	127.43	134.291	-261.551
	1570.73	231.517	53.5582	-468.357	-349.573	-158.555	177.98		165.98	263.209	-256.29	-78.5857	173.102
	1569.79	328.375	-11.9829	-222.34	17.5064	-161.416	-163.213		-185.673	256.888	143.946	135.457	-146.098
	1568.86	-219.053	64.3083	-328.251	379.163	350.373	174.104		141.297	54.3955	58.2259	440.381	-336.745
	1567.93	19.6186	280.1	27.3383	113.019	121.663	173.321		130.166	305.403	-156.295	18.3039	14.5079
	1567	708.89	463.691	187.027	-51.224	80.7519	8.93871		-44.5641	103.01	168.385	60.4272	110.961
	1566.07	317.162	100.082	-157.583	197.732	316.141	-163.444		-227.295	26.617	-64.8354	260.651	-9.88617
	1565.13	-124.979	225.041	-228.166	-223.505	-62.2201	-161.037		-235.26	-84.2037	104.501	-2.80649	-205.486
	1564.2	-307.308	57.3322	-68.4773	-269.649	-100.331	-376.22		-458.068	139.803	13.4806	63.4168	-304.833
	1563.27	421.864	-78.1766	123.312	-567.692	-39.2416	457.34		370.025	77.0107	-72.1398	14.3402	40.9195
	1562.34	27.7358	142.915	-376.399	-498.435	-112.152	102.031		15.9178	183.018	45.9398	83.1635	142.672
	1561.4	218.494	276.05	70.3179	16.027	268.186	76.7173		-8.18209	450.097	158.976	-70.1935	43.6722
	1560.47	-293.334	317.292	-0.59299	122.684	372.176	442.309		358.611	-403.196	35.8557	81.7298	-66.2748
	1559.54	76.4378	361.133	4.05137	-175.16	280.465	-191.5		-273.997	147.612	-215.865	-34.2469	-85.1219
	1558.6	-683.804	-68.8764	-147.238	-445.897	-260.796	136.886		55.6034	269.891	-92.1283	230.296	51.7779
	1557.67	218.868	108.965	105.664	-250.741	274.393	-46.723		-126.804	-1.80203	-188.349	23.2194	113.231
	1556.74	79.6398	182.306	-43.2335	-259.184	225.582	91.0683		12.1887	535.405	-193.469	25.1427	-176.016
	1555.8	-150.102	-164.503	-130.223	-133.522	206.721	427.354		349.689	-124.216	-139.533	-128.114	199.084
	1554.87	-24.13	34.7379	-225.421	-206.265	-28.9009	238.445		161.981	83.4916	16.0468	221.909	-57.9635
	1553.93	-647.271	231.429	43.6903	120.297	44.7099	282.831		207.582	-24.4291	-336.817	-145.448	44.0363
	1553	-366.1	133.47	-147.908	-30.0464	257.412	-42.4775		-116.526	177.878	246.863	266.344	43.9892
	1552.07	22.072	105.111	-235.005	135.41	290.714	368.214		295.367	42.9853	137.342	19.4131	-258.458
	1551.13	-330.57	-96.8979	-62.3946	116.573	270.725	313.6		241.967	31.3646	73.5787	61.8608	-258.158
	1550.2	-271.498	-208.157	-277.892	-547.371	114.027	-46.3091		-116.74	-68.6282	-67.9417	23.7304	22.7949
	1549.26	-396.539	-0.86575	28.4184	-159.508	-269.762	369.877		300.66	219.451	-209.305	381.778	229.095
	1548.33	301.732	270.375	53.7205	72.7481	97.9402	-5.93194		-73.9475	338.658	58.4743	-100.352	-281.752
	1547.39	283.591	-428.934	-86.6687	-357.889	136.851	142.754		75.9527	156.038	-221.789	-258.505	-193.153
	1546.46	125.963	109.707	-93.4665	131.167	4.35317	-142.055		-207.655	-53.6553	61.4201	133.965	-404.3
	1545.52	-180.879	346.298	49.6443	-80.1703	-79.736	201.731		137.345	103.324	-484.508	-160.487	-227.4
	1544.59	437.286	42.6396	-13.3535	79.1899	7.06613	26.6223		-36.5619	369.531	-68.2823	-310.718	-224.747
	1543.65	-316.486	535.831	-22.6427	-473.673	51.3769	28.3081		-33.6618	-280.69	104.989	-372.57	-23.8472
	1542.72	-124.595	-296.828	-40.1406	138.255	565.679	83.0994		22.3309	12.2176	90.8153	3.69953	88.4058
	1541.78	-121.867	-225.937	-46.7298	135.992	222.39	-225.215		-284.769	-247.841	-91.4131	-71.4527	278.506
	1540.85	128.825	-197.996	-462.228	31.72	-59.5079	96.7766		38.4237	35.8805	-295.187	-5.28319	-290.441
	1539.91	27.3523	-183.205	-199.017	-101.343	214.403	-45.8376		-102.976	172.861	257.284	197.465	-300.742
	1538.97	-4.61997	160.086	-125.406	128.795	-240.786	257.648		201.724	-90.8575	141.856	-473.288	-441.742
	1538.04	99.0713	-191.273	-182.904	190.222	-204.784	-304.46		-359.183	27.0641	15.5821	180.482	-256.481
	1537.1	-37.0009	-58.9821	53.5069	292.16	274.727	-1.07466		-54.5833	161.345	9.75359	182.83	-16.7509
	1536.17	-149.51	193.159	-321.691	49.1875	166.529	536.917		484.609	412.767	-57.7203	192.899	382.715
	1535.23	133.618	7.65	-176.08	65.725	194.64	250.235		199.209	154.548	-210.349	147.247	88.5444
	1534.29	-7.75411	-351.159	-353.369	351.863	-38.6496	125.053		82.0096	37.8287	194.923	-242.705	143.974
	1533.35	-2.22636	3.20214	123.141	-120	-245.339	274.771		239.71	-129.49	223.694	-88.1577	-150.196
	1532.42	109.465	-179.157	-323.856	74.8275	54.8633	165.367		138.202	225.931	-30.4797	-107.388	-103.03
	1531.48	96.2927	12.2814	-108.946	483.565	67.0741	61.5853		42.4025	-389.588	169.192	156.46	104.499
	1530.54	221.82	-321.68	79.2652	417.403	-16.7151	160.603		149.403	320.793	141.963	-233.193	320.029
	1529.61	72.1117	-167.939	-95.5326	566.064	-87.4129	453.999		450.695	51.9149	-109.411	134.377	-118.305
	1528.67	-50.3605	-107.2	1.97821	396.974	47.4979	38.2173		42.8954	-35.3041	55.461	32.7246	291.824
	1527.73	-74.1327	38.9383	-191.211	371.885	195.609	129.235		141.896	242.777	-88.9675	312.472	405.954
	1526.79	-199.105	22.3771	-678.759	176.196	175.819	-166.446		-145.804	283.558	-169.296	304.22	559.984
	1525.86	117.786	101.418	-430.455	460.098	51.9216	246.849		275.388	-22.4206	3.3301	122.39	212.549
	1524.92	-276.386	-240.244	-216.539	517.609	-42.4676	276.467		312.988	220.96	-268.998	202.137	100.179
	1523.98	208.942	-182.105	-101.223	441.92	-541.857	-144.314		-99.8114	397.641	-5.52685	449.685	-201.491
	1523.04	-59.9304	177.034	-308.407	121.131	109.854	58.6038		111.089	-153.178	-24.5553	-0.76723	-44.6613
	1522.1	228.097	331.073	-118.591	357.241	-192.235	221.422		281.889	199.403	-54.2838	94.8805	223.869
	1521.16	71.2251	277.212	60.6255	47.1522	-105.424	227.04		295.489	248.184	30.5877	195.928	-61.6018
	1520.22	327.253	31.6503	197.142	72.763	-95.8136	251.358		327.789	360.865	-198.841	-137.124	-96.672
	1519.29	-13.8559	371.691	61.645	335.165	-41.2114	-20.146		64.1817	489.187	130.685	56.7455	283.394
	1518.35	-130.628	51.6296	136.861	278.276	-380.401	-57.1278		35.1818	42.668	-359.884	-159.007	101.823
	1517.41	-335.2	-42.0316	-179.223	575.387	-269.59	225.49		325.782	-33.651	-317.307	-47.359	261.153
	1516.47	-15.3726	-327.193	-274.306	25.9975	-132.179	-101.591		6.68206	-27.4701	-59.1292	98.8887	-133.217
	1515.53	78.1552	-120.054	112.31	19.7083	-61.3683	266.027		382.282	-90.3891	-306.652	-119.464	310.813
	1514.59	-19.8171	182.885	-163.674	40.0191	-62.4575	-169.955		-45.7177	51.4919	-160.275	34.6841	129.442
	1513.65	57.7107	169.124	-88.4579	180.03	-217.747	-233.437		-101.218	137.573	-149.597	53.2319	424.372
	1512.71	132.638	41.0624	-183.442	181.741	28.6641	275.081		415.283	329.954	156.28	-215.62	197.902
	1511.77	441.566	117.801	-360.825	140.851	-149.248	-224.601		-76.4173	-108.065	-269.243	23.7273	213.432
	1510.83	-387.706	-129.96	-102.109	304.762	-186.3	323.718		479.883	113.616	-93.7656	-40.225	364.661
	1509.89	72.8217	-228.721	-157.193	56.4731	-446.652	-423.451		-261.617	40.0969	60.5117	28.8228	135.591
	1508.95	288.649	-154.582	-339.777	212.384	-66.2044	20.8971		185.483	-97.2221	-45.8111	10.0705	-40.2791
	1508.01	222.677	-335.644	197.939	-43.8053	-129.757	90.3448		257.683	281.159	156.266	-75.0818	602.751
	1507.07	183.305	123.795	-0.64454	223.705	-238.509	-127.307		42.7833	-167.06	108.443	-194.734	129.28
	1506.13	5.73274	-83.7661	-100.828	105.816	-211.661	146.84		319.683	-179.379	87.2207	-218.686	402.61
	1505.19	-123.939	-84.1273	-214.212	51.727	-424.013	176.388		351.983	95.2018	-141.302	-277.239	366.75
	1504.25	41.3882	-209.289	240.904	93.3378	-328.066	487.536		665.884	-79.1172	-96.0247	-141.791	244.973
	1503.3	289.552	-73.7515	-105.967	156.357	-141.54	-282.238		-101.109	78.8231	-31.9136	-3.36499	-123.516
	1502.36	202.38	101.287	173.749	450.268	-388.292	209.509		393.391	-34.4959	50.5636	-287.617	355.008
	1501.42	-14.792	-63.6739	-72.4344	-206.721	-372.044	-164.543		16.4123	152.385	106.441	195.73	196.131
	1500.48	262.036	-93.1351	-201.718	243.79	-222.997	260.705		435.123	267.566	-172.282	-160.122	180.655
	1499.54	-196.736	12.8037	-246.268	-82.6528	-201.449	-118.648		49.2338	-278.353	196.795	60.2259	-2.02182
	1498.6	225.38	-536.957	281.043	-64.2031	-174.601	131.3		292.645	-351.672	-304.827	-22.4729	577.202
	1497.66	21.4182	46.7813	83.6533	116.047	-237.953	-152.252		2.55544	7.70907	-44.55	124.136	153.025
	1496.71	-253.694	-205.182	-129.427	73.5841	-173.728	42.1738		190.375	99.1494	-171.439	34.7732	188.236
	1495.77	128.845	-356.643	26.0835	-16.8662	-284.88	16.0216		157.686	158.53	157.738	8.88178	133.06
	1494.83	211.583	115.496	-242.806	179.284	-650.632	77.4693		212.596	103.811	-94.1844	139.59	72.5831
	1493.89	-273.478	-317.165	-111.095	-250.567	-445.984	-285.483		-156.893	14.5924	-184.207	36.799	46.6066
	1492.94	-46.9899	38.0395	-159.575	-123.229	-304.759	-189.257		-67.2733	61.0328	-55.2538	125.236	264.918
	1492	25.0487	206.931	-250.665	-338.18	-224.811	-0.50937		114.937	-444.486	26.3534	-446.955	29.441
	1491.06	-364.213	229.822	-108.354	-20.1299	-70.6631	217.338		326.248	139.995	129.261	4.55366	175.765
	1490.11	-2.62467	-9.43754	-148.934	72.7076	-115.137	-187.536		-85.2323	35.2351	213.809	-145.609	651.176
	1489.17	-142.586	307.853	-247.924	-17.6427	-432.789	19.712		115.478	-281.784	104.517	-142.3	190.499
	1488.23	-173.847	320.144	-108.313	-187.393	-77.2417	78.4597		167.689	-108.503	-102.776	285.208	371.222
	1487.28	131.841	152.585	121.507	-49.5555	-248.916	126.886		209.509	-93.8626	10.9728	434.446	194.533
	1486.34	-257.021	-78.8236	-75.4827	-468.306	-282.968	124.733		200.819	-135.182	47.48	-84.2456	57.3569
	1485.4	50.8178	-307.433	-73.7719	-391.556	-203.02	191.381		260.93	-115.501	-217.913	-168.237	161.28
	1484.45	-144.194	-37.7917	-257.252	58.8814	-162.594	135.393		204.75	-315.46	-6.26397	-169.9	58.7914
	1483.51	208.644	199.699	12.0583	302.431	23.1532	-10.9964		58.3605	-176.579	70.0433	48.009	19.7149
	1482.57	63.5831	278.29	-92.1309	26.8809	-13.499	-30.2856		39.0713	-32.4983	-322.349	-128.682	-35.2616
	1481.62	9.07108	39.4312	317.589	201.618	16.3269	218.134		287.491	-47.0579	21.5993	94.6551	74.2493
	1480.68	7.00971	-194.378	59.8993	188.268	-89.2254	339.145		408.501	-307.977	-129.693	-267.236	-279.927
	1479.73	-531.902	-7.03687	45.9188	-76.3945	-154.7	214.164		283.521	406.176	-145.845	-72.9989	-67.1162
	1478.79	-128.864	-174.546	47.7296	-190.245	-180.752	200.175		269.532	15.5512	-297.137	76.0097	-61.1927
	1477.84	165.924	108.095	-127.651	-367.407	-203.826	223.494		292.851	98.8569	-3.58862	-63.2529	249.418
	1476.9	-307.037	506.786	-244.94	100.842	-187.478	29.605		98.9619	152.832	-75.4814	-41.3443	-22.4583
	1475.95	114.751	6.22696	32.1792	-134.52	-250.252	132.224		201.581	56.2376	-22.7326	229.493	15.4527
	1475.01	332.29	-206.182	-333.61	39.9296	-143.905	-45.6647		23.6921	-514.087	-52.3254	-23.6982	-2.3238
	1474.06	-121.422	-79.7411	-196.691	-168.933	20.7213	88.7547		158.112	-131.782	-2.27654	-91.4608	48.8872
	1473.12	-70.4838	279.15	-1.8798	158.917	-185.031	-229.235		-159.878	-62.0065	-74.0693	-323.352	375.789
	1472.17	-315.196	30.0908	-23.6604	40.0543	98.5949	-49.9151		19.4418	0.19917	359.379	357.185	60.2128
	1471.23	-229.857	-63.2182	176.35	-184.696	339.643	118.596		187.953	-207.526	115.687	336.794	178.292
	1470.28	-173.169	-26.6773	231.27	66.5415	41.6686	97.0151		166.372	192.88	141.936	213.531	322.816
	1469.33	-92.5812	548.964	-139.411	-28.521	-47.4055	403.035		472.391	328.986	-75.0157	5.76874	-53.36
	1468.39	-46.9426	265.355	-31.9	280.629	34.9422	58.8453		128.202	145.161	-30.5084	85.8774	270.819
	1467.44	152.445	82.5955	17.7195	-126.234	54.2681	-174.135		-104.778	606.166	402.64	-356.985	151.043
	1466.5	390.884	-31.7135	-185.037	92.4733	143.128	250.576		319.932	200.441	293.948	-17.9766	461.822
	1465.55	-130.828	65.5275	-434.04	-281.098	192.748	160.295		229.652	-115.253	267.296	-1.03918	574.446
	1464.6	517.46	92.5162	164.757	129.732	297.767	400.114		469.471	380.053	8.34521	42.2983	338.47
	1463.66	172.299	402.635	253.519	-30.2523	77.878	180.325		249.682	-104.772	81.8525	338.807	406.249
	1462.71	157.687	327.581	46.8157	-47.2231	-255.303	-86.7554		-17.3985	-95.4664	100.201	36.2443	85.8731
	1461.76	-403.325	67.8268	333.713	228.806	137.517	306.164		375.521	96.0392	111.48	177.182	298.797
	1460.81	318.563	114.273	79.6094	19.1351	247.836	223.883		293.24	266.345	3.49735	175.619	535.522
	1459.87	145.201	331.892	205.272	308.051	249.747	91.2942		160.651	314.92	684.425	131.628	228.4
	1458.92	167.589	204.237	101.568	156.48	294.066	291.414		360.771	205.526	681.943	119.465	496.725
	1457.97	105.577	42.1832	156.265	358.51	40.1859	441.276		513.29	69.6313	-32.9393	-53.4974	239.849
	1457.02	354.865	310.229	147.562	254.439	-49.9947	84.2661		159.409	108.037	394.678	76.84	56.2863
	1456.08	-477.796	277.248	64.9243	255.655	104.916	204.48		282.72	251.612	239.106	278.149	346.125
	1455.13	395.06	57.2938	-130.979	-14.516	-93.3645	493.671		575.04	263.518	350.024	181.686	84.9116
	1454.18	-111.769	530.94	195.318	221.713	391.355	666.761		751.259	312.423	389.842	-41.3765	287.898
	1453.23	1.10149	458.685	176.115	175.842	79.7744	93.7506		181.378	448.229	171.159	225.961	211.385
	1452.28	327.472	212.431	494.312	-370.929	595.894	411.841		502.598	-177.765	295.377	667.298	-7.42821
	1451.33	52.743	519.877	575.308	574.301	181.613	302.831		396.717	110.94	47.7946	307.236	-39.0415
	1450.39	-40.2881	167.996	26.1706	470.017	-35.176	-3.955		93.028	-45.8844	76.9226	47.2444	308.597
	1449.44	-1.21737	16.8419	96.6675	318.746	-48.8566	76.935		177.047	493.021	6.04023	190.682	400.684
	1448.49	172.153	158.088	22.1643	631.175	85.0628	-10.8749		92.3669	491.827	143.258	102.219	392.771
	1447.54	-571.176	204.633	450.861	358.804	-273.618	-256.685		-150.314	63.8326	280.576	50.6567	332.157
	1446.59	-305.505	187.779	12.958	236.533	-308.298	16.4051		125.906	273.338	138.593	124.907	68.744
	1445.64	-190.034	268.525	365.155	45.8624	10.0211	-129.305		-16.6748	416.944	391.611	-449.239	347.931
	1444.69	104.536	301.771	-114.748	252.892	-24.6595	322.785		438.545	257.75	465.628	-54.1856	200.417
	1443.74	-59.093	24.4167	-49.5514	267.621	-319.94	361.375		480.264	298.755	131.546	432.868	-36.4958
	1442.79	-112.222	55.0625	89.3454	232.45	111.379	215.765		337.783	34.361	194.964	135.321	45.191
	1441.84	-202.051	-6.29171	-87.6577	162.979	-131.201	407.055		532.203	-340.533	434.781	-83.1252	-81.1223
	1440.89	-112.881	192.754	172.239	235.708	23.6182	287.745		416.022	289.872	-367.601	-148.872	142.664
	1439.94	57.79	670.7	-280.855	-16.5084	-166.162	55.3354		186.742	388.778	-43.5832	164.182	-38.8488
	1438.99	38.9607	219.946	3.48221	350.882	-116.543	-37.4745		97.0611	-180.716	-72.1656	35.3353	-12.462
	1438.04	70.2314	258.492	-135.78	89.472	-395.724	-522.285		-384.62	-308.011	33.3521	258.889	-4.57528
	1437.09	119.802	76.1373	-374.843	175.362	-304.104	3.00553		143.8	32.795	-95.1303	-361.758	253.311
	1436.14	32.6729	175.183	-298.405	-167.448	153.115	62.6956		206.619	-94.4993	70.8874	48.4957	-146.402
	1435.19	-246.356	192.729	-192.968	-63.0575	108.035	-151.114		-3.29631	-248.094	-2.39496	40.6491	-30.615
	1434.24	-138.886	160.375	93.8696	-90.2673	18.2541	-115.024		38.2277	-180.788	150.423	-382.497	-211.828
	1433.29	76.3851	493.321	-110.993	208.523	-100.326	-507.434		-348.748	-134.582	-27.9596	9.1561	-314.242
	1432.34	-741.244	-75.2337	-131.755	73.5131	-92.807	-0.94428		163.176	-374.777	51.158	-103.79	148.445
	1431.38	-162.872	218.639	-304.73	-121.649	-77.179	-230.179		-60.5674	-146.94	-350.335	-145.521	-137.62
	1430.43	-441.601	15.4847	-230.893	187.541	-174.76	-162.589		12.4566	38.5653	-307.817	119.933	133.167
	1429.48	-166.03	140.831	-91.4552	170.831	-584.94	-265.798		-85.3194	-41.329	307.301	-155.814	109.654
	1428.53	91.1406	-311.724	-309.218	-21.7789	-270.021	114.392		300.305	-197.323	-267.582	30.7398	-370.96
	1427.58	-200.589	99.8222	37.7197	121.811	-112.701	-338.118		-146.771	-85.4176	160.936	-174.007	88.8272
	1426.62	-124.216	-97.6052	-132.555	39.6487	-49.7732	-257.9		-65.6145	-146.681	185.043	78.3631	-162.838
	1425.67	-127.045	-345.059	38.3824	-121.361	-113.154	-132.976		57.2095	-349.876	-3.63909	89.0166	-244.051
	1424.72	-66.8747	103.086	-431.28	224.329	-347.034	-215.452		-27.3665	-303.57	58.4953	99.5701	189.236
	1423.77	-515.904	-144.368	-37.2426	210.319	-29.715	203.472		389.457	173.136	-68.5885	110.124	-264.678
	1422.82	66.5668	243.278	-65.8051	72.9094	153.604	302.095		485.982	77.6413	32.6277	120.777	352.209
	1421.86	-324.161	-197.478	396.42	27.6468	-98.3675	-50.3259		131.438	50.5776	-41.6823	131.547	245.044
	1420.91	-166.89	378.446	121.158	189.437	8.8519	-56.6022		123.062	-68.5168	311.334	142.2	111.331
	1419.96	320.881	731.271	92.5951	393.127	-176.519	335.822		513.386	281.989	402.05	152.754	98.7824
	1419	168.953	255.461	392.02	339.965	-473.77	180.2		355.643	142.125	348.64	163.524	373.551
	1418.05	-219.376	403.586	-27.3422	462.355	117.851	16.524		189.867	-18.7691	48.5563	174.177	338.609
	1417.1	-219.505	693.311	-108.305	288.345	108.872	138.748		309.991	247.433	254.573	184.731	-155.233
	1416.14	-507.533	626.701	162.22	211.582	351.721	111.726		280.848	197.849	389.963	195.5	93.3347
	1415.19	166.138	641.126	70.758	3.67261	-220.858	338.75		505.772	245.052	95.2787	206.054	545.993
	1414.24	27.1088	29.0504	340.995	419.563	260.364	-120.926		43.9962	85.155	133.495	35.8073	86.4507
	1413.28	-198.019	237.741	179.021	-52.7998	217.512	56.5527		219.353	339.572	19.8849	274.677	308.619
	1412.33	95.3521	178.865	153.058	265.99	43.5335	262.476		423.177	9.47434	-88.5989	397.931	95.5768
	1411.37	231.925	408.356	145.683	25.2909	202.482	-26.4449		132.134	-165.809	230.191	49.8004	328.145
	1410.42	-222.765	147.78	-13.7791	-107.691	-0.29654	14.4789		170.958	85.7937	354.807	23.8539	254.003
	1409.46	141.013	628.771	44.3461	217.916	-137.348	-41.2424		113.115	329.61	44.8974	-49.1763	-45.229
	1408.51	-307.585	292.295	-60.1164	-43.3665	-67.7266	-254.319		-102.061	25.913	-45.1864	42.6772	265.629
	1407.55	-263.307	403.885	-386.891	43.8409	-188.978	-37.6399		112.496	133.53	-142.896	71.947	212.697
	1406.6	578.895	177.51	146.297	314.059	-258.057	-22.9162		125.12	-146.568	159.72	-493.399	2.45518
	1405.64	7.97306	-11.8995	-115.575	-250.534	-96.5078	204.063		349.977	372.049	-58.3902	-89.8297	12.4233
	1404.69	-356.525	397.825	200.844	155.783	17.6133	-45.5138		98.3007	-85.9482	-226.874	4.6238	-40.6187
	1403.73	119.553	135.115	-275.528	-222.809	116.262	123.865		265.558	262.468	-91.6839	-298.506	-130.151
	1402.78	63.8545	-135.56	-79.5082	-122.792	-311.317	28.7887		168.382	100.271	-396.168	-285.153	-211.993
	1401.82	217.933	622.23	-144.98	-48.6842	-165.468	195.467		332.938	-171.512	-156.278	277.376	-264.824
	1400.87	21.1344	84.7551	-48.4608	-108.167	21.8533	134.391		269.762	-43.2095	-120.662	-366.604	-95.4665
	1399.91	572.713	42.0453	-181.933	-214.559	-203.898	-83.3301		49.9193	-150.093	-61.2715	-102.676	-46.1984
	1398.96	-251.686	208.27	37.4867	120.858	-196.977	98.7936		229.943	69.7098	-404.855	-299.357	-180.34
	1398	-95.0073	-221.44	76.7147	-116.234	-270.928	-184.228		-55.1998	20.4264	-204.265	-574.129	57.1277
	1397.04	-110.829	470.551	364.243	-162.427	110.021	-157.931		-29.2429	44.2429	-6.37524	79.1994	-16.5041
	1396.09	89.8727	213.175	-179.738	-318.609	-160.258	-288.843		-155.019	-151.654	-506.559	-315.981	-218.546
	1395.13	-189.949	-339.135	-185.01	-40.702	-443.209	150.124		289.138	60.4622	-39.569	237.847	-216.378
	1394.17	100.029	93.8557	-336.582	-128.595	123.14	66.3912		210.595	16.3788	53.721	-36.8251	224.79
	1393.22	433.931	-11.8196	-122.562	153.006	380.861	329.979		479.319	26.9816	-132.763	-348.206	-65.9519
	1392.26	99.3094	102.371	-62.4342	-118.566	24.8095	-30.6539		123.876	455.798	23.2272	-311.878	168.716
	1391.3	169.788	-185.839	-91.2062	106.163	10.9583	-270.987		-111.267	66.9147	-1.08272	155.45	-163.416
	1390.34	420.366	-76.9488	26.3219	-131.509	-135.993	-7.32008		157.59	85.5312	-150.693	210.078	105.052
	1389.39	182.168	42.0759	47.0413	-160.29	-121.272	258.768		428.814	310.234	-60.2765	152.098	-295.09
	1388.43	-58.0539	-21.3339	62.6693	-45.2619	-286.423	135.935		311.17	-245.449	-194.186	-190.174	-73.6215
	1387.47	56.7244	390.356	-133.103	129.766	-148.774	130.702		311.127	-328.633	-56.5964	73.254	80.0466
	1386.51	184.603	423.447	-41.6746	-180.806	43.7745	297.669		483.284	407.884	-503.706	323.582	-264.985
	1385.56	270.204	85.6713	83.3448	54.0136	-155.504	80.7568		271.508	269.686	33.5154	-203.999	-56.8273
	1384.6	-215.117	395.362	143.373	-42.3584	76.0445	576.424		772.365	-220.497	143.405	-272.07	39.3408
	1383.64	-48.1388	117.952	-148.799	-204.03	83.5575	72.7905		273.922	-246.08	-281.706	309.558	-86.2911
	1382.68	-152.46	229.342	109.529	-107.302	180.347	203.157		409.479	132.636	-72.717	-14.1144	385.377
	1381.72	184.118	30.3323	-159.143	-39.3743	-14.8641	88.3243		299.836	143.453	141.372	-173.486	-160.155
	1380.76	53.6963	196.523	-65.2149	112.054	308.825	252.591		469.293	167.369	204.161	-199.758	-249.187
	1379.81	368.798	-31.3528	166.704	-88.8268	392.376	385.279		607.117	-114.128	112.912	-145.339	-382.829
	1378.85	139.376	56.5374	-73.0675	-67.7987	301.465	38.4462		265.474	266.988	261.801	159.489	23.5394
	1377.89	-43.0454	261.728	-80.8394	-106.771	85.4543	-123.187		109.03	-42.795	48.1905	-67.4828	23.2075
	1376.93	306.333	419.918	-81.2059	146.257	203.143	523.18		760.587	150.522	191.88	161.745	21.9925
	1375.97	121.411	408.708	-324.432	216.785	-179.567	7.0469		249.644	-91.3619	-355.231	166.673	-77.1622
	1375.01	75.0138	209.898	-320.057	-33.2866	224.722	265.014		512.801	-299.345	54.2581	-99.2987	-77.3169
	1374.05	-20.2314	420.189	17.8171	-150.359	196.511	90.3807		343.358	172.671	-60.1527	-83.7706	-40.8715
	1373.09	-6.0767	375.179	-152.409	125.97	64.0002	178.066		434.515	136.688	-200.464	252.057	81.4738
	1372.13	133.178	374.469	-54.2343	-170.702	478.589	-25.8605		233.972	27.8042	260.826	-159.615	-48.8809
	1371.17	626.433	134.159	95.9401	-19.4744	-60.1214	93.1134		356.329	-57.6793	-244.085	-118.086	135.864
	1370.21	57.2875	0.64961	324.214	136.954	138.168	128.787		395.386	-54.5627	232.704	194.242	55.1098
	1369.25	144.442	104.04	-249.511	-409.618	73.557	-41.2387		228.742	-106.146	165.293	14.4696	31.5551
	1368.29	314.797	95.6301	265.063	-128.19	201.546	-104.565		168.799	32.2704	-37.4175	118.398	-437
	1367.33	472.052	199.02	-214.663	-239.888	-209.265	136.809		413.556	319.087	-232.328	180.726	80.9458
	1366.37	356.106	240.011	-113.988	-113.214	-190.575	-25.3169		254.813	-304.997	12.6609	50.4537	-67.5089
	1365.41	-59.0388	265.301	-13.314	-59.4404	304.314	54.557		338.07	85.82	111.85	-212.418	-64.9635
	1364.45	407.916	-5.90895	-152.04	85.4336	99.203	74.531		361.427	-22.8635	-15.2607	117.81	132.782
	1363.49	242.571	50.6813	271.135	303.108	-22.6078	66.0049		355.144	81.653	367.428	39.7379	-184.573
	1362.52	-153.85	115.337	-64.9923	-160.521	84.7198	205.876		496.382	58.9833	-355.044	-228.125	-20.4062
	1361.56	11.2047	221.327	170.782	371.853	-10.991	-119.95		171.909	-138.1	-105.055	109.903	-218.061
	1360.6	241.259	426.018	162.156	43.327	366.498	-167.476		125.736	-69.9837	196.934	-199.669	49.7844
	1359.64	-92.7858	82.2078	72.9307	-92.6991	-54.2126	-160.402		134.163	-9.56712	28.3237	-295.841	8.12975
	1358.68	183.969	258.398	-99.395	-25.8252	172.477	-109.128		186.79	219.649	189.813	18.5867	26.3751
	1357.72	-105.876	530.588	-69.0206	144.849	354.866	33.1462		330.417	-450.334	-51.498	-243.985	39.4204
	1356.75	280.303	317.144	-402.148	-266.28	-177.107	6.61775		305.256	-166.204	115.43	80.9514	125.487
	1355.79	388.058	-449.966	181.627	120.094	-142.817	-90.2083		209.783	-196.787	110.619	-4.8205	193.032
	1354.83	75.0124	87.2245	-190.599	-143.132	431.872	-7.83438		293.51	-3.97074	98.0081	99.3216	-121.222
	1353.87	11.3671	-123.685	-92.7246	-50.3578	-107.939	30.4396		333.137	-250.154	-104.203	-183.511	341.123
	1352.9	116.846	410.97	-132.152	-448.286	95.4886	162.411		466.475	106.476	226.325	-3.83126	-16.9103
	1351.94	-24.5989	225.849	61.8227	-173.712	298.478	146.085		451.502	21.2926	47.5141	131.536	258.435
	1350.98	257.056	128.692	-328.403	-254.938	60.167	-168.841		137.929	55.6091	55.7033	-75.8962	447.98
	1350.02	-351.689	286.036	-378.429	362.136	286.556	162.833		470.956	-115.074	30.4207	-145.729	-136.074
	1349.05	278.19	106.239	-158.356	190.207	406.627	81.8045		391.295	163.5	152.414	-101.049	92.5464
	1348.09	-504.255	42.8825	183.519	-41.5189	435.455	-362.622		-51.778	-25.7653	-187.797	49.8184	147.762
	1347.13	215.899	202.826	-74.1069	-26.645	41.2828	179.052		491.249	337.769	167.592	192.786	187.378
	1346.16	-241.621	-41.7706	-121.334	-9.07339	127.419	-210.576		102.988	-118.459	312.885	-107.634	281.787
	1345.2	-155.463	424.172	215.14	0.60055	16.1475	61.0979		376.015	364.375	175.174	-151.467	215.003
	1344.23	142.628	244.476	103.013	166.072	169.784	-336.13		-19.8466	123.546	227.068	85.2128	467.512
	1343.27	-179.638	290.119	146.388	-272.954	320.412	-15.1565		302.48	152.281	76.5561	-142.72	304.828
	1342.31	-29.8039	224.362	57.6567	16.72	-11.1597	-82.846		235.707	-5.58446	-110.355	186.948	9.94352
	1341.34	151.387	109.566	61.4429	156.292	17.877	16.4683		332.546	23.3869	-263.162	-245.473	195.052
	1340.38	241.521	536.309	-10.0873	20.7655	-233.195	9.24525		322.873	5.52144	301.827	-229.605	247.668
	1339.41	160.913	159.813	-161.801	90.2371	262.442	-33.9405		277.212	-27.6072	94.5206	128.675	572.577
	1338.45	403.947	405.056	-41.6313	270.911	-105.23	34.0365		342.739	-133.573	-14.4908	25.3421	311.493
	1337.48	157.538	572.76	586.655	288.483	278.806	146.251		452.477	-6.10131	-123.197	67.4218	317.702
	1336.52	421.172	-192.497	126.425	230.757	-39.4656	273.728		577.504	-42.0668	55.4915	26.2893	-127.182
	1335.55	317.263	86.7072	37.0109	111.859	100.971	20.742		322.043	-57.0954	301.585	482.769	353.026
	1334.59	-214.203	368.05	56.0807	228.736	178.999	153.419		452.27	93.4391	239.274	130.836	234.642
	1333.62	425.288	380.354	256.767	338.048	161.436	319.933		616.309	223.51	335.167	147.016	463.551
	1332.66	134.622	436.397	281.037	162.325	387.064	191.11		485.036	368.745	379.056	152.484	352.967
	1331.69	434.814	378.701	238.223	186.137	304.801	166.024		457.474	413.316	568.15	290.263	467.776
	1330.73	190.947	939.544	68.3928	-85.2856	364.629	290.901		579.901	364.351	446.338	414.931	688.592
	1329.76	827.439	648.948	191.279	31.5266	181.465	426.316		712.84	577.122	591.332	293.81	472.101
	1328.79	169.83	568.052	340.065	358.939	373.502	10.43		294.479	246.394	298.926	387.59	566.209
	1327.83	6.36409	626.595	15.0349	103.216	280.73	174.107		455.706	345.028	249.714	250.758	393.625
	1326.86	19.1555	755.299	114.621	799.128	397.767	345.721		624.845	226.5	358.408	316.037	257.534
	1325.89	275.147	573.603	240.007	-64.3596	444.903	155.135		431.783	25.3709	198.202	471.817	561.143
	1324.93	432.381	301.046	93.6771	171.417	297.831	512.712		786.91	408.505	617.09	-94.2155	528.359
	1323.96	-22.8278	429.75	498.363	492.73	564.768	423.027		694.749	292.677	229.284	488.264	617.167
	1322.99	-22.9364	408.454	463.349	226.942	361.105	341.141		610.388	277.748	666.378	380.244	506.976
	1322.03	346.297	389.497	614.319	144.619	265.833	483.918		750.715	350.483	218.966	212.611	347.492
	1321.06	258.289	404.401	612.905	362.331	480.969	358.132		622.453	490.554	402.66	378.691	514.001
	1320.09	674.28	372.805	479.792	360.344	719.306	576.146		837.992	659.125	252.853	617.071	597.61
	1319.13	472.314	826.748	537.661	647.521	481.934	566.423		825.819	599.96	226.942	410.738	487.326
	1318.16	702.106	560.051	649.948	195.933	601.371	629.238		886.158	861.531	560.436	630.918	769.934
	1317.19	503.097	768.655	728.734	144.945	586.407	619.752		874.196	859.503	317.729	455.897	530.643
	1316.22	830.988	1078.06	613.72	685.457	434.644	760.166		1012.14	624.974	426.323	216.277	624.652
	1315.25	807.68	798.463	558.106	624.07	696.081	482.08		731.574	1005.15	602.117	578.457	574.061
	1314.29	802.014	684.006	587.576	621.847	616.409	410.357		657.401	556.08	555.505	498.824	732.377
	1313.32	665.105	358.11	624.962	759.259	534.446	777.972		1022.54	907.851	527.199	644.004	619.785
	1312.35	853.396	868.614	605.548	868.271	767.382	528.386		770.478	849.023	455.093	404.584	889.294
	1311.38	912.688	764.818	735.935	579.783	708.619	542.2		781.817	619.894	561.086	554.963	508.203
	1310.41	605.479	648.122	843.021	260.396	469.156	499.214		736.356	530.165	638.68	537.443	751.812
	1309.44	791.271	500.426	679.107	614.608	580.792	719.529		954.194	471.437	840.074	656.823	706.421
	1308.47	948.562	850.83	675.193	780.32	661.429	962.943		1195.13	789.408	767.967	593.002	539.729
	1307.5	602.854	917.334	743.579	409.532	674.966	1100.46		1330.17	619.679	817.061	611.682	465.938
	1306.54	641.087	792.677	1033.45	871.609	634.094	649.734		876.999	800.614	337.25	666.249	972.354
	1305.57	917.079	853.981	867.035	872.222	970.03	960.149		1184.94	966.285	853.243	646.229	738.663
	1304.6	411.67	912.784	669.821	1035.33	952.567	695.463		917.776	1080.36	917.837	987.309	600.472
	1303.63	656.562	1329.89	1070.71	620.846	1180	925.777		1145.61	946.828	861.231	910.588	895.48
	1302.66	1087.05	1370.49	888.894	874.058	791.34	1037.59		1254.95	810.799	348.424	738.468	1146.49
	1301.69	1117.94	1109.6	1057.78	771.671	900.277	1118.31		1333.19	886.171	722.418	677.248	1057.3
	1300.72	1290.64	1438.9	1339.87	952.683	1189.51	737.82		950.231	899.642	1219.91	979.427	1127.91
	1299.75	1496.63	1327.5	993.252	780.695	1269.95	1292.73		1502.67	1101.31	1245.81	812.607	1175.22
	1298.78	1128.22	1515.01	1074.44	1180.71	1582.29	1293.65		1501.11	1240.98	1506.1	1168.79	977.924
	1297.81	1445.01	1246.51	1227.72	1418.32	1010.92	1075.56		1280.55	1396.16	1006.49	1298.17	834.633
	1296.84	1828.7	1253.62	1223.81	1472.93	1166.16	1331.38		1533.89	1167.43	1560.39	1280.75	928.442
	1295.86	1519.95	1513.48	1552.31	1414.58	1185.01	1412.33		1612.34	1420.64	1019.79	1250.64	1377.74
	1294.89	1550.84	1497.38	1610.2	1381.69	1512.54	1310.24		1507.78	1583.51	1177.08	1016.92	1566.65
	1293.92	1038.43	1731.09	1570.19	1529	1492.58	1311.16		1506.21	1344.58	1071.67	1241.6	1482.66
	1292.95	1797.83	2005.89	1319.17	1424.12	1789.22	1533.37		1725.95	1512.55	1586.67	1533.08	1596.97
	1291.98	1764.32	1688.7	1786.26	1548.23	1455.15	1650.09		1840.19	1518.22	1663.96	1870.86	1700.88
	1291.01	2055.11	1719	1393.74	1404.74	1378.49	1550.6		1738.23	1716.99	1311.45	973.236	1910.29
	1290.04	1738.5	2227.9	1539.13	1492.85	1304.53	1559.21		1744.37	1617.16	1319.35	1177.22	1257.6
	1289.06	1664.25	1499.47	1527.73	1468	1516.27	1537.17		1719.82	1594.87	1196.25	1239.81	1420.9
	1288.09	1862.34	1655.87	1276.92	1795.31	1617.21	1540.68		1720.86	1628.84	1579.64	864.887	1072.11
	1287.12	1782.63	1390.38	1555.91	1281.52	1731.04	1484.99		1662.7	1619.21	1466.63	1511.17	1399.82
	1286.15	1304.32	1466.98	1539.19	1241.04	1062.98	1707.01		1882.24	1732.89	1245.53	1290.65	1583.42
	1285.18	1661.71	1497.38	1170.28	1144.05	1256.52	1507.42		1680.17	1656.36	957.821	887.626	841.333
	1284.2	1248.26	1988.15	1320.88	1270.9	1337.06	1336.27		1506.52	1484.97	1040.52	1261.32	1523.93
	1283.23	1212.35	1314.15	1191.07	1346.11	905.9	1398.99		1566.76	1364.84	1416.01	1089.8	1033.94
	1282.26	1217.65	1126.06	1477.75	1025.62	1158.44	1536.1		1701.4	1545.41	1123.21	1010.88	1094.15
	1281.29	1438.74	1441.66	1196.34	1262.73	1362.17	1303.22		1466.04	1283.88	1185	955.057	1092.66
	1280.31	963.887	1102.33	1069.44	906.581	1301.42	1278.77		1439.09	1346.49	905.399	943.149	1055.46
	1279.34	1161.88	986.33	973.227	1012.59	1307.15	1097.38		1255.23	1321.46	1008.39	699.829	1010.27
	1278.37	748.47	1137.43	1149.21	818.205	1092.09	980.197		1135.57	1049.93	1006.09	556.708	960.08
	1277.39	651.519	605.698	1058.42	708.753	476.737	1258.85		1411.72	1117.64	811.385	604	874.082
	1276.42	618.41	764.502	903.102	1038.27	947.374	1131.46		1281.86	805.11	737.179	1169.68	592.691
	1275.45	536.502	1008.11	799.288	589.677	529.71	832.077		979.996	880.281	621.973	464.36	560.5
	1274.47	804.051	835.971	531.391	480.425	612.856	897.628		1043.05	881.29	891.972	444.951	682.601
	1273.5	529.742	612.375	822.877	714.837	508.392	580.442		723.385	897.461	728.065	974.531	478.41
	1272.52	686.891	522.439	496.08	561.884	589.037	653.594		794.036	1008.87	235.864	672.623	451.612
	1271.55	158.583	573.543	574.566	560.197	723.274	421.208		559.174	445.14	251.658	370.703	565.721
	1270.57	231.232	604.308	242.768	638.244	262.519	940.86		1076.32	323.049	136.756	322.994	197.722
	1269.6	-112.177	650.112	231.455	516.056	625.056	244.274		377.264	606.12	162.85	280.274	165.631
	1268.63	6.2146	388.216	710.041	465.569	520.693	476.288		606.802	345.391	168.344	388.854	379.74
	1267.65	-98.1363	208.781	463.043	510.316	634.638	675.14		803.153	820.9	220.243	359.246	-36.8585
	1266.68	492.055	52.1846	410.63	239.428	122.675	599.354		724.892	503.771	295.036	367.825	90.1502
	1265.7	87.7042	349.649	202.232	196.976	569.82	580.305		703.342	453.679	244.435	261.217	183.952
	1264.72	62.8533	336.814	360.335	198.223	-262.135	776.457		896.992	241.987	152.734	-75.9912	228.954
	1263.75	242.745	113.618	295.221	368.335	113.002	508.571		626.631	414.659	25.0274	-182.712	596.762
	1262.77	235.894	295.683	304.723	397.683	44.9473	161.423		276.982	420.967	53.9262	49.1803	-65.536
	1261.8	177.385	395.387	439.509	24.495	353.384	285.637		398.72	419.238	-91.6801	-11.44	-138.427
	1260.82	-108.766	269.952	290.212	374.142	190.529	94.9885		205.571	425.546	24.3186	294.652	137.174
	1259.85	-162.074	-65.7446	202.098	277.755	68.566	337.103		445.209	306.118	14.5123	21.5315	23.2833
	1258.87	-38.2252	-19.5798	-80.3993	204.702	174.711	41.4543		147.06	545.426	-243.489	-59.2767	180.985
	1257.89	-321.576	-55.215	-157.897	90.7495	-46.9435	37.9058		141.01	546.634	-237.59	13.6151	-211.813
	1256.92	129.615	141.313	74.1894	253.062	197.293	7.77484		111.649	96.9053	11.3035	34.4351	-118.305
	1255.94	-227.936	12.0164	-126.208	118.609	83.2385	219.947		325.7	392.514	193.802	-301.292	77.897
	1254.96	-244.887	330.72	-50.1056	-0.4434	194.484	291.32		398.95	40.5217	-110.099	23.5816	-238.001
	1253.99	165.205	93.5995	48.8806	351.169	425.82	262.7		372.189	92.693	-66.1053	199.476	-566.693
	1253.01	334.954	2.70327	-90.0169	111.916	-79.7342	200.973		312.339	331.901	-157.507	160.749	-194.091
	1252.03	-82.1827	211.307	83.8096	133.664	356.511	-172.855		-57.1795	85.0094	-4.80151	-69.8779	58.3108
	1251.06	-31.0254	260.886	81.2029	109.076	-300.052	136.225		257.504	364.881	180.194	190.416	-121.98
	1250.08	-222.3	407.89	91.5209	-168.377	-291.107	327.798		454.739	18.1889	181.251	34.0893	-408.877
	1249.1	-14.4755	115.094	-2.96107	162.871	380.238	194.57		327.173	16.8971	-9.49243	187.263	76.0878
	1248.12	-133.951	-54.9023	375.657	225.518	-360.116	99.6429		237.908	314.805	-34.0358	340.436	-147.348
	1247.15	144.807	104.577	148.05	193.33	108.82	260.323		404.192	136.877	-33.14	-5.37024	-230.589
	1246.17	-71.8683	415.281	127.668	117.878	209.766	244.696		394.226	299.185	359.117	168.203	-249.425
	1245.19	-158.043	-227.515	-94.5137	-123.575	377.111	68.0681		223.26	-75.207	-38.6267	-31.4237	-132.761
	1244.21	191.342	152.088	56.5043	-73.7739	79.3562	103.641		264.495	291.501	-37.4701	-52.0504	50.3038
	1243.23	4.86244	-7.50784	28.5223	-72.7569	382.101	241.413		407.929	83.3093	-251.013	-133.977	-180.532
	1242.25	147.983	323.496	156.44	-135.54	365.447	-65.4142		106.763	2.81749	-119.457	246.496	-81.7675
	1241.28	17.2477	-217.125	82.3337	330.145	-11.6165	-30.0342		147.747	-149.311	27.039	77.29	139.091
	1240.3	-31.2315	315.579	-68.1483	223.862	247.629	117.938		301.382	222.397	-362.604	268.663	-22.7446
	1239.32	242.189	477.883	11.2697	189.179	34.5915	-71.289		117.816	-23.9948	231.052	257.612	221.52
	1238.34	127.41	-177.013	39.5877	-11.6038	125.248	130.284		325.05	15.6134	-81.8912	28.3016	-78.1158
	1237.36	-71.5692	232.89	-159.394	53.3132	42.2048	280.656		481.085	-72.3785	26.4655	0.69139	15.5485
	1236.38	15.3516	208.794	29.7237	118.13	-436.339	-18.1713		187.919	181.73	-20.7779	100.781	2.01286
	1235.4	240.172	120.898	384.742	205.947	-69.982	313.982		517.553	405.138	54.3787	-87.629	221.901
	1234.42	8.09322	22.8018	12.3598	337.164	-112.125	78.8367		275.488	363.046	-332.365	-201.939	69.0747
	1233.44	533.914	-36.9944	-217.022	-172.119	-85.2687	-82.3089		107.422	170.454	-369.408	171.151	-58.1517
	1232.46	197.335	250.209	298.596	237.198	25.7879	226.045		408.857	105.462	-209.951	120.641	69.7219
	1231.48	133.756	4.21316	-144.986	-144.385	-350.355	-95.7004		80.1909	58.3706	-70.9948	87.9304	-44.7046
	1230.5	424.776	-320.783	-215.728	267.332	112.601	69.754		238.725	57.1788	73.0618	-46.6798	-80.031
	1229.52	294.897	-71.8792	181.046	171.449	147.158	592.308		754.36	43.2869	61.5184	-58.89	246.743
	1228.54	172.818	182.025	-337.581	-12.0368	-114.186	364.963		520.094	6.49512	287.175	25.7998	221.616
	1227.56	359.139	131.743	298.793	-336.959	-179.029	581.317		729.089	-22.6967	0.23165	69.6897	-76.4103
	1226.58	520.06	115.771	177.967	-154.58	286.228	27.7712		166.03	90.9115	77.9883	253.779	92.2632
	1225.6	336.78	-142.301	-246.16	-188.902	-214.516	193.225		321.971	-252.648	-345.034	231.369	-4.2632
	1224.62	181.601	-295.773	43.3137	-70.2236	-65.2591	-54.3202		64.9128	195.426	104.733	170.659	258.61
	1223.64	174.322	-446.645	42.3873	-145.345	-234.603	169.734		279.454	233.301	-248.101	-68.251	-87.5161
	1222.66	302.043	-29.4174	59.1609	-276.367	-243.346	-59.8116		40.3954	255.776	-144.834	-164.461	17.3575
	1221.67	99.2198	-34.9688	142.42	-60.8583	-132.129	-49.5364		41.0605	-85.7315	185.368	101.258	147.836
	1220.69	13.0406	22.9591	52.2935	157.02	190.128	118.318		199.402	148.143	-304.866	-25.5521	166.009
	1219.71	349.561	-84.5131	127.667	18.2984	-65.6153	278.472		350.043	145.218	440.101	102.438	-50.017
	1218.73	553.582	54.9148	175.041	-59.2233	68.2414	234.927		296.984	-5.40767	49.2671	314.328	72.6566
	1217.75	161.903	33.9426	-116.186	-274.245	-34.802	232.181		284.726	68.067	384.034	276.717	-87.3699
	1216.76	468.38	-175.309	30.7734	-155.636	-175.585	356.956		399.891	98.4597	151.435	86.6367	185.609
	1215.78	573.101	127.019	302.047	-154.158	118.572	326.21		359.632	235.534	-50.7981	-9.47346	-88.8179
	1214.8	672.822	-94.9531	-14.4794	-38.2797	201.429	270.065		293.973	219.909	-387.932	-141.184	-284.344
	1213.82	493.653	-146.425	-397.006	-214.901	-49.1148	139.374		159.515	-164.716	71.5349	218.206	179.229
	1212.83	596.234	-154.477	-222.247	-500.793	-233.097	453.299		473.18	193.876	129.037	-73.5745	-150.892
	1211.85	332.191	-238.949	-118.873	-153.414	100.858	558.296		577.921	178.251	148.203	229.815	-124.919
	1210.87	711.648	-8.12099	-23.0996	153.164	-196.499	335.094		354.463	195.726	75.8698	-420.595	-177.845
	1209.88	572.528	1.62756	-26.4406	-364.027	231.14	114.818		133.928	312.618	46.9716	-17.9755	166.033
	1208.9	695.086	-16.7446	-73.067	-199.849	-33.0179	344.416		363.269	55.3929	55.9381	-246.086	-64.8933
	1207.92	652.343	-4.61673	-195.993	-2.67074	76.5248	177.414		196.01	146.668	273.505	54.6041	105.98
	1206.93	579.523	-10.1682	-41.7343	-123.162	153.264	447.838		466.176	-115.24	-60.3935	312.123	114.259
	1205.95	259.78	169.76	94.6393	201.016	26.4064	481.636		499.717	278.335	88.373	-218.63	18.1322
	1204.97	214.637	-339.012	-18.0871	-38.9054	69.849	251.134		268.958	239.91	28.8394	75.4353	87.2058
	1203.98	680.518	-418.164	-123.028	-286.397	210.088	333.358		350.923	120.402	261.641	224.815	-1.01581
	1203	650.575	-583.836	-230.554	-102.018	131.631	224.956		242.265	160.777	245.308	254.58	-117.342
	1202.01	631.055	35.6125	139.605	-297.22	-203.23	302.18		319.23	15.8697	302.81	-76.2403	-191.559
	1201.03	535.112	-328.16	-119.392	-57.3952	-423.788	224.178		240.971	279.744	164.576	243.025	35.9668
	1200.05	505.27	-381.932	246.769	-272.071	345.855	377.375		393.912	-142.081	275.143	8.68941	187.292
	1199.06	521.45	-42.0832	-409.893	-174.267	6.09388	396.1		412.378	264.112	66.0445	295.069	67.2365
	1198.08	687.007	135.045	-64.0323	161.857	389.737	77.0974		93.1188	357.686	186.811	159.834	424.062
	1197.09	720.887	-218.207	205.906	-42.4394	146.575	474.122		489.884	58.179	386.513	367.414	-66.4938
	1196.11	406.845	-299.879	267.367	-312.815	337.118	459.619		475.125	499.454	326.979	493.579	21.3318
	1195.12	757.925	75.2696	316.505	-151.611	40.7571	562.144		577.39	572.946	118.081	533.558	86.676
	1194.14	1027.48	-85.1026	309.466	-292.487	-210.1	448.741		463.732	468.621	266.648	380.623	197.302
	1193.15	655.462	-42.454	229.104	-4.48359	59.3387	343.266		357.997	389.914	557.55	458.703	346.246
	1192.16	849.143	-30.1055	351.743	118.52	232.378	346.89		361.362	435.506	206.651	628.183	183.19
	1191.18	938.5	-482.078	2.40312	122.244	440.62	466.888		481.103	206.981	370.418	249.548	316.615
	1190.19	551.48	58.7331	480.042	-26.0523	157.059	394.412		408.369	435.174	582.62	905.728	802.76
	1189.21	676.437	-125.351	576.902	-103.528	269.002	689.31		703.01	292.948	492.786	293.992	456.985
	1188.22	933.418	106.711	443.441	156.376	254.241	781.634		795.075	325.841	382.888	726.972	537.429
	1187.23	802.598	39.6725	320.179	-1.92106	198.98	775.058		788.24	510.834	473.29	351.352	524.073
	1186.25	896.955	0.08827	368.94	414.803	445.123	702.356		715.282	224.209	550.756	880.217	421.699
	1185.26	1115.84	536.15	552.278	71.5068	514.062	812.28		824.947	548.601	448.558	441.397	375.443
	1184.27	921.716	238.612	469.617	-10.7898	360.001	1089.5		1101.91	305.294	620.06	828.476	645.887
	1183.29	734.973	533.428	414.477	236.135	613.643	837.002		849.153	426.669	555.627	551.641	617.013
	1182.3	923.353	301.79	321.716	-36.0619	315.282	891.226		903.118	905.361	803.029	454.921	509.957
	1181.31	1129.43	389.351	520.154	86.8415	488.021	930.151		941.784	669.754	637.63	497.501	998.101
	1180.32	1135.51	-112.987	571.793	52.7448	526.56	1113.58		1124.95	565.947	922.832	643.881	759.345
	1179.34	984.271	37.429	504.053	215.696	334.503	737.173		748.29	464.422	643.299	278.646	948.271
	1178.35	694.251	74.3908	310.092	86.5575	378.042	1021.7		1032.56	753.014	705.801	521.225	565.415
	1177.36	895.232	17.6527	511.03	-12.2808	345.681	448.221		458.82	525.207	677.102	315.805	633.159
	1176.37	701.412	21.8145	504.369	-204.719	262.72	327.946		338.286	350.6	562.504	717.685	680.603
	1175.38	543.092	-257.524	328.207	-100.957	412.559	344.27		354.351	211.492	501.006	249.165	535.848
	1174.4	513.549	-54.0079	528.768	100.959	111.901	507.068		516.892	358.067	499.973	385.13	496.973
	1173.41	410.93	5.85396	3.70641	-98.9791	120.14	609.392		618.957	135.56	562.475	339.209	170.117
	1172.42	131.41	313.416	151.445	-147.017	-10.8207	448.716		458.022	178.653	232.876	227.589	20.4615
	1171.43	398.09	294.778	218.184	-68.6557	123.918	267.74		276.788	102.845	363.678	-0.43097	363.806
	1170.44	-63.4296	-27.2605	77.7221	-200.094	230.657	544.565		553.353	-94.262	249.18	82.7488	226.75
	1169.45	408.051	-258.199	141.961	93.1677	107.396	234.789		243.318	-73.8692	417.882	304.829	466.494
	1168.46	242.431	-337.437	208.699	-0.37059	-56.2648	142.413		150.683	148.624	235.184	56.7084	167.738
	1167.47	324.511	174.725	70.8378	2.19111	-32.8258	522.737		530.748	-88.7838	252.186	3.38822	139.382
	1166.49	433.968	105.241	74.0982	198.908	-70.2831	336.735		344.49	-56.0091	286.652	0.25307	40.1079
	1165.5	657.549	0.8026	22.2367	-147.231	107.256	378.359		385.855	-50.8164	328.954	22.7329	163.452
	1164.51	17.1289	-247.636	-188.925	-104.169	-192.705	147.184		154.42	212.076	206.956	-91.2873	312.096
	1163.52	543.709	62.2263	-43.7861	226.793	-22.7662	17.1079		24.0853	45.4691	294.758	95.2925	104.54
	1162.53	-106.8	-64.8119	437.152	-18.1455	-4.4272	124.432		131.15	134.062	175.36	251.572	53.5846
	1161.54	386.373	174.25	117.591	-86.1838	135.112	216.556		223.016	303.355	162.161	-61.8479	520.329
	1160.55	-208.654	168.412	35.4295	340.578	183.751	56.2807		62.4808	212.647	-301.564	205.532	423.973
	1159.56	105.118	-77.3264	66.8681	20.1396	-42.7103	239.305		244.945	275.84	86.408	46.2117	9.51711
	1158.56	348.509	81.3816	111.185	174.646	-62.0749	152.456		137.05	-183.149	80.7627	20.9064	-298.42
	1157.57	218.081	-161.557	26.5234	-14.4919	-119.336	388.38		352.139	241.044	183.435	-385.714	183.224
	1156.58	-33.4459	-116.895	-58.038	-77.4302	-184.197	533.504		476.428	87.3363	255.807	15.266	177.868
	1155.59	7.72671	394.467	354.301	142.232	-261.658	306.705		237.316	57.2291	244.879	80.6458	336.412
	1154.6	412.199	121.329	108.239	318.993	69.481	58.0431		-19.3949	-30.8782	-20.7486	-118.874	305.757
	1153.61	14.472	85.2908	301.078	199.585	-227.38	510.682		425.194	193.815	210.524	-88.8946	401.201
	1152.62	297.745	61.8526	239.216	483.159	-178.741	292.32		198.783	-45.8824	426.596	14.2852	-128.576
	1151.63	84.3173	104.014	253.055	-171.267	-243.502	116.959		15.3714	-74.3285	398.068	24.165	152.723
	1150.64	233.89	80.6763	470.285	135.007	-353.663	307.197		197.56	202.325	384.64	290.791	191.921
	1149.64	242.58	246.784	196.839	201.703	-30.0277	247.833		130.065	-42.7121	409.295	187.806	382.478
	1148.65	291.353	395.323	132.569	207.877	184.911	259.071		133.254	-93.7581	327.867	104.953	409.077
	1147.66	133.426	200.153	-133.201	231.751	-293.15	300.51		166.643	-79.4042	213.639	-86.301	289.475
	1146.67	20.9984	171.282	341.829	300.926	100.689	417.548		275.631	111.45	258.211	332.245	1.07406
	1145.67	-55.9111	-119.276	511.884	-50.5784	86.5246	207.084		57.0361	25.3123	217.366	-27.539	148.83
	1144.68	55.8616	219.654	-15.7866	177.296	-5.93641	510.523		352.425	47.2662	304.838	58.4075	41.9291
	1143.69	137.434	221.083	317.943	241.37	-627.197	171.661		5.51364	-142.28	97.5105	146.854	161.628
	1142.7	62.8069	99.1125	387.173	119.144	5.64156	56.8998		-117.298	-29.626	-56.8173	187.4	586.127
	1141.7	-218.003	191.454	30.9276	208.44	-204.823	174.036		-8.29278	146.137	131.537	41.8159	48.883
	1140.71	112.77	-6.01615	37.3574	13.2141	-75.5841	185.174		-5.20402	283.99	568.81	185.662	531.082
	1139.72	-105.257	247.213	474.087	37.0882	-434.745	239.213		40.7847	-26.3556	-20.9182	319.309	416.681
	1138.72	339.033	271.455	-206.658	131.384	190.39	363.748		157.19	157.007	217.637	-95.4757	503.737
	1137.73	100.906	449.085	134.372	-63.7417	50.2292	322.087		107.478	236.861	50.9087	309.971	339.036
	1136.74	617.579	445.414	201.101	257.032	5.76818	31.4255		-191.233	268.815	543.281	199.617	166.934
	1135.74	-12.5309	313.756	119.356	278.328	24.4035	578.561		347.772	165.277	449.636	308.233	367.191
	1134.75	292.742	644.685	271.586	251.803	249.042	567.1		328.261	159.531	348.308	514.779	423.99
	1133.75	364.432	588.427	139.64	-33.7014	-24.1222	585.836		338.865	317.594	491.163	143.095	624.146
	1132.76	264.905	273.057	158.47	70.5727	253.317	521.574		266.554	306.848	646.335	482.841	706.045
	1131.77	436.778	634.086	416.2	59.1468	409.956	60.1127		-202.957	396.702	648.107	342.288	543.943
	1130.77	307.368	122.928	246.554	158.343	300.391	616.949		345.748	476.664	753.062	589.103	480.2
	1129.78	200.341	443.557	245.384	368.117	298.63	504.987		225.737	453.418	428.134	511.55	242.798
	1128.78	553.431	264.299	133.539	409.513	342.365	815.223		527.841	583.681	771.889	763.265	626.355
	1127.79	376.138	758.329	363.469	403.087	305.504	308.761		13.3301	708.635	323.961	595.212	615.254
	1126.79	709.791	996.071	327.123	77.5832	472.24	732.097		428.535	476.997	539.515	515.227	943.31
	1125.8	467.719	482.6	288.153	458.057	776.979	532.236		220.624	770.251	646.788	741.674	886.909
	1124.8	545.072	218.042	101.107	376.353	584.514	666.572		346.829	722.014	500.542	460.789	589.565
	1123.81	506.6	498.271	305.837	153.927	527.553	574.81		247.017	560.668	550.115	692.136	550.864
	1122.81	430.753	690.813	547.385	316.029	69.0884	671.446		335.522	575.33	687.669	599.751	532.32
	1121.81	538.206	674.955	2.51205	310.977	343.824	351.282		7.22691	773.193	368.324	758.367	446.076
	1120.82	477.134	480.585	-145.773	165.165	161.363	623.52		271.416	519.047	626.296	444.913	997.175
	1119.82	569.587	404.526	188.054	-65.7871	503.798	584.556		224.32	282.709	731.151	437.829	552.032
	1118.83	513.515	393.456	-145.83	170.001	138.237	389.995		21.7093	525.563	477.023	114.475	380.33
	1117.83	460.368	455.398	230.496	-28.2513	319.972	855.431		479.014	347.026	255.778	323.291	595.187
	1116.83	515.121	504.84	-110.777	232.697	436.408	211.866		-172.681	339.088	558.833	65.5063	534.043
	1115.84	183.249	421.069	82.3384	189.884	595.247	205.605		-173.457	499.042	347.505	143.653	392.542
	1114.84	243.102	488.011	-251.235	-211.467	59.5821	402.441		41.4598	533.805	407.259	99.0683	454.398
	1113.84	290.355	622.653	-145.908	-133.619	-62.1826	25.0766		-317.824	415.567	544.714	26.9839	298.054
	1112.84	706.108	363.695	-63.1815	-108.471	209.753	169.312		-155.507	314.93	519.169	290.799	344.811
	1111.85	346.836	59.4241	164.834	-411.984	-75.1082	561.551		254.632	602.684	360.641	68.1459	396.409
	1110.85	291.389	304.366	-203.639	-178.735	-66.4729	56.5868		-232.251	103.546	49.3958	106.261	270.266
	1109.85	361.142	73.1078	-306.313	-8.28737	298.062	173.123		-97.6348	551.809	174.351	162.077	164.122
	1108.85	310.695	34.8497	-38.186	-203.639	138.798	184.458		-68.218	147.971	239.105	393.193	-56.2114
	1107.86	-15.6769	294.479	-221.171	-121.052	-165.963	-170.103		-404.879	180.125	288.677	268.339	53.6862
	1106.86	51.6759	-66.879	-358.944	6.69649	-179.828	-38.4672		-255.163	132.188	127.932	198.755	208.899
	1105.86	108.929	-112.637	-271.217	-306.255	124.407	362.343		152.454	289.75	317.887	189.37	238.911
	1104.86	5.98164	332.505	-10.6905	-196.007	-49.7572	162.337		-51.0293	537.313	435.242	149.886	133.624
	1103.86	243.634	582.147	-256.064	-38.1592	224.378	345.531		128.687	163.975	419.796	250.601	186.237
	1102.86	438.587	531.388	49.4629	-203.311	162.913	353.325		133.004	278.838	557.151	181.117	426.449
	1101.87	430.416	365.318	-68.3217	-108.223	376.552	323.305		99.5427	488.592	411.323	451.963	320.947
	1100.87	274.969	777.56	199.505	-192.262	472.788	511.399		284.159	701.054	370.878	357.479	853.96
	1099.87	477.321	326.402	-28.1683	198.863	493.923	221.393		-9.3238	528.017	510.633	277.995	413.472
	1098.87	274.374	433.709	69.3584	-60.6119	347.952	367.799		145.193	382.679	510.287	463.71	498.485
	1097.87	473.096	254.455	-175.141	92.7132	-111.961	437.381		224.71	627.542	815.142	574.426	365.798
	1096.87	481.649	473.101	-162.497	156.038	383.725	549.363		346.626	644.705	336.897	79.7413	498.41
	1095.87	360.301	569.046	-102.352	-228.337	396.612	436.245		243.443	581.967	319.052	370.557	916.023
	1094.87	363.954	519.992	-249.707	307.588	351.998	315.727		132.86	716.63	351.206	153.572	548.336
	1093.87	167.507	325.937	58.0375	223.314	329.885	307.71		134.777	428.892	775.961	24.188	415.748
	1092.87	391.259	11.8826	190.682	209.139	157.872	72.1917		-90.8067	408.555	523.016	137.404	488.261
	1091.87	149.912	40.4282	-171.573	64.9637	545.758	356.674		203.61	185.917	262.771	123.119	308.274
	1090.87	-3.83516	93.9737	-106.328	-424.011	-73.6552	63.7561		-79.3732	188.18	184.925	123.735	-16.5137
	1089.87	-57.4825	-54.8808	-353.484	176.614	269.231	-91.5617		-224.756	642.742	64.68	-67.9497	328.399
	1088.87	335.97	161.065	-215.839	-157.361	-77.582	115.32		-7.93977	247.805	104.435	85.2206	448.312
	1087.87	-119.977	199.51	-325.494	-174.036	32.8046	229.803		116.477	382.467	141.59	-67.9815	169.125
	1086.87	-58.7244	515.356	-172.749	-163.111	33.3912	-157.815		-261.206	-154.77	136.344	-23.7837	307.784
	1085.87	-149.872	89.3013	-147.505	-451.886	208.678	-95.733		-189.19	69.8926	56.099	127.714	-72.9568
	1084.87	56.181	-146.853	-274.56	95.9394	279.064	121.049		37.5271	184.555	213.154	-85.2879	260.502
	1083.86	-127.003	-13.1042	-233.928	-112.418	-4.76013	-58.9898		-132.478	-142.474	535.191	61.464	222.089
	1082.86	-38.3501	42.9413	105.817	6.13915	-123.974	-164.208		-227.761	-167.511	175.346	-248.838	273.348
	1081.86	-94.4974	-10.8132	208.462	250.62	-85.9869	-27.3254		-80.9445	136.851	162.7	-54.8403	110.007
	1080.86	-173.045	0.23236	-178.094	18.3004	244	266.757		223.072	-0.48605	184.855	66.6576	286.066
	1079.86	-476.092	13.8779	-167.749	60.681	-2.51372	-3.16106		-36.911	-130.424	7.40989	-91.2445	225.026
	1078.86	263.761	104.823	-234.704	13.1616	364.873	21.4211		-2.39431	258.739	236.765	-239.247	366.085
	1077.85	217.877	233.472	-261.472	-49.126	65.7359	290.582		276.801	121.61	-257.198	139.505	163.071
	1076.85	-124.97	-194.382	58.1728	-81.6454	-119.596	-248.636		-252.483	-110.527	266.357	-362.597	249.231
	1075.85	55.8823	-110.837	78.5176	207.535	355.973	-259.771		-257.766	64.0353	-95.4887	-168.699	307.99
	1074.85	-194.665	291.709	116.262	-34.4842	95.8413	-385.627		-380.349	343.198	-297.634	-441.201	-29.7511
	1073.84	-188.049	43.8579	1.7978	-31.7718	15.4854	-104.837		-96.2543	348.269	-85.6967	-162.349	66.6357
	1072.84	-201.596	-216.697	-21.1855	130.109	174.354	103.407		115.262	-78.1684	91.1581	-45.8513	120.395
	1071.84	-289.943	387.749	-223.569	354.389	-140.478	122.151		137.279	415.294	270.313	-49.0535	114.354
	1070.83	-173.627	37.798	32.8261	-118.998	200.466	-90.5595		-72.126	111.365	-53.6499	-323.602	76.1407
	1069.83	-219.575	168.543	-122.257	-29.3175	-54.4651	5.38466		27.0908	14.0278	-93.6952	-149.804	72.5998
	1068.83	-208.222	75.089	400.46	-41.8369	276.203	-195.071		-170.093	312.99	130.36	-237.706	1.75897
	1067.82	-169.206	218.638	48.8545	150.819	-220.052	-402.682		-374.398	128.762	55.6968	-106.054	108.146
	1066.82	-254.953	97.7835	245.171	83.2007	299.816	-124.837		-93.2809	91.3241	150.152	-126.556	19.9048
	1065.81	-291.643	-12.7675	-108.734	-46.4382	-261.04	-113.248		-78.386	198.595	-81.5112	-141.904	116.192
	1064.81	-4.37841	190.178	-191.417	242.044	-309.071	-216.404		-178.269	-35.5422	127.544	-130.106	-128.849
	1063.81	-372.014	154.124	184	-186.574	285.297	-58.1594		-16.7525	-67.9796	-218.702	-165.508	61.9099
	1062.8	-131.792	220.373	-167.206	-79.6129	-16.4588	-429.87		-385.158	9.39155	5.43556	-193.257	155.697
	1061.8	-66.1277	306.218	38.9112	69.3693	-49.4903	-137.326		-89.3409	-47.8459	134.69	92.3413	79.9557
	1060.79	-266.406	86.267	-35.8939	156.33	74.4538	187.864		230.481	146.425	-285.772	-395.807	285.742
	1059.79	102.759	-225.887	-108.577	146.012	76.3223	72.3082		106.028	-174.512	129.582	-299.309	381.802
	1058.78	-304.019	138.962	90.3178	272.673	95.6664	-25.6022		-0.86865	106.759	10.2196	-180.157	-91.7117
	1057.78	-225.955	294.407	-91.7655	95.7557	25.3349	115.142		130.978	270.922	-67.0257	28.1408	64.0475
	1056.77	-366.333	497.456	69.7294	190.117	188.979	-129.468		-122.618	-139.207	206.612	261.593	244.834
	1055.77	-198.769	-122.998	158.846	177.299	-62.7525	170.376		168.329	92.0553	124.466	-29.9095	-4.80663
	1054.76	-162.647	482.851	69.141	-61.5401	-140.308	-51.7347		-62.7681	286.226	168.777	-47.6576	56.5801
	1053.76	29.7178	185.796	76.1577	127.142	92.7601	-351.09		-371.021	266.289	37.3775	113.34	-68.6608
	1052.75	170.24	171.043	36.2526	12.6031	156.904	197.499		168.582	-334.842	-41.7847	-23.7079	228.926
	1051.74	-27.2381	-36.0814	267.248	-218.536	39.5484	261.289		223.386	15.5609	-182.947	-120.956	-89.8873
	1050.74	-369.174	87.2377	254.364	-5.15375	-3.28316	-28.0671		-74.8675	184.308	65.8539	-118.724	94.6774
	1049.73	-121.752	501.313	344.195	156.207	122.961	-108.377		-164.164	60.0112	-75.2083	149.93	407.049
	1048.73	33.2126	182.332	272.275	34.1894	311.129	-0.03328		-64.7172	497.058	-12.8075	-93.3785	-36.0335
	1047.72	-236.065	288.307	225.39	-181.95	255.974	78.3949		9.98618	-153.839	-59.5698	334.175	199.338
	1046.71	103.057	64.0823	260.406	-10.6885	133.818	-17.7772		-84.2104	196.365	-73.932	-40.471	12.4099
	1045.71	-171.579	3.50132	121.486	309.394	55.739	144.114		79.6365	240.812	-33.8312	-50.1791	356.727
	1044.7	-110.557	169.077	350.201	77.4358	-15.4136	172.142		109.64	-32.3849	401.107	-17.5254	316.299
	1043.69	-434.335	185.652	-9.38352	149.15	37.5339	98.3698		37.8432	188.519	-129.656	94.5283	375.171
	1042.68	-122.614	179.927	296.232	223.365	254.281	-77.2023		-135.753	292.722	243.082	-83.8179	444.042
	1041.68	-237.797	136.846	80.4121	302.352	-171.81	-93.9112		-150.506	183.369	25.0829	45.4739	137.96
	1040.67	-37.5684	143.521	326.427	359.066	134.237	202.017		147.397	337.172	50.3207	-83.1723	256.331
	1039.66	-127.64	140.296	180.343	284.381	373.185	361.445		308.8	151.076	33.4585	274.481	392.203
	1038.65	-187.912	223.872	287.358	351.096	-10.468	136.473		85.8037	245.279	-80.1037	49.1352	443.575
	1037.65	123.505	158.391	255.238	-264.418	235.84	132.064		83.3506	302.126	401.397	-22.573	137.692
	1036.64	311.233	58.4658	139.053	89.9968	129.988	43.4917		-3.24605	61.5292	81.9348	501.081	253.664
	1035.63	22.8613	-36.459	345.169	231.111	165.635	78.9196		34.1573	341.733	12.9726	412.134	240.536
	1034.62	22.0895	111.516	258.684	339.926	208.583	382.048		339.261	557.336	229.21	60.4882	455.607
	1033.61	-219.082	356.191	236.699	223.141	278.83	147.276		106.464	336.639	286.648	41.042	174.879
	1032.6	-80.9541	335.567	269.314	-86.9448	289.578	242.203		203.367	336.643	59.186	167.796	303.151
	1031.59	12.4741	372.042	589.23	247.37	322.625	-96.5685		-133.429	108.646	64.6238	178.149	285.122
	1030.58	254.602	66.5171	544.945	110.884	142.673	251.059		216.174	475.35	357.462	394.103	242.394
	1029.58	5.81931	449.636	520.325	390.471	269.681	41.0505		8.12113	470.196	129.962	131.695	558.711
	1028.57	587.247	389.411	530.54	256.386	280.528	512.378		481.425	517.2	482.2	568.049	681.883
	1027.56	499.776	581.787	937.056	521.2	412.576	706.206		677.228	410.703	606.438	365.303	755.555
	1026.55	744.204	355.762	442.071	441.615	341.623	583.034		556.031	244.807	354.376	375.656	707.826
	1025.54	481.032	597.637	736.986	386.929	384.571	655.562		630.535	772.11	458.813	576.61	434.798
	1024.53	930.86	933.512	697.701	564.944	615.618	537.39		514.338	739.913	694.451	710.564	575.27
	1023.52	766.688	685.187	831.616	878.959	774.866	1057.82		1036.74	809.117	732.089	837.218	948.341
	1022.51	746.217	951.663	772.532	977.573	773.213	828.346		809.245	913.02	888.427	1131.97	1212.41
	1021.5	1156.14	933.538	1485.45	1091.09	915.06	1210.07		1192.95	1321.22	1180.76	857.625	1078.08
	1020.49	1241.97	1553.71	1460.86	1476.7	1197.91	1373.9		1358.75	1442.33	1458.3	1253.88	1374.26
	1019.48	1219	1681.49	1559.98	1656.92	1626.56	1490.73		1477.55	1662.33	1597.14	1565.83	1761.93
	1018.46	2032.24	1895.92	1879.43	2225.46	2151.74	2171.59		2160.41	2152.09	2099.71	1984.15	2023.45
	1017.45	2607.47	2438.99	2638.74	2850.57	2817.59	2928.82		2919.62	2688.39	2690.95	2639.7	2630.93
	1016.44	3397.8	3345.37	3684.66	3935.49	3713.14	3599.25		3592.02	3904.6	3279.69	3379.06	3480.6
	1015.43	4499.33	4560.55	4552.27	4508.3	4670.28	4622.98		4617.72	4833.7	4721.03	4659.71	4708.17
	1014.42	6655.95	6445.32	6079.59	6366.22	6371.23	6232.31		6229.03	6627.6	6072.97	6182.16	6120.84
	1013.41	9249.48	8453	8382.6	8085.33	8303.88	8416.93		8415.63	8557.01	8336.6	8087.22	8353.71
	1012.4	12697.3	10998.9	10675	10982.5	11219.5	10628.2		10628.8	11098.6	10312.8	10708.4	10867.6
	1011.38	17090.7	14947.5	13858.8	13849.5	14364.3	14588.2		14590.9	14116.5	13761.2	13514.3	13993.6
	1010.37	21415.8	18539.2	17567.8	17758	18375.1	18171.5		18176.1	18109.2	17176.4	17349.3	17773.2
	1009.36	25393.9	22663.3	20448.2	20961.4	21816.6	21948.8		21955.4	20771.9	20568.3	20610.3	21220.8
	1008.35	27607.4	24128.8	22288	22072	23219.7	23741.8		23750.4	22492.8	21255	21185.7	21627.1
	1007.34	24738.6	21781.3	20072.7	20253.7	20836.9	21652.6		21663.2	20109.2	19830.2	19254.6	19623.4
	1006.32	19364.8	16750.9	15456	16241.2	16938.9	16961.9		16974.5	16398.2	15216	15319.4	15862.4
	1005.31	14320.6	12450	11978.4	12071.7	12459.4	12511.8		12526.4	12451.1	11207.9	11261.9	11816.1
	1004.3	10494.8	8979.68	8884.41	9043.72	9180.78	9294.76		9311.28	9176.55	8570.82	8629.62	8733.57
	1003.28	7931.4	7203.62	7005.66	6905.26	7309.87	7416.32		7434.83	7245.61	6613.29	6654.74	6673.69
	1002.27	6738.03	5820.09	6067.48	5512.38	5957.62	5730.75		5751.24	5761.71	5625.93	5585.89	5803.66
	1001.26	5885.35	5051.37	4988.89	4966.29	5190.47	5227.48		5249.94	5178.82	4665.97	4675.25	4492.33
	1000.25	5348.78	4608.54	4468.11	4686.61	4465.41	4724.31		4748.75	4583.72	4384.71	4462.9	4469.01
	999.231	5143.09	4439.66	4443.44	4239.54	4594.19	4290.56		4316.99	4344.06	4002.57	4208.9	4396.52
	998.218	5174.11	4406.48	4352	4256.09	4683.28	4520.13		4548.54	4573.01	4049.55	4226.2	3946.63
	997.204	5698.26	4930.52	4475.27	4770.75	4740.38	4572.21		4602.61	4752.58	4352.94	4482.62	4771.67
	996.19	6456.52	5646.66	5138.34	5152.12	5275.78	5482.19		5514.57	5131.75	5353.93	5160.64	5251.3
	995.176	7305.67	6838.39	6392.81	6430.69	6678.68	6364.78		6399.14	6437.71	6191.92	6254.96	6384.13
	994.161	8965.55	8047.15	7486.79	7410.66	7943.1	8178.77		8215.12	7844.39	7044.53	7119.79	7494.38
	993.147	9720.61	8375.68	7993.86	7771.83	8322.6	8486.56		8524.89	8055.36	7118.12	7575.31	7778.72
	992.132	8664.39	7797.44	7259.04	7378.91	7750.82	7641.15		7681.47	7128.04	6509.23	6963.85	7323.87
	991.117	7778.47	6635.39	6622.92	6429.29	6858.94	6847.65		6889.95	6765.12	6457.24	6450.98	5999.51
	990.102	6641.56	5954.14	5814.6	5864.27	5686.56	6123.45		6167.73	5816.01	5668.84	5780.72	5584.46
	989.087	6477.84	5477.5	5316.79	5324.04	5420.87	5726.94		5773.21	5699.69	5134.35	5443.15	5253.31
	988.072	6363.52	5468.85	5363.47	5254.32	5416.19	5414.34		5462.59	5265.77	4695.95	5159.89	5069.96
	987.057	6123.51	5494.7	4969.25	5381.5	5259.01	5062.43		5112.67	5228.35	4545.86	5255.82	4849.81
	986.041	6088.02	5426.97	4934.65	5068.09	5244.54	5109.44		5161.67	5232.75	4568.08	5181.87	4782.27
	985.026	6023.01	5578.33	4964.13	4944.27	5075.05	5203.24		5257.45	4801.53	4806.89	4472.91	4884.62
	984.01	5492.92	4607.39	4818.83	4987.86	5114.89	4935.15		4991.35	4601.83	4568.31	4384.46	4561.19
	982.994	5403.34	4896.66	4454.52	4531.95	4674.82	4600.76		4658.95	4694.92	4034.43	4180.21	4437.15
	981.978	5013.75	4182.03	4400.32	4130.24	4072.45	4482.97		4543.15	4751.22	4238.75	4197.56	3890.01
	980.962	4452.07	3730.8	3748.42	3617.94	3898.28	3688.78		3750.94	3956.22	3589.47	3767.21	3574.28
	979.945	3922.51	3046.09	3187.73	3332.14	3451.22	3462.91		3527.06	3208.23	3287.2	3083.58	3374.26
	978.929	3779.23	3079.66	2971.42	2711.93	3097.75	3023.22		3089.35	2984.33	2746.52	2872.33	2861.92
	977.912	3149.07	2722.34	2711.03	2573.94	2596.8	2859.04		2927.17	2507.14	2409.95	2437.49	2421.1
	976.895	2875.72	2399.42	2652.24	2367.04	2354.24	2463.76		2533.88	2467.85	2395.69	2565.76	1926.28
	975.878	2494.27	1998.01	2020.75	1961.14	1912.59	2004.79		2076.89	2113.87	1816.02	1978.63	2129.76
	974.861	2108.01	1859.69	1792.56	1611.85	1662.73	1980.91		2055	2045.08	1732.96	1841.4	1667.14
	973.844	2083.06	1672.28	1741.27	1346.25	1786.58	1898.13		1974.22	1298.09	1588.59	1357.76	1718.22
	972.826	1748.63	1558.68	1441.99	1555.07	1347.74	1370.57		1448.65	1558.72	1004.34	1611.45	1472.02
	971.809	1967.08	1179.66	1486.6	928.373	1491.18	1400.9		1480.96	1202.63	1167.17	1349.11	1611.59
	970.791	1428.86	1019.46	696.125	1227.99	1182.64	1143.83		1225.89	1234.76	796.917	902.596	923.29
	969.773	1433.63	797.963	1121.55	844.707	842.298	908.971		993.016	677.391	1126.76	1092.48	1112.08
	968.755	1101.91	1070.06	920.771	820.123	727.957	715.908		801.944	1053.42	872.012	1039.06	814.58
	967.737	937.389	288.763	619.294	694.84	891.116	770.846		858.873	572.448	948.86	585.446	762.675
	966.719	1079.67	619.863	656.718	1004.16	771.875	803.683		893.702	830.577	522.407	546.93	818.77
	965.7	856.275	685.679	743.254	766.087	478.447	468.435		560.446	749.821	474.068	535.429	442.88
	964.681	399.783	410.395	613.791	464.217	609.72	506.186		600.19	708.465	249.029	307.928	364.091
	963.663	897.96	419.895	643.814	309.633	600.979	475.323		571.319	760.294	797.176	338.112	552.786
	962.644	875.868	542.211	332.85	447.063	400.951	584.274		682.263	713.938	481.338	461.611	59.3961
	961.625	817.076	225.327	360.487	405.393	198.524	423.426		523.407	437.082	153.399	332.311	118.106
	960.605	638.116	190.658	645.737	459.435	405.81	294.49		396.467	567.542	492.773	460.726	350.932
	959.586	851.524	298.274	307.873	334.465	200.983	109.142		213.111	499.186	69.3345	400.226	551.843
	958.567	608.832	214.59	745.11	138.295	327.256	382.393		488.355	448.03	180.596	82.2253	80.7531
	957.547	817.372	-97.0791	350.96	288.037	460.942	91.6576		199.615	166.49	424.17	558.741	87.979
	956.527	533.111	-143.948	449.71	145.98	99.3287	269.322		379.275	343.45	74.4452	559.557	139.205
	955.507	518.55	397.484	318.06	170.522	421.715	410.087		522.035	424.81	23.92	165.672	141.531
	954.487	102.09	191.315	585.91	339.764	-116.298	-76.5478		37.3946	297.77	-31.6052	367.488	-66.9435
	953.467	739.429	-183.853	366.06	-47.2931	-70.9117	297.117		413.054	104.63	287.87	532.504	119.182
	952.447	376.968	234.878	273.61	-64.2507	-84.2252	332.482		450.414	210.49	33.9444	-86.4807	268.508
	951.426	284.139	-0.57506	267.074	-32.1954	144.875	213.561		333.49	-75.6349	299.433	78.5511	143.349
	950.405	245.209	-30.128	113.437	161.46	-57.1243	124.039		245.965	253.041	87.3214	-50.317	57.5906
	949.384	142.58	97.019	251.401	122.415	-31.3239	27.2176		151.141	224.116	95.5099	239.615	-74.7681
	948.363	292.25	-140.734	58.664	-29.2297	-66.7234	118.996		244.916	148.792	-163.102	39.6467	155.321
	947.342	182.421	214.013	-13.9725	71.3256	39.877	171.575		299.492	-36.833	-272.213	-152.821	312.317
	946.321	234.091	-202.34	278.091	-107.119	263.977	-30.4467		99.4673	341.361	154.675	112.51	-103.488
	945.3	562.362	81.407	185.855	245.536	-246.322	112.732		244.643	387.132	219.264	62.0423	-7.6923
	944.278	335.993	-53.4303	30.0315	120.904	60.9922	28.2241		162.134	34.1195	75.7661	104.59	-70.8809
	943.256	531.779	36.9323	50.4085	-15.9279	250.707	-21.9836		113.925	363.807	222.07	-41.2616	257.431
	942.234	492.664	73.495	-66.2145	-72.0599	31.8209	30.6086		168.516	255.495	-61.6892	130.986	-155.658
	941.212	301.95	75.7576	-69.2814	-48.2597	209.335	132.233		272.093	364.983	38.7521	-95.5655	-94.1467
	940.19	480.635	75.5202	65.1981	-84.6239	-19.2504	-54.6523		87.1285	273.87	-22.2066	194.083	-3.23527
	939.168	495.321	-116.624	87.1775	128.512	268.264	42.1621		185.864	72.7582	-80.7653	117.082	-27.2239
	938.145	409.93	192.741	295.072	148.463	-104.508	-210.71		-65.0853	106.363	239.694	69.6086	435.303
	937.123	458.916	-23.6159	346.352	202.599	131.607	106.105		253.65	250.051	-53.5651	237.119	93.4148
	936.1	642.325	94.9489	199.646	-51.3502	286.935	261.533		411.001	508.555	374.394	360.746	172.042
	935.077	449.334	86.4137	9.04053	210.601	185.663	-22.9388		128.452	131.56	303.653	291.172	-49.9306
	934.054	315.044	87.6784	211.835	164.552	140.591	161.789		315.103	448.664	428.412	321.799	417.197
	933.031	564.453	-20.9568	634.53	348.103	232.32	241.418		396.654	362.569	242.871	149.726	187.924
	932.008	784.462	446.908	233.824	394.854	277.648	240.346		397.505	540.374	125.73	309.852	266.551
	930.984	618.495	101.295	40.9336	358.621	327.89	210.088		369.172	344.395	213.806	325.896	249.894
	929.96	762.728	210.081	683.243	258.787	251.132	304.33		465.338	624.717	370.383	551.939	377.337
	928.937	733.537	194.246	524.438	391.038	320.86	212.959		375.889	548.321	238.642	59.9656	289.765
	927.913	572.57	320.032	524.447	381.604	332.003	497.701		662.556	916.443	312.018	351.909	446.508
	926.888	680.227	614.341	409.772	499.186	330.959	474.657		641.439	705.881	624.713	673.169	612.967
	925.864	929.36	508.227	905.281	494.652	515.401	463.899		632.606	790.803	568.789	637.912	642.61
	924.84	1527.39	372.814	609.891	680.519	653.443	777.741		948.372	704.725	566.466	858.855	613.753
	923.815	1268.85	723.022	856.316	810.201	679.199	615.697		788.255	855.463	713.06	718.615	697.112
	922.791	1049.38	790.209	756.225	612.867	836.641	753.739		928.222	718.285	644.937	900.558	617.055
	921.766	1169.04	740.217	1097.75	627.949	723.397	730.795		907.204	929.923	606.031	760.418	539.414
	920.741	1344.8	782.925	1031.87	681.93	658.853	759.052		937.387	887.862	1006.23	1200.78	617.873
	919.716	1381.55	772.034	914.799	699.412	799.21	648.208		828.469	733.7	835.619	889.938	698.832
	918.69	1250.03	592.964	980.639	968.009	634.779	1149.58		1331.77	1296.46	806.531	801.114	733.407
	917.665	1315.99	750.272	1217.06	965.891	984.836	726.734		910.85	937.394	918.926	702.474	697.266
	916.639	1406.37	610.202	1061	1190.49	891.106	1064.6		1250.65	1436.65	1094.64	884.25	870.741
	915.613	1472.35	1025.93	827.042	951.985	1138.68	963.674		1151.65	1077.7	746.249	1224.43	1078.42
	914.588	1545.61	771.341	1255.97	1127.77	1264.23	916.33		1106.23	1235.54	907.244	1094.19	1298.07
	913.562	1540.89	962.671	1131.61	1091.56	1031.6	925.1		1116.93	1422.6	1170.56	1205.16	1110.85
	912.535	1463.19	1080.92	1389.86	1208.88	1227.89	955.784		1149.54	1482.87	1124.48	782.656	1425.54
	911.509	1818.97	860.653	1324	1350.47	1075.76	1069.25		1264.94	883.126	1222.1	1573.23	1296.82
	910.483	1726.55	1521.98	1282.64	1470.17	1376.73	1236.32		1433.94	1542.58	1295.31	1031.41	1292.39
	909.456	1928.95	1440.43	1394.6	1307.28	1789.61	1410.61		1610.15	1573.65	1310.14	1334.8	1326.88
	908.429	2182.26	1229.89	1803.65	1409.89	1574.09	1329.19		1530.67	1697.23	1565.97	1596.69	1222.57
	907.402	1870.86	1469.84	1613.7	1252.01	1346.58	1559.48		1762.88	1777	1480.9	1690.49	1490.86
	906.375	2097.37	1419.99	1545.46	1383.82	1664.36	1784.76		1990.1	1900.57	1726.93	1596.88	1082.25
	905.348	2455.27	1543.04	1637.91	1712.73	1634.04	1749.64		1956.91	1724.74	1527.46	1678.47	1664.44
	904.32	2088	1575.92	1752.28	1496.56	1664.54	1607.44		1816.64	2047.73	1987.5	1570.38	1336.35
	903.293	1900.8	1759.77	1774.14	1715.87	1378.83	1844.82		2055.95	1711.4	1583.73	1785.78	1643.34
	902.265	2526.23	1315.84	1513.81	1365.9	1594.22	1666.12		1879.18	1837.29	1544.98	1548.78	1529.35
	901.237	2117.76	1368.31	1491.88	1555.93	1255.02	1324.62		1539.61	1846.48	1460.13	1652.29	1785.15
	900.209	1974.48	1226.19	1482.15	1728.95	1436.42	1318.72		1535.64	1612.47	1530.87	1522.3	1364.86
	899.181	1957.71	1247.06	1367.92	1425.38	1435.32	1315.32		1534.17	1714.06	1684.22	1282.91	1287.47
	898.153	1858.34	1547.44	1029.99	1394.21	1434.32	1188.01		1408.8	1752.35	1057.17	1072.82	1222.37
	897.125	1537.67	997.009	1482.26	1010.54	1299.51	1167.61		1390.33	1807.74	1161.92	1353.83	1179.08
	896.096	2109.22	986.304	1081.24	1205.38	1279.03	1285.72		1510.38	1566.65	1487.98	1160.86	1075.1
	895.067	1370.77	1007.3	1127.53	1145.12	1244.04	1053.93		1280.52	1541.85	1405.55	1220.68	1459.53
	894.038	1356.52	590.795	1178.71	1196.56	983.048	1067.65		1296.17	1589.96	990.311	1304.71	1027.55
	893.009	1565.87	971.29	1016	1175.21	994.16	911.258		1141.72	1135.16	1092.68	1048.64	977.07
	891.98	1478.82	924.286	1166.78	915.751	1175.47	900.57		1132.96	1338.77	1059.14	1212.96	860.993
	890.951	1391.78	1018.08	819.566	976.993	921.884	843.882		1078.21	1484.08	1025.51	1411.19	745.015
	889.921	1163.85	720.898	1098.97	1118.35	765.509	937.707		1173.97	1413.2	991.988	1092.03	845.253
	888.892	1118.2	860.794	919.451	1283.89	888.421	898.019		1136.21	1077.71	958.353	1066.86	1006.08
	887.862	939.076	600.211	900.15	993.053	982.147	936.045		1176.18	1111.33	924.736	726.099	848.814
	886.832	1342.45	771.728	890.65	719.311	566.172	855.07		1097.14	921.652	891.218	846.642	735.352
	885.802	1323.53	671.345	650.55	831.569	812.898	732.896		976.899	831.475	857.601	930.684	481.191
	884.772	1185.7	723.862	1106.95	846.627	649.423	710.222		956.161	758.398	823.983	743.027	578.929
	883.741	1030.9	582.401	978.565	789.001	418.063	670.661		918.538	726.538	790.383	1047.89	528.683
	882.711	820.375	748.918	663.365	512.959	565.189	599.487		849.3	721.361	756.766	1039.73	531.721
	881.68	714.273	442.557	590.88	739.232	637.128	518.726		770.477	684.701	723.066	815.687	483.976
	880.649	850.672	298.696	547.495	400.306	430.168	352.966		606.654	910.041	645.966	703.347	424.03
	879.618	950.67	724.735	741.709	730.679	538.507	381.405		637.032	863.681	551.866	644.306	482.984
	878.587	696.669	617.274	586.824	758.053	457.647	358.845		616.409	870.621	705.066	536.865	461.838
	877.556	554.268	233.513	584.639	620.426	456.886	457.484		716.986	586.761	887.367	957.924	334.092
	876.524	792.49	300.673	437.069	466.015	182.14	228.938		490.379	872.518	674.584	494.199	329.962
	875.493	608.988	302.412	551.284	764.689	520.679	204.077		467.457	826.258	532.085	318.959	374.417
	874.461	301.911	311.473	784.214	561.777	386.633	297.831		563.15	525.515	440.502	490.334	457.487
	873.429	435.933	342.234	411.444	429.266	286.586	709.084		976.343	760.371	562.22	392.71	206.357
	872.397	405.155	302.794	777.574	265.255	314.839	303.838		573.036	469.428	579.738	384.685	136.827
	871.365	664.978	425.755	351.504	757.644	398.893	288.591		559.729	360.285	759.456	362.261	358.097
	870.333	338.8	558.216	688.534	625.032	315.846	302.444		575.522	670.042	551.774	654.537	199.067
	869.3	695.546	620.498	403.079	550.736	150.414	381.712		656.731	657.816	484.509	796.729	-5.94741
	868.267	575.192	605.38	434.924	614.341	232.081	368.979		645.94	686.69	620.645	682.221	542.038
	867.235	515.414	234.341	933.954	382.629	386.234	365.832		644.733	865.646	868.162	695.997	721.909
	866.202	717.06	453.923	883.399	564.933	772.802	481.4		762.242	756.52	687.198	949.389	473.394
	865.169	768.606	850.206	692.544	647.937	663.169	461.367		744.151	809.594	665.933	1103.58	520.18
	864.135	1011.38	808.41	1031.6	1006.76	662.35	947.048		1231.78	990.885	1276.29	674.59	373.382
	863.102	571.821	756.992	881.949	688.061	671.318	658.416		945.084	1094.76	1223.52	1085.18	758.868
	862.068	804.791	1036.9	1378.21	850.88	709.299	628.797		917.409	1239.65	863.675	820.791	708.87
	861.035	1098.24	1038.68	1315.55	1011.18	713.366	848.164		1138.72	1096.72	1069.81	1165.88	811.256
	860.001	1222.31	1011.38	1136.91	714.404	976.247	818.446		1110.94	1234.41	1222.66	1061.19	659.657
	858.967	828.876	1242.89	1233.87	896.523	944.029	1112.73		1407.17	1253.5	1196.62	1234.6	933.759
	857.933	1090.85	1039.19	799.034	1155.84	1078.61	921.108		1217.49	1282.4	1438.97	1190.31	888.561
	856.898	1021.54	1265.72	908.209	815.777	1135.91	831.003		1129.33	1270.1	1212.24	974.534	766.078
	855.864	1575.71	1016.12	1164.77	1133.1	671.086	810.985		1111.26	1083.79	971.094	1169.64	665.38
	854.829	875.702	957.548	952.444	839.031	750.082	735.38		1037.6	1018.4	969.365	1236.57	598.598
	853.795	1026.27	575.252	754.704	762.451	935.463	461.761		765.922	1117.39	972.318	668.077	500.4
	852.76	686.464	816.278	706.779	751.085	579.658	538.456		844.562	856.299	881.189	899.402	351.517
	851.725	653.558	743.304	526.054	512.72	607.953	417.151		725.203	757.207	804.459	785.228	492.435
	850.69	536.151	791.03	649.629	670.555	182.248	346.546		656.543	711.215	686.83	422.353	312.252
	849.654	389.768	563.578	128.52	314.005	239.557	251.855		563.799	592.839	506.419	441.195	170.686
	848.619	327.961	0.5035	269.095	351.039	96.5525	120.851		434.74	650.747	251.189	310.22	-84.2964
	847.583	478.578	289.751	281.685	544.989	33.1616	115.56		431.396	445.571	358.178	169.762	105.037
	846.547	242.995	-106.501	187.975	210.339	61.5706	281.569		599.352	431.096	206.866	688.104	296.671
	845.511	48.6119	373.447	176.465	237.789	246.88	104.878		424.609	650.721	325.955	535.545	-189.896
	844.475	363.329	334.394	389.355	299.039	-72.2112	89.9869		411.665	310.445	114.343	170.687	-164.663
	843.439	260.546	-170.258	61.7453	97.2891	170.898	149.796		473.421	414.27	407.031	-40.7285	-120.229
	842.402	70.9863	99.6116	105.751	233.254	-246.979	35.9189		361.493	438.411	646.638	175.606	-78.1797
	841.366	496.603	352.459	128.041	25.4156	-97.8701	-119.987		194.149	233.436	403.826	215.72	123.054
	840.329	34.5438	272.529	250.597	171.608	106.553	94.1664		391.021	554.277	361.232	453.654	-283.497
	839.292	95.9844	96.1983	175.905	228.6	-98.9242	158.72		438.293	190.219	453.638	300.988	-48.5475
	838.255	246.525	406.35	245.814	140.893	-27.1012	131.674		393.965	679.66	304.944	271.223	-55.2837
	837.218	428.366	451.252	-84.3775	164.085	-25.1782	140.827		385.837	315.801	199.75	634.457	191.057
	836.181	448.706	233.454	547.131	-80.3222	-141.355	243.981		471.709	515.843	460.856	433.592	61.2974
	835.143	449.77	391.696	431.445	244.154	38.8816	419.467		629.897	482.201	678.58	553.247	-29.8236
	834.106	366.511	388.398	407.254	9.44594	151.705	587.62		780.769	566.643	479.386	680.182	-65.483
	833.068	411.517	452.54	123.067	394.414	380.041	437.807		613.657	528.201	410.31	549.237	366.296
	832.03	257.991	791.382	243.481	42.225	-171.695	497.493		656.045	624.559	447.334	709.892	289.675
	830.992	304.365	607.524	272.395	34.5357	95.6917	407.979		549.233	504.318	662.457	718.648	227.554
	829.954	182.238	681.366	58.1089	-124.954	28.1784	263.065		387.021	648.876	268.381	250.703	93.2332
	828.915	-33.76	516.848	144.828	267.099	278.584	375.783		482.424	335.951	596.723	372.879	-159.049
	827.877	-119.507	203.09	-30.8582	71.6094	158.171	139.469		228.812	381.81	123.346	449.134	-42.8701
	826.838	-132.226	159.072	88.1017	-29.8383	-109.024	105.923		182.316	230.385	-63.5123	224.611	333.247
	825.799	-152.144	488.054	67.8131	49.1141	-128.318	234.287		309.019	312.36	115.629	-144.313	146.065
	824.76	155.238	314.135	143.825	250.655	-238.912	100.45		173.523	218.736	-85.6295	223.263	-53.0174
	823.721	-446.98	243.717	80.236	93.8568	-44.0069	156.614		228.026	245.513	153.512	588.239	142.5
	822.682	-77.098	211.799	-84.2526	38.1583	-214.801	-10.9227		58.8299	51.0408	14.9532	212.315	-82.9823
	821.643	-272.616	182.281	3.75883	-157.04	-315.696	139.141		207.234	58.6687	155.495	163.592	-310.765
	820.603	125.999	201.002	-16.4047	121.589	-233.871	-102.878		-36.4471	128.816	125.154	600.589	257.591
	819.563	-95.7855	142.724	-123.168	-138.381	-327.546	270.803		335.572	367.163	-248.987	-119.014	5.7475
	818.523	16.6297	274.346	-148.132	-129.052	-339.422	28.8834		95.0924	237.71	35.7717	253.083	319.104
	817.483	-77.755	550.267	204.405	142.278	71.7027	56.2643		131.799	0.15774	337.231	84.1798	187.56
	816.443	-107.14	102.589	-27.2589	-177.693	-91.6727	-132.655		-47.794	75.105	-154.51	-65.4232	-283.795
	815.403	-6.82443	222.311	-59.4224	-302.964	-478.448	284.026		378.213	63.4523	221.449	58.9739	-19.9358
	814.362	-158.676	96.8721	-290.961	-279.106	14.2955	30.2243		133.746	20.7189	121.526	284.292	284.754
	813.322	-3.06049	430.294	-13.1245	-180.877	-423.682	91.2052		204.053	230.166	141.014	233.289	279.413
	812.281	-159.712	288.055	-225.363	138.38	-163.284	49.0035		171.186	165.733	174.132	148.607	334.203
	811.24	-184.263	308.959	165.299	-150.063	-525.086	-46.0983		85.419	91.6994	118.45	-22.3754	227.993
	810.199	-117.415	344.17	-212.54	-99.8054	-303.188	-42.7		98.1522	363.466	-114.832	351.643	-84.6177
	809.157	-113.032	336.2	-21.2535	135.28	-266.172	-29.6844		120.512	188.652	132.107	29.3813	56.7023
	808.116	-51.0838	498.611	97.908	125.437	-222.074	45.7139		205.245	153.119	189.325	98.4992	353.892
	807.074	22.8982	368.241	-188.505	-16.3782	-420.358	-22.4989		146.004	180.005	-125.536	114.838	161.412
	806.033	135.247	357.852	105.856	182.679	-258.56	162.119		336.337	84.4713	344.482	85.5559	230.602
	804.991	98.7289	441.083	6.74259	87.1374	-312.844	159.558		339.497	219.357	346.52	329.795	91.0218
	803.949	24.011	30.1125	-75.6709	191.512	-256.629	-58.9035		126.756	270.243	358.059	77.4335	246.642
	802.907	-175.989	166.143	197.116	103.987	-229.313	-20.6647		170.716	378.729	120.198	448.772	346.962
	801.864	424.724	419.691	59.6272	28.4871	-209.08	274.195		471.302	352.835	199.057	148.432	504.912
	800.822	130.709	438.221	49.2137	250.362	-301.664	314.834		517.661	530.821	582.396	258.271	430.232
	799.779	251.622	451.87	17.3253	268.462	-367.831	-45.0067		163.547	284.326	243.956	260.23	144.483
	798.736	341.335	652.519	124.537	334.461	-31.1982	249.753		464.033	296.831	147.716	219.09	439.133
	797.693	351.948	560.668	392.248	338.061	-209.965	189.713		409.719	318.937	125.775	379.25	680.883
	796.65	324.261	512.016	175.86	363.36	83.4678	256.772		482.505	451.242	369.935	469.909	807.534
	795.607	250.973	401.165	417.172	515.56	182.701	115.232		346.691	499.748	463.094	610.769	409.384
	794.564	273.586	831.714	-43.6169	416.16	-204.566	311.592		548.777	452.353	347.754	255.728	627.135
	793.52	358.527	315.981	214.42	204.284	-5.13247	98.372		341.289	543.978	388.135	291.209	322.515
	792.477	239.84	545.23	70.0313	119.283	-160.707	481.532		730.175	345.683	359.094	-39.7314	212.066
	791.433	-32.1196	458.298	316.068	96.7073	191.675	253.912		508.287	303.108	148.075	120.449	130.446
	790.389	-260.779	345.165	18.5045	66.9315	-203.244	-44.4969		214.599	294.133	217.255	146.43	477.427
	789.345	3.76174	167.333	92.0411	245.556	-104.763	-7.19343		251.411	-85.9426	123.636	-445.39	213.808
	788.3	-703.67	217.019	101.003	117.604	84.7742	-75.1631		182.95	15.3015	6.13707	212.711	0.61892
	787.256	-300.229	27.3865	42.9393	130.928	-89.7445	101.04		358.662	109.226	41.8176	80.692	405
	786.211	-346.861	88.9727	-72.499	-6.42299	-220.908	-213.429		29.2955	191.27	118.219	-0.90666	150.21
	785.166	-376.692	320.559	-207.037	-162.974	265.229	-286.099		-58.5802	122.514	86.9203	154.295	263.796
	784.121	-205.524	162.045	-176.476	68.1743	-272.734	-88.3686		123.944	1.15859	-44.8783	252.096	-5.51918
	783.076	-260.658	-249.634	-177.014	203.623	-181.297	30.3617		227.468	-292.397	-164.677	-99.9026	316.166
	782.031	-335.823	0.16311	40.1475	-38.9283	-135.46	103.592		285.493	40.8468	-162.376	-281.901	145.051
	780.986	-666.887	-87.3395	-34.5909	77.3203	18.0773	-129.278		37.4171	-164.109	-52.4742	71.8002	-4.46338
	779.94	-132.117	-48.0174	-32.7042	215.094	-53.1301	-72.7205		78.7537	214.454	114.748	-246.478	288.442
	778.895	-568.281	168.18	318.257	63.5422	118.409	43.5098		179.778	234.199	207.849	-241.876	-69.0728
	777.849	-141.311	-43.4978	-76.6559	-28.1846	99.2814	-124.633		-3.58534	55.6621	-74.3284	-144.054	197.533
	776.803	-254.64	306.524	-141.669	-154.128	-22.6458	-249.676		-143.849	88.3043	35.4938	-193.697	-90.5621
	775.757	52.73	326.646	87.2174	7.97776	-185.173	74.4812		165.088	-0.40942	47.316	116.003	66.0433
	774.71	-170.365	-16.4066	-99.5708	-142.793	20.4161	64.1652		139.537	23.093	-43.5409	-226.573	76.7687
	773.664	-223.895	-115.684	-49.8842	62.3126	225.889	158.922		219.073	-213.721	-172.619	-213.072	180.674
	772.617	-117.189	-100.137	-7.27248	-74.1585	115.978	-114.194		-69.2778	-237.918	149.724	-65.849	105.499
	771.57	-562.284	49.0095	-96.0608	355.47	-72.7329	135.79		165.471	-118.716	-170.333	-11.8257	35.0249
	770.524	12.3861	-45.3684	34.8259	-53.2236	259.24	6.04743		20.5077	210.47	-85.0844	156.875	186.73
	769.477	-423.109	213.679	-139.862	-20.0948	364.329	-130.769		-131.543	-100.227	226.711	-288.102	-36.4443
	768.429	-132.569	264.95	-68.7904	173.057	-256.366	-26.4578		-42.4823	-289.109	-39.1799	145.544	7.80123
	767.382	28.9363	86.9972	49.706	-51.6144	99.3234	173.326		142.067	-86.4065	227.216	-53.4324	68.7267
	766.334	-432.524	-0.13105	-175.587	-56.6628	285.529	180.385		138.028	-151.088	-165.075	232.113	205.972
	765.287	-139.819	-51.4841	181.51	243.766	61.2177	-34.8919		-87.9234	-222.986	-103.98	-138.563	-322.502
	764.239	-276.579	159.688	-53.1831	112.218	-12.677	-18.6461		-82.3622	-80.0673	50.2289	92.0825	179.843
	763.191	-17.2388	-113.441	-299.776	9.46915	-43.5717	-202.8		-277.201	-216.249	-174.862	57.8283	-229.111
	762.143	-201.699	64.231	-97.8685	118.921	-157.966	-5.25455		-90.34	-424.03	-80.3534	221.574	-29.8659
	761.095	-145.159	153.703	96.8388	264.172	-105.361	32.3912		-63.3788	-154.712	-202.845	3.81987	126.48
	760.046	-67.1843	128.699	-56.6431	123.247	42.5604	127.359		20.8946	-162.078	-179.823	134.188	154.045
	758.997	72.7904	32.1958	121.375	263.721	-69.4181	424.928		307.768	40.457	69.5994	319.356	-159.289
	757.949	-151.97	-4.0429	165.782	107.042	231.087	12.0735		-112.186	-28.9246	-148.192	-158.198	-79.3436
	756.9	-50.095	64.5554	-261.699	102.647	21.4087	257.142		125.85	-343.79	-41.7698	-158.93	203.322
	755.851	68.3797	178.354	-224.381	86.2528	-178.57	104.11		-34.2152	-158.056	-59.3479	-233.561	173.688
	754.802	86.7544	277.852	48.8368	-8.64161	107.452	91.8783		-53.48	-179.721	-253.126	278.107	139.253
	753.752	-154.536	-94.3289	171.866	160.876	-73.4105	134.369		-18.0291	-239.371	-208.691	117.698	-95.2612
	752.703	-195.561	31.3694	-110.016	332.782	60.111	114.837		-44.5939	-237.136	40.6313	212.266	318.304
	751.653	144.448	54.6885	-17.9869	244.999	250.749	14.428		-152.043	-175.386	13.5664	-79.0433	59.9901
	750.603	58.0575	125.708	-18.7578	-116.583	29.4866	130.819		-42.692	-80.2352	-118.198	86.9474	249.576
	749.553	-528.233	72.8267	-52.9288	7.73411	77.2243	68.5095		-112.041	-58.9847	192.837	-182.762	215.161
	748.503	-135.924	50.8458	-91.7998	143.852	1.96946	215.8		28.2099	14.6659	84.8719	128.429	209.447
	747.453	-76.9142	-18.6351	-40.1707	75.1692	270.161	-58.3091		-252.939	-35.4836	50.8071	425.32	237.033
	746.402	-120.27	287.905	-348.031	-19.6014	-25.7354	353.104		151.428	178.583	-69.0446	172.333	131.339
	745.352	-20.8605	225.524	-334.402	57.0162	211.456	227.847		22.6786	-126.167	-191.209	109.823	-114.676
	744.301	204.684	-39.0363	-339.962	214.446	191.66	316.028		115.245	154.5	-20.6611	-54.9633	103.23
	743.25	75.2014	372.104	-67.1218	-6.32495	83.7638	340.01		143.612	-366.633	-40.5127	18.1499	-23.7643
	742.199	162.537	19.6435	67.7181	129.704	-7.33211	249.691		57.6787	-245.467	-243.464	134.063	189.441
	741.148	88.1722	247.483	-63.842	61.1339	-3.32802	185.673		-1.95459	-71.9003	74.4839	40.6763	347.847
	740.097	11.4075	163.823	104.198	75.8634	57.6761	273.754		90.5121	-45.8337	-71.3677	101.989	132.853
	739.045	77.3707	208.584	-208.051	76.3048	40.2932	409.447		230.595	151.449	208.494	-17.4749	-27.3211
	737.993	-236.966	212.945	88.3996	26.9461	139.41	50.6399		-123.823	-229.068	115.677	233.961	290.405
	736.942	14.3693	-8.51562	-245.16	255.576	207.614	86.5213		-83.5562	84.6981	-31.7763	9.87399	-26.6896
	735.89	170.733	252.545	-203.01	-138.483	-97.3685	84.3143		-81.3737	51.2807	-84.0109	87.8097	312.336
	734.837	182.024	-237.374	-210.848	151.684	151.462	205.719		44.4245	41.6794	-34.1272	127.668	145.182
	733.785	307.387	123.487	-209.197	39.69	198.279	296.212		139.307	179.405	-143.362	142.797	113.408
	732.733	104.85	56.5478	-259.846	-27.004	159.496	339.105		186.589	-67.9453	106.104	508.826	126.834
	731.68	-216.259	89.5292	-334.085	-24.889	144.526	213.41		65.2877	-80.0797	98.9873	-42.0344	415.78
	730.627	115.732	-62.7894	131.686	-48.9741	193.656	434.514		290.786	-173.014	-112.329	309.605	62.5721
	729.574	-162.577	321.492	4.91039	67.1409	48.0864	-104.281		-243.616	64.2515	30.2548	262.344	-28.85
	728.521	-53.886	17.2735	-145.565	2.85587	-149.583	109.623		-25.3175	78.2171	30.2386	103.483	-48.9722
	727.468	206.805	130.955	-82.4406	21.5708	258.047	38.6279		-91.9193	-5.11737	80.1223	49.1224	241.806
	726.415	-323.004	97.4364	-230.416	156.586	43.6769	176.532		50.379	-83.7518	-135.794	-26.6384	34.1834
	725.361	248.515	118.439	-257.37	127.91	178.32	103.249		-18.507	-64.9704	-140.392	-171.09	165.872
	724.308	233.806	99.22	-220.345	46.9247	89.8503	224.453		107.091	34.4952	101.692	168.45	214.55
	723.254	-20.4753	-12.5778	46.9012	-90.8514	-20.0065	248.469		135.505	-96.2234	168.194	289.698	180.138
	722.2	173.644	77.3244	-86.7523	148.473	-70.0418	473.986		365.419	178.658	-130.504	74.0473	-174.473
	721.146	2.46238	-36.7734	30.9941	17.7964	227.523	239.502		135.333	45.6394	80.6985	-6.30389	184.915
	720.091	478.709	310.04	-97.9375	-63.0707	79.2914	144.83		45.063	83.4366	66.5191	235.855	-62.7854
	719.037	208.102	-5.59103	-231.491	161.953	21.1562	242.346		146.977	-191.882	-25.7787	157.803	-168.297
	717.982	116.975	207.496	-111.323	-236.514	74.4245	223.673		132.707	-90.0847	-246.058	177.062	236.002
	716.928	317.419	285.365	-135.876	-13.8901	-102.211	124.39		37.8208	-159.003	192.544	63.5107	168.491
	715.873	107.792	446.252	78.9922	147.043	-8.64227	240.717		158.551	63.5939	26.7646	144.369	311.89
	714.818	-374.136	230.239	-111.339	89.9757	-16.9739	-5.01265		-78.4197	68.1911	278.085	201.528	234.989
	713.762	-38.6332	125.744	233.751	272.217	206.898	142.031		77.9258	-242.296	119.524	109.396	300.199
	712.707	294.44	405.032	135.819	200.85	77.6662	232.168		177.356	141.301	294.945	3.05412	320.299
	711.652	236.613	272.119	201.388	0.86512	-56.1655	256.004		210.485	183.699	98.5653	200.013	252.898
	710.596	621.715	470.724	-22.0218	58.0523	-59.7937	275.048		238.831	32.0117	363.904	316.281	180.708
	709.54	315.317	560.43	-41.7314	60.7396	47.9781	7.69153		-19.2236	259.225	288.343	250.249	129.918
	708.484	309.62	285.535	255.859	-147.273	167.45	433.935		416.322	15.1378	25.6823	430.517	171.428
	707.428	635.322	216.641	316.649	80.314	303.522	268.379		260.067	225.751	82.7213	291.085	163.238
	706.372	461.625	469.647	394.04	267.601	340.094	133.622		134.613	294.164	215.46	161.153	536.048
	705.315	576.656	237.571	289.152	147.202	137.669	223.673		233.974	528.293	343.518	315.331	281.668
	704.259	436.159	348.476	271.842	239.79	240.541	257.017		276.62	256.006	315.257	317.899	29.7783
	703.202	255.491	350.7	195.355	79.2908	57.1159	318.667		347.581	381.335	377.014	301.677	324.499
	702.145	231.022	149.424	301.167	320.892	-46.9088	110.618		148.842	492.364	495.471	446.254	220.716
	701.088	528.154	508.748	153.779	221.893	-102.258	-85.4317		-37.8963	300.593	297.029	44.4319	305.673
	700.031	463.486	262.572	242.992	80.3942	-74.8063	163.019		219.865	85.3214	365.786	-78.1903	220.429
	698.973	308.947	333.315	34.9932	-4.29072	-286.14	42.6764		108.842	127.766	299.862	127.897	149.308
	697.916	225.379	61.2389	182.094	-233.29	-197.289	156.327		231.803	85.195	-92.3806	-30.1253	71.1647
	696.858	78.1405	-12.1186	151.907	79.2255	194.177	24.0845		108.88	307.24	170.395	76.562	118.344
	695.8	415.302	299.724	247.02	-244.159	11.2433	-8.75801		85.3575	-115.816	5.17101	237.649	-28.2769
	694.742	178.263	273.566	384.633	207.556	-216.491	-174		-70.5655	-52.0708	-65.3532	263.937	144.202
	693.684	-94.1757	27.709	-51.9542	141.771	-257.524	-34.343		78.4116	-23.7261	-31.9774	-156.276	66.0814
	692.626	271.286	143.452	180.159	85.4857	-310.358	185.615		307.689	153.419	60.4984	-129.889	92.0606
	691.567	131.276	-31.4875	147.684	-3.69171	-228.577	-83.5209		47.8815	-297.721	86.7926	106.708	141.563
	690.509	270.468	44.055	-113.904	40.8596	-35.8112	-78.5634		62.1585	54.1238	115.468	-131.72	-80.4583
	689.45	386.617	480.816	274.021	-134.165	-83.8302	-82.9989		67.0513	-56.8156	-18.7374	119.929	363.444
	688.391	438.967	62.777	314.646	0.11099	-141.349	-96.9345		62.4442	-19.0551	118.557	-72.4209	-174.854
	687.332	581.117	-22.262	72.1709	294.887	-142.268	2.43001		171.137	-89.8945	163.751	202.729	70.6475
	686.272	265.29	232.617	197.808	4.28668	-100.572	-164.899		13.1456	4.58183	112.164	-100.498	198.072
	685.213	511.24	230.178	96.9325	74.7624	-122.691	53.3847		230.438	-95.1597	206.958	-85.0481	-23.7259
	684.154	167.19	81.5394	102.257	145.238	17.9899	-4.46021		164.451	23.3789	197.852	116.902	115.476
	683.094	257.363	241.919	192.594	333.738	-327.214	-154.182		7.54261	184.336	165.165	-87.025	250.001
	682.034	507.937	231.572	146.031	33.8381	70.5817	200.897		355.434	-72.2068	101.804	-130.552	292.425
	680.974	572.11	367.517	-67.9325	102.038	-118.922	-154.024		-6.67451	-132.95	43.1538	189.222	320.75
	679.914	348.583	147.263	-20.1957	-37.3619	-216.426	2.95414		143.117	-63.9924	-24.9962	11.3955	330.175
	678.853	299.681	292.635	-189.247	9.66246	-91.738	105.656		238.625	-23.3167	236.972	264.993	59.1223
	677.793	245.954	199.78	14.1897	21.2625	-462.959	151.635		277.416	-83.9596	-118.778	117.866	280.747
	676.732	435.152	52.7521	217.538	216.687	-103.457	-127.563		-8.97537	10.9161	25.3904	79.1636	28.5944
	675.671	508.749	160.424	56.7984	49.1112	-121.055	163.639		275.033	-33.2082	-226.541	-258.839	87.6419
	674.61	433.946	126.596	-158.337	112.636	-157.453	-153.159		-48.9591	162.968	150.827	-35.8417	290.389
	673.549	48.1436	222.368	-156.672	126.56	-266.951	-156.557		-59.551	-142.757	-72.7048	106.956	177.437
	672.488	322.041	4.84019	-140.807	331.068	-308.049	-23.2549		66.5571	-59.5811	97.2635	-77.7471	-67.4158
	671.427	374.438	-106.588	233.058	-24.1632	25.3529	20.4471		103.065	91.7946	161.132	-12.7498	203.532
	670.365	-105.241	-170.889	15.6535	141.123	-168.822	-138.327		-62.9099	-88.9112	24.9182	-84.2286	-57.6981
	669.303	60.2806	106.209	99.849	82.7098	-118.096	16.1982		84.4149	-64.7169	32.3048	46.6926	159.072
	668.241	145.702	-209.992	28.5445	-32.1037	-156.77	-330.876		-269.86	-108.723	-56.8087	17.6138	213.442
	667.179	-34.1908	88.3065	204.44	6.08284	-289.645	181.349		235.165	4.97158	77.7778	-23.2651	206.512
	666.117	177.978	146.405	-69.1645	-127.631	-234.119	-151.525		-104.911	33.8658	125.164	86.4561	270.183
	665.055	251.247	235.104	243.231	103.556	-119.794	82.9003		122.314	-113.74	29.0508	85.5773	105.653
	663.992	324.442	192.129	263.757	40.5607	-78.4449	49.0493		81.2557	-32.9271	-118.844	240.122	183.546
	662.93	284.811	94.9274	112.653	26.9472	-53.6194	210.375		235.381	-60.5329	-3.15786	-148.957	77.8161
	661.867	162.805	153.053	239.079	154.552	98.3296	-82.1762		-64.378	-22.1201	-54.4531	5.48847	45.1091
	660.804	71.4	63.0776	151.505	136.257	40.8786	102.673		113.264	-59.0073	-141.048	192.833	193.502
	659.741	139.995	354.003	219.131	99.1615	-49.4724	-208.578		-205.195	-109.995	-175.944	-31.4215	62.095
	658.677	147.415	54.7545	289.188	123.285	-236.2	-32.2216		-36.9367	-139.863	83.1795	360.547	97.6107
	657.614	-113.09	124.68	30.0138	46.1893	21.4491	83.7906		70.2048	-19.1504	-3.41572	202.192	-43.1963
	656.55	-37.4701	107.631	367.97	60.9124	27.6216	79.8279		57.363	-37.2191	262.707	-45.4388	4.11942
	655.487	411.825	294.308	134.797	115.517	-36.8294	-62.7598		-94.0955	110.795	91.557	47.0177	164.212
	654.423	-278.655	72.3257	33.3533	83.2402	51.543	128.478		88.2627	13.2535	150.891	289.807	230.328
	653.359	163.565	-48.5564	324.21	194.263	-235.984	256.115		207.021	-117.088	-99.975	-249.804	193.044
	652.294	112.311	105.481	119.397	143.204	-19.6485	-36.6228		-94.6042	-108.913	114.377	-91.5985	193.382
	651.23	343.031	165.499	170.654	14.6275	47.8417	156.814		89.954	-44.2552	30.4114	-15.6093	118.498
	650.165	324.677	270.136	252.691	-109.231	-340.349	93.3801		27.9289	-17.2803	19.2638	-14.8038	-78.4635
	649.101	320.398	34.2542	224.639	173.192	30.0415	209.012		148.987	9.77786	146.698	-338.015	3.83437
	648.036	130.744	122.492	356.203	101.033	-153.749	21.8559		-32.738	-298.947	151.95	22.0909	119.553
	646.971	267.39	-108.571	116.867	85.2744	157.86	6.09953		-43.0632	-8.97236	-32.8974	-28.8035	42.7716
	645.906	267.694	59.4663	208.531	-38.5943	-32.9301	-65.9568		-109.688	-141.597	-4.04502	-159.398	-80.9098
	644.84	168.004	152.323	351.81	254.693	-247.101	-210.802		-249.097	7.49411	41.1257	-19.9759	142.73
	643.775	213.892	17.6605	-145.526	-118.436	-219.492	-106.858		-139.722	34.569	152.078	18.3297	84.8483
	642.709	-85.0982	105.817	136.254	256.951	-187.263	107.297		79.8698	-116.639	-133.551	-62.8483	275.588
	641.643	136.712	-40.5258	307.634	-226.362	84.2656	115.053		93.0614	-382.848	94.7196	48.2737	-40.3728
	640.577	11.3218	256.331	396.913	177.025	104.794	80.5079		63.953	-60.2563	-129.81	81.9957	157.467
	639.511	186.232	396.088	418.193	207.512	-254.577	22.6632		11.5445	-56.6647	20.9611	94.5177	296.506
	638.445	285.942	298.945	284.672	244.999	12.1519	140.518		134.836	-55.3731	181.132	254.84	-42.7543
	637.379	566.252	389.502	460.652	134.786	65.4806	394.374		394.128	110.018	423.203	358.862	415.185
	636.312	689.384	969.778	878.047	596.489	564.229	699.741		704.936	629.327	873.892	964.4	858.945
	635.245	1098.52	1428.15	1201.54	1095.59	1358.08	1253.51		1264.14	1113.24	1380.78	1073.04	1251.01
	634.178	2161.15	2134.73	1785.04	1767.99	1781.52	1823.47		1839.55	1632.24	1842.87	1917.38	1942.97
	633.111	1932.68	2339.71	1824.83	1695.1	1661.17	1854.34		1875.86	1909.75	1937.06	1585.32	2219.93
	632.044	1814.31	1628.68	1450.03	1395.1	1529.22	1163.81		1190.77	1053.46	1258.15	1529.75	1531.69
	630.977	1175.94	906.159	1169.02	802.3	722.769	880.975		913.377	995.968	680.237	837.192	1003.05
	629.909	462.997	371.255	426.734	364.318	394.336	541.953		579.802	488.993	383.445	259.547	678.228
	628.842	190.329	349.232	359.03	109.12	374.984	-80.1798		-36.8895	31.3013	91.4337	244.086	639.189
	627.774	285.383	184.527	394.341	170.038	166.151	79.7986		128.536	168.426	157.741	359.741	155.27
	626.706	19.9369	392.023	371.152	275.356	-19.2815	-41.2229		12.9605	-83.0487	114.049	51.6955	474.551
	625.638	61.1908	124.319	139.662	120.974	-26.8143	111.655		171.285	-100.424	-119.244	71.3504	126.632
	624.569	-47.3333	-40.3658	219.589	-0.6933	73.3722	7.14553		72.2271	-157.582	223.282	-28.2783	59.6344
	623.501	237.221	-239.97	121.6	32.1244	-196.161	-104.376		-33.848	-95.3572	-73.1107	-160.723	222.016
	622.432	-105.204	128.845	114.826	62.6575	-93.574	-180.786		-104.806	60.4845	166.315	-199.452	335.118
	621.363	43.6723	85.9605	-186.647	6.59063	-208.687	-172.996		-91.5647	22.0261	-10.6591	-146.881	-61.5803
	620.294	-106.852	61.7757	-52.9205	-51.6763	-110.801	-129.311		-50.223	-175.332	-23.8332	-38.3094	159.222
	619.225	119.124	25.991	64.306	112.057	-20.0144	-191.693		-118.781	-40.6906	-23.0074	-4.53808	316.824
	618.156	-87.4001	139.806	62.3326	-46.8101	-48.4279	-134.776		-68.0397	-223.949	3.51839	-106.367	219.526
	617.087	-71.8243	-22.2785	172.459	-86.377	-11.4414	27.2418		87.8019	32.2927	-56.4558	-2.49544	304.628
	616.017	-98.3264	138.256	91.0013	112.472	-37.5356	-215.018		-160.64	-113.549	-71.9116	-59.9077	-129.249
	614.947	-71.1286	86.091	-158.656	107.92	-290.33	-179.178		-130.981	-34.9906	-241.667	34.6801	89.1738
	613.878	-51.0022	36.3062	154.77	-224.555	64.5567	-24.1604		17.8603	-80.7334	122.001	-216.649	-143.624
	612.808	-48.1438	-57.859	3.31228	103.527	-202.238	65.3796		101.219	-119.825	-23.5413	-66.0608	158.799
	611.737	17.9312	107.295	62.0701	-161.877	-104.412	-127.658		-98.0064	-46.8016	-218.069	-71.9566	194.843
	610.667	-4.81044	160.33	206.588	61.0047	30.6933	48.3822		71.852	-195.694	-52.8119	59.9311	83.7655
	609.596	12.1646	-242.116	133.202	12.9005	28.0183	151.945		169.227	-293.07	74.9602	-121.165	203.909
	608.526	246.223	-95.5812	101.922	-88.9175	-67.5679	68.6849		79.7853	-257.462	-26.0825	-80.3769	269.741
	607.455	60.098	-61.227	7.53566	21.7783	-86.06	125.547		130.46	88.762	-3.41037	-275.373	274.005
	606.384	114.373	-15.1728	-89.0503	-107.926	187.148	238.41		237.135	77.6858	-6.33828	-15.1685	187.369
	605.313	-204.652	-57.9838	-101.636	140.47	166.256	-75.8275		-83.2896	-211.09	72.4338	198.336	-23.0665
	604.242	104.023	6.92561	128.478	-83.2326	24.0637	123.435		109.785	-44.7665	-103.194	-229.96	-151.702
	603.17	79.0148	104.542	-115.213	-152.008	-59.8196	56.62		36.7772	-79.1268	-64.2073	-77.1395	39.2686
	602.098	294.306	71.5577	117.195	45.3165	-131.903	-59.1949		-85.2311	-178.687	112.58	-236.919	8.63943
	601.027	110.682	-353.433	-144.99	179.531	164.505	233.268		200.941	20.2368	-25.6484	-25.8467	407.204
	599.955	-184.827	70.7831	-152.982	-108.444	-17.2783	129.253		87.7513	-175.023	-131.262	9.34339	12.6745
	598.883	-81.535	39.9991	69.9272	70.0803	425.938	158.671		116.761	-237.284	38.4252	25.8334	180.345
	597.81	84.6734	18.7218	92.3308	10.7147	-58.9361	125.141		92.1847	-15.0281	86.8268	84.439	37.7226
	596.738	8.00694	2.03779	-414.358	126.239	-0.41941	107.905		83.8945	-109.988	298.414	-36.5709	23.0049
	595.665	127.854	36.5605	-166.271	136.874	93.0061	211.974		196.918	-183.833	-5.18488	7.93468	129.86
	594.593	-134.526	-180.524	137.598	173.098	-340.377	99.238		93.1279	227.107	59.5019	-57.0753	15.4011
	593.52	-23.9788	-117.901	5.68573	-84.2675	230.748	280.107		282.952	-86.8374	58.9035	29.4303	227.156
	592.447	49.2685	159.022	-191.427	-85.3331	-30.0263	120.777		132.575	67.7183	-51.095	199.736	-24.7897
	591.374	-212.884	-134.956	82.0604	-42.0988	-20.5008	42.9464		63.6989	-234.426	111.407	176.642	424.465
	590.3	272.691	-25.8262	80.766	161.945	-1.66653	102.721		132.437	-89.2546	136.523	-37.3373	88.7325
	589.227	-112.862	-165.904	-148.847	121.28	117.359	45.8909		84.5602	-165.399	250.024	-39.4317	39.5871
	588.153	2.31357	164.426	70.9588	41.1239	-24.5068	91.666		139.298	177.673	188.941	210.089	409.555
	587.079	24.3887	-61.745	141.764	81.9681	136.327	-23.259		33.3354	75.9441	188.457	205.711	78.6224
	586.005	442.164	-34.1157	-111.03	53.0123	-35.7383	82.916		148.473	76.7156	111.311	89.5319	-208.01
	584.931	247.639	9.71364	176.276	-101.544	-47.204	-13.3089		61.2105	72.7871	297.216	355.153	364.358
	583.857	216.214	-99.9571	58.5812	130.201	22.9303	11.4661		94.9481	40.9587	150.422	38.9742	301.225
	582.782	180.117	53.2789	15.405	196.655	78.9733	71.0467		163.5	88.3461	105.944	260.311	172.906
	581.708	562.243	222.808	51.3106	0.19881	-34.7924	186.522		287.937	124.018	75.4492	132.632	275.073
	580.633	281.37	196.844	168.634	206.253	165.451	104.302		214.689	96.805	263.672	305.069	393.454
	579.558	107.597	38.3801	-4.84175	121.507	81.8937	370.883		490.24	181.392	47.094	254.206	293.135
	578.483	22.2244	-214.522	217.082	120.561	51.9367	49.0635		177.392	333.428	126.016	324.342	206.815
	577.408	360.052	-119.59	355.306	161.415	132.187	222.644		359.943	215.78	300.139	171.179	99.5959
	576.332	212	233.462	147.048	20.9786	-42.0059	214.83		361.109	79.5479	134.878	171.531	213.29
	575.257	221.927	126.194	392.172	82.8445	116.284	69.8109		225.06	168.9	341.601	243.968	268.87
	574.181	303.975	35.1462	246.814	234.237	81.5903	213.991		375.025	246.567	204.24	225.72	470.864
	573.105	223.323	-48.802	199.056	202.029	172.497	280.85		438.891	201.035	278.48	54.0728	-26.7426
	572.029	307.671	-70.0502	46.6981	125.722	214.504	106.108		261.156	-76.7971	-42.3809	245.025	3.35099
	570.953	87.7194	85.3016	60.8607	-71.4856	63.7105	191.567		343.622	103.171	64.3586	82.7774	79.8446
	569.877	267.267	340.453	129.038	142.607	89.5173	221.325		370.387	238.838	203.598	185.33	277.038
	568.8	38.1364	96.2248	269.13	226.515	96.6414	174.4		320.466	198.022	461.255	336.698	228.045
	567.723	222.405	200.496	86.4208	222.223	189.766	225.076		368.146	55.1061	386.811	241.865	18.8515
	566.647	169.754	137.448	24.4984	366.515	150.572	389.434		529.511	121.174	114.951	156.318	218.345
	565.57	144.922	130.219	85.6897	202.023	46.3964	354.109		491.19	38.6577	235.608	154.386	199.652
	564.492	-16.6877	136.91	255.895	253.446	97.7379	270.101		404.184	369.258	221.581	377.669	243.571
	563.415	267.181	4.38166	-0.91421	10.1538	84.0621	58.5763		189.663	184.641	344.438	-30.363	55.378
	562.338	38.3502	13.353	269.077	131.262	128.386	81.3514		209.442	13.9252	455.695	32.7049	150.228
	561.26	69.3401	296.144	86.5819	215.185	12.7277	213.143		338.235	307.325	258.368	172.388	131.521
	560.182	323.03	191.535	131.487	375.608	87.2693	412.235		534.329	129.825	388.142	325.972	247.414
	559.104	402.62	360.526	322.492	285.531	428.511	43.027		162.122	265.425	320.816	312.455	-172.493
	558.026	505.51	170.117	504.197	100.354	384.752	474.019		590.115	148.225	327.69	375.539	302.899
	556.948	499.299	376.308	342.601	272.377	310.794	422.611		535.708	297.725	371.664	350.422	388.592
	555.869	548.81	70.0182	359.72	388.716	299.553	361.919		472.015	426.24	621.955	578.021	281.802
	554.791	461.6	294.709	404.525	349.639	485.294	319.811		426.909	524.64	536.028	367.505	518.095
	553.712	494.811	452.02	440.143	245.777	307.053	567.42		671.516	405.256	677.319	368.004	455.406
	552.633	741.321	180.73	667.962	688.816	617.912	652.728		753.823	496.672	617.01	641.903	578.116
	551.554	841.732	247.741	532.08	545.554	773.471	548.037		646.13	773.488	612.301	769.702	545.626
	550.475	877.243	608.851	701.999	819.293	581.43	756.145		851.237	489.604	802.092	515.401	550.136
	549.396	820.153	499.762	508.218	601.931	465.889	598.254		690.344	703.72	720.983	775.2	496.746
	548.316	871.985	661.692	573.95	625.485	707.065	634.979		724.065	619.152	581.991	822.014	651.874
	547.236	578.716	469.322	715.982	693.039	702.741	768.904		854.986	884.184	963.999	421.829	584.601
	546.157	697.727	853.432	594.1	554.577	733.2	817.113		900.193	665.3	929.09	984.928	797.511
	545.077	807.359	860.162	805.533	675.331	946.477	728.738		808.815	728.832	905.898	774.643	681.739
	543.996	562.911	559.012	924.378	800.7	777.77	913.58		990.649	762.38	780.823	735.773	968.684
	542.916	806.843	593.642	663.711	530.354	759.647	934.005		1008.07	842.112	887.231	632.087	670.011
	541.836	1147.77	604.972	803.343	753.008	1065.32	785.531		856.592	833.944	662.739	1106.9	656.039
	540.755	938.127	875.522	827.288	642.377	827.417	942.473		1010.53	781.892	857.065	718.732	575.084
	539.674	1033.88	893.871	987.734	813.946	957.31	1150.31		1215.36	766.74	958.79	797.862	755.429
	538.593	889.031	886.721	789.68	698.815	1006.2	960.256		1022.3	964.488	850.115	793.692	729.973
	537.512	998.584	773.271	973.126	789.384	897.798	1036.2		1095.23	1014.14	995.74	889.023	838.618
	536.431	1071.24	701.42	955.472	796.853	754.791	1225.44		1281.47	1128.48	1148.27	914.953	790.063
	535.349	1012.01	668.889	960.931	919.838	792.202	1118.7		1171.72	986.248	894.008	748.998	1088.23
	534.268	975.962	779.739	802.277	1033.51	882.696	1018.94		1068.95	1070.6	1273.03	1029.23	984.17
	533.186	1039.24	835.108	724.636	973.891	811.407	965.499		1012.5	933.06	1076.58	1087.47	1065.03
	532.104	843.808	779.478	873.396	1025.18	1017.52	782.658		826.648	864.924	1157.42	1037.12	826.995
	531.022	826.282	763.247	1042.86	949.36	1110.33	985.617		1026.6	960.788	914.76	924.466	956.357
	529.94	845.755	765.416	731.915	1023.74	863.54	992.275		1030.25	857.952	970.302	955.011	697.619
	528.857	920.649	864.705	940.688	818.644	977.069	878.851		913.808	799.032	984.162	888.573	854.699
	527.775	1016.32	776.874	872.247	1020.03	961.28	952.409		984.357	890.296	1076.5	1053.02	778.561
	526.692	876.517	882.963	1101.72	882.029	973.308	887.485		916.42	995.376	1083.46	1014.28	877.84
	525.609	759.711	783.651	1042.59	889.428	950.637	1106.56		1132.48	1282.86	1102.02	844.041	940.22
	524.526	1074.7	1199.14	1024.97	1259.23	1200.37	1443.24		1466.15	1067.04	1402.08	1213.9	1028
	523.443	967.199	958.929	1007.34	1017.43	1263.09	979.01		998.908	892.817	1169.04	882.064	852.579
	522.359	1111.31	940.437	1017.53	1073.24	1221.94	1225.7		1242.58	1295.51	1185.22	940.341	1051.08
	521.276	1174.71	1166.53	1168.4	1124.54	1254.67	987.778		1001.65	1052.09	1233.68	1222.4	1014.26
	520.192	1337.12	1115.73	1249.99	1185.06	1128.21	1252.87		1263.72	1189.39	1213.05	1126.08	1099.65
	519.108	1598.84	1083.34	1179.37	1227.07	1248.56	1206.46		1214.3	1384.39	1275.33	1140.56	1281.95
	518.024	1147.75	1025.65	1058.06	1059.19	1073.71	1296.15		1300.98	981.881	1305.41	1293.33	1023.65
	516.94	1176.47	984.059	1098.15	1214.2	1307.15	1295.85		1297.65	987.777	1014.88	1180.81	973.043
	515.856	1062.28	638.268	1009.13	1002.62	1270.7	998.238		997.031	852.974	1058.86	1218.29	864.74
	514.771	902.019	728.196	922.534	837.249	1012.96	1276.95		1272.72	957.986	932.155	799.379	728.854
	513.687	589.634	638.404	838.12	510.464	930.506	891.838		884.598	936.182	936.931	1000.56	666.751
	512.602	865.07	539.332	558.021	444.294	504.669	863.947		853.689	902.894	872.525	745.348	526.365
	511.517	624.206	666.16	637.321	601.725	588.232	700.256		686.979	777.406	946.419	773.64	600.279
	510.432	245.242	523.388	308.921	722.155	567.996	483.565		467.27	529.919	628.613	649.933	436.894
	509.347	568.977	429.015	330.722	496.986	798.959	674.673		655.36	558.831	698.006	643.725	393.308
	508.261	358.334	291.063	329.436	410.131	401.14	273.799		251.465	640.859	530.017	561.533	128.639
	507.175	467.791	302.71	164.75	512.177	477.72	513.224		487.869	391.187	604.028	543.841	499.671
	506.09	63.8268	263.738	253.35	441.508	443.883	179.333		150.96	546.799	447.622	438.634	301.885
	505.004	35.1835	157.986	298.164	315.553	529.664	662.758		631.364	504.428	399.633	321.942	332.117
	503.918	66.4402	326.233	193.378	309.399	58.4446	384.183		349.769	144.456	427.544	288.25	339.248
	502.831	224.318	202.2	81.8059	287.16	36.1426	483.126		445.687	242.6	409.372	123.373	61.0973
	501.745	207.175	2.14762	310.72	138.306	464.923	142.451		101.992	501.729	276.183	22.8813	169.529
	500.658	-95.1479	69.2146	-40.1525	120.667	217.121	202.293		158.81	26.8728	267.411	62.9049	229.678
	499.572	-40.8911	-29.5379	59.8615	45.5128	240.802	98.8184		52.3147	58.2011	419.521	277.613	18.4093
	498.485	238.786	111.129	111.689	0.27393	287.6	121.86		72.3331	133.345	123.149	126.636	165.958
	497.398	-199.136	-35.8039	48.4168	-226.565	86.3711	85.1025		32.5514	217.59	220.077	-63.34	104.207
	496.311	-156.358	-104.537	-51.5555	139.896	220.1	144.945		89.3698	30.534	365.305	126.084	120.656
	495.223	-76.6599	-207.65	-54.9142	188.973	80.2207	163.403		104.802	-20.8057	531.251	18.9227	1.42225
	494.136	-383.282	22.6168	-145.687	64.9668	174.85	126.745		65.1205	247.339	370.679	19.7463	91.4712
	493.048	-188.784	-179.397	163.555	119.74	41.8703	140.604		75.9528	101.699	279.124	204.585	160.837
	491.96	-99.9854	-110.01	134.796	20.4138	-33.6091	53.3629		-14.3149	-67.5756	254.735	-1.37542	-105.369
	490.872	-36.487	-70.6235	-15.6627	-127.113	72.5115	119.475		65.5174	201.746	489.679	13.2637	-24.7945
	489.784	-46.4885	138.763	-39.6214	-109.239	-104.068	63.5197		44.1497	110.169	161.723	69.4029	64.9804
	488.696	-222.999	-26.2503	30.5199	257.834	-155.018	133.964		149.182	126.591	49.7675	92.2973	-45.2448
	487.607	-0.61816	-122.344	-0.42514	-105.495	-92.7177	-39.0098		10.8282	83.3149	114.716	126.203	-68.0634
	486.518	58.763	-2.538	-109.47	-209.324	42.9823	143.916		228.374	67.6393	202.565	-35.0922	-44.9821
	485.43	-217.169	-133.051	73.1711	116.249	43.2824	161.461		274.256	58.8614	448.909	207.803	-58.6073
	484.341	-155.488	72.2693	-0.28263	-1.37974	6.78235	-146.913		-6.74147	-119.814	201.558	-22.2917	-106.726
	483.251	-238.494	267.323	114.152	-6.41176	85.0824	152.995		320.568	2.21242	475.311	114.924	-88.1381
	482.162	-204.313	67.5553	61.0827	-190.541	-63.9177	-130.178		64.7705	-114.363	294.56	291.129	15.2433
	481.073	-94.5315	-70.2123	175.514	11.0297	-63.6176	96.248		318.573	-29.0388	228.609	6.03415	-154.558
	479.983	86.4625	-12.8587	147.648	308.798	58.2824	-46.8436		202.883	90.5878	332.462	65.2494	147.126
	478.893	21.8564	223.395	186.383	-47.3343	51.5823	55.1418		309.792	159.815	261.915	300.965	180.311
	477.803	-42.7496	147.649	206.717	149.434	-97.2177	67.7485		320.202	171.641	303.869	114.68	9.2953
	476.713	90.0444	172.902	263.752	116.802	224.082	-89.2447		161.011	103.268	570.422	114.195	129.58
	475.623	20.8383	227.856	34.0864	205.67	279.382	88.562		336.621	41.6946	421.976	285.711	187.964
	474.533	316.332	241.609	1.72098	97.4376	43.3824	154.069		399.931	331.021	525.729	156.826	459.549
	473.442	-62.2609	131.584	315.559	103.803	293.582	194.185		437.848	-30.8497	427.787	410.751	208.447
	472.351	-161.054	402.059	225.798	100.968	195.182	193.201		434.664	210.179	675.845	618.776	342.445
	471.26	5.95265	331.034	305.736	121.133	257.282	50.0168		289.281	283.908	573.303	196.602	357.243
	470.169	255.359	335.609	204.574	47.2984	124.582	51.3328		288.398	238.437	408.861	258.027	291.841
	469.078	69.4662	342.484	-6.48717	86.264	-44.7176	178.549		413.415	121.966	521.719	353.752	297.439
	467.987	105.462	179.859	-6.7488	224.083	292.282	223.265		455.932	152.195	316.177	101.278	188.538
	466.895	-75.2886	727.255	389.193	-18.3624	-62.5177	-217.51		12.9561	118.227	378.64	112.313	283.549
	465.803	-40.8395	285.351	260.106	30.0923	38.6568	-10.0846		218.18	75.058	253.302	146.148	174.761
	464.711	158.61	427.347	-40.6064	55.647	14.2024	-10.7429		215.004	205.989	345.565	280.784	40.7729
	463.619	-99.9413	164.143	183.082	291.802	-378.752	-7.05643		209.529	-61.4794	302.628	204.819	307.485
	462.527	229.908	235.139	-37.3306	-236.544	-78.1065	-62.87		144.553	-78.2649	26.2902	-68.0458	54.4965
	461.435	-7.94319	77.3354	-131.743	237.611	50.8391	-20.2836		177.977	140.714	214.653	98.5895	101.408
	460.342	-145.062	441.253	350.459	34.4015	-149.786	36.0185		225.108	62.2172	251.92	308.735	65.9337
	459.25	152.687	116.875	123.247	119.556	214.86	-115.895		64.0323	102.696	106.083	-87.5298	-38.1545
	458.157	47.6683	-3.81374	-119.851	108.547	-148.065	-34.393		136.364	-74.1006	56.4501	-5.58451	-117.029
	457.064	160.049	202.697	103.651	52.8714	282.811	-7.79094		153.795	-179.997	-32.0827	-220.939	133.396
	455.971	116.831	319.908	-25.0473	204.251	82.2862	149.111		301.527	80.1058	327.685	62.3061	-32.3781
	454.877	-186.956	144.432	-2.73156	67.544	-3.70864	100.229		243.465	-27.9666	133.957	43.5615	60.261
	453.784	-65.475	254.743	44.6703	29.124	-37.8079	-220.669		-86.6034	145.137	-2.57618	281.007	296.986
	452.69	158.938	-2.93294	137.786	52.4166	43.9373	-75.1513		49.7352	206.164	144.396	49.6621	-24.1745
	451.596	124.952	57.0912	22.9018	-84.1908	73.1825	-75.9336		39.7739	36.3917	-5.73235	35.6175	242.165
	450.502	-16.3351	98.9153	-48.4825	185.902	106.928	-79.1159		27.4125	3.81929	141.14	10.0728	-55.9963
	449.408	-41.1219	83.5394	97.1333	-112.905	76.7729	-214.698		-117.349	-10.4532	-13.4885	0.52818	-38.8572
	448.314	75.7914	262.364	217.649	200.587	-117.882	-160.58		-72.4102	-56.7256	60.2834	-38.6165	-176.918
	447.219	-193.363	-175.599	-18.2213	-185.007	-122.914	-216.247		-127.85	22.7263	-39.8589	111.615	-167.612
	446.125	-109.215	-3.57491	323.794	265.485	107.331	-36.5294		53.8927	49.5539	186.4	196.804	43.6745
	445.03	7.27102	-5.2375	147.324	64.9905	36.0982	-87.596		4.85263	26.1058	118.076	-94.7905	-53.2194
	443.935	66.6569	-95.8001	-76.9462	225.296	69.8656	-38.0626		56.4125	11.9577	-14.1488	1.91528	-109.013
	442.84	78.1427	73.7373	141.683	22.6012	21.5331	-34.3293		62.1724	77.526	-153.173	119.121	56.5928
	441.745	85.0285	158.875	-36.8869	178.407	301.901	-37.2959		61.2323	-269.198	-244.298	-211.173	-159.001
	440.649	-58.6623	-6.97462	-0.94334	-42.4755	16.1903	-86.0469		14.5097	57.4939	-155.005	-84.7501	-7.07504
	439.553	-120.253	217.376	-56.1998	12.8426	191.48	-143.798		-41.2129	69.0862	-102.213	151.073	128.851
	438.458	0.83272	-14.6865	55.1299	86.3479	143.147	-37.2645		67.347	94.4618	-65.5375	135.879	116.457
	437.362	135.442	211.864	-66.3265	-6.63403	172.437	83.7886		191.824	5.75404	44.2548	-125.698	-153.717
	436.266	108.151	164.615	-7.31432	-53.916	146.927	-135.568		-23.5982	250.146	-261.153	-202.475	-26.9909
	435.169	108.284	96.8788	85.7863	-21.3852	185.339	-313.71		-197.803	-75.7447	88.156	145.065	-68.945
	434.073	-78.6071	102.229	78.4625	74.9328	-245.971	64.5332		184.374	88.7476	-68.9517	29.5882	69.1811
	432.976	142.725	-141.007	-61.0369	150.764	209.74	-11.1093		112.669	127.857	-219.143	-129.171	-212.173
	431.88	-18.9654	-117.456	-214.161	57.7816	136.43	-50.1657		77.5463	-51.9512	-127.65	-114.648	-105.947
	430.783	-100.933	-87.092	-89.2601	24.2123	49.5421	-180.408		-48.7588	-10.6422	66.4586	193.892	-31.6011
	429.686	-105.3	-238.928	233.94	-173.457	138.371	-381.251		-245.664	-51.3332	-38.1325	-28.5678	-178.355
	428.588	175.256	-44.4508	-140.135	-31.5135	138.825	-80.6794		58.8485	-0.80756	80.6932	-107.51	-88.0893
	427.491	-57.0118	-219.187	-149.534	-270.183	75.4679	-290.522		-147.057	95.2014	-135.398	196.43	138.857
	426.394	-106.879	118.777	0.36659	-128.252	107.711	-340.964		-193.562	36.3104	67.6111	-51.0296	53.7026
	425.296	-159.023	-17.1456	-38.6085	-246.009	267.565	-181.693		-30.3493	32.136	-111.963	-36.472	-140.832
	424.198	-165.667	-148.368	29.3164	-345.565	-41.6819	-145.522		9.76306	34.7617	-259.638	-42.4144	-73.2657
	423.1	-192.711	-163.491	54.0414	-67.1217	-20.7284	-154.95		4.27545	14.6874	32.1881	-48.3569	-30.8999
	422.002	-233.456	-105.814	-55.5337	-118.878	330.225	-9.47889		153.688	-66.887	69.0138	16.3007	132.166
	420.903	142.424	4.27656	130.816	104.878	100.789	-68.8936		98.2177	152.055	30.6561	-235.424	71.0311
	419.805	74.3797	-110.492	239.74	51.0648	26.1427	-194.322		-23.2699	109.181	226.782	-141.167	148.524
	418.706	-57.241	-7.46913	357.69	131.114	206.307	64.8631		239.86	45.8234	-2.67585	212.508	194.132
	417.607	277.438	136.453	218.639	158.864	331.871	-17.2516		161.69	421.666	238.867	63.2829	-33.2598
	416.508	357.318	-1.62402	224.879	66.1134	79.8346	262.334		445.22	428.808	132.309	182.558	123.848
	415.409	89.1969	94.4985	197.032	25.663	225.899	-44.981		141.85	413.25	153.151	231.233	-7.94407
	414.31	134.976	174.721	30.3843	69.3126	32.9625	18.4043		209.18	256.793	185.394	177.607	76.3638
	413.21	64.7788	161.763	175.455	160.777	233.537	27.5414		222.027	91.1518	217.553	326.3	-241.814
	412.111	274.258	-60.4145	297.707	-68.3737	184.001	-115.045		71.1568	343.994	-143.505	40.7743	24.3941
	411.011	-14.0392	51.6274	40.2776	-92.8096	43.5753	-93.9065		84.0042	55.7532	168.354	91.7665	-41.3835
	409.911	-143.237	-124.931	176.148	-74.1454	-103.65	161.432		331.052	81.2123	-81.187	-173.141	-88.861
	408.811	32.1661	12.1111	168.818	103.719	-82.6759	-33.3294		127.999	77.0713	-171.628	-119.849	-143.239
	407.71	25.6921	-55.3277	229.707	11.0975	24.6089	-250.766		-97.7362	52.547	40.1478	-193.74	-174.802
	406.61	196.495	-206.786	-86.5229	88.8617	72.7833	-27.4273		117.311	125.806	-18.4932	68.5522	-67.7791
	405.509	-41.6792	-210.525	162.865	-144.56	-103.832	-47.0637		89.3761	-30.4182	100.264	-57.6384	-137.942
	404.408	93.396	-128.063	144.254	-327.981	173.753	-189.4		-61.259	-18.5424	-108.351	-106.629	-226.305
	403.307	-145.926	-236.302	50.742	-93.502	15.3378	-16.0365		103.806	-161.167	-37.4662	-228.12	-210.168
	402.206	30.3512	-215.041	16.2303	-45.2233	-27.2773	-121.973		-10.4293	-17.491	-143.781	-195.31	-184.931
	401.105	-117.971	-252.88	56.6185	-67.3445	-208.393	-91.7093		11.5356	-136.188	-131.997	48.6991	-123.394
	400.003	-64.3734	-374.599	185.625	-125.751	-71.5973	-149.821		-54.882	-13.7688	-22.6013	-25.0743	-177.543
	398.902	16.6042	-167.238	-218.787	-120.572	40.1876	-24.257		62.3829	81.3405	-165.116	36.9602	-88.8056
	397.8	-2.39806	80.8422	-139.681	-94.979	-145.317	-331.968		-253.635	210.46	21.3788	-121.107	-90.754
	396.698	-5.40031	-65.7773	95.9253	-96.6856	131.978	161.22		231.248	-3.02136	-209.626	9.02628	-208.502
	395.596	100.397	-78.5968	66.0315	-93.7922	21.0315	-88.9042		-12.3331	-35.0023	-45.8307	12.1593	-167.351
	394.494	-233.805	-179.816	281.138	-18.2989	23.253	128.059		212.478	-85.0832	45.3646	94.5923	-207.799
	393.391	119.213	145.283	217.262	-171.891	-74.3177	-83.6814		8.59227	107.446	-74.3297	72.7424	-12.5331
	392.289	247.711	-257.436	260.265	21.5025	-47.0963	-100.318		-0.19701	77.7647	-39.8344	184.675	194.118
	391.186	-145.271	-150.036	-38.7352	124.21	-101.567	28.0414		136.018	-28.9064	-291.029	-72.9746	-204.615
	390.083	-161.853	177.264	-17.9352	-56.5816	-35.8377	-52.0988		63.7323	122.723	60.7769	-20.0246	-88.6493
	388.98	-94.5355	-66.7366	161.465	-200.874	59.3915	42.2609		165.947	68.1514	-133.617	-32.7746	-15.7832
	387.876	33.9026	83.7824	166.265	103.449	41.2286	-60.4825		71.0654	22.6901	170.499	192.492	13.9975
	386.773	8.32045	95.8822	82.7648	83.6569	91.0579	-27.3227		112.08	67.819	14.6045	188.742	-212.236
	385.669	84.5585	85.5014	146.565	16.8462	16.195	12.6339		159.899	81.2577	-14.3794	441.11	286.444
	384.566	63.4764	63.7012	128.765	307.352	170.224	-72.0063		83.1133	203.387	26.9263	95.3595	-252.29
	383.462	69.6144	-109.78	301.165	65.668	-47.2386	-59.1498		103.832	198.625	163.242	141.527	114.991
	382.358	102.952	-54.6891	-47.2352	43.5841	-133.202	-39.5932		131.25	126.064	-35.5415	208.094	-163.228
	381.253	231.311	14.7172	478.365	60.1107	188.243	-22.3398		156.373	62.5125	123.485	156.878	13.7672
	380.149	40.4487	-15.5004	139.065	223.627	192.78	110.417		296.991	10.2513	232.601	180.445	163.548
	379.044	239.007	4.1059	203.265	237.853	161.025	166.17		360.614	152.7	280.628	86.2286	93.8646
	377.94	337.845	234.188	337.284	181.87	204.062	52.1267		254.432	111.838	170.244	336.096	211.594
	376.835	540.903	160.995	376.316	456.196	70.5074	-86.7199		123.455	-10.513	-12.5295	266.88	146.036
	375.73	386.361	415.801	266.048	398.023	190.452	77.6334		295.677	84.4355	132.797	324.264	161.977
	374.625	326.819	252.107	252.98	357.849	95.3972	-142.445		76.4998	217.684	151.424	490.348	87.4191
	373.519	394.098	283.037	391.524	177.486	213.05	-183.843		22.4261	197.242	133.761	384.949	207.373
	372.414	-0.04407	528.744	172.756	309.313	120.295	127.643		321.249	316.289	179.587	270.533	65.0147
	371.308	123.734	381.074	49.0007	332.55	251.448	158.645		339.575	278.772	26.3241	266.934	139.669
	370.202	304.013	310.204	194.345	50.5867	95.5004	-65.8528		102.401	98.8561	-31.9389	455.535	49.4226
	369.096	50.2909	232.634	41.1895	-61.7763	-110.364	-21.2509		134.328	102.04	104.298	262.036	65.3766
	367.99	230.469	288.464	213.634	81.2607	-51.7738	41.451		184.354	-39.3765	-155.065	283.337	70.0305
	366.883	92.1677	226.719	60.5908	122.608	-149.176	-69.8318		60.3843	-18.0862	-55.0175	282.055	52.0967
	365.777	261.046	235.049	88.3352	53.2451	-9.28516	-267.03		-149.489	-10.4025	-179.233	280.756	56.7507
	364.67	255.944	168.903	107.092	-18.4075	-151.787	-242.713		-137.859	-115.612	-61.7359	256.974	93.0169
	363.563	183.143	73.4569	-91.051	-89.9601	-23.2889	-125.795		-33.6287	61.5782	-190.438	208.292	-37.8169
	362.456	108.141	75.011	64.4693	134.287	-111.491	-404.178		-324.698	-9.73148	-0.64081	96.3099	-121.251
	361.349	39.8399	31.5651	-98.1342	19.8348	-283.293	-81.7609		-14.9682	-193.941	-133.843	135.728	-179.685
	360.242	192.838	-27.7808	19.1624	0.28219	-159.295	-159.144		-105.038	-154.551	53.6543	-57.3541	-127.618
	359.134	-1.74305	-116.303	120.773	-152.56	-84.9888	-220.611		-179.204	-119.654	-111.138	20.4809	-111.64
	358.026	49.7756	95.2751	107.183	-14.1021	-195.783	-331.678		-302.969	-21.6567	-183.231	305.916	-201.661
	356.918	-90.6058	45.0531	-93.7062	-78.8443	-268.077	-16.2458		-0.23529	-56.7597	-79.4233	216.651	-47.983
	355.81	201.386	76.1311	-48.5958	-17.1864	-87.7717	-136.313		-133.001	-82.8627	-178.616	224.486	-43.2045
	354.702	307.679	195.109	154.515	-43.5286	-401.466	72.9195		63.5331	40.0344	-212.308	97.8648	13.3739
	353.594	143.171	-91.9129	192.825	-112.671	-214.36	-29.0479		-51.1327	-139.469	26.8991	164.064	130.852
	352.485	73.5806	315.789	57.4496	8.44754	-164.947	-92.6999		-127.495	-160.965	-29.4835	200.971	94.9431
	351.377	290.273	285.967	91.26	-55.5457	-282.341	-16.5673		-64.0604	-114.868	-254.876	330.37	9.52155
	350.268	13.1824	213.269	73.2844	-101.53	-129.128	-37.3193		-97.5223	-93.5642	-227.659	288.277	41.3123
	349.159	153.292	473.694	57.5088	116.186	-102.215	-114.471		-187.384	67.4395	2.35885	435.683	-98.197
	348.05	336.101	212.593	30.5332	187.401	64.3986	-128.423		-214.046	-152.357	56.5763	238.089	21.4937
	346.94	16.3269	107	-3.22855	94.1259	-341.38	26.5401		-71.8041	-95.0464	27.4036	335.802	-48.1034
	345.831	-50.9639	62.2987	-75.3042	-62.2584	-91.3672	116.288		5.23403	-220.143	52.221	217.208	-38.8126
	344.721	165.662	326.206	-25.6659	-0.03383	-100.546	0.85141		-122.924	3.86765	-163.952	229.321	-76.9097
	343.611	256.088	128.313	303.272	125.191	-12.8254	9.41478		-127.082	58.978	20.8757	390.134	148.693
	342.501	121.314	223.321	37.0262	95.0154	32.0954	63.1395		-71.3454	-27.8116	-69.0969	233.247	191.696
	341.391	126.14	329.428	388.543	238.24	-51.3837	123.213		-6.15063	-42.6012	14.3304	479.56	214.499
	340.281	65.6658	561.735	163.559	208.065	171.437	115.586		-8.65588	-111.391	262.158	433.073	39.1022
	339.17	336.208	625.051	253.881	263.498	-13.3343	256.673		137.557	63.0262	-39.405	557.692	-3.38261
	338.06	250.934	166.158	328.398	60.0228	144.087	10.5462		-103.449	16.7366	111.522	295.105	-0.87964
	336.949	386.277	391.574	317.32	257.156	180.015	126.833		17.9637	58.3536	183.66	334.225	256.036
	335.838	197.62	459.49	182.543	155.09	-69.9565	63.019		-40.7239	-68.9293	-70.5031	328.344	-20.6756
	334.727	389.262	498.005	90.5649	106.923	-31.828	-29.9946		-128.612	-202.912	127.634	362.964	-38.1849
	333.615	-37.7784	246.429	135.793	-4.13406	-178.192	-57.6951		-151.181	-66.7885	67.0814	449.29	-26.3797
	332.504	331.464	21.8449	192.316	-155.701	-131.82	-56.1086		-144.469	-157.971	-168.981	297.109	183.411
	331.392	115.924	260.669	30.644	171.842	115.746	210.791		127.561	13.147	57.6154	61.8351	-36.4838
	330.28	125.383	119.393	6.1723	-132.516	-122.388	43.5903		-34.509	141.323	-9.71851	-96.9389	99.0214
	329.168	35.8422	0.61709	179.601	6.24818	-43.5216	137.29		64.3211	55.8981	-9.65241	140.087	38.8266
	328.056	-8.69845	320.341	58.429	-63.4634	-139.956	44.4892		-23.3489	-110.326	-112.886	69.0132	-84.1682
	326.944	245.761	-79.4348	78.9573	-92.875	-43.0894	-19.2113		-81.9188	-184.451	-115.02	42.9393	35.537
	325.832	145.02	19.8893	-158.914	-128.887	-38.4233	-6.41183		-63.9888	-9.07529	-198.054	-77.5347	-343.658
	324.719	-72.5038	13.6217	88.5199	102.413	-139.243	112.001		59.5589	-58.3839	-24.8741	100.998	81.6619
	323.606	15.6722	121.954	176.454	-57.1865	-199.663	140.513		93.2066	-127.892	-152.794	74.9306	-106.518
	322.493	48.1288	97.5866	98.0885	111.213	-163.483	-241.974		-284.146	0.29903	-38.1141	-15.3791	-209.199
	321.38	342.639	304.719	-193.577	-64.0865	-307.003	114.438		77.402	-116.41	78.7659	13.8479	-55.7791
	320.267	-16.4512	6.45151	141.357	-39.4865	-55.2232	66.6507		34.7497	67.8819	155.246	220.475	54.8406
	319.153	259.969	179.792	-23.1096	254.625	84.2707	-178.824		-205.585	-100.411	-158.96	92.5119	28.5747
	318.04	11.0792	117.474	-45.9143	12.0251	-32.2493	112.389		90.7628	14.2807	63.5199	65.5389	67.2944
	316.926	141.5	161.917	137.788	72.5367	24.1446	170.114		153.628	77.288	56.9138	182.376	-26.2714
	315.812	191.12	107.561	67.791	126.348	-148.361	-34.9627		-46.1065	-99.9046	-19.1923	29.7127	32.6627
	314.698	63.5405	295.605	-82.9063	-17.3401	-121.168	137.039		131.259	-18.9973	-84.0984	202.55	-96.8031
	313.583	140.071	90.9527	17.7037	-95.9169	-24.3597	37.4543		37.0419	-63.6741	-16.5905	-19.5037	114.746
	312.469	88.7918	133.097	282.006	-95.9053	92.5342	168.956		173.907	48.7333	196.703	204.933	151.28
	311.354	71.1227	-4.15592	82.0164	114.918	-41.758	96.2713		106.59	80.2565	-81.2888	38.9799	-67.7716
	310.239	109.554	118.792	124.326	58.741	-135.65	14.6862		30.3733	-132.62	138.719	72.6266	253.577
	309.124	120.984	134.039	-91.3635	-163.236	68.7577	168.601		189.656	159.103	145.627	411.273	-77.5743
	308.009	-35.5847	169.386	105.647	87.8874	1.76549	33.316		59.7393	33.7262	269.135	149.02	21.7743
	306.894	-26.3538	-73.1661	71.6565	-143.089	33.4733	30.231		62.0223	314.149	101.243	223.067	201.723
	305.779	99.4771	-64.6187	-184.233	139.334	-33.4188	134.746		171.905	170.873	25.2503	146.913	-35.1284
	304.663	16.9184	98.6323	66.4839	-33.2314	126.003	48.7736		91.306	-73.1882	94.9721	187.37	147.135
	303.547	-29.8403	-159.517	-166.899	-26.4966	86.0246	59.2014		107.107	204.951	106.394	189.626	55.8978
	302.431	-132.499	99.9343	166.619	72.0381	-39.1536	165.929		219.207	-36.81	79.7155	-2.91705	38.761
	301.315	82.8423	-28.1147	63.2361	188.573	-32.0319	122.557		181.208	3.82914	46.3373	-87.9605	-70.2759
	300.199	-102.716	-80.0637	-28.8465	130.31	-152.61	202.385		266.407	-20.6317	77.959	115.996	22.2905
	299.082	-59.7647	-58.1092	20.0783	166.505	-37.9745	221.725		288.355	105.123	26.6946	17.5623	-56.3742
	297.966	-146.723	-136.858	131.696	21.3845	145.336	26.153		95.3883	-111.838	-2.08361	60.2188	-43.3604
	296.849	-360.806	-215.604	-56.6796	100.08	5.47896	130.694		202.536	197.486	-68.948	109.585	146.675
	295.732	-58.365	-70.5492	46.0451	-302.425	26.9217	103.034		177.484	245.401	52.1877	49.2515	291.81
	294.615	-120.724	7.40535	9.86989	-51.3293	106.465	-306.275		-230.168	177.015	-79.5767	-163.874	81.0456
	293.498	-73.4822	-173.121	-64.2053	141.566	69.7073	133.342		210.28	70.6289	128.859	183.12	125.481
	292.38	-198.512	-196.642	-6.37324	121.877	-43.1333	105.272		183.043	143.262	-31.9915	145.234	-17.9623
	291.262	137.357	-106.063	-185.612	352.689	14.1262	66.1032		144.706	282.994	-37.9455	203.547	100.295
	290.145	141.999	51.4916	36.4134	115.984	80.269	275.12		354.554	62.6086	-135.879	0.24109	84.3298
	289.027	52.8684	1.17071	50.3571	76.1953	343.128	271.65		351.918	126.241	159.806	89.9547	240.587
	287.909	305.838	136.35	73.3009	347.207	161.088	194.481		275.581	364.274	209.49	476.968	164.343
	286.79	297.136	90.4538	-89.3372	383.334	309.964	398.927		480.859	528.525	28.8926	166.402	179.722
	285.672	279.506	205.533	148.107	379.345	9.42351	397.757		480.522	513.858	288.677	329.716	409.679
	284.553	478.804	304.937	95.0684	386.472	133.7	302.703		386.301	150.609	481.38	363.549	284.257
	283.434	501.402	268.041	173.93	527.7	432.176	299.248		383.679	428.761	220.382	403.983	556.635
	282.315	441.4	179.845	301.792	436.527	370.952	371.893		457.157	441.012	187.385	370.616	587.614
	281.196	452.898	165.249	273.354	195.654	260.528	699.039		785.135	278.963	476.087	478.15	334.892
	280.077	502.396	304.853	454.816	647.381	500.804	635.284		722.214	407.414	373.79	509.583	504.47
	278.958	690.294	455.657	446.478	603.109	709.88	506.829		594.592	656.366	434.593	601.417	564.549
	277.838	706.221	452.285	496.158	583.452	438.673	717.789		806.386	458.736	696.313	579.27	477.149
	276.718	485.547	498.114	434.238	510.195	629.766	765.648		855.079	683.005	533.834	662.123	655.548
	275.598	671.173	450.043	600.018	515.138	448.059	646.208		736.473	757.775	625.954	653.477	753.548
	274.478	638.1	522.672	569.298	725.481	674.852	763.268		854.366	513.345	608.575	664.83	1030.05
	273.358	752.326	552.801	362.378	607.624	640.445	610.428		702.36	659.515	678.296	823.584	735.248
	272.237	817.381	569.654	706.576	639.384	550.254	526.702		619.468	685.103	602.934	710.057	685.969
	271.117	646.007	668.883	751.756	597.427	571.647	768.761		862.362	570.273	659.255	978.01	661.269
	269.996	760.162	607.637	591.754	758.486	760.357	613.636		708.07	673.961	608.494	911.283	832.791
	268.875	894.417	682.39	556.752	616.245	694.766	701.71		796.979	804.45	655.832	862.457	727.812
	267.754	682.971	371.444	969.85	645.804	693.976	997.184		1093.29	821.138	500.271	896.23	832.433
	266.633	819.526	562.198	852.248	693.063	831.285	543.358		640.296	828.927	516.51	785.003	858.955
	265.511	924.709	422.976	482.864	874.138	681.011	930.146		1027.92	930.433	855.966	702.896	972.498
	264.39	974.164	433.13	777.762	899.197	735.921	712.821		811.429	820.022	664.805	770.07	738.319
	263.268	1030.35	577.008	673.578	774.872	710.547	713.909		813.353	892.529	689.962	785.963	706.962
	262.146	921.63	781.087	765.595	699.647	914.673	886.698		986.977	784.536	790.819	882.156	611.105
	261.024	752.813	748.865	788.511	764.822	862.6	954.586		1055.7	814.643	769.075	989.349	853.848
	259.901	762.324	732.368	858.245	829.913	953.042	708.489		810.439	913.768	731.85	985.262	838.112
	258.779	934.307	666.747	787.661	895.088	716.069	800.878		903.663	930.575	812.607	838.555	931.555
	257.656	992.819	688.15	779.395	884.479	784.312	721.881		825.502	807	951.282	816.668	940.42
	256.533	815.23	756.254	811.33	847.17	1142.05	745.284		849.741	1171.13	907.356	1064.18	891.284
	255.411	936.013	879.932	998.946	798.745	876.181	855.572		960.865	860.633	834.513	763.974	1027.03
	254.287	1063.45	709.86	868.298	1044.15	975.54	881.19		987.319	1202.38	1008.81	1167.31	984.613
	253.164	1348.86	918.164	1013.63	1024.64	1101.58	1038.09		1145.06	1036.7	869.181	1074.22	853.277
	252.041	1367.28	941.767	878.567	1027.43	1076.33	936.896		1044.7	1064.53	987.755	1030.03	1146.94
	250.917	1565.82	1336.9	1084.02	1141.44	1244.59	1320.81		1429.45	1223.77	1173.05	1450.97	1124.63
	249.793	1606.45	1396.02	1209.27	1308.85	1145.85	1290.73		1400.21	1565.32	1696.44	1515.8	1420.41
	248.669	1869.39	1477.35	1570.32	1618.55	1561	1527.65		1637.96	1815.56	1563.53	1747.53	1613.9
	247.545	2110.13	1792.28	1764.38	1883.76	1800.26	1900.17		2011.31	1803.3	1775.43	1885.66	1920.69
	246.421	2524.17	2131.51	1931.83	2033.17	2179.62	2185.78		2297.77	2135.75	1878.22	2181.7	2234.07
	245.296	2531.34	2257.16	2325.9	2315.99	2403.3	2398.01		2510.84	2448.11	2330.13	2319.85	2329.48
	244.172	3207.58	2918.59	2504.35	2589.8	2820.16	2821.33		2934.99	2840.35	2579.62	2895.88	2644.86
	243.047	3505.75	3226.44	2842.72	3148.02	2932.54	3095.66		3210.16	3232.62	2955.63	3127.14	2875.87
	241.922	4248.32	3614.2	3509.89	3608.34	3631.51	3603.2		3718.53	3369.08	3213.85	3682.89	3404.48
	240.797	4592.99	4079.55	3448.06	3895.27	3908.09	3832.93		3949.1	3812.14	3740.86	3716.34	3726.39
	239.671	5050.88	4280.53	3894.95	4139.81	4160.28	4326.87		4443.88	3933.02	3918.89	4014.11	4328.12
	238.546	5015.45	4521.38	4312.92	4499.83	4245.66	4234.31		4352.15	4391.49	4139.1	4476.17	4434.22
	237.42	5233.35	4806.56	4355.41	4400.07	4582.05	4588.25		4706.94	4545.57	4503.62	4425.14	4584.85
	236.294	5548.84	4960.73	4571.2	4802.21	4742.94	4662.2		4781.72	4857.25	4650.35	4758.21	4893.08
	235.169	5540.01	4832.79	4744.57	4942.13	4877.12	4940.43		5060.79	4989.01	4657.26	4542.76	4903.69
	234.042	5728.94	5011.39	4740.48	5153.08	5000.23	5040.99		5162.19	5227.31	5048.21	4980.16	5209.54
	232.916	5706.83	5223.17	4904.97	4702.62	5121.02	5099.34		5221.38	5261.29	4801.94	5024.53	4953.77
	231.79	5571.53	5028.75	4698.85	4893.56	4975.42	5144.38		5267.26	5055.57	4531.47	5091	4937.8
	230.663	5252.25	4834.35	4523.86	4580.82	4537.03	4887.64		5011.36	4772.37	4687.02	4573.99	4646.65
	229.536	5190.38	4274.05	4324.47	4425.77	4385.04	4540		4664.56	4637.87	4387.76	4236.79	4340.1
	228.409	4753.6	4190.85	4162.97	4157.52	4281.85	4072.77		4198.16	4188.37	4006.51	4099.38	4273.15
	227.282	4188.33	3843.66	3823.98	3594.38	3950.25	3876.13		4002.36	3688.07	3616.56	3715.77	3809.3
	226.155	4310.75	3705.16	3496.29	3605.83	3813.86	3794.99		3922.06	3755.57	3616.9	3815.76	3520.75
	225.027	4105	3362.59	3204.11	3462.1	3400.39	3551.96		3679.87	3605.79	3258.17	3223.98	3700.22
	223.899	4078.86	3465.92	3160.34	3460.28	3543.62	3353.44		3482.19	3560.31	3172.23	3235.39	3597.99
	222.772	4238.88	3726.42	3307.24	3626.83	3498.23	3624.8		3754.39	3630.01	3418.78	3523.78	3624.44
	221.644	4565.24	4033.55	3742.17	3840	3958.25	3865.07		3995.5	4209.52	3851.45	4013.89	4098.52
	220.515	5667.02	4910	4877.31	4511.79	4872.5	4579.56		4710.83	4819.96	4397.03	4725.43	4814.11
	219.387	7120.77	6355.73	5852.54	5992.06	6127.62	6182.24		6314.35	6077.08	5782.19	6015.04	6065.58
	218.259	8791.22	7905.05	7361.36	7367.83	7628.25	7704.71		7837.66	7832.3	7195.76	7720.75	7688.95
	217.13	10126.7	9290.11	8681.5	8847.32	9013.29	9060.7		9194.49	9226.03	8792.74	8621.98	8784.55
	216.001	10817.4	9390.16	9452.05	9190.2	9405.74	9417.39		9552.02	9536.37	8626.33	8982.52	8943.14
	214.872	9246.97	8117.41	8326.89	8261.99	8542.58	8367.88		8503.35	8475.91	7950.81	7899.15	7921.43
	213.743	7194.45	6776.36	6597.63	6866.87	6911.42	7037.57		7173.88	7141.24	6701.99	6552.78	6596.73
	212.614	5640.63	5318.42	5366.98	5211.06	5442.26	5419.86		5557.01	5654.28	5333.98	5313.01	5230.42
	211.484	5008.04	4458.49	4402.34	4664.56	4646.52	4550.76		4688.76	4831.74	4293.98	4483.06	4488.64
	210.354	4632.25	3961.87	4066.4	3956.67	3972.78	3993.97		4132.8	4237.39	3991.28	4096.02	4041.35
	209.224	4303.16	4040.55	3659.86	3746.87	3834.64	3738.27		3877.95	4021.55	3580.28	3715.77	3802.27
	208.094	4359.17	3767.62	3565.32	3594.67	3603.6	3513.58		3654.09	3870	3545.48	3771.42	3777.88
	206.964	4379.68	4001.2	3605.78	3847.27	3768.66	3653.98		3795.34	3833.56	3734.08	3751.87	3974.7
	205.834	4570.49	4148.48	3818.74	3814.58	3858.42	3820.88		3963.09	4035.91	4154.78	3898.22	3985.71
	204.703	4577.83	3941.98	3817.22	3812.79	3738.1	3748.9		3891.95	3782.79	3518.5	3916.3	3894.95
	203.573	4361.73	4031.76	3674.08	3693.9	3759.36	3497.91		3641.79	3965.24	3724.7	3777.35	3729.06
	202.442	4154.67	3854.06	3310.06	3521.92	3570.54	3468.03		3612.75	3820.52	3415.82	3757.82	3718
	201.311	3947.61	3446.56	2954.94	3303.63	3118.81	3374.04		3519.61	3353.09	3049.54	3320.59	3386.44
	200.18	3303.05	2899.96	2831.92	2760.55	2894.89	3103.26		3249.67	3011.76	2780.66	2914.36	2935.67
	199.048	2775.92	2691.69	2507.92	2491.59	2666.58	2439.29		2586.55	2610.96	2648.9	2561.46	2622.03
	197.917	2836.55	2545.29	2314.4	2247.01	2277.06	2213.01		2361.11	2382.53	2165.82	2535.53	2505.17
	196.785	2537.12	2359.12	1966.29	2192.54	2026.75	2161.25		2310.18	2401.62	2155.65	2233.52	2204.93
	195.653	2776.69	2104.65	1814.79	2036.47	1993.14	1992.58		2142.36	2259.51	1926.79	2152.51	2125.68
	194.521	2395.65	2218.97	2107.39	1798.81	2008.04	1947.51		2098.13	2208.01	2033.73	2071.5	1975.84
	193.389	2728.02	2130.2	2174.59	1901.24	1888.23	1942.24		2093.71	2260.2	2014.77	2105.3	2210.2
	192.256	2539.21	2160.75	1976.8	2027.89	2086.44	2190.89		2343.2	2288.21	2207.82	2397.51	2281.18
	191.124	2809.58	2286.08	2072.8	2247.23	2083.73	2006.72		2159.88	2329.4	2032.06	2274.5	2464.74
	189.991	2671.67	2347.43	1976.61	2086.88	1950.74	2270.77		2424.77	2154.41	2156.61	2215.71	2292.82
	188.858	2566.87	2241.08	2026.23	1979.63	2045.15	1899.22		2054.06	2045.52	2084.77	2194.32	2140.9
	187.725	2380.46	2300.24	1991.94	2128.28	1744.56	1951.37		2107.05	2097.83	2004.12	2109.03	2090.58
	186.592	2414.66	2114.59	1906.96	1800.33	1894.07	1824.71		1981.24	2150.15	1863.88	2131.95	2053.46
	185.458	2146.78	2030.36	1561.69	1849.79	1670.9	1698.28		1855.65	1933.38	1695.05	1781.98	2183.96
	184.325	2249.48	1785.22	1695.21	1649.94	1712.31	1664.42		1822.64	1831.29	1663.01	2009.99	1908.64
	183.191	2297.1	1745.29	1625.74	1613.41	1502.44	1568.88		1727.94	1960.82	1697.18	1860.82	1781.24
	182.057	2051.42	1921.37	1681.98	1550.38	1532.96	1576.95		1736.85	1905.05	1762.16	1658.85	2077.14
	180.923	2220.24	1839.55	1727.21	1692.44	1719.89	1424.11		1584.85	1617.87	1710.33	2005.88	2150.34
	179.789	2087.07	1878.92	1510.14	1704.41	1620.31	1463.07		1624.66	1908.3	1651.8	1757.61	1972.24
	178.654	2092.82	1980.02	1652.29	1767.09	1622.16	1711.45		1873.88	1762.35	1617.69	1855.57	1862.56
	177.52	2254.94	1926.9	1649.13	1763.66	1731.98	1582.91		1746.19	2037.18	1687.07	1933.5	2167.06
	176.385	2135.19	2149.2	1498.28	1817.44	1758.03	1538.18		1702.31	1913.23	1661.76	1837.45	1896.59
	175.25	2292.94	2080.6	1638.23	1686.22	1720.27	1416.36		1581.33	1870.88	1733.35	1809.8	1789.11
	174.115	2193	1886.6	1553.48	1660.8	1669.21	1373.84		1539.65	1522.43	1630.94	1698.35	1756.63
	172.98	2048.95	1754.21	1686.83	1551.69	1741.56	1234.51		1401.17	1735.57	1596.83	1512.1	1653.76
	171.844	2217.73	1826.73	1505.3	1477.78	1380.12	1244.9		1412.41	1563.34	1465.94	1662.87	1682.9
	170.709	1776.68	1786.93	1403.05	1421.57	1309.36	1092.38		1260.73	1648.69	1484.73	1404.03	1800.22
	169.573	1985.06	1582.16	1527.62	1209.16	1381.72	1254.67		1423.86	1502.95	1327.44	1700.1	1547.67
	168.437	1894.04	1648.09	1304.39	1458.96	1148.18	1133.06		1303.1	1606.02	1407.85	1685.67	1623.11
	167.301	1977.02	1711.71	1435.46	1446.76	1258.04	1220.45		1391.34	1574.79	1558.66	1627.24	1634.75
	166.165	1910.3	1861.24	1432.33	1357.66	1484.4	1329.94		1501.67	1662.35	1465.27	1478.61	1642
	165.028	2279.2	2109.79	1609.62	1558.97	1809.68	1415.15		1587.72	1820.34	1598.5	1649.1	1913.16
	163.892	2414.78	2050.22	1800.09	1841.47	1690.64	1621.34		1794.76	2031.11	1881.21	2252.77	2081.01
	162.755	3018.89	2485.57	2148.78	2104.29	2130.21	2137.44		2311.71	2542.99	2122.14	2310.96	2376.27
	161.618	3501.8	2859.22	2629.37	2501	2611.39	2547.95		2723.06	2905.28	2884.06	2734.06	3003.54
	160.481	3826.31	3380.07	3118.55	3086.81	3233.17	2931.95		3107.92	3249.86	2940.09	3302.15	3303.01
	159.343	4577.24	3628.15	3499.96	3171.24	3481.16	3146.67		3323.48	3524.06	3308.24	3344.76	3762.89
	158.206	4382.75	3983.9	3483.35	3572.06	3465.24	3411.78		3589.43	3686.05	3502.66	3712.65	3690.76
	157.068	4368.69	3911.07	3414.05	3355.29	3480.13	3481.2		3659.7	3665.65	3703.61	3522.26	3790.05
	155.93	4150.22	3765.75	3379.96	3272.72	3402.72	3324.41		3503.77	3697.96	3348.66	3595.57	3579.53
	154.792	4090.06	3710.53	3416.27	3335.05	3356.12	3292.83		3473.03	3530.36	3356.2	3545.88	3654.72
	153.654	4286.8	3897	3250.37	3373.28	3513.81	2971.35		3152.4	3512.16	3381.45	3535.79	3723.21
	152.516	4360.63	3793.48	3602.88	3413.71	3390.4	3381.27		3563.17	3559.87	3329.69	3609.1	3670.99
	151.377	4603.5	4144.58	3643.5	3484.85	3613.91	3494.61		3677.35	3713.09	3517.46	3794.44	3715.4
	150.239	4664.03	4168.46	3778.51	3850.18	3620.01	3667.23		3850.81	4085.69	3558	3891.85	3790.49
	149.1	4689.5	4453.56	3805.83	3692.93	3869.82	3666.46		3850.9	3931.32	3877.37	3925.58	3927
	147.961	4488.86	4044.96	3501.86	3720.07	3724.43	3571.19		3756.48	3968.04	3812.43	3838.61	3892.41
	146.822	4527.53	3919.66	3549.08	3488.32	3566.04	3383.93		3570.06	3642.66	3642.29	3435.64	3638.32
	145.682	4101.02	3908.48	3422.92	3392.68	3508.56	3275.58		3462.56	3521.4	3371.27	3585.79	3739.75
	144.543	4387.69	3870.98	3325.35	3222.53	3573.97	3432.81		3620.64	3479.22	3473.24	3839.02	3720.56
	143.403	4112.68	3726.11	3311.19	3407.69	3205	3296.06		3484.74	3608.16	3445.82	3581.07	3718.89
	142.263	3932.17	3537.34	3275.03	3173.95	3088.43	2889.61		3079.13	3204	3370.2	3439.42	3478.22
	141.123	3593.76	3074.56	3067.87	2841.61	2963.15	2750.75		2941.13	3245.25	3132.28	3207.97	3296.75
	139.983	3472.56	3052.59	2652.61	2649.77	2822.48	2776.4		2967.63	3121.99	2789.26	2820.92	2847.98
	138.843	3204.45	2885.91	2537.66	2365.84	2418.81	2109.35		2301.42	2623.93	2520.85	2639.97	2703.91
	137.702	3092.17	2701.86	2245.32	2338.41	2271.75	2075.91		2268.84	2649.89	2449.75	2424.15	2691.56
	136.561	3146.49	2428.01	2439.58	1960.49	2201.49	2110.48		2304.25	2226.64	2043.45	2440.62	2687.91
	135.42	3161.31	2802.86	2169.24	2222.37	2262.74	1987.24		2181.86	2456.4	2132.45	2334.39	2504.66
	134.279	2729.23	2345.02	2118	2197.25	2194.68	1642.8		1838.27	2278.66	2271.85	2326.86	2343.31
	133.138	2595.16	2480.97	2233.36	2018.83	2034.62	1911.86		2108.18	2219.32	1935.85	2262.33	2344.16
	131.997	2616.68	2470.22	1982.92	1844.8	1859.27	1869.73		2066.9	2148.98	1814.55	2103.6	2360.32
	130.855	2581.33	2054.29	1857.4	1793.5	1973.03	1645.9		1843.92	2012.96	1693.36	1995.39	2251.69
	129.713	2173.68	2229.77	1628.97	1468.49	1556.99	1660.88		1859.75	1859.54	1648.88	1659.48	1788.36
	128.571	1947.93	1888.44	1385.25	1426.08	1484.75	1358.36		1558.08	1574.82	1394.2	1514.17	1458.74
	127.429	1711.28	1481.62	1124.23	1131.88	1366.51	1012.12		1212.69	1410.49	1196.52	1416.96	1315.31
	126.287	1468.23	1090.19	983.609	938.471	1012.03	718.543		919.963	1224.37	841.294	1227.95	1062.48
	125.145	1133.27	1014.07	674.488	882.985	760.465	584.81		787.08	850.169	729.112	872.741	978.256
	124.002	848.753	668.77	759.354	595.615	631.532	405.181		608.303	806.455	647.628	694.802	624.951
	122.859	689.131	529.37	421.99	507.414	640.459	479.393		683.365	417.112	476.474	656.962	367.966
	121.716	531.609	483.97	196.277	139.264	257.865	328.284		533.107	355.988	263.82	275.723	349.52
	120.573	435.487	311.77	193.723	215.193	153.132	63.496		269.17	393.304	202.136	287.289	374.835
	119.43	157.864	124.371	77.4598	179.583	179.649	87.4475		293.972	286.291	4.91138	129.014	262.38
	118.286	142.771	179.696	-60.6057	23.7584	64.0522	-96.3065		111.07	395.795	135.312	196.041	117.196
	117.143	90.4486	42.596	-10.6392	-54.4747	118.999	-35.9829		177.65	378.292	155.226	212.736	143.073
	115.999	241.455	108.871	120.195	71.8354	180.512	3.93063		247.759	234.571	72.5295	133.332	73.2512
	114.855	151.127	13.4163	-231.903	141.296	276.701	46.0141		320.039	228.61	134.133	204.759	254.799
	113.711	229.72	-154.109	-126.642	29.3956	187.475	-134.762		169.458	384.369	243.806	153.816	143.518
	112.567	-45.4864	-24.4535	94.3979	13.6558	74.2791	-40.1989		294.217	339.107	346.93	142.233	215.806
	111.422	15.7236	-192.452	-18.7493	13.2572	243.005	-37.3536		327.285	521.146	354.023	135.082	197.139
	110.277	-113.066	-167.85	-107.816	51.0706	359.291	-17.0284		377.832	537.175	605.766	110.491	250.794
	109.133	-219.973	-217.524	-6.92619	92.2365	497.325	-79.7149		345.342	577.154	333.279	133.908	461.579
	107.988	-409.833	-367.581	95.6152	-156.918	408.361	9.91546		336.979	455.673	307.712	181.407	229.224
	106.842	-188.414	-445.522	44.8707	-52.2432	500.718	178.396		396.375	380.172	369.594	60.0496	427.17
	105.697	30.3237	-837.618	70.4204	-233.288	202.284	207.023		316.012	274.081	226.227	23.4588	284.475
	104.552	134.731	0	0	-106.431	0	0		0	0	0	222.678	0
	103.406	106.56	-184.074	585.157	60.1993	121.811	299.116		173.28	131.604	233.15	241.109	259.213
	102.26	0	-444.368	366.137	0	291.762	223.546		-37.3802	-114.162	313.689	0	477.087
	101.114	-422.69	-1114.63	-9.79363	-446.09	337.503	141.92		-324.21	-359.748	130.419	234.747	199.92
	99.9678	-853.747	-1380.45	-518.498	-684.668	-13.4514	-63.7367		-735.106	-770.812	-59.0587	733.895	320.111

## Sheet: 4c
Figure 4c	PW12						PW12-PET
		Ob1	Ob2	Ot	PW			Ob1	Ob2	Ot	PW	phenyl	CHx	-COO-
	-15	0.06121	0.72475	0.0169	0.31766		-13.6057	0.04982	0.61336	0.18271	0.40139	0.12683	0.13749	0.19296
	-14.995	0.05974	0.70936	0.01635	0.31076		-13.6012	0.05077	0.62686	0.18672	0.40948	0.12889	0.13935	0.19407
	-14.99	0.05824	0.69385	0.0158	0.30384		-13.5966	0.05177	0.64055	0.19081	0.41769	0.13095	0.14124	0.19515
	-14.985	0.05669	0.67825	0.01527	0.29691		-13.5921	0.05282	0.65441	0.19496	0.42601	0.13302	0.14317	0.19622
	-14.98	0.05512	0.66261	0.01474	0.29		-13.5875	0.05393	0.66843	0.19918	0.43443	0.1351	0.14513	0.19726
	-14.975	0.05351	0.64696	0.01422	0.28311		-13.583	0.05507	0.68257	0.20345	0.44294	0.13719	0.14713	0.19829
	-14.97	0.05189	0.63136	0.01372	0.27627		-13.5785	0.05626	0.69682	0.20778	0.45153	0.1393	0.14916	0.1993
	-14.965	0.05025	0.61582	0.01322	0.2695		-13.5739	0.05748	0.71117	0.21216	0.46019	0.14142	0.15124	0.20029
	-14.96	0.04859	0.60041	0.01274	0.26281		-13.5694	0.05874	0.72558	0.21658	0.46891	0.14355	0.15334	0.20127
	-14.955	0.04694	0.58516	0.01227	0.25621		-13.5649	0.06003	0.74004	0.22104	0.47767	0.1457	0.15548	0.20224
	-14.95	0.04527	0.5701	0.01182	0.24972		-13.5603	0.06134	0.75452	0.22553	0.48646	0.14787	0.15766	0.20319
	-14.945	0.04362	0.55528	0.01137	0.24336		-13.5558	0.06267	0.769	0.23004	0.49528	0.15006	0.15986	0.20413
	-14.94	0.04197	0.54073	0.01095	0.23715		-13.5512	0.06403	0.78346	0.23458	0.5041	0.15226	0.16209	0.20505
	-14.935	0.04034	0.52649	0.01053	0.23109		-13.5467	0.06539	0.79787	0.23912	0.51292	0.15447	0.16435	0.20596
	-14.93	0.03872	0.51259	0.01014	0.2252		-13.5422	0.06677	0.81222	0.24368	0.52172	0.1567	0.16663	0.20686
	-14.925	0.03713	0.49905	0.00976	0.2195		-13.5376	0.06815	0.82646	0.24823	0.53049	0.15895	0.16892	0.20773
	-14.92	0.03556	0.48592	0.00939	0.21399		-13.5331	0.06953	0.84059	0.25277	0.53921	0.1612	0.17123	0.20859
	-14.915	0.03403	0.47321	0.00904	0.20869		-13.5286	0.07091	0.85458	0.25731	0.54788	0.16347	0.17354	0.20943
	-14.91	0.03253	0.46094	0.00871	0.2036		-13.524	0.07227	0.86839	0.26182	0.55647	0.16574	0.17586	0.21024
	-14.905	0.03107	0.44915	0.0084	0.19873		-13.5195	0.07363	0.88202	0.2663	0.56497	0.16802	0.17818	0.21103
	-14.9	0.02966	0.43783	0.0081	0.19408		-13.515	0.07497	0.89543	0.27075	0.57338	0.1703	0.18048	0.21179
	-14.895	0.02829	0.42702	0.00782	0.18968		-13.5104	0.07629	0.90859	0.27515	0.58167	0.17258	0.18277	0.21252
	-14.89	0.02697	0.41671	0.00756	0.18551		-13.5059	0.07758	0.9215	0.27951	0.58983	0.17486	0.18504	0.21321
	-14.885	0.02571	0.40691	0.00732	0.18157		-13.5014	0.07884	0.93411	0.28381	0.59785	0.17713	0.18727	0.21385
	-14.88	0.0245	0.39764	0.0071	0.17788		-13.4968	0.08007	0.94642	0.28804	0.60571	0.17939	0.18947	0.21446
	-14.875	0.02335	0.38888	0.0069	0.17443		-13.4923	0.08126	0.9584	0.29221	0.61341	0.18163	0.19162	0.21501
	-14.87	0.02226	0.38063	0.00672	0.17122		-13.4877	0.08241	0.97002	0.29631	0.62093	0.18386	0.19371	0.2155
	-14.865	0.02123	0.3729	0.00656	0.16825		-13.4832	0.08351	0.98127	0.30032	0.62825	0.18606	0.19575	0.21594
	-14.8599	0.02027	0.36566	0.00642	0.1655		-13.4787	0.08457	0.99213	0.30424	0.63537	0.18825	0.19771	0.21631
	-14.855	0.01938	0.35892	0.00631	0.16299		-13.4741	0.08557	1.00257	0.30807	0.64227	0.1904	0.19959	0.2166
	-14.8499	0.01856	0.35265	0.00622	0.16069		-13.4696	0.08652	1.0126	0.3118	0.64894	0.19252	0.20139	0.21682
	-14.845	0.01782	0.34684	0.00615	0.15861		-13.465	0.08741	1.02217	0.31543	0.65538	0.1946	0.20309	0.21696
	-14.8399	0.01714	0.34146	0.00611	0.15673		-13.4605	0.08824	1.0313	0.31895	0.66157	0.19664	0.20469	0.21701
	-14.8349	0.01655	0.33651	0.00609	0.15506		-13.456	0.08901	1.03995	0.32235	0.6675	0.19864	0.20618	0.21697
	-14.8299	0.01603	0.33195	0.0061	0.15357		-13.4514	0.08971	1.04812	0.32564	0.67317	0.2006	0.20756	0.21683
	-14.8249	0.01559	0.32777	0.00614	0.15226		-13.4469	0.09034	1.0558	0.32881	0.67857	0.20251	0.20881	0.21659
	-14.8199	0.01524	0.32393	0.0062	0.15113		-13.4424	0.09091	1.06298	0.33186	0.68369	0.20437	0.20993	0.21625
	-14.8149	0.01497	0.32042	0.0063	0.15016		-13.4378	0.09141	1.06966	0.33477	0.68853	0.20618	0.21092	0.21579
	-14.8099	0.01479	0.31721	0.00643	0.14934		-13.4333	0.09183	1.07583	0.33756	0.69308	0.20793	0.21177	0.21522
	-14.8049	0.0147	0.31428	0.0066	0.14867		-13.4288	0.09219	1.08149	0.34022	0.69733	0.20963	0.21248	0.21454
	-14.7999	0.0147	0.3116	0.00679	0.14813		-13.4242	0.09247	1.08664	0.34275	0.70129	0.21128	0.21304	0.21374
	-14.7949	0.0148	0.30915	0.00703	0.14773		-13.4197	0.09269	1.09127	0.34515	0.70496	0.21288	0.21345	0.21281
	-14.7899	0.015	0.30691	0.0073	0.14744		-13.4152	0.09283	1.0954	0.34741	0.70832	0.21442	0.2137	0.21177
	-14.7849	0.01529	0.30485	0.00762	0.14728		-13.4106	0.0929	1.09902	0.34954	0.71138	0.21591	0.21381	0.2106
	-14.7799	0.01569	0.30296	0.00798	0.14722		-13.4061	0.0929	1.10214	0.35154	0.71415	0.21734	0.21375	0.20931
	-14.7749	0.0162	0.30122	0.00838	0.14727		-13.4015	0.09283	1.10477	0.3534	0.71661	0.21873	0.21354	0.20789
	-14.7699	0.01682	0.29961	0.00884	0.14743		-13.397	0.0927	1.10692	0.35513	0.71878	0.22006	0.21318	0.20636
	-14.7649	0.01756	0.29813	0.00934	0.14769		-13.3925	0.0925	1.1086	0.35673	0.72066	0.22135	0.21266	0.2047
	-14.7599	0.01841	0.29676	0.0099	0.14805		-13.3879	0.09223	1.10982	0.35821	0.72225	0.2226	0.212	0.20293
	-14.7549	0.01939	0.2955	0.01051	0.14852		-13.3834	0.09191	1.1106	0.35956	0.72356	0.2238	0.21118	0.20104
	-14.7499	0.0205	0.29433	0.01118	0.1491		-13.3788	0.09152	1.11094	0.36078	0.72458	0.22496	0.21022	0.19904
	-14.7449	0.02173	0.29327	0.01191	0.14979		-13.3743	0.09108	1.11088	0.36188	0.72533	0.22609	0.20912	0.19693
	-14.7399	0.02311	0.29231	0.01271	0.15059		-13.3698	0.09058	1.11042	0.36287	0.72582	0.22718	0.20788	0.19472
	-14.7349	0.02462	0.29146	0.01357	0.15152		-13.3652	0.09003	1.10958	0.36374	0.72604	0.22824	0.20651	0.19241
	-14.7299	0.02628	0.29072	0.01451	0.15258		-13.3607	0.08944	1.10838	0.36449	0.72601	0.22927	0.20501	0.19001
	-14.7249	0.02809	0.2901	0.01551	0.15378		-13.3562	0.08879	1.10685	0.36514	0.72574	0.23027	0.20339	0.18752
	-14.7199	0.03005	0.28961	0.0166	0.15513		-13.3516	0.0881	1.10499	0.36568	0.72522	0.23125	0.20166	0.18494
	-14.7149	0.03217	0.28927	0.01776	0.15664		-13.3471	0.08738	1.10285	0.36612	0.72448	0.23221	0.19983	0.1823
	-14.7099	0.03445	0.28909	0.01901	0.15833		-13.3426	0.08661	1.10042	0.36645	0.72352	0.23314	0.19789	0.17958
	-14.7049	0.0369	0.2891	0.02033	0.1602		-13.338	0.08581	1.09774	0.3667	0.72235	0.23405	0.19586	0.1768
	-14.6999	0.03952	0.28931	0.02175	0.16227		-13.3335	0.08498	1.09483	0.36684	0.72098	0.23495	0.19374	0.17396
	-14.6949	0.04231	0.28974	0.02325	0.16455		-13.329	0.08413	1.09171	0.3669	0.71941	0.23582	0.19155	0.17108
	-14.6899	0.04527	0.29042	0.02485	0.16706		-13.3244	0.08325	1.0884	0.36687	0.71766	0.23668	0.18928	0.16815
	-14.6849	0.04842	0.29138	0.02654	0.16981		-13.3199	0.08234	1.08492	0.36676	0.71573	0.23751	0.18695	0.16519
	-14.6799	0.05174	0.29262	0.02832	0.17282		-13.3153	0.08142	1.0813	0.36657	0.71364	0.23832	0.18457	0.1622
	-14.6749	0.05524	0.29419	0.0302	0.17609		-13.3108	0.08048	1.07755	0.3663	0.71139	0.23911	0.18213	0.15918
	-14.6699	0.05893	0.29609	0.03217	0.17964		-13.3063	0.07954	1.07369	0.36595	0.709	0.23986	0.17965	0.15615
	-14.6649	0.0628	0.29837	0.03424	0.18348		-13.3017	0.07858	1.06974	0.36553	0.70646	0.24059	0.17714	0.15312
	-14.6599	0.06684	0.30103	0.03641	0.18762		-13.2972	0.07761	1.06573	0.36505	0.70379	0.24128	0.17459	0.15008
	-14.6549	0.07107	0.3041	0.03868	0.19207		-13.2927	0.07664	1.06166	0.36449	0.701	0.24193	0.17202	0.14704
	-14.6499	0.07547	0.3076	0.04104	0.19685		-13.2881	0.07567	1.05756	0.36387	0.6981	0.24254	0.16943	0.14402
	-14.6449	0.08005	0.31155	0.04349	0.20194		-13.2836	0.0747	1.05344	0.36319	0.69509	0.24309	0.16683	0.141
	-14.6399	0.08479	0.31596	0.04603	0.20737		-13.279	0.07373	1.04932	0.36244	0.69197	0.24359	0.16422	0.13801
	-14.6349	0.08969	0.32085	0.04867	0.21313		-13.2745	0.07277	1.04522	0.36164	0.68877	0.24402	0.1616	0.13504
	-14.6299	0.09476	0.32623	0.05139	0.21922		-13.27	0.07182	1.04113	0.36078	0.68548	0.24438	0.15898	0.13209
	-14.6249	0.09997	0.3321	0.05419	0.22565		-13.2654	0.07087	1.03709	0.35986	0.6821	0.24466	0.15636	0.12918
	-14.6199	0.10532	0.33848	0.05707	0.23241		-13.2609	0.06994	1.0331	0.35889	0.67866	0.24486	0.15375	0.12631
	-14.6149	0.1108	0.34536	0.06003	0.23949		-13.2564	0.06902	1.02916	0.35786	0.67515	0.24496	0.15115	0.12347
	-14.6099	0.11641	0.35275	0.06305	0.24688		-13.2518	0.06811	1.0253	0.35678	0.67157	0.24496	0.14856	0.12067
	-14.6049	0.12212	0.36063	0.06614	0.25459		-13.2473	0.06722	1.02151	0.35566	0.66794	0.24485	0.14598	0.11791
	-14.5999	0.12793	0.369	0.06928	0.26258		-13.2427	0.06635	1.01781	0.35448	0.66426	0.24462	0.14341	0.1152
	-14.5949	0.13382	0.37784	0.07247	0.27085		-13.2382	0.06549	1.01421	0.35326	0.66053	0.24426	0.14085	0.11254
	-14.5899	0.13979	0.38715	0.0757	0.27938		-13.2337	0.06466	1.0107	0.35199	0.65676	0.24377	0.13832	0.10993
	-14.5849	0.1458	0.3969	0.07896	0.28815		-13.2291	0.06385	1.0073	0.35068	0.65295	0.24314	0.13579	0.10736
	-14.5799	0.15185	0.40706	0.08225	0.29713		-13.2246	0.06306	1.00401	0.34933	0.64911	0.24236	0.13329	0.10485
	-14.5749	0.15793	0.41763	0.08555	0.30631		-13.2201	0.0623	1.00083	0.34794	0.64524	0.24143	0.1308	0.10239
	-14.5699	0.164	0.42855	0.08886	0.31565		-13.2155	0.06156	0.99777	0.3465	0.64135	0.24034	0.12832	0.09997
	-14.5648	0.17006	0.43981	0.09217	0.32514		-13.211	0.06085	0.99482	0.34504	0.63744	0.23908	0.12586	0.09762
	-14.5599	0.17609	0.45136	0.09546	0.33472		-13.2065	0.06017	0.992	0.34353	0.63351	0.23766	0.12342	0.09531
	-14.5549	0.18207	0.46317	0.09872	0.34439		-13.2019	0.05951	0.9893	0.342	0.62957	0.23606	0.12099	0.09305
	-14.5498	0.18798	0.47519	0.10195	0.35409		-13.1974	0.05888	0.98673	0.34044	0.62563	0.23429	0.11857	0.09085
	-14.5449	0.19379	0.48739	0.10514	0.36381		-13.1928	0.05829	0.98427	0.33885	0.62167	0.23235	0.11616	0.0887
	-14.5398	0.1995	0.49972	0.10826	0.3735		-13.1883	0.05772	0.98195	0.33724	0.61772	0.23023	0.11377	0.0866
	-14.5348	0.20508	0.51213	0.11132	0.38312		-13.1838	0.05719	0.97974	0.33561	0.61377	0.22793	0.11139	0.08455
	-14.5298	0.21052	0.52458	0.11431	0.39265		-13.1792	0.05669	0.97766	0.33396	0.60983	0.22546	0.10903	0.08256
	-14.5248	0.21579	0.53701	0.1172	0.40204		-13.1747	0.05622	0.97571	0.33229	0.6059	0.22281	0.10667	0.08062
	-14.5198	0.22088	0.54938	0.12	0.41125		-13.1702	0.05579	0.97388	0.33062	0.60199	0.22	0.10433	0.07873
	-14.5148	0.22577	0.56163	0.12269	0.42026		-13.1656	0.05539	0.97216	0.32894	0.59809	0.21703	0.10199	0.07689
	-14.5098	0.23044	0.57372	0.12526	0.42902		-13.1611	0.05503	0.97057	0.32726	0.59422	0.21389	0.09967	0.07511
	-14.5048	0.23488	0.5856	0.1277	0.4375		-13.1565	0.0547	0.9691	0.32558	0.59038	0.21061	0.09736	0.07338
	-14.4998	0.23908	0.59721	0.13001	0.44566		-13.152	0.05441	0.96775	0.32391	0.58657	0.20718	0.09506	0.0717
	-14.4948	0.24302	0.60852	0.13218	0.45347		-13.1475	0.05416	0.96652	0.32224	0.58279	0.20361	0.09278	0.07008
	-14.4898	0.2467	0.61946	0.1342	0.46091		-13.1429	0.05395	0.9654	0.3206	0.57905	0.19992	0.0905	0.06851
	-14.4848	0.25009	0.63	0.13606	0.46793		-13.1384	0.05378	0.9644	0.31897	0.57536	0.19612	0.08824	0.06701
	-14.4798	0.25319	0.6401	0.13775	0.47452		-13.1339	0.05364	0.96351	0.31736	0.57171	0.19221	0.086	0.06556
	-14.4748	0.25599	0.64971	0.13928	0.48064		-13.1293	0.05355	0.96274	0.31579	0.56812	0.1882	0.08378	0.06417
	-14.4698	0.25849	0.6588	0.14064	0.48628		-13.1248	0.0535	0.96208	0.31424	0.56458	0.18412	0.08157	0.06285
	-14.4648	0.26068	0.66732	0.14182	0.49141		-13.1203	0.05349	0.96154	0.31274	0.5611	0.17997	0.07938	0.06159
	-14.4598	0.26255	0.67525	0.14282	0.49601		-13.1157	0.05353	0.9611	0.31128	0.55768	0.17577	0.07722	0.06039
	-14.4548	0.26411	0.68255	0.14364	0.50006		-13.1112	0.05361	0.96078	0.30986	0.55433	0.17152	0.07508	0.05927
	-14.4498	0.26536	0.68921	0.14428	0.50356		-13.1067	0.05373	0.96058	0.3085	0.55106	0.16726	0.07296	0.05821
	-14.4448	0.2663	0.69519	0.14474	0.50649		-13.1021	0.0539	0.96048	0.30719	0.54785	0.16298	0.07088	0.05724
	-14.4398	0.26692	0.70048	0.14502	0.50885		-13.0976	0.05411	0.9605	0.30595	0.54472	0.15871	0.06883	0.05633
	-14.4348	0.26724	0.70506	0.14512	0.51062		-13.093	0.05437	0.96063	0.30477	0.54168	0.15445	0.06681	0.05551
	-14.4298	0.26726	0.70891	0.14505	0.51182		-13.0885	0.05467	0.96087	0.30365	0.53872	0.15023	0.06482	0.05477
	-14.4248	0.26699	0.71204	0.1448	0.51243		-13.084	0.05502	0.96123	0.30261	0.53584	0.14606	0.06287	0.05412
	-14.4198	0.26644	0.71443	0.14439	0.51247		-13.0794	0.05542	0.9617	0.30165	0.53305	0.14195	0.06097	0.05356
	-14.4148	0.26561	0.71609	0.14382	0.51194		-13.0749	0.05587	0.96229	0.30076	0.53036	0.13792	0.05911	0.05309
	-14.4098	0.26453	0.71701	0.14309	0.51085		-13.0704	0.05636	0.96299	0.29996	0.52776	0.13399	0.05729	0.05272
	-14.4048	0.26319	0.71721	0.14221	0.50921		-13.0658	0.0569	0.96382	0.29924	0.52525	0.13016	0.05552	0.05244
	-14.3998	0.26161	0.71669	0.14119	0.50703		-13.0613	0.05749	0.96476	0.29861	0.52285	0.12645	0.0538	0.05227
	-14.3948	0.25981	0.71546	0.14004	0.50434		-13.0567	0.05812	0.96582	0.29807	0.52054	0.12287	0.05213	0.0522
	-14.3898	0.25781	0.71355	0.13876	0.50115		-13.0522	0.05881	0.967	0.29762	0.51833	0.11944	0.05052	0.05225
	-14.3848	0.25561	0.71096	0.13737	0.49749		-13.0477	0.05954	0.96831	0.29727	0.51622	0.11616	0.04897	0.0524
	-14.3798	0.25323	0.70773	0.13587	0.49337		-13.0431	0.06032	0.96974	0.29701	0.51422	0.11306	0.04747	0.05267
	-14.3748	0.2507	0.70387	0.13427	0.48882		-13.0386	0.06115	0.9713	0.29685	0.51232	0.11013	0.04603	0.05306
	-14.3698	0.24801	0.69942	0.13259	0.48387		-13.0341	0.06202	0.97298	0.29678	0.51052	0.10739	0.04466	0.05357
	-14.3648	0.2452	0.6944	0.13083	0.47855		-13.0295	0.06294	0.97479	0.29681	0.50883	0.10485	0.04334	0.0542
	-14.3598	0.24228	0.68885	0.129	0.47288		-13.025	0.06391	0.97672	0.29695	0.50724	0.10252	0.04209	0.05495
	-14.3548	0.23926	0.68279	0.12712	0.46689		-13.0205	0.06493	0.97879	0.29718	0.50575	0.1004	0.04091	0.05583
	-14.3498	0.23615	0.67627	0.12519	0.46062		-13.0159	0.06599	0.98098	0.29751	0.50436	0.0985	0.03979	0.05684
	-14.3448	0.23298	0.66931	0.12323	0.45409		-13.0114	0.0671	0.9833	0.29793	0.50308	0.09683	0.03874	0.05798
	-14.3398	0.22976	0.66196	0.12124	0.44734		-13.0068	0.06825	0.98576	0.29845	0.50189	0.09539	0.03775	0.05925
	-14.3348	0.22651	0.65425	0.11924	0.4404		-13.0023	0.06945	0.98834	0.29907	0.5008	0.09419	0.03683	0.06065
	-14.3298	0.22323	0.64622	0.11723	0.4333		-12.9978	0.07069	0.99104	0.29978	0.49981	0.09323	0.03598	0.06218
	-14.3248	0.21994	0.63792	0.11522	0.42606		-12.9932	0.07197	0.99388	0.30058	0.49891	0.09251	0.0352	0.06384
	-14.3198	0.21665	0.62937	0.11323	0.41873		-12.9887	0.0733	0.99684	0.30147	0.49811	0.09204	0.03448	0.06563
	-14.3148	0.21337	0.62062	0.11127	0.41133		-12.9842	0.07467	0.99992	0.30245	0.4974	0.09181	0.03382	0.06754
	-14.3098	0.21012	0.61171	0.10933	0.40389		-12.9796	0.07607	1.00313	0.30352	0.49677	0.09183	0.03323	0.06959
	-14.3048	0.2069	0.60267	0.10744	0.39644		-12.9751	0.07752	1.00645	0.30466	0.49624	0.0921	0.03271	0.07176
	-14.2998	0.20372	0.59354	0.10559	0.38901		-12.9705	0.079	1.00989	0.30589	0.49578	0.09262	0.03225	0.07405
	-14.2948	0.2006	0.58436	0.10379	0.38162		-12.966	0.08053	1.01345	0.30719	0.49541	0.09338	0.03185	0.07646
	-14.2898	0.19752	0.57517	0.10206	0.37431		-12.9615	0.08208	1.01711	0.30857	0.49511	0.09438	0.0315	0.07899
	-14.2848	0.19451	0.56599	0.10039	0.36708		-12.9569	0.08368	1.02088	0.31001	0.49489	0.09562	0.03122	0.08162
	-14.2798	0.19157	0.55686	0.09879	0.35998		-12.9524	0.0853	1.02474	0.31152	0.49474	0.09709	0.031	0.08437
	-14.2748	0.18869	0.54782	0.09728	0.35301		-12.9479	0.08696	1.02871	0.31309	0.49466	0.09879	0.03082	0.08721
	-14.2698	0.18589	0.53889	0.09584	0.34621		-12.9433	0.08866	1.03276	0.31472	0.49465	0.10072	0.0307	0.09015
	-14.2647	0.18317	0.53009	0.09449	0.33958		-12.9388	0.09038	1.03689	0.3164	0.4947	0.10287	0.03064	0.09317
	-14.2598	0.18052	0.52147	0.09323	0.33315		-12.9343	0.09213	1.04111	0.31814	0.4948	0.10523	0.03061	0.09628
	-14.2547	0.17795	0.51304	0.09206	0.32693		-12.9297	0.09391	1.04539	0.31992	0.49497	0.1078	0.03064	0.09946
	-14.2498	0.17546	0.50482	0.09099	0.32093		-12.9252	0.09572	1.04975	0.32174	0.49518	0.11056	0.03071	0.10271
	-14.2447	0.17304	0.49684	0.09001	0.31517		-12.9206	0.09755	1.05415	0.3236	0.49545	0.11352	0.03082	0.10601
	-14.2398	0.1707	0.48911	0.08913	0.30966		-12.9161	0.0994	1.05861	0.3255	0.49576	0.11666	0.03096	0.10936
	-14.2347	0.16843	0.48166	0.08835	0.30441		-12.9116	0.10128	1.06311	0.32742	0.49612	0.11997	0.03114	0.11275
	-14.2297	0.16624	0.47449	0.08767	0.29943		-12.907	0.10318	1.06765	0.32938	0.49651	0.12344	0.03136	0.11617
	-14.2247	0.1641	0.46763	0.08708	0.29471		-12.9025	0.10511	1.07222	0.33135	0.49695	0.12708	0.0316	0.11961
	-14.2197	0.16204	0.46107	0.0866	0.29028		-12.898	0.10705	1.0768	0.33335	0.49741	0.13085	0.03187	0.12306
	-14.2147	0.16003	0.45484	0.08621	0.28612		-12.8934	0.10901	1.0814	0.33536	0.49791	0.13476	0.03216	0.12651
	-14.2097	0.15808	0.44894	0.08592	0.28224		-12.8889	0.11098	1.086	0.33738	0.49844	0.1388	0.03248	0.12994
	-14.2047	0.15618	0.44338	0.08572	0.27865		-12.8843	0.11298	1.0906	0.33942	0.499	0.14295	0.03281	0.13335
	-14.1997	0.15432	0.43815	0.08562	0.27535		-12.8798	0.11499	1.09518	0.34146	0.49957	0.14721	0.03316	0.13672
	-14.1947	0.15251	0.43326	0.0856	0.27232		-12.8753	0.11701	1.09975	0.34351	0.50018	0.15156	0.03352	0.14004
	-14.1897	0.15073	0.42872	0.08568	0.26957		-12.8707	0.11905	1.10429	0.34556	0.5008	0.15599	0.03389	0.14331
	-14.1847	0.14899	0.42452	0.08584	0.26709		-12.8662	0.1211	1.10879	0.34761	0.50144	0.16049	0.03426	0.1465
[truncated: 2,836 more rows]

## Sheet: 4f
Figure 4f		Donor electron number
	PET	0.26
	PU	0.24
	PS	0.19
	PVC	0.18
	PTFE	0.16
[truncated: 1 more rows]

## Sheet: 4g
Figure 4g		Response-1 (%)	Response-2 (%)	Response-3 (%)	Average Response (%)	SD
[truncated: 7 more rows]
