# Supplementary material for: Mechanochemically functionalized waste plastics for NO2 sensing
Source: Nat Commun. 2026 Apr 25;17:5745. doi: 10.1038/s41467-026-72492-8 (PMC13324026; doi:10.1038/s41467-026-72492-8)
Supplement: Supplementary file 7 — Source Data [file 41467_2026_72492_MOESM7_ESM.zip › Source Data/Supplementary Figure data.xlsx]

## Sheet: S1
Supplementary Figure S1		PW12	PET	PW12-PET-1
	1202.87	55980	22580	58570
	1201.87	56330	21650	58580
	1200.87	56250	22180	58980
	1199.87	57050	22120	58390
	1198.87	55980	22110	58770
	1197.87	54920	22210	59790
	1196.87	56390	22640	59540
	1195.87	56380	22270	57840
	1194.87	57060	21310	59060
	1193.87	56460	22350	58890
	1192.87	55600	22320	59890
	1191.87	55830	22000	59250
	1190.87	55800	21700	58700
	1189.87	54970	22380	58970
	1188.87	56280	21670	58620
	1187.87	55740	22100	58900
	1186.87	55820	21960	58530
	1185.87	56000	21320	58810
	1184.87	57240	21910	58930
	1183.87	56320	22220	59400
	1182.87	56350	21850	58580
	1181.87	55970	22520	58620
	1180.87	56320	22700	58880
	1179.87	56110	22490	59600
	1178.87	56760	22380	59350
	1177.87	57560	22280	59390
	1176.87	56810	22460	59230
	1175.87	55720	22740	58470
	1174.87	55020	22150	57950
	1173.87	55610	22210	59190
	1172.87	55970	22410	59310
	1171.87	55400	22770	60630
	1170.87	55420	22630	59910
	1169.87	54740	23110	59370
	1168.87	54710	22540	59960
	1167.87	55280	22550	59140
	1166.87	55890	22970	59260
	1165.87	57070	22950	60760
	1164.87	55970	22520	59150
	1163.87	55770	22890	59320
	1162.87	56030	23520	59830
	1161.87	56170	23040	59950
	1160.87	55580	22310	59990
	1159.87	55530	22250	59270
	1158.87	55390	22430	60140
	1157.87	55480	23050	58920
	1156.87	54970	22800	58040
	1155.87	55400	22620	58740
	1154.87	57560	22870	59060
	1153.87	57080	22680	58320
	1152.87	56610	22930	58620
	1151.87	56390	23480	59150
	1150.87	55490	23520	58850
	1149.87	55980	23300	59340
	1148.87	55610	23010	59570
	1147.87	56580	23200	60130
	1146.87	56540	23810	58420
	1145.87	56040	23110	58740
	1144.87	56760	22400	59290
	1143.87	56150	23000	57560
	1142.87	56640	22550	58850
	1141.87	55550	23420	58040
	1140.87	55330	23450	59290
	1139.87	54580	22840	59100
	1138.87	54680	22290	59350
	1137.87	55160	22660	57050
	1136.87	54800	23200	58150
	1135.87	55470	23120	58380
	1134.87	55990	23290	59310
	1133.87	55770	23510	58670
	1132.87	55730	23540	57100
	1131.87	55850	22790	58430
	1130.87	54070	23600	57840
	1129.87	54700	23030	58790
	1128.87	54910	23090	58220
	1127.87	55160	23580	58390
	1126.87	54370	23140	57760
	1125.87	53680	22930	58290
	1124.87	54360	23400	57820
	1123.87	54450	23330	58250
	1122.87	55300	23700	57790
	1121.87	54450	23230	58980
	1120.87	54570	23800	58980
	1119.87	55580	23700	58130
	1118.87	55880	23800	58060
	1117.87	55340	23950	57710
	1116.87	54360	23600	57690
	1115.87	54460	24020	58470
	1114.87	54390	24140	58080
	1113.87	55650	23680	58130
	1112.87	55110	24170	58740
	1111.87	55380	24620	59150
	1110.87	53970	24640	57740
	1109.87	53640	24280	58500
	1108.87	54760	24090	58260
	1107.87	55340	23940	57810
	1106.87	55330	23800	58020
	1105.87	55450	23300	58100
	1104.87	55080	23610	58590
	1103.87	54530	23880	58660
	1102.87	54410	23650	57990
	1101.87	55010	23910	58470
	1100.87	55290	24340	58600
	1099.87	54710	24280	57970
	1098.87	55250	24220	58280
	1097.87	53930	24010	58770
	1096.87	54340	23440	58200
	1095.87	54050	23480	58460
	1094.87	54030	23650	57550
	1093.87	53460	24770	57930
	1092.87	53830	24050	58970
	1091.87	53920	23590	57930
	1090.87	54060	24110	58000
	1089.87	54520	24130	58610
	1088.87	54620	24980	57260
	1087.87	54400	24540	57590
	1086.87	54790	24540	56880
	1085.87	54310	24260	56400
	1084.87	54800	24310	58030
	1083.87	56120	23760	57800
	1082.87	55770	23820	57780
	1081.87	55400	24420	57750
	1080.87	55100	24660	57650
	1079.87	54920	24310	58730
	1078.87	54370	24030	58520
	1077.87	55030	24350	58700
	1076.87	54670	24600	56820
	1075.87	54570	24610	57300
	1074.87	54150	24860	56670
	1073.87	53490	25000	58360
	1072.87	53670	24910	57450
	1071.87	55100	24660	57980
	1070.87	55990	25460	58490
	1069.87	54770	25050	57370
	1068.87	53380	24670	57870
	1067.87	54380	24300	57800
	1066.87	53810	24640	58660
	1065.87	53250	24290	57270
	1064.87	53970	24900	57910
	1063.87	54830	24970	56940
	1062.87	53620	24500	57220
	1061.87	53470	25260	57710
	1060.87	53710	25150	57950
	1059.87	55340	24720	57950
	1058.87	54560	24390	57810
	1057.87	54150	24260	57780
	1056.87	54860	25140	59530
	1055.87	54730	25110	59280
	1054.87	54760	25130	57460
	1053.87	53960	24220	57850
	1052.87	54970	23840	58080
	1051.87	54420	24490	58580
	1050.87	53770	24920	58350
	1049.87	54560	25170	57990
	1048.87	54680	25150	58310
	1047.87	53560	24730	57050
	1046.87	54370	25350	58440
	1045.87	53840	25740	58200
	1044.87	53740	25290	57480
	1043.87	53590	26000	57650
	1042.87	53470	25120	59600
	1041.87	53820	24580	58350
	1040.87	54840	24820	57180
	1039.87	54050	25330	58700
	1038.87	54570	25470	58790
	1037.87	54890	25690	59250
	1036.87	54560	25810	58130
	1035.87	54630	25820	59830
	1034.87	53720	25440	58330
	1033.87	54930	25430	57820
	1032.87	54940	25630	57860
	1031.87	53870	25910	57750
	1030.87	54060	25650	58560
	1029.87	54090	25110	59730
	1028.87	54330	26260	59650
	1027.87	54250	25660	58170
	1026.87	55560	26020	58310
	1025.87	55570	25870	59160
	1024.87	55000	25770	58340
	1023.87	54690	26240	58040
	1022.87	55110	26150	57770
	1021.87	54680	25440	58280
	1020.87	55750	26580	58450
	1019.87	55290	26950	59420
	1018.87	55800	26860	58970
	1017.87	55320	25790	58920
	1016.87	55620	26350	59800
	1015.87	55730	26060	59120
	1014.87	54240	26180	60020
	1013.87	57010	26200	60170
	1012.87	55020	25860	58500
	1011.87	54840	25340	58260
	1010.87	54290	25950	59670
	1009.87	55400	26150	59320
	1008.87	55400	26240	59300
	1007.87	55110	26820	58690
	1006.87	54830	26700	57780
	1005.87	54420	25870	58140
	1004.87	54680	27330	59280
	1003.87	54570	28010	59840
	1002.87	55170	28410	59230
	1001.87	54120	28240	59370
	1000.87	55630	28020	59140
	999.87	55620	29050	59870
	998.87	56350	28690	59770
	997.87	56100	27920	59700
	996.87	56310	27470	60020
	995.87	57160	27270	60500
	994.87	56460	27020	60610
	993.87	55760	25730	59010
	992.87	55270	25290	58540
	991.87	54460	26350	58770
	990.87	54070	24400	56800
	989.87	53090	25000	56520
	988.87	53730	23590	56350
	987.87	51550	24030	55410
	986.87	51750	23850	55610
	985.87	51620	24150	55310
	984.87	51080	24080	55480
	983.87	50300	25130	55510
	982.87	50830	25580	55770
	981.87	51210	26730	56920
	980.87	52550	27620	58340
	979.87	55470	29050	58880
	978.87	56570	29940	60760
	977.87	58970	29660	62170
	976.87	60730	29000	64490
	975.87	62690	28710	64130
	974.87	61730	27890	64030
	973.87	60090	26390	60380
	972.87	57040	26020	57920
	971.87	53560	24690	55830
	970.87	51690	23900	54000
	969.87	49880	22810	53470
	968.87	47990	20510	50990
	967.87	46760	19310	49540
	966.87	45540	18140	48320
	965.87	45000	17180	45710
	964.87	43160	16080	44460
	963.87	43410	16230	45210
	962.87	43220	15920	43900
	961.87	41040	15780	44730
	960.87	41560	16430	44960
	959.87	40800	16190	44100
	958.87	42200	15450	44410
	957.87	42370	15590	43590
	956.87	42030	16560	45550
	955.87	42010	16570	44980
	954.87	41200	15990	44110
	953.87	41640	15580	44170
	952.87	42290	16080	44480
	951.87	42950	15910	44970
	950.87	41590	16080	43910
	949.87	41750	16170	44290
	948.87	42220	16310	44120
	947.87	42160	16340	44370
	946.87	42650	16410	43440
	945.87	42580	16110	43730
	944.87	41580	16120	44000
	943.87	40880	15910	42690
	942.87	41290	16060	44410
	941.87	42090	14940	44710
	940.87	40530	15680	44230
	939.87	40570	16140	43850
	938.87	41620	16000	44220
	937.87	41720	15860	44440
	936.87	41310	16080	44460
	935.87	42640	15520	44050
	934.87	42230	16060	43790
	933.87	41720	16110	43110
	932.87	40460	15570	43230
	931.87	40940	15570	44940
	930.87	40440	15550	44500
	929.87	41300	16100	43050
	928.87	40900	16050	44550
	927.87	41180	15930	44460
	926.87	40970	15460	44560
	925.87	41010	16090	44310
	924.87	41570	16300	44560
	923.87	42000	15920	44970
	922.87	41360	15810	45580
	921.87	41800	15940	44970
	920.87	42770	16180	44110
	919.87	41750	15670	43650
	918.87	42700	15810	43450
	917.87	41670	15580	44030
	916.87	41760	15510	44810
	915.87	41860	15730	44110
	914.87	42270	16060	43810
	913.87	40190	16350	44400
	912.87	41540	16400	43150
	911.87	42440	16170	43910
	910.87	41630	16500	42970
	909.87	42830	15990	43640
	908.87	42070	16240	44900
	907.87	40870	16490	44830
	906.87	41320	16610	44370
	905.87	41210	15610	43660
	904.87	40830	15740	43740
	903.87	41040	16410	43600
	902.87	41840	15060	44920
	901.87	41470	16600	45030
	900.87	40820	16320	44730
	899.87	41350	15540	45290
	898.87	41490	15980	44100
	897.87	42240	16090	44550
	896.87	41940	15850	43340
	895.87	42830	15930	44450
	894.87	42080	16600	44160
	893.87	41660	15950	44240
	892.87	42050	16320	44110
	891.87	41310	16120	45020
	890.87	41120	16010	44880
	889.87	41380	15640	44300
	888.87	41260	16020	43790
	887.87	40800	16370	44110
	886.87	41220	16460	43430
	885.87	42320	16410	44450
	884.87	41170	16220	44590
	883.87	41840	16170	43540
	882.87	42250	16580	43870
	881.87	41960	17010	44570
	880.87	42490	16100	44030
	879.87	43080	15790	45300
	878.87	42720	16110	45240
	877.87	43200	15970	44410
	876.87	41860	16300	44420
	875.87	41770	16610	44220
	874.87	41320	15920	44870
	873.87	41780	16620	44680
	872.87	42100	16100	43950
	871.87	42700	15850	43730
	870.87	42790	16280	43710
	869.87	41590	16250	45150
	868.87	41880	16390	45880
	867.87	41870	16040	45300
	866.87	41540	15900	44700
	865.87	41450	16280	44810
	864.87	41920	16350	44700
	863.87	41680	16230	44590
	862.87	41950	16320	45500
	861.87	42020	16510	44220
	860.87	41740	16580	44640
	859.87	41770	16260	44310
	858.87	42890	16730	44880
	857.87	42530	16080	44490
	856.87	42200	16220	45130
	855.87	42430	16550	45420
	854.87	41770	16500	44120
	853.87	42000	16600	45580
	852.87	40940	16560	44850
	851.87	42510	16340	44450
	850.87	42400	16640	44740
	849.87	41900	16570	45180
	848.87	43060	16100	44950
	847.87	42200	16590	44580
	846.87	41700	17090	45160
	845.87	42100	16890	45270
	844.87	41540	17240	45240
	843.87	41440	16840	44390
	842.87	41780	16920	44620
	841.87	41880	16480	44960
	840.87	42760	16630	44500
	839.87	42350	15990	44240
	838.87	42900	16070	45360
	837.87	42460	16670	45290
	836.87	42390	17030	44750
	835.87	42810	16600	44140
	834.87	42250	16700	44230
	833.87	42180	16160	45510
	832.87	42070	16390	45690
	831.87	42570	17140	45640
	830.87	42840	16280	45690
	829.87	42400	16690	44930
	828.87	42140	16410	44650
	827.87	42920	16540	45770
	826.87	42270	16920	44790
	825.87	42600	16610	44950
	824.87	42630	16890	44710
	823.87	42400	16960	45730
	822.87	42730	16740	45190
	821.87	42810	16440	45750
	820.87	42810	16240	44760
	819.87	42380	16950	45510
	818.87	41570	17020	44310
	817.87	42890	16630	44560
	816.87	43320	17080	44350
	815.87	42580	16820	46690
	814.87	43310	16880	45710
	813.87	42460	17020	44570
	812.87	41780	17820	45170
	811.87	42950	16810	43870
	810.87	43130	16680	43860
	809.87	42610	16610	45330
	808.87	41900	17160	45160
	807.87	42970	16660	46120
	806.87	42230	16910	44650
	805.87	42780	17560	44060
	804.87	43220	17470	43940
	803.87	42860	17340	46090
	802.87	42810	16960	45740
	801.87	42470	16750	45470
	800.87	42490	16730	44320
	799.87	43300	16250	44860
	798.87	43160	17520	46210
	797.87	42900	16870	45870
	796.87	43910	16790	44600
	795.87	43220	16320	45120
	794.87	43190	17010	44960
	793.87	43260	16480	44540
	792.87	42920	16830	45000
	791.87	43510	17220	46550
	790.87	42690	16610	45620
	789.87	42770	16910	45740
	788.87	43020	17330	45650
	787.87	42770	17240	45430
	786.87	42500	17220	45900
	785.87	42350	16790	45100
	784.87	43420	17020	45300
	783.87	43560	16890	45290
	782.87	42800	17270	45390
	781.87	42830	17380	45110
	780.87	43840	16840	46180
	779.87	43580	16920	45550
	778.87	42830	17220	44960
	777.87	43650	16610	45760
	776.87	43150	16480	45520
	775.87	43530	17040	45540
	774.87	44160	17220	44880
	773.87	44380	17590	45650
	772.87	43190	17530	45920
	771.87	43510	17010	46090
	770.87	42410	17610	46550
	769.87	43800	17580	46670
	768.87	44420	17260	45680
	767.87	44080	17130	45610
	766.87	43780	17260	46050
	765.87	43880	17650	46040
	764.87	44740	17330	44640
	763.87	43940	17180	46420
	762.87	43050	17740	46030
	761.87	42970	17210	46190
	760.87	44450	16980	46090
	759.87	44130	17460	46920
	758.87	43700	16930	46810
	757.87	44260	16940	46430
	756.87	44360	17040	45440
	755.87	44440	16490	46510
	754.87	44030	17050	45110
	753.87	44410	17820	45640
	752.87	44160	17580	46370
	751.87	44230	17380	46770
	750.87	43850	17590	46210
	749.87	43840	17490	44850
	748.87	43660	17820	46590
	747.87	43130	18040	46470
	746.87	43940	17730	47090
	745.87	44760	17090	46110
	744.87	44650	16880	46140
	743.87	43960	18000	45930
	742.87	43930	17790	46610
	741.87	44200	17920	46350
	740.87	44870	17460	46420
	739.87	44350	17700	46300
	738.87	44270	17480	46170
	737.87	43360	17320	46320
	736.87	44300	17730	45690
	735.87	45670	17100	46780
	734.87	45790	16940	47070
	733.87	45110	17190	46630
	732.87	45250	17630	45770
	731.87	44890	17270	46840
	730.87	44090	17740	46080
	729.87	45430	17600	46040
	728.87	45240	18300	46460
	727.87	44870	17490	47380
	726.87	44850	17260	47360
	725.87	44140	17330	46690
	724.87	44730	17070	47320
	723.87	44280	17270	47360
	722.87	44670	17240	47040
	721.87	44930	17390	46610
	720.87	45370	17320	46280
	719.87	44690	17530	47170
	718.87	43510	17550	47670
	717.87	44460	17350	47750
	716.87	45470	17230	47530
	715.87	45030	17100	47220
	714.87	44350	17430	46860
	713.87	44670	17720	47230
	712.87	45280	17940	47460
	711.87	45700	18170	46920
	710.87	45840	17970	48260
	709.87	45620	17430	47120
	708.87	44930	17700	47490
	707.87	45480	17480	47340
	706.87	45250	17410	46470
	705.87	44720	17640	48020
	704.87	44550	17230	48700
	703.87	45440	17510	47270
	702.87	45390	18120	47410
	701.87	45770	18500	47880
	700.87	44810	18300	46780
	699.87	46130	18150	47120
	698.87	45250	17960	47790
	697.87	45040	17920	47870
	696.87	45580	17510	47680
	695.87	45630	17820	47500
	694.87	45380	17480	47000
	693.87	44960	17950	46820
	692.87	46270	18170	47730
	691.87	47000	17460	48100
	690.87	46170	17580	48220
	689.87	45800	18060	48440
	688.87	45890	18590	48450
	687.87	44520	18540	48160
	686.87	45290	18480	47970
	685.87	45610	18550	48170
	684.87	45400	18280	48960
	683.87	47070	18760	48210
	682.87	45650	18740	47860
	681.87	46140	18150	47690
	680.87	46310	18140	48640
	679.87	46640	18860	49080
	678.87	47010	18140	48320
	677.87	47440	18090	48010
	676.87	46960	19160	48000
	675.87	44510	18090	47810
	674.87	45910	17510	49020
	673.87	45790	18110	48000
	672.87	47160	18230	47950
	671.87	46000	17960	48810
	670.87	46340	18060	48130
	669.87	45980	18030	49450
	668.87	45780	18260	49120
	667.87	45970	19210	47910
	666.87	45620	18320	49450
	665.87	45920	18400	48880
	664.87	46270	18080	48640
	663.87	46070	18390	48900
	662.87	45700	18780	48670
	661.87	46440	18060	49860
	660.87	46630	18660	49790
	659.87	47800	18600	48720
	658.87	47320	18370	48920
	657.87	46890	18380	48020
	656.87	47530	19230	48860
	655.87	46700	18070	49540
	654.87	46940	17850	49290
	653.87	46480	18400	49130
	652.87	45830	18440	49810
	651.87	47180	18360	49070
	650.87	46900	18590	49100
	649.87	47450	18470	49650
	648.87	47160	18580	49420
	647.87	47850	17910	48130
	646.87	47050	18060	48900
	645.87	47180	18110	50750
	644.87	47590	18000	49730
	643.87	46970	18660	50330
	642.87	46060	18030	49170
	641.87	46040	18470	49940
	640.87	47340	18750	49120
	639.87	47330	18840	48890
	638.87	46860	18620	49280
	637.87	47350	18580	50390
	636.87	47290	18230	50950
	635.87	47990	18870	49910
	634.87	48440	18890	49980
	633.87	47590	18430	49880
	632.87	47220	18680	49520
	631.87	46520	18150	49810
	630.87	47390	18860	49550
	629.87	47690	18660	49160
	628.87	49200	18440	50470
	627.87	48830	17820	49460
	626.87	48070	18560	48930
	625.87	48350	19340	50200
	624.87	47930	19250	51290
	623.87	48640	18400	50880
	622.87	48890	18440	50620
	621.87	47630	18840	50830
	620.87	49110	19020	50660
	619.87	47790	18970	50540
	618.87	48340	18130	50080
	617.87	47980	18330	49790
	616.87	48340	17990	50320
	615.87	48750	18780	51080
	614.87	48730	18800	51360
	613.87	46870	19100	50860
	612.87	47520	19420	50290
	611.87	48600	19190	50930
	610.87	48380	19320	50460
	609.87	48100	18860	50760
	608.87	48560	18440	50550
	607.87	49120	18490	50530
	606.87	48610	18510	50760
	605.87	48610	18650	50730
	604.87	49000	19530	51480
	603.87	49650	19110	50790
	602.87	49060	19300	51070
	601.87	49410	18660	51090
	600.87	49910	18950	50520
	599.87	50310	18530	50430
	598.87	51140	19120	52260
	597.87	51790	18950	52760
	596.87	49790	18860	52540
	595.87	49350	19480	51100
	594.87	49330	19440	50770
	593.87	48810	19040	50720
	592.87	48760	19050	50450
	591.87	48550	19300	50270
	590.87	48400	18890	49840
	589.87	48960	18920	50630
	588.87	47660	18570	50180
	587.87	47590	18970	49820
	586.87	46690	19100	49300
	585.87	47410	19820	50720
	584.87	48210	19010	49780
	583.87	47300	19300	49240
	582.87	48450	19270	48830
	581.87	46720	19730	49850
	580.87	48100	19000	49340
	579.87	48160	19480	50840
	578.87	47580	18740	50010
	577.87	47600	19080	48700
	576.87	47480	19100	49480
	575.87	46270	18850	50260
	574.87	47110	19010	49530
	573.87	47310	18460	49330
	572.87	47280	18670	49480
	571.87	47710	18150	49000
	570.87	47300	18340	49450
	569.87	47620	18720	49610
	568.87	47270	18720	50250
	567.87	47780	18020	49580
	566.87	47620	19100	48830
	565.87	47410	18840	49510
	564.87	48370	18980	49970
	563.87	48110	19070	49830
	562.87	47990	19110	49910
	561.87	47950	19660	49440
	560.87	47950	19350	50090
	559.87	47520	19270	50590
	558.87	47330	20350	50240
	557.87	48940	20430	50700
	556.87	47900	19950	50250
	555.87	49140	20360	50180
	554.87	49880	20590	49710
	553.87	48650	20690	51150
	552.87	48100	19190	49880
	551.87	47860	19120	50160
	550.87	48920	19150	49860
	549.87	47340	18530	48890
	548.87	47320	17480	48000
	547.87	47760	16930	48130
	546.87	47620	16590	48890
	545.87	47670	16830	48360
	544.87	47010	15400	47710
	543.87	46510	14340	47190
	542.87	45370	13650	45350
	541.87	44260	13660	43770
	540.87	42240	13950	43840
	539.87	42460	14050	43770
	538.87	43860	14020	43940
	537.87	43720	14960	44140
	536.87	43990	15000	44150
	535.87	43040	15700	44950
	534.87	43620	21890	47280
	533.87	48060	37350	56330
	532.87	61110	53020	72350
	531.87	83330	56400	92630
	530.87	100120	41240	98530
	529.87	77980	18710	73640
	528.87	48580	10700	47100
	527.87	39690	10190	38000
	526.87	38240	9970	39050
	525.87	37170	10010	36460
	524.87	37610	9470	37220
	523.87	37560	9520	35710
	522.87	37420	9580	36770
	521.87	37180	9210	38350
	520.87	37030	9120	37610
	519.87	37190	9030	37310
	518.87	36970	9570	36550
	517.87	37880	9480	36240
	516.87	37910	9200	37160
	515.87	37190	9430	37090
	514.87	37620	9470	37700
	513.87	37530	9330	36780
	512.87	37190	9350	36060
	511.87	37100	9410	36350
	510.87	37230	9340	36740
	509.87	36910	9340	36990
	508.87	36860	9080	37350
	507.87	37300	9130	36010
	506.87	37350	9700	37160
	505.87	37130	9860	37140
	504.87	37280	9600	37970
	503.87	36720	9280	37120
	502.87	37010	9710	36890
	501.87	37080	9190	37030
	500.87	37770	8850	37870
	499.87	37410	9030	38040
	498.87	38530	9120	38050
	497.87	39660	9490	39300
	496.87	39620	9170	39650
	495.87	40190	9440	39470
	494.87	39820	9830	39360
	493.87	40280	9220	39340
	492.87	40750	9110	38650
	491.87	39620	9430	37780
	490.87	38400	9590	37720
	489.87	37750	9410	37310
	488.87	37170	9320	36550
	487.87	36670	9590	36380
	486.87	37480	9530	36840
	485.87	36900	9560	36950
	484.87	35870	9350	35900
	483.87	36590	9380	34950
	482.87	36790	9520	36230
	481.87	35960	9750	36140
	480.87	36520	9670	36190
	479.87	35430	9050	36600
	478.87	35060	8880	33870
	477.87	36120	9330	35640
	476.87	36380	9230	36520
	475.87	37260	9810	35760
	474.87	36170	9340	35850
	473.87	36410	9310	35620
	472.87	35850	9450	35040
	471.87	36970	9340	35440
	470.87	36640	8760	36050
	469.87	36960	9470	35660
	468.87	36660	10010	36350
	467.87	36310	9280	35290
	466.87	36790	9340	36170
	465.87	35760	9260	36560
	464.87	36430	9110	37010
	463.87	36790	9140	35940
	462.87	37140	9740	35810
	461.87	36120	9430	36390
	460.87	36710	9910	36080
	459.87	37310	9450	36760
	458.87	37380	9380	37190
	457.87	37180	9910	36750
	456.87	36780	9680	36820
	455.87	36170	9410	36960
	454.87	37330	9420	36640
	453.87	37540	9510	36780
	452.87	37330	9450	37050
	451.87	37390	9080	37080
	450.87	37970	9650	37050
	449.87	37930	9740	36530
	448.87	37000	9500	36220
	447.87	38120	9990	35810
	446.87	37010	10000	36010
	445.87	37470	9970	36750
	444.87	38240	9730	37470
	443.87	37880	10040	36790
	442.87	37810	9710	36410
	441.87	37300	10160	36940
	440.87	36710	9410	35960
	439.87	36460	9850	36080
	438.87	36310	9550	35970
	437.87	36550	9960	35110
	436.87	36940	9780	36400
	435.87	37400	9440	36220
	434.87	38010	9590	36550
	433.87	38390	9860	35870
	432.87	38730	10200	37600
	431.87	38890	10020	38310
	430.87	42100	10160	39160
	429.87	43340	9980	40460
	428.87	46260	10200	44030
	427.87	48330	9830	45750
	426.87	46040	9650	44090
	425.87	44050	9970	42480
	424.87	39980	10160	39580
	423.87	37380	9950	36460
	422.87	36170	10020	34700
	421.87	35530	10030	34110
	420.87	33750	9620	34080
	419.87	32730	10230	32820
	418.87	33260	10370	31620
	417.87	33420	10440	31800
	416.87	32330	10050	32800
	415.87	32890	10440	32380
	414.87	32540	10100	32450
	413.87	32210	9980	32150
	412.87	32570	9750	31660
	411.87	31950	9770	32200
	410.87	30630	9870	31850
	409.87	31260	10510	32090
	408.87	31830	10160	31670
	407.87	31820	10360	30610
	406.87	31370	10610	30240
	405.87	31840	10170	31820
	404.87	31990	10380	32160
	403.87	32200	10410	32560
	402.87	32830	10140	32170
	401.87	33990	10030	33010
	400.87	33700	10050	34060
	399.87	33710	10420	32700
	398.87	32690	9930	31760
	397.87	31790	10130	31030
	396.87	31940	10280	31650
	395.87	32570	10440	31340
	394.87	32150	10210	31550
	393.87	31910	10200	31430
	392.87	32490	9950	32220
	391.87	32640	10160	32110
	390.87	32010	10390	31980
	389.87	32120	10250	32670
	388.87	32460	9960	31790
	387.87	32480	10540	31600
	386.87	32210	10460	32190
	385.87	32400	10720	31710
	384.87	31770	10490	32460
	383.87	32540	10130	32470
	382.87	31730	10220	32580
	381.87	32970	10190	31950
	380.87	32890	10560	32070
	379.87	32870	11140	31940
	378.87	32130	10710	32340
	377.87	31790	10440	33040
	376.87	32870	10540	32600
	375.87	32980	10310	32390
	374.87	31970	10610	31870
	373.87	32490	10310	32250
	372.87	32290	10460	32780
	371.87	32510	10610	32590
	370.87	32850	10260	32730
	369.87	33010	10520	32240
	368.87	32640	10740	32320
	367.87	32550	10600	32950
	366.87	33750	10350	32960
	365.87	32930	10810	32940
	364.87	33040	10800	33820
	363.87	33480	10340	33660
	362.87	32930	11000	33460
	361.87	33030	10880	32860
	360.87	32910	10880	32960
	359.87	33930	11020	32410
	358.87	33060	10570	32890
	357.87	33290	10910	32170
	356.87	32560	11030	33130
	355.87	32540	10850	33480
	354.87	33900	10850	33180
	353.87	33350	11050	32530
	352.87	32570	10720	33520
	351.87	32770	10960	32740
	350.87	34130	11280	33640
	349.87	34250	10770	33860
	348.87	34030	11020	33160
	347.87	33280	11630	32840
	346.87	33090	10740	33440
	345.87	33350	11170	33340
	344.87	33480	11260	33650
	343.87	33190	10830	32110
	342.87	33620	11020	33380
	341.87	34570	11270	33420
	340.87	34040	10800	33780
	339.87	33710	11110	34040
	338.87	34340	11030	33930
	337.87	34020	11180	34020
	336.87	33710	11390	33730
	335.87	33840	11530	33480
	334.87	33510	10970	33700
	333.87	35170	10980	32630
	332.87	34850	11390	33630
	331.87	34370	11390	34460
	330.87	34470	10540	34700
	329.87	34460	11110	34380
	328.87	33940	11100	34760
	327.87	35300	11240	34580
	326.87	35230	10740	34650
	325.87	35500	11390	34380
	324.87	34700	10960	33940
	323.87	35000	10960	35070
	322.87	34610	11070	35680
	321.87	35430	11510	35180
	320.87	35200	11130	35250
	319.87	35240	11570	34900
	318.87	34970	11050	34740
	317.87	35530	11120	35950
	316.87	35670	11490	34760
	315.87	34780	11280	34700
	314.87	35070	11020	34920
	313.87	36240	11360	36170
	312.87	36180	11590	35950
	311.87	35690	11790	35210
	310.87	36020	11450	34690
	309.87	35820	12120	34130
	308.87	35600	12080	34800
	307.87	36700	11340	35790
	306.87	37530	11260	36450
	305.87	37350	11110	35970
	304.87	36730	11020	35350
	303.87	36350	10080	35580
	302.87	36710	9610	35730
	301.87	36730	9040	35750
	300.87	36540	8720	34680
	299.87	35820	8320	33580
	298.87	35450	7910	34440
	297.87	36310	6770	34960
	296.87	35950	6280	34070
	295.87	35860	6170	34590
	294.87	36190	6430	33930
	293.87	35930	6000	34330
	292.87	35800	6370	35070
	291.87	35810	7180	35200
	290.87	36620	8530	35200
	289.87	37100	10820	37150
	288.87	37730	17410	38480
	287.87	37930	17540	39140
	286.87	39880	19980	41780
	285.87	45120	32720	47840
	284.87	52330	47460	56350
	283.87	51310	38980	53200
	282.87	41730	13910	39950
	281.87	36320	3190	34740
	280.87	36280	1810	33380
	279.87	35550	1540	32180
	278.87	35840	1290	33260
	277.87	36170	1080	34020
	276.87	35800	1060	33960
	275.87	36240	1070	32760
	274.87	36040	1140	33540
	273.87	35590	1200	33100
	272.87	35870	960	33090
	271.87	35790	970	32970
	270.87	34520	960	31900
	269.87	34850	960	32140
	268.87	34600	990	32040
	267.87	35610	970	31980
	266.87	35190	970	32720
	265.87	35840	1080	33410
	264.87	36830	920	33980
	263.87	38800	1090	35560
	262.87	43230	960	38070
	261.87	48070	950	42000
	260.87	50900	930	44550
	259.87	51740	920	45850
	258.87	47640	970	41090
	257.87	40670	920	35960
	256.87	35020	1050	32250
	255.87	31960	1100	28960
	254.87	30780	1140	27060
	253.87	29150	1000	26770
	252.87	29900	1030	27490
	251.87	31650	1020	28270
	250.87	35550	970	32120
	249.87	39580	930	38260
	248.87	50080	1000	43990
	247.87	56030	1070	47250
	246.87	52280	820	45370
	245.87	42390	1000	37580
	244.87	31850	990	28930
	243.87	25530	1000	23730
	242.87	21960	950	19890
	241.87	19920	880	17920
	240.87	17810	970	16940
	239.87	16300	900	15870
	238.87	16040	1010	15210
	237.87	15100	1030	14070
	236.87	15140	970	14030
	235.87	15030	830	13610
	234.87	14880	840	14050
	233.87	14400	940	14070
	232.87	14060	850	13570
	231.87	13670	1000	13700
	230.87	13670	920	13460
	229.87	13760	1030	13120
	228.87	13690	940	13110
	227.87	13390	900	13050
	226.87	13400	830	13730
	225.87	13340	890	13300
	224.87	13420	900	12880
	223.87	12960	850	13050
	222.87	13100	860	13000
	221.87	13090	1050	12900
	220.87	13280	880	12350
	219.87	13040	760	12760
	218.87	13260	870	12370
	217.87	13680	850	12460
	216.87	12600	990	12550
	215.87	13020	960	12540
	214.87	13290	950	12710
	213.87	13050	980	12830
	212.87	12830	940	12750
	211.87	13420	940	12460
	210.87	13270	910	12510
	209.87	12640	920	12840
	208.87	13080	780	13280
	207.87	13050	880	12950
	206.87	13210	950	12950
	205.87	13010	1130	12540
	204.87	13210	850	12550
	203.87	13010	960	12850
	202.87	12840	940	12640
	201.87	12830	1030	12740
	200.87	13230	930	12070
	199.87	13280	980	12370
	198.87	13510	800	13060
	197.87	12680	860	12630
	196.87	13520	790	12320
	195.87	13570	980	12790
	194.87	12300	840	12160
	193.87	13110	880	12810
	192.87	12920	920	13120
	191.87	13740	930	13050
	190.87	13300	1000	13260
	189.87	13120	1060	12920
	188.87	13260	1160	13070
	187.87	13030	900	12490
	186.87	12930	850	13010
	185.87	12780	1000	12940
	184.87	13300	1020	12570
	183.87	13180	1060	12620
	182.87	12870	870	12660
	181.87	13060	850	12850
	180.87	12720	880	12870
	179.87	12590	1070	12320
	178.87	13080	950	12500
	177.87	12830	970	12540
	176.87	13010	1100	12200
	175.87	12880	950	12360
	174.87	12780	1030	13010
	173.87	12900	1040	12650
	172.87	13500	1190	13250
	171.87	12820	990	12920
	170.87	13300	1030	12850
	169.87	12990	1040	12700
	168.87	12620	890	12720
	167.87	12600	1180	13020
	166.87	13020	1220	13150
	165.87	12970	1020	12920
	164.87	13400	1010	12870
	163.87	12940	1110	12510
	162.87	13270	1030	12690
	161.87	13180	920	12760
	160.87	13450	880	12870
	159.87	13190	1150	12730
	158.87	12620	1040	12590
	157.87	13170	940	12910
	156.87	13030	1210	12390
	155.87	13220	1220	13160
	154.87	13160	1410	13170
	153.87	13370	2130	13730
	152.87	13720	2990	13960
	151.87	13460	2910	13740
	150.87	13030	1910	12780
	149.87	12990	1460	13210
	148.87	13220	1160	13450
	147.87	13910	1040	12200
	146.87	12970	1050	12400
	145.87	12800	1030	12910
	144.87	13420	970	12710
	143.87	13250	1010	12500
	142.87	13270	1040	12640
	141.87	13390	890	12880
	140.87	13020	950	13000
	139.87	12550	980	12780
	138.87	13200	890	12630
	137.87	13470	970	12600
	136.87	13760	990	12880
	135.87	14220	910	13010
	134.87	14200	880	13360
	133.87	14250	870	13970
	132.87	13680	1070	13040
	131.87	13370	1020	12880
	130.87	13290	1080	13000
	129.87	12870	1070	12570
	128.87	13560	1060	12830
	127.87	13310	1060	13370
	126.87	13140	1040	13130
	125.87	12890	1050	12970
	124.87	14070	1100	13170
	123.87	13590	980	12960
	122.87	13750	1110	13170
	121.87	13720	970	12850
	120.87	13960	800	12580
	119.87	13760	1050	12570
	118.87	13860	1020	13410
	117.87	14020	1060	13160
	116.87	13430	990	13260
	115.87	13360	970	12490
	114.87	13390	990	12410
	113.87	13620	1110	12980
	112.87	13170	1100	13030
	111.87	13610	1070	12920
	110.87	13390	960	13130
	109.87	13530	960	12710
	108.87	13870	990	12600
	107.87	14330	980	13100
	106.87	13740	1010	12810
	105.87	14160	1020	12530
	104.87	14330	1010	13300
	103.87	13590	1060	13830
	102.87	14450	1720	14890
	101.87	14300	3070	14520
	100.87	14280	3110	13890
	99.87	13920	1900	13560
	98.87	14130	1090	13180
	97.87	13950	1000	13010
	96.87	14200	1040	13680
	95.87	14400	1010	13480
	94.87	14340	900	12900
	93.87	13870	980	13050
	92.87	13890	950	13040
	91.87	14010	990	12850
	90.87	14230	1050	13310
	89.87	14350	980	13150
	88.87	13480	830	12840
	87.87	14130	870	12620
	86.87	14250	910	12740
	85.87	13950	1000	12720
	84.87	13390	950	12950
	83.87	14150	1010	13550
	82.87	14480	1050	13160
	81.87	14640	840	13880
	80.87	14870	960	14210
	79.87	15210	970	13800
	78.87	15120	910	13730
	77.87	15010	820	13780
	76.87	14040	970	13430
	75.87	13600	930	13130
	74.87	13640	1000	13140
	73.87	13300	1010	12640
	72.87	12950	840	12620
	71.87	13020	890	12730
	70.87	13600	1000	12990
	69.87	14640	930	13330
	68.87	13720	1030	13470
	67.87	14180	990	13920
	66.87	14500	1080	13470
	65.87	14370	970	13720
	64.87	14860	930	13660
	63.87	14790	970	13430
	62.87	13790	880	13720
	61.87	14780	800	13970
	60.87	15280	1040	13930
	59.87	15040	1060	13740
	58.87	14580	900	14180
	57.87	14750	1040	13870
	56.87	14960	1130	14120
	55.87	14510	800	13730
	54.87	14950	920	13830
	53.87	15580	1140	14000
	52.87	15670	1070	13900
	51.87	16110	1020	14570
	50.87	15040	880	13480
	49.87	13660	880	12210
	48.87	11600	1110	10990
	47.87	10270	1000	9710
	46.87	10490	1000	9480
	45.87	9850	960	9420
	44.87	10400	960	9340
	43.87	11440	910	10360
	42.87	13140	880	11790
	41.87	14320	820	13430
	40.87	14900	1000	13270
	39.87	15490	880	14270
	38.87	28850	960	25880
	37.87	46060	870	40630
	36.87	50560	960	44170
	35.87	56810	850	47200
	34.87	39310	1020	32500
	33.87	11740	990	9720
	32.87	3190	930	2830
	31.87	2190	940	2070
	30.87	1680	1100	1830
	29.87	1620	1230	1820
	28.87	1550	1560	1930
	27.87	1550	1530	1890
	26.87	1780	1470	2000
	25.87	1850	1530	2290
	24.87	2220	1520	2470
	23.87	2620	1180	2910
	22.87	3240	1000	3160
	21.87	2870	820	2760
	20.87	2270	760	2260
	19.87	1590	730	1460
	18.87	1140	830	1070
	17.87	1020	990	970
	16.87	880	1000	810
	15.87	740	850	770
	14.87	720	810	770
	13.87	900	800	950
	12.87	940	810	950
	11.87	840	770	950
	10.87	1100	840	1100
	9.87002	1400	840	1450
	8.87002	1960	720	1970
	7.87002	2560	610	2410
	6.87002	3090	470	2630
	5.87002	2820	440	2450
	4.87002	1710	360	1610
	3.87002	900	310	800
	2.87002	310	130	310
	1.87002	60	40	110
	0.87002	30	0	30
	-0.12998	20	0	10
	-1.12998	40	0	0
			0	10

## Sheet: S2
Supplementary Figure S2		Response-1 (%)	Response-2 (%)	Response-3 (%)	Average Response (%)	SD
	PW12	604	619	649	624	22.9129
	SiW12	223	370	286	293	73.7496
	PMo12	214	280	316	270	51.7301

## Sheet: S4
Supplementary Figure S4a		Response-1 (%)	Response-2 (%)	Response-3 (%)	Average Response (%)	SD		Supplementary Figure S4b	Time (s)	Response (%)
	PW12-PET - 0.25	626	612	580	603	23.5797			-5	0
	PW12-PET - 0.5	1759	1574	1494	1609	135.923			-4.9	0
	PW12-PET - 1	2615	2720	2429	2588	147.367			-4.8	0
	PW12-PET - 2	1992	2000	1918	1970	45.2106			-4.7	0
	PW12-PET - 1	751	825	884	820	66.6408			-4.6	0
	PW12	604	619	649	624	22.9129			-4.5	-0.19342
									-4.4	-0.19342
									-4.3	-0.19342
									-4.2	-0.19342
									-4.1	-0.19342
									-4	-0.19342
									-3.9	0
									-3.8	0
									-3.7	0
									-3.6	0
									-3.5	0
									-3.4	0
									-3.3	0
									-3.2	0
									-3.1	0
									-3	-0.3861
									-2.9	-0.19342
									-2.8	0
									-2.7	0
									-2.6	-0.19342
									-2.5	-0.19342
									-2.4	-0.19342
									-2.3	-0.19342
									-2.2	-0.19342
									-2.1	-0.19342
									-2	-0.19342
									-1.9	-0.19342
									-1.8	-0.19342
									-1.7	-0.19342
									-1.6	-0.19342
									-1.5	-0.19342
									-1.4	-0.19342
									-1.3	-0.19342
									-1.2	-0.19342
									-1.1	-0.19342
									-1	-0.19342
									-0.9	-0.19342
									-0.8	-0.19342
									-0.7	-0.19342
									-0.6	-0.19342
									-0.5	-0.19342
									-0.4	-0.19342
									-0.3	-0.19342
									-0.2	-0.19342
									-0.1	-0.19342
									0	-0.19342
									0.1	-0.19342
									0.2	-0.19342
									0.3	-0.19342
									0.4	-0.19342
									0.5	0
									0.6	2.17822
									0.7	1.37525
									0.8	5.52147
									0.9	22.2749
									1	39.0836
									1.1	53.1157
									1.2	68.0782
									1.3	83.6299
									1.4	100
									1.5	115.9
									1.6	130.357
									1.7	146.89
									1.8	163.265
									1.9	177.419
									2	189.888
									2.1	203.529
									2.2	216.564
									2.3	230.769
									2.4	246.309
									2.5	260.839
									2.6	276.642
									2.7	290.909
									2.8	306.299
									2.9	322.951
									3	333.613
									3.1	348.696
									3.2	360.714
									3.3	373.394
									3.4	386.792
									3.5	400.971
									3.6	416
									3.7	428.689
									3.8	443.158
									3.9	457.235
									4	471.429
									4.1	485.698
									4.2	499.303
									4.3	513.555
									4.4	526.974
									4.5	540.199
									4.6	553.992
									4.7	568.394
									4.8	582.54
									4.9	596.356
									5	609.766
									5.1	622.689
									5.2	637.143
									5.3	650
									5.4	663.314
									5.5	675.94
									5.6	688.991
									5.7	702.488
									5.8	715.166
									5.9	726.923
									6	740.391
									6.1	751.485
									6.2	764.322
									6.3	776.061
									6.4	788.124
									6.5	800.524
									6.6	811.661
									6.7	823.077
									6.8	836.479
									6.9	848.529
									7	860.894
									7.1	871.751
									7.2	884.733
									7.3	898.066
									7.4	909.785
									7.5	923.81
									7.6	936.145
									7.7	948.78
									7.8	961.728
									7.9	975
									8	988.608
									8.1	1000.21
									8.2	1014.47
									8.3	1029.1
									8.4	1041.59
									8.5	1054.36
									8.6	1067.42
									8.7	1080.78
									8.8	1094.44
									8.9	1105.61
									9	1119.86
									9.1	1131.5
									9.2	1146.38
									9.3	1158.54
									9.4	1170.94
									9.5	1183.58
									9.6	1196.48
									9.7	1209.64
									9.8	1219.69
									9.9	1233.33
									10	1243.75
									10.1	1254.33
									10.2	1268.7
									10.3	1279.68
									10.4	1290.84
									10.5	1302.17
									10.6	1313.7
									10.7	1325.41
									10.8	1337.33
									10.9	1349.44
									11	1361.76
									11.1	1374.29
									11.2	1382.76
									11.3	1395.65
									11.4	1404.37
									11.5	1417.65
									11.6	1426.63
									11.7	1440.3
									11.8	1449.55
									11.9	1463.64
									12	1473.17
									12.1	1482.82
									12.2	1492.59
									12.3	1507.48
									12.4	1512.5
									12.5	1527.76
									12.6	1538.1
									12.7	1548.56
									12.8	1559.16
									12.9	1569.9
									13	1575.32
									13.1	1586.27
									13.2	1597.37
									13.3	1608.61
									13.4	1620
									13.5	1625.75
									13.6	1637.37
									13.7	1649.15
									13.8	1655.1
									13.9	1667.12
									14	1679.31
									14.1	1685.47
									14.2	1697.91
									14.3	1710.53
									14.4	1716.9
									14.5	1729.79
									14.6	1736.3
									14.7	1742.86
									14.8	1756.12
									14.9	1762.82
									15	1776.36
									15.1	1783.21
									15.2	1790.11
									15.3	1804.06
									15.4	1811.11
									15.5	1818.22
									15.6	1825.37
									15.7	1839.85
									15.8	1847.17
									15.9	1854.55
									16	1861.98
									16.1	1869.47
									16.2	1884.62
									16.3	1892.28
									16.4	1900
									16.5	1907.78
									16.6	1915.62
									16.7	1923.53
									16.8	1931.5
									16.9	1939.53
									17	1947.62
									17.1	1955.78
									17.2	1964
									17.3	1964
									17.4	1972.29
									17.5	1980.65
									17.6	1989.07
									17.7	1997.56
									17.8	2006.12
									17.9	2014.75
									18	2023.46
									18.1	2032.23
									18.2	2032.23
									18.3	2041.08
									18.4	2050
									18.5	2059
									18.6	2068.07
									18.7	2068.07
									18.8	2077.22
									18.9	2086.44
									19	2095.74
									19.1	2095.74
									19.2	2105.13
									19.3	2114.59
									19.4	2114.59
									19.5	2124.14
									19.6	2133.77
									19.7	2133.77
									19.8	2143.48
									19.9	2153.28
									20	2153.28
									20.1	2163.16
									20.2	2173.13
									20.3	2173.13
									20.4	2183.19
									20.5	2183.19
									20.6	2193.33
									20.7	2203.57
									20.8	2203.57
									20.9	2213.9
									21	2213.9
									21.1	2224.32
									21.2	2224.32
									21.3	2234.84
									21.4	2234.84
									21.5	2245.45
									21.6	2245.45
									21.7	2256.16
									21.8	2256.16
									21.9	2266.97
									22	2266.97
									22.1	2277.88
									22.2	2277.88
									22.3	2288.89
									22.4	2288.89
									22.5	2300
									22.6	2300
									22.7	2311.21
									22.8	2311.21
									22.9	2322.54
									23	2322.54
									23.1	2322.54
									23.2	2333.96
									23.3	2333.96
									23.4	2333.96
									23.5	2345.5
									23.6	2345.5
									23.7	2357.14
									23.8	2357.14
									23.9	2368.9
									24	2368.9
									24.1	2368.9
									24.2	2380.77
									24.3	2380.77
									24.4	2380.77
									24.5	2392.75
									24.6	2392.75
									24.7	2392.75
									24.8	2404.85
									24.9	2404.85
									25	2404.85
									25.1	2417.07
									25.2	2417.07
									25.3	2417.07
									25.4	2429.41
									25.5	2429.41
									25.6	2429.41
									25.7	2429.41
									25.8	2441.87
									25.9	2441.87
									26	2441.87
									26.1	2441.87
									26.2	2454.46
									26.3	2454.46
									26.4	2454.46
									26.5	2454.46
									26.6	2467.16
									26.7	2467.16
									26.8	2467.16
									26.9	2467.16
									27	2480
									27.1	2480
									27.2	2480
									27.3	2480
									27.4	2492.96
									27.5	2492.96
									27.6	2492.96
									27.7	2492.96
									27.8	2506.06
									27.9	2506.06
									28	2506.06
									28.1	2506.06
									28.2	2506.06
									28.3	2506.06
									28.4	2519.29
									28.5	2519.29
									28.6	2519.29
									28.7	2532.65
									28.8	2532.65
									28.9	2546.15
									29	2546.15
									29.1	2559.79
									29.2	2546.15
									29.3	2546.15
									29.4	2546.15
									29.5	2559.79
									29.6	2573.58
									29.7	2573.58
									29.8	2587.5
									29.9	2587.5
									30	2615.79
									30.1	2559.79
									30.2	2546.15
									30.3	2587.5
									30.4	2587.5
									30.5	2587.5
									30.6	2587.5
									30.7	2587.5
									30.8	2587.5
									30.9	2573.58
									31	2133.77
									31.1	1329.36
									31.2	917.751
									31.3	621.678
									31.4	453.648
									31.5	364.865
									31.6	306.299
									31.7	265.957
									31.8	239.474
									31.9	222.5
									32	207.143
									32.1	196.552
									32.2	183.516
									32.3	173.016
									32.4	163.265
									32.5	152.941
									32.6	142.254
									32.7	132.432
									32.8	123.377
									32.9	115
									33	107.229
									33.1	100
									33.2	94.717
									33.3	89.7059
									33.4	84.2857
									33.5	79.7909
									33.6	76.1092
									33.7	73.1544
									33.8	70.8609
									33.9	68.6274
									34	66.4516
									34.1	64.3312
									34.2	62.2642
									34.3	60.2484
									34.4	58.7692
									34.5	57.3171
									34.6	55.8912
									34.7	54.0299
									34.8	52.6627
									34.9	51.3197
									35	50
									35.1	48.7032
									35.2	47.4286
									35.3	45.7627
									35.4	44.5378
									35.5	43.3333
									35.6	42.1488
									35.7	40.5995
									35.8	39.4595
									35.9	37.9679
									36	36.87
									36.1	35.7895
									36.2	34.7259
									36.3	33.6788
									36.4	32.9897
									36.5	32.6478
									36.6	32.6478
									36.7	31.9693
									36.8	31.2977
									36.9	30.6329
									37	29.9748
									37.1	29.6482
									37.2	29
									37.3	28.6783
									37.4	28.3582
									37.5	28.0397
									37.6	27.7228
									37.7	27.0936
									37.8	26.7813
									37.9	26.1614
									38	25.8537
									38.1	25.5475
									38.2	25.5475
									38.3	25.2427
									38.4	24.9395
									38.5	24.6377
									38.6	24.0385
									38.7	23.741
									38.8	23.445
									38.9	23.1504
									39	22.8571
									39.1	22.5653
									39.2	22.2749
									39.3	21.9858
									39.4	21.6981
									39.5	21.6981
									39.6	21.4118
									39.7	21.1268
									39.8	20.8431
									39.9	20.5607
									40	20.2797
									40.1	20
									40.2	19.4444
									40.3	19.1686
									40.4	18.6207
									40.5	18.3486
									40.6	18.0778
									40.7	17.8082
									40.8	17.8082
									40.9	17.5399
									41	17.2727
									41.1	17.2727
									41.2	17.2727
									41.3	17.0068
									41.4	17.0068
									41.5	17.0068
									41.6	16.7421
									41.7	16.7421
									41.8	16.4786
									41.9	16.4786
									42	16.2162
									42.1	15.9551
									42.2	15.6951
									42.3	15.4362
									42.4	14.9221
									42.5	14.6667
									42.6	14.4124
									42.7	14.1593
									42.8	13.9073
									42.9	13.9073
									43	13.9073
									43.1	13.9073
									43.2	13.6564
									43.3	13.6564
									43.4	13.4066
									43.5	13.4066
									43.6	13.4066
									43.7	13.4066
									43.8	13.4066
									43.9	13.4066
									44	13.1579
									44.1	13.1579
									44.2	13.1579
									44.3	13.4066
									44.4	13.4066
									44.5	13.4066
									44.6	13.1579
									44.7	13.1579
									44.8	12.9103
									44.9	12.9103
									45	12.9103
									45.1	12.6638
									45.2	12.6638
									45.3	12.4183
									45.4	12.1739
									45.5	12.1739
									45.6	11.9306
									45.7	11.6883
									45.8	11.6883
									45.9	11.4471

## Sheet: S5
Supplementary Figure S5	0.1 ppm			0.5 ppm			1.0 ppm			3.0 ppm			5.0 ppm
	Time (s)	Response (%)		Time (s)	Response (%)		Time (s)	Response (%)		Time (s)	Response (%)		Time (s)	Response (%)
	0	0		61	0		121	0		181	0		241	0
	0.1	0.1054		61.1	0		121.1	0.37163		181.1	0.76315		241.1	1.43393
	0.2	0.21107		61.2	0		121.2	1.53509		181.2	1		241.2	2.41249
	0.3	0.34356		61.3	0.03241		121.3	2.7584		181.3	1.36434		241.3	3.07521
	0.4	0.44985		61.4	0.09729		121.4	3.712		181.4	2.12434		241.4	3.64518
	0.5	0.55643		61.5	0.09729		121.5	4.31284		181.5	2.57295		241.5	4.1873
	0.6	0.66328		61.6	0.09729		121.6	4.8528		181.6	2.96063		241.6	4.66624
	0.7	0.77042		61.7	0.06484		121.7	5.32987		181.7	3.31858		241.7	5.11485
	0.8	0.87783		61.8	0.06484		121.8	5.74225		181.8	3.61331		241.8	5.4974
	0.9	0.98553		61.9	0.09729		121.9	6.12312		181.9	3.97583		241.9	5.8827
	1	1.09351		62	0.09729		122	6.50674		182	4.30759		242	6.27077
	1.1	1.20178		62.1	0.07793		122.1	6.82268		182.1	4.64149		242.1	6.59036
	1.2	1.36472		62.2	0.03293		122.2	7.10509		182.2	4.94382		242.2	6.94768
	1.3	1.5283		62.3	0.00332		122.3	7.389		182.3	5.31572		242.3	7.30736
	1.4	1.69254		62.4	-0.03239		122.4	7.60292		182.4	5.65611		242.4	7.59682
	1.5	1.88497		62.5	0.16226		122.5	7.8177		182.5	6.03308		242.5	7.88782
	1.6	2.05063		62.6	0.35764		122.6	7.99733		182.6	6.44741		242.6	8.18037
	1.7	2.18919		62.7	0.55376		122.7	8.21369		182.7	6.79516		242.7	8.47447
	1.8	2.30037		62.8	0.75063		122.8	8.39465		182.8	7.1452		242.8	8.73311
	1.9	2.41184		62.9	0.94825		122.9	8.6126		182.9	7.49753		242.9	9.03018
	2	2.52362		63	1.11351		123	8.7949		183	7.81662		243	9.29143
	2.1	2.60765		63.1	1.2793		123.1	8.97781		183.1	8.10185		243.1	9.55391
	2.2	2.66376		63.2	1.47894		123.2	9.16133		183.2	8.31677		243.2	9.77988
	2.3	2.74807		63.3	1.71282		123.3	9.34548		183.3	8.56858		243.3	10.0447
	2.4	2.83255		63.4	1.94776		123.4	9.49324		183.4	8.78536		243.4	10.3107
	2.5	2.88896		63.5	2.14997		123.5	9.67851		183.5	8.96667		243.5	10.5398
	2.6	2.97373		63.6	2.35296		123.6	9.86441		183.6	9.18504		243.6	10.7698
	2.7	3.08702		63.7	2.55674		123.7	10.0136		183.7	9.36768		243.7	11.0007
	2.8	3.17218		63.8	2.79548		123.8	10.2006		183.8	9.58766		243.8	11.2326
	2.9	3.25752		63.9	3.00097		123.9	10.3883		183.9	9.80853		243.9	11.4654
	3	3.37157		64	3.20727		124	10.5766		184	10.0303		244	11.6992
	3.1	3.45732		64.1	3.41436		124.1	10.7277		184.1	10.2158		244.1	11.8947
	3.2	3.57191		64.2	3.58757		124.2	10.9172		184.2	10.4019		244.2	12.1303
	3.3	3.65806		64.3	3.76133		124.3	11.0692		184.3	10.5886		244.3	12.3273
	3.4	3.74439		64.4	3.9706		124.4	11.2217		184.4	10.8136		244.4	12.5647
	3.5	3.83089		64.5	4.11057		124.5	11.3746		184.5	11.0017		244.5	12.7633
	3.6	3.91757		64.6	4.28604		124.6	11.5279		184.6	11.2283		244.6	13.0024
	3.7	3.97546		64.7	4.42684		124.7	11.6816		184.7	11.4939		244.7	13.2025
	3.8	4.06244		64.8	4.60335		124.8	11.8358		184.8	11.7989		244.8	13.4435
	3.9	4.14959		64.9	4.74498		124.9	11.9903		184.9	12.1056		244.9	13.6451
	4	4.23692		65	4.92254		125	12.1453		185	12.3754		245	13.8475
	4.1	4.29524		65.1	5.06502		125.1	12.3008		185.1	12.6076		245.1	14.0505
	4.2	4.38288		65.2	5.20787		125.2	12.4957		185.2	12.8798		245.2	14.2542
	4.3	4.47069		65.3	5.35109		125.3	12.6521		185.3	13.1142		245.3	14.4587
	4.4	4.52933		65.4	5.4947		125.4	12.8482		185.4	13.3102		245.4	14.6227
	4.5	4.61745		65.5	5.63869		125.5	13.0056		185.5	13.5069		245.5	14.7873
	4.6	4.67629		65.6	5.78306		125.6	13.2029		185.6	13.6648		245.6	14.9523
	4.7	4.76471		65.7	5.92781		125.7	13.3613		185.7	13.8231		245.7	15.1592
	4.8	4.82375		65.8	6.03663		125.8	13.5201		185.8	13.9421		245.8	15.2837
	4.9	4.91247		65.9	6.18206		125.9	13.6794		185.9	14.1012		245.9	15.4502
	5	4.97172		66	6.32788		126	13.7992		186	14.2208		246	15.6171
	5.1	5.06075		66.1	6.47409		126.1	13.9592		186.1	14.3407		246.1	15.7844
	5.2	5.12021		66.2	6.584		126.2	14.0795		186.2	14.4608		246.2	15.9523
	5.3	5.17974		66.3	6.69414		126.3	14.2001		186.3	14.541		246.3	16.1206
	5.4	5.23936		66.4	6.84133		126.4	14.321		186.4	14.7018		246.4	16.2471
	5.5	5.32895		66.5	6.98892		126.5	14.4421		186.5	14.7823		246.5	16.4163
	5.6	5.38877		66.6	7.09987		126.6	14.5634		186.6	14.9033		246.6	16.586
	5.7	5.47867		66.7	7.21104		126.7	14.6851		186.7	15.0246		246.7	16.7135
	5.8	5.5387		66.8	7.35962		126.8	14.8069		186.8	15.1867		246.8	16.884
	5.9	5.62891		66.9	7.47132		126.9	14.8883		186.9	15.3086		246.9	17.0122
	6	5.68915		67	7.62061		127	15.0107		187	15.4308		247	17.1836
	6.1	5.77967		67.1	7.73284		127.1	15.1332		187.1	15.5532		247.1	17.3124
	6.2	5.84013		67.2	7.84529		127.2	15.2151		187.2	15.7168		247.2	17.4416
	6.3	5.93096		67.3	7.95798		127.3	15.3381		187.3	15.8398		247.3	17.6142
	6.4	6.02199		67.4	8.0709		127.4	15.4202		187.4	15.9631		247.4	17.7439
	6.5	6.11321		67.5	8.18404		127.5	15.5025		187.5	16.1279		247.5	17.9174
	6.6	6.23513		67.6	8.29742		127.6	15.6261		187.6	16.2518		247.6	18.0479
	6.7	6.35739		67.7	8.41102		127.7	15.7087		187.7	16.3759		247.7	18.1786
	6.8	6.48		67.8	8.52486		127.8	15.7913		187.8	16.5004		247.8	18.3096
	6.9	6.63374		67.9	8.67701		127.9	15.8742		187.9	16.6667		247.9	18.4409
	7	6.72625		68	8.75324		128	15.9571		188	16.7917		248	18.5725
	7.1	6.84989		68.1	8.86778		128.1	16.0401		188.1	16.917		248.1	18.7043
	7.2	6.94286		68.2	8.98256		128.2	16.1232		188.2	17.0426		248.2	18.8365
	7.3	7.03602		68.3	9.09757		128.3	16.2065		188.3	17.1685		248.3	18.9689
	7.4	7.12937		68.4	9.21282		128.4	16.2899		188.4	17.2946		248.4	19.1017
	7.5	7.22293		68.5	9.3283		128.5	16.3734		188.5	17.421		248.5	19.2347
	7.6	7.28541		68.6	9.44402		128.6	16.4152		188.6	17.5476		248.6	19.3236
	7.7	7.31668		68.7	9.55999		128.7	16.5408		188.7	17.6746		248.7	19.4571
	7.8	7.3793		68.8	9.67619		128.8	16.5827		188.8	17.8018		248.8	19.5909
	7.9	7.41064		68.9	9.79263		128.9	16.6667		188.9	17.9293		248.9	19.6803
	8	7.442		69	9.90931		129	16.7087		189	18.0571		249	19.8146
	8.1	7.47339		69.1	10.0262		129.1	16.7928		189.1	18.1851		249.1	19.9043
	8.2	7.53622		69.2	10.1043		129.2	16.877		189.2	18.3134		249.2	19.9941
	8.3	7.56767		69.3	10.2217		129.3	16.9614		189.3	18.442		249.3	20.1291
	8.4	7.59915		69.4	10.3392		129.4	17.0036		189.4	18.5709		249.4	20.2193
	8.5	7.63064		69.5	10.457		129.5	17.0881		189.5	18.657		249.5	20.3548
	8.6	7.6937		69.6	10.5751		129.6	17.1728		189.6	18.7863		249.6	20.4453
	8.7	7.72527		69.7	10.6934		129.7	17.2576		189.7	18.8727		249.7	20.5359
	8.8	7.75685		69.8	10.812		129.8	17.3425		189.8	19.0025		249.8	20.6267
	8.9	7.78846		69.9	10.9308		129.9	17.385		189.9	19.0892		249.9	20.7176
	9	7.85175		70	11.0498		130	17.4701		190	19.2196		250	20.8086
	9.1	7.88342		70.1	11.1293		130.1	17.5553		190.1	19.3066		250.1	20.9454
	9.2	7.94684		70.2	11.2488		130.2	17.6407		190.2	19.4373		250.2	21.0368
	9.3	7.97859		70.3	11.3685		130.3	17.6834		190.3	19.5247		250.3	21.1283
	9.4	8.01035		70.4	11.4885		130.4	17.7689		190.4	19.6559		250.4	21.22
	9.5	8.07395		70.5	11.6087		130.5	17.8117		190.5	19.7436		250.5	21.3117
	9.6	8.10579		70.6	11.689		130.6	17.8974		190.6	19.8314		250.6	21.4036
	9.7	8.16953		70.7	11.7694		130.7	17.9403		190.7	19.9193		250.7	21.4957
	9.8	8.20143		70.8	11.8902		130.8	18.0262		190.8	20.0073		250.8	21.5879
	9.9	8.23336		70.9	11.9709		130.9	18.1122		190.9	20.0955		250.9	21.6802
	10	8.29728		71	12.0921		131	18.1553		191	20.1838		251	21.7727
	10.1	8.32927		71.1	12.1731		131.1	18.2415		191.1	20.2723		251.1	21.8653
	10.2	8.39333		71.2	12.2947		131.2	18.2847		191.2	20.3608		251.2	21.9581
	10.3	8.42539		71.3	12.376		131.3	18.3711		191.3	20.4495		251.3	22.0045
	10.4	8.45748		71.4	12.4573		131.4	18.4576		191.4	20.5828		251.4	22.0974
	10.5	8.48959		71.5	12.5388		131.5	18.5009		191.5	20.6718		251.5	22.144
	10.6	8.52172		71.6	12.6613		131.6	18.5876		191.6	20.761		251.6	22.2371
	10.7	8.55388		71.7	12.743		131.7	18.6745		191.7	20.895		251.7	22.2838
	10.8	8.58606		71.8	12.8249		131.8	18.7179		191.8	21.0293		251.8	22.3772
	10.9	8.61826		71.9	12.9069		131.9	18.805		191.9	21.1638		251.9	22.4707
	11	8.68273		72	13.0301		132	18.8485		192	21.2537		252	22.5175
	11.1	8.71501		72.1	13.1124		132.1	18.9358		192.1	21.3888		252.1	22.6112
	11.2	8.71501		72.2	13.1948		132.2	18.9794		192.2	21.479		252.2	22.6581
	11.3	8.77962		72.3	13.2773		132.3	19.0231		192.3	21.5694		252.3	22.7051
	11.4	8.77962		72.4	13.36		132.4	19.0669		192.4	21.7051		252.4	22.7991
	11.5	8.84432		72.5	13.4428		132.5	19.1544		192.5	21.7958		252.5	22.8462
	11.6	8.87671		72.6	13.5256		132.6	19.1982		192.6	21.8866		252.6	22.9404
	11.7	8.90912		72.7	13.6086		132.7	19.2421		192.7	21.9321		252.7	22.9875
	11.8	8.94156		72.8	13.6502		132.8	19.3299		192.8	22.0231		252.8	23.0347
	11.9	9.0065		72.9	13.7333		132.9	19.3739		192.9	22.1143		252.9	23.1292
	12	9.039		73	13.8166		133	19.4178		193	22.1599		253	23.1766
	12.1	9.07153		73.1	13.9		133.1	19.4618		193.1	22.2513		253.1	23.2239
	12.2	9.13666		73.2	13.9418		133.2	19.55		193.2	22.297		253.2	23.3187
	12.3	9.16926		73.3	14.0254		133.3	19.5941		193.3	22.3886		253.3	23.3662
	12.4	9.20188		73.4	14.1091		133.4	19.6382		193.4	22.4345		253.4	23.4612
	12.5	9.23453		73.5	14.151		133.5	19.6824		193.5	22.5262		253.5	23.5087
	12.6	9.2672		73.6	14.2349		133.6	19.7709		193.6	22.5722		253.6	23.604
	12.7	9.29989		73.7	14.3189		133.7	19.8152		193.7	22.6642		253.7	23.6516
	12.8	9.29989		73.8	14.3609		133.8	19.8595		193.8	22.7563		253.8	23.7471
	12.9	9.33261		73.9	14.4451		133.9	19.9482		193.9	22.8485		253.9	23.7948
	13	9.36535		74	14.4873		134	19.9926		194	22.8947		254	23.8905
	13.1	9.36535		74.1	14.5716		134.1	20.037		194.1	22.941		254.1	23.9384
	13.2	9.39811		74.2	14.6561		134.2	20.0815		194.2	23.0335		254.2	24.0343
	13.3	9.39811		74.3	14.6984		134.3	20.126		194.3	23.0798		254.3	24.0822
	13.4	9.4309		74.4	14.7831		134.4	20.1706		194.4	23.1262		254.4	24.1783
	13.5	9.4309		74.5	14.8255		134.5	20.2151		194.5	23.1726		254.5	24.2265
	13.6	9.46372		74.6	14.9103		134.6	20.2597		194.6	23.219		254.6	24.2746
	13.7	9.46372		74.7	14.9953		134.7	20.3044		194.7	23.219		254.7	24.371
	13.8	9.49655		74.8	15.0379		134.8	20.349		194.8	23.2655		254.8	24.4192
	13.9	9.52941		74.9	15.123		134.9	20.3938		194.9	23.2655		254.9	24.5159
	14	9.52941		75	15.1656		135	20.4385		195	23.312		255	24.5642
	14.1	9.5623		75.1	15.251		135.1	20.4833		195.1	23.3585		255.1	24.6126
	14.2	9.5952		75.2	15.3365		135.2	20.4833		195.2	23.3585		255.2	24.7095
	14.3	9.62814		75.3	15.3793		135.3	20.5281		195.3	23.4051		255.3	24.758
	14.4	9.62814		75.4	15.4649		135.4	20.5729		195.4	23.4517		255.4	24.8066
	14.5	9.66109		75.5	15.5507		135.5	20.6178		195.5	23.4983		255.5	24.8552
	14.6	9.69407		75.6	15.5936		135.6	20.6627		195.6	23.545		255.6	24.9038
	14.7	9.7601		75.7	15.6366		135.7	20.7526		195.7	23.5917		255.7	25.0011
	14.8	9.79315		75.8	15.7226		135.8	20.7976		195.8	23.6384		255.8	25.0499
	14.9	9.82623		75.9	15.8088		135.9	20.8426		195.9	23.6852		255.9	25.0987
	15	9.89245		76	15.8519		136	20.8877		196	23.7789		256	25.1475
	15.1	9.95877		76.1	15.8951		136.1	20.9328		196.1	23.8727		256.1	25.1963
	15.2	10.0252		76.2	15.9815		136.2	20.978		196.2	23.9666		256.2	25.2452
	15.3	10.0917		76.3	16.0247		136.3	21.0232		196.3	24.1078		256.3	25.3431
	15.4	10.1583		76.4	16.1113		136.4	21.0684		196.4	24.155		256.4	25.3921
	15.5	10.1917		76.5	16.1547		136.5	21.1136		196.5	24.2493		256.5	25.4411
	15.6	10.2584		76.6	16.198		136.6	21.1136		196.6	24.2966		256.6	25.4902
	15.7	10.2918		76.7	16.2849		136.7	21.1589		196.7	24.3439		256.7	25.5393
	15.8	10.3253		76.8	16.3284		136.8	21.2042		196.8	24.3912		256.8	25.5884
	15.9	10.3587		76.9	16.3719		136.9	21.2042		196.9	24.4385		256.9	25.6376
	16	10.3922		77	16.4154		137	21.2495		197	24.4859		257	25.6868
	16.1	10.3922		77.1	16.5025		137.1	21.2949		197.1	24.4859		257.1	25.7361
	16.2	10.4257		77.2	16.5462		137.2	21.3403		197.2	24.5333		257.2	25.7854
	16.3	10.4593		77.3	16.5898		137.3	21.3403		197.3	24.5333		257.3	25.8347
	16.4	10.4593		77.4	16.6773		137.4	21.3858		197.4	24.5808		257.4	25.8841
	16.5	10.4593		77.5	16.721		137.5	21.4312		197.5	24.6283		257.5	25.9335
	16.6	10.4928		77.6	16.7648		137.6	21.4312		197.6	24.6283		257.6	25.983
	16.7	10.4928		77.7	16.8086		137.7	21.4768		197.7	24.6758		257.7	26.082
	16.8	10.4928		77.8	16.8525		137.8	21.5223		197.8	24.7234		257.8	26.1316
	16.9	10.5264		77.9	16.8964		137.9	21.5679		197.9	24.7234		257.9	26.1812
	17	10.5264		78	16.9842		138	21.5679		198	24.771		258	26.2308
	17.1	10.5264		78.1	17.0282		138.1	21.6135		198.1	24.8186		258.1	26.2805
	17.2	10.56		78.2	17.0722		138.2	21.6592		198.2	24.8663		258.2	26.38
	17.3	10.56		78.3	17.1163		138.3	21.6592		198.3	24.914		258.3	26.4298
	17.4	10.56		78.4	17.1604		138.4	21.7048		198.4	24.914		258.4	26.4796
	17.5	10.5937		78.5	17.2045		138.5	21.7506		198.5	24.9618		258.5	26.4796
	17.6	10.5937		78.6	17.2486		138.6	21.7506		198.6	24.9618		258.6	26.5295
	17.7	10.6273		78.7	17.2928		138.7	21.7963		198.7	25.0096		258.7	26.5794
	17.8	10.6273		78.8	17.3813		138.8	21.8421		198.8	25.0574		258.8	26.6294
	17.9	10.661		78.9	17.3813		138.9	21.8879		198.9	25.0574		258.9	26.6794
	18	10.661		79	17.4698		139	21.8879		199	25.1052		259	26.7294
	18.1	10.6947		79.1	17.4698		139.1	21.9338		199.1	25.1052		259.1	26.7795
	18.2	10.6947		79.2	17.5142		139.2	21.9338		199.2	25.1531		259.2	26.8296
	18.3	10.7285		79.3	17.5585		139.3	21.9797		199.3	25.1531		259.3	26.8296
	18.4	10.7622		79.4	17.5585		139.4	21.9797		199.4	25.1531		259.4	26.8797
	18.5	10.7622		79.5	17.6029		139.5	22.0256		199.5	25.2011		259.5	26.9299
	18.6	10.796		79.6	17.6474		139.6	22.0256		199.6	25.2011		259.6	26.9801
	18.7	10.8298		79.7	17.6474		139.7	22.0716		199.7	25.249		259.7	26.9801
	18.8	10.8298		79.8	17.6918		139.8	22.0716		199.8	25.249		259.8	27.0304
	18.9	10.8637		79.9	17.6918		139.9	22.1176		199.9	25.297		259.9	27.0807
	19	10.8637		80	17.7364		140	22.1176		200	25.297		260	27.131
	19.1	10.8975		80.1	17.7364		140.1	22.1636		200.1	25.297		260.1	27.131
	19.2	10.9314		80.2	17.7809		140.2	22.1636		200.2	25.3451		260.2	27.1814
	19.3	10.9653		80.3	17.7809		140.3	22.2096		200.3	25.3451		260.3	27.2319
	19.4	10.9993		80.4	17.7809		140.4	22.2096		200.4	25.3932		260.4	27.2823
	19.5	11.0332		80.5	17.7809		140.5	22.2557		200.5	25.3932		260.5	27.2823
	19.6	11.0672		80.6	17.8255		140.6	22.2557		200.6	25.3932		260.6	27.3328
	19.7	11.1012		80.7	17.8255		140.7	22.3019		200.7	25.4413		260.7	27.3834
	19.8	11.1352		80.8	17.8255		140.8	22.3019		200.8	25.4413		260.8	27.3834
	19.9	11.1693		80.9	17.8255		140.9	22.3481		200.9	25.4413		260.9	27.4339
	20	11.1693		81	17.8701		141	22.3481		201	25.4413		261	27.4845
	20.1	11.2034		81.1	17.8701		141.1	22.3481		201.1	25.4413		261.1	27.4845
	20.2	11.2375		81.2	17.8701		141.2	22.3481		201.2	25.4413		261.2	27.5352
	20.3	11.2375		81.3	17.8701		141.3	22.3943		201.3	25.4894		261.3	27.5859
	20.4	11.2375		81.4	17.8701		141.4	22.3943		201.4	25.4894		261.4	27.5859
	20.5	11.2716		81.5	17.9147		141.5	22.4405		201.5	25.4894		261.5	27.6366
	20.6	11.2716		81.6	17.9147		141.6	22.4405		201.6	25.4894		261.6	27.6366
	20.7	11.3058		81.7	17.9147		141.7	22.4868		201.7	25.5376		261.7	27.6874
	20.8	11.3058		81.8	17.9147		141.8	22.5331		201.8	25.5376		261.8	27.7382
	20.9	11.3058		81.9	17.9147		141.9	22.5331		201.9	25.5859		261.9	27.7382
	21	11.3058		82	17.9147		142	22.5794		202	25.5859		262	27.7891
	21.1	11.3058		82.1	17.9147		142.1	22.5794		202.1	25.6341		262.1	27.7891
	21.2	11.34		82.2	17.9594		142.2	22.6258		202.2	25.6341		262.2	27.84
	21.3	11.34		82.3	17.9594		142.3	22.6258		202.3	25.6824		262.3	27.84
	21.4	11.34		82.4	17.9594		142.4	22.6722		202.4	25.6824		262.4	27.8909
	21.5	11.34		82.5	17.9594		142.5	22.6722		202.5	25.7308		262.5	27.9419
	21.6	11.34		82.6	17.9594		142.6	22.7187		202.6	25.7308		262.6	27.9419
	21.7	11.34		82.7	18.0041		142.7	22.7187		202.7	25.7792		262.7	27.9929
	21.8	11.3742		82.8	17.9594		142.8	22.7651		202.8	25.8276		262.8	27.9929
	21.9	11.3742		82.9	18.0041		142.9	22.7651		202.9	25.8276		262.9	28.044
	22	11.4085		83	18.0041		143	22.8117		203	25.876		263	28.0951
	22.1	11.4085		83.1	18.0488		143.1	22.8117		203.1	25.9245		263.1	28.0951
	22.2	11.4085		83.2	18.0488		143.2	22.8582		203.2	25.9245		263.2	28.1462
	22.3	11.4427		83.3	18.0488		143.3	22.8582		203.3	25.973		263.3	28.1462
	22.4	11.477		83.4	18.0488		143.4	22.9048		203.4	26.0216		263.4	28.1974
	22.5	11.477		83.5	18.0936		143.5	22.9048		203.5	26.0216		263.5	28.1974
	22.6	11.5113		83.6	18.0936		143.6	22.9048		203.6	26.0702		263.6	28.2486
	22.7	11.5113		83.7	18.1384		143.7	22.9514		203.7	26.1188		263.7	28.2486
	22.8	11.5457		83.8	18.1384		143.8	22.9981		203.8	26.1188		263.8	28.2999
	22.9	11.58		83.9	18.1832		143.9	22.9981		203.9	26.1675		263.9	28.2999
	23	11.6144		84	18.1832		144	23.0448		204	26.1675		264	28.3512
	23.1	11.6144		84.1	18.1832		144.1	23.0448		204.1	26.2162		264.1	28.3512
	23.2	11.6488		84.2	18.2281		144.2	23.0448		204.2	26.265		264.2	28.3512
	23.3	11.6833		84.3	18.2281		144.3	23.0915		204.3	26.265		264.3	28.4025
	23.4	11.6833		84.4	18.2281		144.4	23.1383		204.4	26.3138		264.4	28.4025
	23.5	11.7177		84.5	18.2281		144.5	23.1383		204.5	26.3138		264.5	28.4539
	23.6	11.7177		84.6	18.273		144.6	23.1383		204.6	26.3626		264.6	28.4539
	23.7	11.7522		84.7	18.273		144.7	23.1851		204.7	26.4114		264.7	28.4539
	23.8	11.7867		84.8	18.273		144.8	23.1851		204.8	26.4114		264.8	28.4539
	23.9	11.8213		84.9	18.3179		144.9	23.2319		204.9	26.4603		264.9	28.5053
	24	11.8213		85	18.3179		145	23.2319		205	26.4603		265	28.5053
	24.1	11.8559		85.1	18.3179		145.1	23.2788		205.1	26.4603		265.1	28.5053
	24.2	11.8905		85.2	18.3629		145.2	23.2788		205.2	26.5093		265.2	28.5568
	24.3	11.8905		85.3	18.3629		145.3	23.2788		205.3	26.5583		265.3	28.5568
	24.4	11.8905		85.4	18.3629		145.4	23.2788		205.4	26.5583		265.4	28.6083
	24.5	11.9251		85.5	18.4079		145.5	23.3257		205.5	26.6073		265.5	28.6083
	24.6	11.9251		85.6	18.4079		145.6	23.3257		205.6	26.6073		265.6	28.6083
	24.7	11.9251		85.7	18.4529		145.7	23.3727		205.7	26.6563		265.7	28.6598
	24.8	11.9597		85.8	18.4529		145.8	23.3727		205.8	26.7054		265.8	28.6598
	24.9	11.9597		85.9	18.4529		145.9	23.4197		205.9	26.7054		265.9	28.7114
	25	11.9597		86	18.498		146	23.4197		206	26.7546		266	28.7114
	25.1	11.9597		86.1	18.5431		146.1	23.4197		206.1	26.8037		266.1	28.763
	25.2	11.9597		86.2	18.5431		146.2	23.4197		206.2	26.8529		266.2	28.763
	25.3	11.9597		86.3	18.5882		146.3	23.4667		206.3	26.8529		266.3	28.8147
	25.4	11.9944		86.4	18.5882		146.4	23.4667		206.4	26.9022		266.4	28.8664
	25.5	11.9597		86.5	18.6334		146.5	23.4667		206.5	26.9515		266.5	28.8664
	25.6	11.9597		86.6	18.6334		146.6	23.5137		206.6	27.0008		266.6	28.9182
	25.7	11.9944		86.7	18.6786		146.7	23.5137		206.7	27.0008		266.7	28.9699
	25.8	11.9944		86.8	18.6786		146.8	23.5137		206.8	27.0501		266.8	28.9699
	25.9	11.9944		86.9	18.7238		146.9	23.5608		206.9	27.0501		266.9	29.0218
	26	11.9944		87	18.7238		147	23.5608		207	27.0995		267	29.0218
	26.1	11.9944		87.1	18.7691		147.1	23.5608		207.1	27.0995		267.1	29.0736
	26.2	11.9944		87.2	18.7691		147.2	23.6079		207.2	27.149		267.2	29.1255
	26.3	11.9944		87.3	18.8144		147.3	23.6079		207.3	27.149		267.3	29.1775
	26.4	11.9944		87.4	18.8144		147.4	23.6079		207.4	27.1984		267.4	29.2295
	26.5	11.9944		87.5	18.8144		147.5	23.6551		207.5	27.1984		267.5	29.2295
	26.6	11.9944		87.6	18.8597		147.6	23.6551		207.6	27.248		267.6	29.2815
	26.7	11.9944		87.7	18.8597		147.7	23.6551		207.7	27.248		267.7	29.3336
	26.8	11.9944		87.8	18.8597		147.8	23.7023		207.8	27.248		267.8	29.3857
	26.9	12.0291		87.9	18.9051		147.9	23.7023		207.9	27.2975		267.9	29.4379
	27	12.0291		88	18.9051		148	23.7023		208	27.2975		268	29.4379
	27.1	12.0291		88.1	18.9051		148.1	23.7023		208.1	27.2975		268.1	29.4901
	27.2	12.0638		88.2	18.9505		148.2	23.7495		208.2	27.3471		268.2	29.5423
	27.3	12.0638		88.3	18.9505		148.3	23.7495		208.3	27.3471		268.3	29.5946
	27.4	12.0638		88.4	18.9505		148.4	23.7495		208.4	27.3967		268.4	29.5946
	27.5	12.0638		88.5	18.9959		148.5	23.7968		208.5	27.3967		268.5	29.6469
	27.6	12.0638		88.6	18.9959		148.6	23.7968		208.6	27.4464		268.6	29.6993
	--	--		88.7	18.9959		148.7	23.7968		208.7	27.4464		268.7	29.6993
	27.8	11.8213		88.8	18.9959		148.8	23.7968		208.8	27.4961		268.8	29.7517
	27.9	12.0638		88.9	18.9959		148.9	23.7968		208.9	27.4961		268.9	29.8041
	28	12.1682		89	19.0414		149	23.8441		209	27.4961		269	29.8566
	28.1	12.2378		89.1	19.0414		149.1	23.8441		209.1	27.4961		269.1	29.8566
	28.2	12.3076		89.2	19.0414		149.2	23.8914		209.2	27.4961		269.2	29.9092
	28.3	12.3775		89.3	19.0414		149.3	23.8914		209.3	27.5458		269.3	29.9617
	28.4	12.4125		89.4	19.0414		149.4	23.8914		209.4	27.5458		269.4	29.9617
	28.5	12.4125		89.5	19.0869		149.5	23.8914		209.5	27.5458		269.5	30.0144
	28.6	12.4125		89.6	19.0869		149.6	23.9388		209.6	27.5956		269.6	30.0144
	28.7	12.4125		89.7	19.0869		149.7	23.9388		209.7	27.5956		269.7	30.067
	28.8	12.3775		89.8	19.0869		149.8	23.9388		209.8	27.6455		269.8	30.067
	28.9	12.3076		89.9	19.0869		149.9	23.9862		209.9	27.6455		269.9	30.1197
	29	12.2727		90	19.1324		150	23.9862		210	27.6953		270	30.1197
	29.1	12.1682		90.1	19.1324		150.1	23.9862		210.1	27.7452		270.1	30.1725
	29.2	12.0986		90.2	19.1324		150.2	23.9862		210.2	27.7452		270.2	30.1725
	29.3	12.0291		90.3	19.1324		150.3	24.0337		210.3	27.7951		270.3	30.1725
	29.4	11.9251		90.4	19.178		150.4	22.9981		210.4	27.7951		270.4	30.2252
	29.5	11.8559		90.5	18.9051		150.5	22.2096		210.5	27.8451		270.5	30.2252
	29.6	11.7522		90.6	18.1832		150.6	21.3403		210.6	27.8952		270.6	30.2252
	29.7	11.6144		90.7	17.8255		150.7	20.7076		210.7	27.8952		270.7	29.8041
	29.8	11.5113		90.8	17.6029		150.8	20.2151		210.8	27.9452		270.8	28.1462
	29.9	11.3742		90.9	17.3813		150.9	19.7709		210.9	27.9953		270.9	25.983
	30	11.2716		91	17.1604		151	19.3739		211	28.0454		271	24.758
	30.1	11.1352		91.1	16.9403		151.1	19.0231		211.1	27.8451		271.1	23.6516
	30.2	11.0332		91.2	16.7648		151.2	18.7179		211.2	27.6455		271.2	22.7521
	30.3	10.8975		91.3	16.5462		151.3	18.4143		211.3	26.5583		271.3	22.051
	30.4	10.796		91.4	16.4154		151.4	18.1122		211.4	25.6824		271.4	21.4036
	30.5	10.661		91.5	16.2849		151.5	17.8117		211.5	25.0096		271.5	20.8998
	30.6	10.56		91.6	16.1113		151.6	17.5553		211.6	24.4385		271.6	20.4
	30.7	10.4257		91.7	15.9815		151.7	17.3		211.7	24.1078		271.7	19.9941
	30.8	10.3253		91.8	15.8519		151.8	17.0881		211.8	23.8727		271.8	19.6356
	30.9	10.1917		91.9	15.6796		151.9	16.8349		211.9	23.545		271.9	19.2791
	31	10.0584		92	15.5078		152	16.5827		212	23.219		272	18.8806
	31.1	9.9256		92.1	15.3793		152.1	16.3317		212.1	22.8485		272.1	18.5286
	31.2	9.79315		92.2	15.251		152.2	16.0817		212.2	22.5262		272.2	18.1786
	31.3	9.69407		92.3	15.0804		152.3	15.8742		212.3	22.2056		272.3	17.8306
	31.4	9.5952		92.4	14.9528		152.4	15.6261		212.4	21.8866		272.4	17.5278
	31.5	9.49655		92.5	14.8255		152.5	15.4202		212.5	21.6146		272.5	17.1836
	31.6	9.39811		92.6	14.6984		152.6	15.2561		212.6	21.3437		272.6	16.884
	31.7	9.33261		92.7	14.5294		152.7	15.0923		212.7	21.0741		272.7	16.6285
	31.8	9.23453		92.8	14.3609		152.8	14.9291		212.8	20.8503		272.8	16.374
	31.9	9.16926		92.9	14.1929		152.9	14.7663		212.9	20.5828		272.9	16.1627
	32	9.07153		93	14.0254		153	14.604		213	20.3608		273	15.8683
	32.1	8.97402		93.1	13.8166		153.1	14.4825		213.1	20.1396		273.1	15.6171
	32.2	8.90912		93.2	13.6917		153.2	14.321		213.2	19.9193		273.2	15.3669
	32.3	8.84432		93.3	13.4842		153.3	14.1599		213.3	19.6997		273.3	15.0764
	32.4	8.7473		93.4	13.3186		153.4	13.9993		213.4	19.481		273.4	14.8285
	32.5	8.68273		93.5	13.1536		153.5	13.8391		213.5	19.263		273.5	14.6227
	32.6	8.61826		93.6	12.989		153.6	13.6794		213.6	19.0892		273.6	14.4177
	32.7	8.52172		93.7	12.8249		153.7	13.5599		213.7	18.8727		273.7	14.2134
	32.8	8.42539		93.8	12.6613		153.8	13.4407		213.8	18.657		273.8	14.0098
	32.9	8.36129		93.9	12.4981		153.9	13.3217		213.9	18.442		273.9	13.8069
	33	8.26531		94	12.376		154	13.2029		214	18.2279		274	13.5644
	33.1	8.16953		94.1	12.2136		154.1	13.0844		214.1	18.0144		274.1	13.3631
	33.2	8.10579		94.2	12.0517		154.2	12.8875		214.2	17.8018		274.2	13.1624
	33.3	8.01035		94.3	11.9305		154.3	12.6912		214.3	17.6322		274.3	12.9226
	33.4	7.91512		94.4	11.7694		154.4	12.5347		214.4	17.4632		274.4	12.6837
	33.5	7.82009		94.5	11.6087		154.5	12.3397		214.5	17.2946		274.5	12.4459
	33.6	7.72527		94.6	11.4484		154.6	12.1842		214.6	17.1265		274.6	12.1697
	33.7	7.63064		94.7	11.3286		154.7	12.029		214.7	16.9589		274.7	11.8947
	33.8	7.53622		94.8	11.1691		154.8	11.7586		214.8	16.7917		274.8	11.6992
	33.9	7.47339		94.9	11.0498		154.9	11.3363		214.9	16.5834		274.9	11.4654
	34	7.3793		95	10.8911		155	11.0692		215	16.4174		275	11.2326
	34.1	7.28541		95.1	10.7724		155.1	10.9172		215.1	16.2105		275.1	11.0393
	34.2	7.22293		95.2	10.6145		155.2	10.7655		215.2	16.0043		275.2	10.8082
	34.3	7.12937		95.3	10.457		155.3	10.6143		215.3	15.8398		275.3	10.6546
	34.4	7.03602		95.4	10.3392		155.4	10.4635		215.4	15.6349		275.4	10.5398
	34.5	6.97389		95.5	10.1825		155.5	10.3507		215.5	15.4716		275.5	10.387
	34.6	6.88086		95.6	10.0653		155.6	10.2756		215.6	15.268		275.6	10.2346
	34.7	6.78803		95.7	9.94826		155.7	10.2381		215.7	15.0651		275.7	10.0826
	34.8	6.72625		95.8	9.79263		155.8	10.2006		215.8	14.7823		275.8	9.96889
	34.9	6.66456		95.9	9.67619		155.9	10.1257		215.9	14.5009		275.9	9.81763
	35	6.57218		96	9.52131		156	10.0883		216	14.2607		276	9.70445
	35.1	6.51071		96.1	9.40542		156.1	10.0136		216.1	13.9819		276.1	9.59151
	35.2	6.41865		96.2	9.28978		156.2	9.93894		216.2	13.7439		276.2	9.47879
	35.3	6.35739		96.3	9.17437		156.3	9.86441		216.3	13.5069		276.3	9.3663
	35.4	6.29622		96.4	9.05921		156.4	9.78997		216.4	13.2317		276.4	9.21666
	35.5	6.20462		96.5	8.94427		156.5	9.67851		216.5	12.9969		276.5	9.1047
	35.6	6.14366		96.6	8.86778		156.6	9.56728		216.6	12.7241		276.6	8.95576
	35.7	6.05237		96.7	8.75324		156.7	9.45626		216.7	12.5301		276.7	8.80723
	35.8	5.99163		96.8	8.63894		156.8	9.34548		216.8	12.3754		276.8	8.69609
	35.9	5.93096		96.9	8.52486		156.9	9.23492		216.9	12.2596		276.9	8.54825
	36	5.87038		97	8.44894		157	9.12458		217	12.1441		277	8.4008
	36.1	5.77967		97.1	8.33526		157.1	9.01446		217.1	12.1056		277.1	8.25375
	36.2	5.7193		97.2	8.2596		157.2	8.94118		217.2	12.0672		277.2	8.07048
	36.3	5.65902		97.3	8.1463		157.3	8.83143		217.3	11.952		277.3	7.9243
	36.4	5.59882		97.4	8.03323		157.4	8.75839		217.4	11.8371		277.4	7.77851
	36.5	5.5387		97.5	7.95798		157.5	8.72191		217.5	11.7225		277.5	7.63311
	36.6	5.44868		97.6	7.84529		157.6	8.64901		217.6	11.6462		277.6	7.52431
	36.7	5.38877		97.7	7.73284		157.7	8.57621		217.7	11.5319		277.7	7.41573
	36.8	5.29907		97.8	7.65799		157.8	8.4672		217.8	11.4179		277.8	7.34346
	36.9	5.23936		97.9	7.54591		157.9	8.39465		217.9	11.3041		277.9	7.27129
	37	5.20954		98	7.43406		158	8.32219		218	11.1527		278	7.1632
	37.1	5.12021		98.1	7.35962		158.1	8.24983		218.1	11.0394		278.1	7.09127
	37.2	5.09047		98.2	7.24815		158.2	8.17757		218.2	10.9264		278.2	6.98354
	37.3	5.03106		98.3	7.17396		158.3	8.1054		218.3	10.8136		278.3	6.87603
	37.4	5.00138		98.4	7.09987		158.4	7.99733		218.4	10.701		278.4	6.76873
	37.5	4.94209		98.5	7.02587		158.5	7.88948		218.5	10.6261		278.5	6.69731
	37.6	4.88288		98.6	6.95198		158.6	7.78184		218.6	10.5139		278.6	6.59036
	37.7	4.85331		98.7	6.91507		158.7	7.67442		218.7	10.4392		278.7	6.48362
	37.8	4.82375		98.8	6.84133		158.8	7.56721		218.8	10.2902		278.8	6.41257
	37.9	4.76471		98.9	6.80449		158.9	7.49585		218.9	10.1786		278.9	6.34162
	38	4.73521		99	6.7309		159	7.389		219	10.0673		279	6.23537
	38.1	4.67629		99.1	6.6574		159.1	7.31788		219.1	9.99327		279.1	6.16465
	38.2	4.64686		99.2	6.62069		159.2	7.21138		219.2	9.88235		279.2	6.09403
	38.3	4.58805		99.3	6.584		159.3	7.1405		219.3	9.77166		279.3	6.02349
	38.4	4.55868		99.4	6.5107		159.4	7.06971		219.4	9.62441		279.4	5.98826
	38.5	4.5		99.5	6.47409		159.5	6.9637		219.5	9.51424		279.5	5.91786
	38.6	4.47069		99.6	6.40094		159.6	6.89314		219.6	9.40428		279.6	5.84756
	38.7	4.41213		99.7	6.3644		159.7	6.8579		219.7	9.3311		279.7	5.77734
	38.8	4.35365		99.8	6.32788		159.8	6.78748		219.8	9.25802		279.8	5.6722
	38.9	4.32444		99.9	6.25492		159.9	6.71716		219.9	9.18504		279.9	5.60221
	39	4.32444		100	6.25492		160	6.64692		220	9.07574		280	5.53232
	39.1	4.32444		100.1	6.21848		160.1	6.61184		220.1	8.96667		280.1	5.46251
	39.2	4.35365		100.2	6.18206		160.2	6.57678		220.2	8.85781		280.2	5.42764
	39.3	4.38288		100.3	6.14567		160.3	6.50674		220.3	8.74917		280.3	5.3928
	39.4	4.41213		100.4	6.07295		160.4	6.43678		220.4	8.64074		280.4	5.35798
	39.5	4.41213		100.5	6.03663		160.5	6.40184		220.5	8.53254		280.5	5.32318
	39.6	4.4414		100.6	6.00033		160.6	6.33202		220.6	8.42454		280.6	5.2884
	39.7	4.4414		100.7	6.00033		160.7	6.29715		220.7	8.35267		280.7	5.21891
	39.8	4.4414		100.8	5.96406		160.8	6.22747		220.8	8.24503		280.8	5.14951
	39.9	4.4414		100.9	5.89159		160.9	6.19266		220.9	8.13761		280.9	5.08021
	40	4.4414		101	5.85539		161	6.12312		221	8.0304		281	4.97641
	40.1	4.41213		101.1	5.81921		161.1	6.08838		221.1	7.95905		281.1	4.94186
	40.2	4.41213		101.2	5.81921		161.2	6.05366		221.2	7.88779		281.2	4.87282
	40.3	4.41213		101.3	5.74693		161.3	6.05366		221.3	7.78107		281.3	4.80387
	40.4	4.38288		101.4	5.71082		161.4	6.01897		221.4	7.71005		281.4	4.73501
	40.5	4.38288		101.5	5.71082		161.5	5.9843		221.5	7.60369		281.5	4.66624
	40.6	4.35365		101.6	5.67474		161.6	5.91503		221.6	7.53289		281.6	4.59755
	40.7	4.32444		101.7	5.63869		161.7	5.88043		221.7	7.42688		281.7	4.56324
	40.8	4.32444		101.8	5.56664		161.8	5.84585		221.8	7.35632		281.8	4.49469
	40.9	4.29524		101.9	5.53066		161.9	5.8113		221.9	7.28585		281.9	4.46045
	41	4.29524		102	5.53066		162	5.77676		222	7.21548		282	4.42623
	41.1	4.26607		102.1	5.45876		162.1	5.70776		222.1	7.1452		282.1	4.35785
	41.2	4.26607		102.2	5.45876		162.2	5.6733		222.2	7.07501		282.2	4.28957
	41.3	4.23692		102.3	5.42285		162.3	5.63885		222.3	7.00491		282.3	4.22137
	41.4	4.23692		102.4	5.38696		162.4	5.57003		222.4	6.9349		282.4	4.15325
	41.5	4.20779		102.5	5.38696		162.5	5.53566		222.5	6.86499		282.5	4.08523
	41.6	4.20779		102.6	5.35109		162.6	5.46697		222.6	6.83007		282.6	4.05125
	41.7	4.17868		102.7	5.35109		162.7	5.43266		222.7	6.76029		282.7	3.98335
	41.8	4.14959		102.8	5.35109		162.8	5.39837		222.8	6.6906		282.8	3.94944
	41.9	4.12052		102.9	5.35109		162.9	5.36411		222.9	6.65579		282.9	3.88168
	42	4.06244		103	5.35109		163	5.32987		223	6.58624		283	3.814
	42.1	4.03342		103.1	5.31525		163.1	5.29565		223.1	6.5515		283.1	3.78019
	42.2	3.97546		103.2	5.31525		163.2	5.26145		223.2	6.44741		283.2	3.71264
	42.3	3.91757		103.3	5.27943		163.3	5.22727		223.3	6.37813		283.3	3.64518
	42.4	3.85977		103.4	5.24364		163.4	5.19312		223.4	6.27438		283.4	3.61148
	42.5	3.85977		103.5	5.24364		163.5	5.15899		223.5	6.17083		283.5	3.54415
	42.6	3.80204		103.6	5.24364		163.6	5.12488		223.6	6.03308		283.6	3.51052
	42.7	3.80204		103.7	5.20787		163.7	5.09079		223.7	5.89569		283.7	3.44331
	42.8	3.77321		103.8	5.20787		163.8	5.09079		223.8	5.79288		283.8	3.40974
	42.9	3.7156		103.9	5.17212		163.9	5.09079		223.9	5.72445		283.9	3.34267
	43	3.68682		104	5.17212		164	5.05673		224	5.62197		284	3.30916
	43.1	3.65806		104.1	5.13639		164.1	5.05673		224.1	5.55376		284.1	3.24221
	43.2	3.62933		104.2	5.13639		164.2	5.05673		224.2	5.48564		284.2	3.20877
	43.3	3.60061		104.3	5.10069		164.3	5.02268		224.3	5.41761		284.3	3.17535
	43.4	3.57191		104.4	5.10069		164.4	4.98866		224.4	5.38362		284.4	3.10857
	43.5	3.51458		104.5	5.06502		164.5	4.98866		224.5	5.31572		284.5	3.07521
	43.6	3.48594		104.6	5.02936		164.6	4.92069		224.6	5.2818		284.6	3.04188
	43.7	3.45732		104.7	4.99373		164.7	4.88673		224.7	5.21403		284.7	2.97527
	43.8	3.42872		104.8	4.95813		164.8	4.81889		224.8	5.11254		284.8	2.942
	43.9	3.42872		104.9	4.92254		164.9	4.785		224.9	5.04499		284.9	2.90875
	44	3.37157		105	4.88699		165	4.785		225	4.97752		285	2.87551
	44.1	3.37157		105.1	4.85145		165.1	4.75113		225.1	4.91014		285.1	2.80912
	44.2	3.34303		105.2	4.78045		165.2	4.71729		225.2	4.87648		285.2	2.77595
	44.3	3.34303		105.3	4.74498		165.3	4.64966		225.3	4.84285		285.3	2.7428
	44.4	3.31451		105.4	4.70954		165.4	4.54839		225.4	4.80923		285.4	2.67657
	44.5	3.25752		105.5	4.67412		165.5	4.48098		225.5	4.80923		285.5	2.64349
	44.6	3.25752		105.6	4.63872		165.6	4.44731		225.6	4.77564		285.6	2.61043
	44.7	3.22905		105.7	4.60335		165.7	4.38003		225.7	4.70852		285.7	2.61043
	44.8	3.20061		105.8	4.568		165.8	4.34643		225.8	4.67499		285.8	2.61043
	44.9	3.20061		105.9	4.53268		165.9	4.27928		225.9	4.64149		285.9	2.57738
	45	3.17218		106	4.49737		166	4.21222		226	4.608		286	2.57738
	45.1	3.14377		106.1	4.42684		166.1	4.17872		226.1	4.57454		286.1	2.57738
	45.2	3.11538		106.2	4.42684		166.2	4.14524		226.2	4.57454		286.2	2.57738
	45.3	3.11538		106.3	4.35639		166.3	4.07836		226.3	4.57454		286.3	2.54436
	45.4	3.08702		106.4	4.32121		166.4	4.04494		226.4	4.54109		286.4	2.54436
	45.5	3.05866		106.5	4.28604		166.5	4.01155		226.5	4.50767		286.5	2.51136
	45.6	3.03033		106.6	4.2509		166.6	3.97818		226.6	4.47427		286.6	2.47838
	45.7	3.00202		106.7	4.21578		166.7	3.91151		226.7	4.44089		286.7	2.47838
	45.8	2.97373		106.8	4.18069		166.8	3.87821		226.8	4.3742		286.8	2.44543
	45.9	2.97373		106.9	4.14562		166.9	3.84492		226.9	4.34089		286.9	2.41249
	46	2.97373		107	4.14562		167	3.81166		227	4.27432		287	2.37957
	46.1	2.94545		107.1	4.11057		167.1	3.77842		227.1	4.24107		287.1	2.34668
	46.2	2.9172		107.2	4.07554		167.2	3.77842		227.2	4.20784		287.2	2.3138
	46.3	2.9172		107.3	4.07554		167.3	3.712		227.3	4.17463		287.3	2.28094
	46.4	2.88896		107.4	4.04054		167.4	3.67882		227.4	4.14145		287.4	2.2153
	46.5	2.86075		107.5	4.00556		167.5	3.64567		227.5	4.10828		287.5	2.1825
	46.6	2.83255		107.6	3.9706		167.6	3.61253		227.6	4.10828		287.6	2.14973
	46.7	2.80437		107.7	3.93566		167.7	3.61253		227.7	4.07514		287.7	2.11698
	46.8	2.77621		107.8	3.93566		167.8	3.57942		227.8	4.04201		287.8	2.11698
	46.9	2.74807		107.9	3.90075		167.9	3.54633		227.9	4.00891		287.9	2.08425
	47	2.71995		108	3.86586		168	3.51325		228	4.00891		288	2.05154
	47.1	2.69184		108.1	3.831		168.1	3.4802		228.1	3.97583		288.1	2.01885
	47.2	2.66376		108.2	3.79615		168.2	3.4802		228.2	3.97583		288.2	2.01885
	47.3	2.63569		108.3	3.76133		168.3	3.51325		228.3	3.94277		288.3	2.01885
	47.4	2.60765		108.4	3.76133		168.4	3.51325		228.4	3.90973		288.4	1.98618
	47.5	2.57962		108.5	3.72653		168.5	3.51325		228.5	3.87671		288.5	1.95353
	47.6	2.55161		108.6	3.69176		168.6	3.51325		228.6	3.84371		288.6	1.9209
	47.7	2.52362		108.7	3.69176		168.7	3.51325		228.7	3.81073		288.7	1.8883
	47.8	2.55161		108.8	3.657		168.8	3.51325		228.8	3.77778		288.8	1.8883
	47.9	2.55161		108.9	3.62227		168.9	3.51325		228.9	3.77778		288.9	1.85571
	48	2.55161		109	3.58757		169	3.51325		229	3.74484		289	1.82314
	48.1	2.55161		109.1	3.58757		169.1	3.54633		229.1	3.74484		289.1	1.7906
	48.2	2.55161		109.2	3.55288		169.2	3.54633		229.2	3.71193		289.2	1.75807
	48.3	2.52362		109.3	3.51822		169.3	3.57942		229.3	3.71193		289.3	1.72556
	48.4	2.49565		109.4	3.51822		169.4	3.61253		229.4	3.67904		289.4	1.72556
	48.5	2.49565		109.5	3.48358		169.5	3.64567		229.5	3.67904		289.5	1.69308
	48.6	2.46769		109.6	3.44896		169.6	3.67882		229.6	3.67904		289.6	1.69308
	48.7	2.46769		109.7	3.44896		169.7	3.67882		229.7	3.64616		289.7	1.66061
	48.8	2.49565		109.8	3.41436		169.8	3.712		229.8	3.61331		289.8	1.62817
	48.9	2.52362		109.9	3.37979		169.9	3.67882		229.9	3.61331		289.9	1.59574
	49	2.52362		110	3.34524		170	3.67882		230	3.58048		290	1.56334
	49.1	2.52362		110.1	3.31071		170.1	3.64567		230.1	3.58048		290.1	1.53096
	49.2	2.41184		110.2	3.31071		170.2	3.64567		230.2	3.54767		290.2	1.49859
	49.3	2.27255		110.3	3.27621		170.3	3.64567		230.3	3.51488		290.3	1.46625
	49.4	2.21696		110.4	3.27621		170.4	3.64567		230.4	3.51488		290.4	1.43393
	49.5	2.13371		110.5	3.27621		170.5	3.61253		230.5	3.51488		290.5	1.40162
	49.6	2.02298		110.6	3.24173		170.6	3.61253		230.6	3.48211		290.6	1.36934
	49.7	1.94012		110.7	3.24173		170.7	3.54633		230.7	3.44937		290.7	1.36934
	49.8	1.85743		110.8	3.24173		170.8	3.51325		230.8	3.44937		290.8	1.36934
	49.9	1.80239		110.9	3.20727		170.9	3.4802		230.9	3.44937		290.9	1.33708
	50	1.80239		111	3.20727		171	3.44718		231	3.51488		291	1.33708
	50.1	1.80239		111.1	3.20727		171.1	3.41417		231.1	3.54767		291.1	1.30484
	50.2	1.80239		111.2	3.17283		171.2	3.41417		231.2	3.58048		291.2	1.30484
	50.3	1.80239		111.3	3.17283		171.3	3.38118		231.3	3.54767		291.3	1.27261
	50.4	1.80239		111.4	3.13841		171.4	3.34821		231.4	3.54767		291.4	1.27261
	50.5	1.80239		111.5	3.13841		171.5	3.34821		231.5	3.54767		291.5	1.24041
	50.6	1.7749		111.6	3.10402		171.6	3.34821		231.6	3.58048		291.6	1.20823
	50.7	1.7749		111.7	3.06965		171.7	3.34821		231.7	3.67904		291.7	1.17607
	50.8	1.74743		111.8	3.06965		171.8	3.34821		231.8	3.74484		291.8	1.14393
	50.9	1.74743		111.9	3.0353		171.9	3.34821		231.9	3.77778		291.9	1.1118
	51	1.71997		112	3.00097		172	3.34821		232	3.84371		292	1.1118
	51.1	1.69254		112.1	3.00097		172.1	3.31527		232.1	3.87671		292.1	1.0797
	51.2	1.66512		112.2	2.96667		172.2	3.31527		232.2	3.87671		292.2	1.04762
	51.3	1.63772		112.3	2.93238		172.3	3.28235		232.3	3.87671		292.3	1.04762
	51.4	1.61034		112.4	2.93238		172.4	3.28235		232.4	3.87671		292.4	1.01556
	51.5	1.61034		112.5	2.89812		172.5	3.28235		232.5	3.87671		292.5	1.01556
	51.6	1.58297		112.6	2.86389		172.6	3.24944		232.6	3.87671		292.6	0.98351
	51.7	1.50099		112.7	2.82967		172.7	3.21656		232.7	3.87671		292.7	0.98351
	51.8	1.31033		112.8	2.82967		172.8	3.21656		232.8	3.87671		292.8	0.95149
	51.9	1.17469		112.9	2.82967		172.9	3.21656		232.9	3.84371		292.9	0.91949
	52	1.09351		113	2.79548		173	3.21656		233	3.84371		293	0.88751
	52.1	1.03949		113.1	2.7613		173.1	3.21656		233.1	3.84371		293.1	0.8236
	52.2	1.03949		113.2	2.7613		173.2	3.21656		233.2	3.84371		293.2	0.79168
	52.3	1.06649		113.3	2.72716		173.3	3.21656		233.3	3.84371		293.3	0.72789
	52.4	1.09351		113.4	2.72716		173.4	3.21656		233.4	3.84371		293.4	0.66419
	52.5	1.14761		113.5	2.69303		173.5	3.21656		233.5	3.84371		293.5	0.60056
	52.6	1.17469		113.6	2.69303		173.6	3.1837		233.6	3.84371		293.6	0.53701
	52.7	1.17469		113.7	2.65892		173.7	3.1837		233.7	3.84371		293.7	0.44183
	52.8	1.20178		113.8	2.65892		173.8	3.1837		233.8	3.84371		293.8	0.37848
	52.9	1.22889		113.9	2.65892		173.9	3.1837		233.9	3.87671		293.9	0.3152
	53	1.25602		114	2.62484		174	3.1837		234	3.87671		294	0.2836
	53.1	1.25602		114.1	2.59078		174.1	3.1837		234.1	3.90973		294.1	0.22044
	53.2	1.28317		114.2	2.59078		174.2	3.21656		234.2	3.90973		294.2	0.18889
	53.3	1.31033		114.3	2.55674		174.3	3.21656		234.3	3.94277		294.3	0.15736
	53.4	1.31033		114.4	2.55674		174.4	3.24944		234.4	3.94277		294.4	0.15736
	53.5	1.31033		114.5	2.52272		174.5	3.28235		234.5	3.94277		294.5	0.12585
	53.6	1.31033		114.6	2.52272		174.6	3.28235		234.6	3.94277		294.6	0.12585
	53.7	1.31033		114.7	2.48872		174.7	3.28235		234.7	3.94277		294.7	0.12585
	53.8	1.33752		114.8	2.48872		174.8	3.28235		234.8	3.90973		294.8	0.09436
	53.9	1.33752		114.9	2.45475		174.9	3.31527		234.9	3.90973		294.9	0.09436
	54	1.33752		115	2.45475		175	3.31527		235	3.84371		295	0.09436
	54.1	1.33752		115.1	2.4208		175.1	3.31527		235.1	3.81073		295.1	0.09436
	54.2	1.31033		115.2	2.38687		175.2	3.28235		235.2	3.81073		295.2	0.09436
	54.3	1.28317		115.3	2.38687		175.3	3.31527		235.3	3.77778		295.3	0.06289
	54.4	1.22889		115.4	2.35296		175.4	3.28235		235.4	3.77778		295.4	0.06289
	54.5	1.25602		115.5	2.31907		175.5	3.28235		235.5	3.74484		295.5	0.06289
	54.6	1.28317		115.6	2.31907		175.6	3.28235		235.6	3.71193		295.6	0.06289
	54.7	1.33752		115.7	2.31907		175.7	3.24944		235.7	3.71193		295.7	0.03143
	54.8	1.33752		115.8	2.28521		175.8	3.24944		235.8	3.71193		295.8	0.03143
	54.9	1.31033		115.9	2.28521		175.9	3.21656		235.9	3.71193		295.9	0.03143
	55	1.31033		116	2.28521		176	3.21656		236	3.74484		296	0.03143
	55.1	1.33752		116.1	2.28521		176.1	3.21656		236.1	3.74484		296.1	0.03142
	55.2	1.31033		116.2	2.28521		176.2	3.21656		236.2	3.81073		296.2	0.03141
	55.3	1.28317		116.3	2.25137		176.3	3.21656		236.3	3.84371		296.3	0.03139
	55.4	1.22889		116.4	2.25137		176.4	3.21656		236.4	3.84371		296.4	0.03138
	55.5	1.17469		116.5	2.21754		176.5	3.21656		236.5	3.87671		296.5	0.03137
	55.6	1.12055		116.6	2.21754		176.6	3.21656		236.6	3.90973		296.6	0.03136
	55.7	1.03949		116.7	2.21754		176.7	3.21656		236.7	3.94277		296.7	0.03134
	55.8	0.98553		116.8	2.18375		176.8	3.21656		236.8	3.94277		296.8	0.03133
	55.9	0.93165		116.9	2.18375		176.9	3.21656		236.9	3.90973		296.9	0.03132
	56	0.90473		117	2.18375		177	3.21656		237	3.94277		297	0.0313
	56.1	0.85095		117.1	2.18375		177.1	3.21656		237.1	3.94277		297.1	0.03129
	56.2	0.82409		117.2	2.18375		177.2	3.21656		237.2	3.94277		297.2	0.03128
	56.3	0.79724		117.3	2.14997		177.3	3.21656		237.3	3.94277		297.3	0.03126
	56.4	0.77042		117.4	2.14997		177.4	3.1837		237.4	3.94277		297.4	0.03125
	56.5	0.77042		117.5	2.18375		177.5	3.1837		237.5	3.90973		297.5	0.03124
	56.6	0.82409		117.6	2.21754		177.6	3.1837		237.6	3.90973		297.6	0.03123
	56.7	0.85095		117.7	2.21754		177.7	3.15086		237.7	3.90973		297.7	0.03121
	56.8	0.87783		117.8	2.21754		177.8	3.15086		237.8	3.90973		297.8	0.0312
	56.9	0.90473		117.9	2.21754		177.9	3.15086		237.9	3.74484		297.9	0.03119
	57	0.93165		118	2.21754		178	3.11804		238	3.22071		298	0.03117
	57.1	0.95858		118.1	2.21754		178.1	3.11804		238.1	3.05801		298.1	0.03116
	57.2	0.95858		118.2	2.21754		178.2	3.08524		238.2	3.02553		298.2	0.03115
	57.3	0.98553		118.3	2.18375		178.3	3.05246		238.3	3.02553		298.3	0.03113
	57.4	0.98553		118.4	2.18375		178.4	3.05246		238.4	2.99307		298.4	0.03112
	57.5	1.0125		118.5	2.14997		178.5	3.01971		238.5	2.92821		298.5	0.03111
	57.6	1.0125		118.6	2.14997		178.6	2.98697		238.6	2.83108		298.6	0.0311
	57.7	1.0125		118.7	2.14997		178.7	2.98697		238.7	2.6696		298.7	0.03108
	57.8	1.0125		118.8	2.14997		178.8	2.95426		238.8	2.63736		298.8	0.03107
	57.9	1.03949		118.9	2.14997		178.9	2.95426		238.9	2.6696		298.9	0.03106
	58	1.03949		119	2.14997		179	2.92156		239	2.60515		299	0.03104
	58.1	1.03949		119.1	2.14997		179.1	2.88889		239.1	2.50862		299.1	0.03103
	58.2	1.03949		119.2	2.11621		179.2	2.85624		239.2	2.50862		299.2	0.03102
	58.3	1.03949		119.3	2.08248		179.3	2.8236		239.3	2.63736		299.3	0.031
	58.4	1.0125		119.4	2.08248		179.4	2.8236		239.4	2.70185		299.4	0.03099
	58.5	1.0125		119.5	2.04876		179.5	2.79099		239.5	2.76643		299.5	0.03098
	58.6	0.98553		119.6	2.04876		179.6	2.7584		239.6	2.76643		299.6	0.03097
	58.7	1.0125		119.7	2.04876		179.7	2.7584		239.7	2.86344		299.7	0.03095
	58.8	1.0125		119.8	2.01507		179.8	2.72583		239.8	2.92821		299.8	0.03094
	58.9	1.0125		119.9	2.01507		179.9	2.69328		239.9	2.99307		299.9	0.03094
	59	1.0125		120	2.01507		180	2.69328		240	3.02553		300	0.03094
	59.1	0.98553
	59.2	0.98553
	59.3	0.95858
	59.4	0.93165
	59.5	0.93165
	59.6	0.93165
	59.7	0.93165
	59.8	0.93165
	59.9	0.90473
	60	0.90473

## Sheet: S6
Supplementary Figure S6		tres (s)	trec (s)	LOD(ppb)
	This work	19.2	13.5	10.52
	Au-CeO2	17	15	17
	Au-BixIn(2-x)O3	348	300	100
	HIOTP-Ni	101.4	619.2	210
	Mo2TiC2Tx/MoS2	34.8	140.5	2.5
	VOX/LIG	217	650	0.45
	MoS2 p-n junction	150	30	8
	Al-ZnO	360	180	200
	TiO2@NH2-MIL-125	16.8	78	1
	CdS QDs	29	28	11
	C-MoS2	43.1	301.2	130

## Sheet: S7
Supplementary Figure S7	XRD				FTIR
		PW12-PET-1 before	PW12-PET-1 after			PW12-PET-1 before	PW12-PET-1 after
	9.35	2528.65	3015.86		400.689	51.2955	147.854
	9.36	2507.89	2982.87		402.553	53.609	148.988
	9.37	2490.66	2972.55		404.416	56.3418	151.145
	9.38	2512.11	2960.24		406.28	57.2391	153.532
	9.39	2495.02	2956.67		408.144	58.759	156.999
	9.4	2481.82	2965.55		410.007	58.4923	157.916
	9.41	2468.29	2949.46		411.871	58.5411	157.643
	9.42	2410.32	2951.27		413.735	58.1057	155.627
	9.43	2556.4	2938.45		415.598	58.6287	153.604
	9.44	2607.82	2929.09		417.462	58.6968	150.678
	9.45	2472.84	2943.98		419.325	59.2181	151.527
	9.46	2463.69	2919.56		421.189	56.8662	153.395
	9.47	2435.26	2930.98		423.053	55.705	152.785
	9.48	2367.75	2967.31		424.916	54.8801	150.209
	9.49	2389.47	2970.81		426.78	54.5365	149.258
	9.5	2440.11	2949.46		428.644	52.9901	148.371
	9.51	2405.19	2960.24		430.507	52.5408	148.387
	9.52	2490.66	2965.55		432.371	51.422	148.361
	9.53	2503.63	2981.16		434.235	51.0187	147.922
	9.54	2528.65	2942.14		436.099	50.3279	146.179
	9.55	2524.56	2974.28		437.962	50.2028	145.379
	9.56	2503.63	2962.02		439.826	49.7378	144.418
	9.57	2499.34	2938.45		441.69	50.1783	143.926
	9.58	2495.02	2958.46		443.553	49.6217	143.949
	9.59	2499.34	2925.3		445.417	49.3802	144.67
	9.6	2586.4	2953.08		447.281	48.8126	144.539
	9.61	2604.31	2965.55		449.144	49.062	144.434
	9.62	2556.4	2992.99		451.008	48.7702	143.075
	9.63	2520.44	2987.95		452.872	48.7266	142.751
	9.64	2528.65	2932.85		454.735	48.1119	142.521
	9.65	2454.39	2938.45		456.599	48.1964	142.001
	9.66	2472.84	2974.28		458.463	47.9748	142.138
	9.67	2532.71	2956.67		460.326	48.0645	143.568
	9.68	2459.06	2911.81		462.19	47.699	143.55
	9.69	2567.85	2919.56		464.054	48.1123	143.494
	9.7	2490.66	2954.88		465.917	48.0588	142.465
	9.71	2571.62	2965.55		467.781	48.2149	142.245
	9.72	2628.4	3004.55		469.645	47.9628	142.753
	9.73	2548.62	2981.16		471.508	48.328	143.117
	9.74	2512.11	2972.55		473.372	48.4667	143.638
	9.75	2468.29	2969.06		475.236	48.8173	144.593
	9.76	2528.65	2963.79		477.099	48.6226	143.617
	9.77	2664.13	2953.08		478.963	48.8011	143.085
	9.78	2664.13	2949.46		480.827	48.8173	143.021
	9.79	2635.08	2951.27		482.69	49.1428	143.868
	9.8	2600.78	2972.55		484.554	48.9291	144.557
	9.81	2618.21	2972.55		486.418	49.0848	145.421
	9.82	2709.21	2986.26		488.281	49.0191	144.704
	9.83	2784.18	2979.45		490.145	49.3648	143.336
	9.84	2723.42	2958.46		492.009	49.1757	142.094
	9.85	2706.33	2986.26		493.872	48.8879	142.855
	9.86	2781.68	3015.86		495.736	48.2388	143.842
	9.87	2808.53	3007.81		497.6	47.9397	144.345
	9.88	2824.93	3015.86		499.463	47.2821	143.337
	9.89	2843.06	3002.91		501.327	46.8291	140.891
	9.9	2879.61	2989.63		503.191	46.0832	138.527
	9.91	2921.48	2999.62		505.054	45.631	138.275
	9.92	2943.98	3028.5		506.918	45.2877	138.937
	9.93	2984.57	3042.35		508.782	45.5228	140.627
	9.94	3040.83	3049.9		510.645	45.4941	141.199
	9.95	3099.84	3031.61		512.509	45.9367	141.072
	9.96	3091.61	3071.89		514.373	46.2634	139.873
	9.97	3095.74	3081.84		516.236	46.4452	138.947
	9.98	3122.47	3081.84		518.1	46.1315	139.14
	9.99	3146.66	3081.84		519.964	46.1683	140.755
	10	3154.07	3103.9		521.827	46.1227	141.756
	10.01	3140.4	3111.94		523.691	46.4315	141.849
	10.02	3166.19	3137.88		525.555	46.7955	141.16
	10.03	3205.41	3175.68		527.418	47.7731	141.742
	10.04	3221.81	3220.74		529.282	49.0293	143.044
	10.05	3230.36	3246.01		531.146	50.6663	145.259
	10.06	3257.2	3239.81		533.009	51.998	147.652
	10.07	3254.17	3280.8		534.873	53.3674	149.453
	10.08	3283.68	3299.68		536.737	54.2882	149.902
	10.09	3347.5	3324.14		538.6	55.1058	149.866
	10.1	3364.97	3367.42		540.464	55.5172	149.681
	10.11	3388.95	3431.69		542.328	55.7195	150.307
	10.12	3426.62	3473.18		544.191	55.6724	150.988
	10.13	3471.18	3514.69		546.055	55.933	151.394
	10.14	3516.53	3583.59		547.919	55.9333	151.126
	10.15	3569.41	3641.07		549.782	55.7771	150.622
	10.16	3663.69	3686.26		551.646	55.4751	150.024
	10.17	3723.74	3738.33		553.51	55.5135	149.965
	10.18	3758.33	3787.86		555.373	55.5229	150.165
	10.19	3820.27	3852.7		557.237	55.4975	150.618
	10.2	3893.73	3899.92		559.101	55.2981	150.679
	10.21	3939.15	3956.52		560.964	55.3957	150.542
	10.22	3973.6	4001.83		562.828	55.4113	150.176
	10.23	4015.62	4060.36		564.692	55.4066	150.069
	10.24	4059.72	4119.56		566.555	55.3364	149.868
	10.25	4104.54	4155.6		568.419	55.5585	150.131
	10.26	4136.96	4209.59		570.283	55.684	150.661
	10.27	4141.59	4262.33		572.146	56.0111	151.45
	10.28	4144.72	4313.8		574.01	56.3077	151.89
	10.29	4120.91	4371.08		575.874	56.6126	152.298
	10.3	4086.01	4413.35		577.737	56.7687	152.733
	10.31	4005.43	4448.68		579.601	56.9742	152.768
	10.32	3924.54	4485.39		581.465	56.9111	152.705
	10.33	3818.9	4516.29		583.328	56.885	153.001
	10.34	3712.53	4546.9		585.192	56.7024	153.301
	10.35	3595.29	4559.54		587.056	56.4252	153.502
	10.36	3472.51	4547.92		588.919	55.9194	152.86
	10.37	3359.21	4525.02		590.783	55.3002	151.553
	10.38	3275	4478.97		592.647	54.0548	149.853
	10.39	3168.58	4418.57		594.51	53.0172	148.903
	10.4	3057.33	4341.66		596.374	53.3931	149.758
	10.41	2947.64	4256.89		598.238	54.9952	152.039
	10.42	2867	4153.26		600.101	56.0545	153.336
	10.43	2840.83	4060.58		601.965	56.4761	153.358
	10.44	2791.6	3948.58		603.829	56.4043	152.552
	10.45	2771.56	3853.67		605.692	56.2351	152.123
	10.46	2737.24	3743.9		607.556	56.0192	152.345
	10.47	2756	3640.59		609.42	55.9392	153.078
	10.48	2723.42	3550.85		611.283	55.727	153.397
	10.49	2691.65	3458.35		613.147	55.5261	152.99
	10.5	2731.75	3408.88		615.011	55.2146	151.929
	10.51	2688.66	3335.52		616.874	55.0409	151.231
	10.52	2641.68	3275.97		618.738	54.8865	151.164
	10.53	2682.63	3263.2		620.602	54.7831	151.627
	10.54	2552.53	3248.06		622.465	54.5086	152.038
	10.55	2582.75	3176.86		624.329	54.3068	151.988
	10.56	2567.85	3144.16		626.193	54.0695	151.225
	10.57	2597.22	3137.88		628.056	53.7865	150.272
	10.58	2628.4	3117.23		629.92	53.2387	149.388
	10.59	2556.4	3130.23		631.784	52.9989	149.532
	10.6	2560.25	3107.94		633.647	53.1118	150.337
	10.61	2611.31	3076.18		635.511	53.2736	150.921
	10.62	2628.4	3058.8		637.375	53.0932	150.602
	10.63	2564.06	3023.79		639.238	52.8577	149.78
	10.64	2567.85	3058.8		641.102	52.5757	148.922
	10.65	2575.35	2994.65		642.966	52.4141	148.657
	10.66	2507.89	3015.86		644.829	52.1812	148.875
	10.67	2499.34	3009.43		646.693	51.9995	149.412
	10.68	2540.73	3011.04		648.557	51.7206	149.43
	10.69	2516.29	2991.31		650.42	51.5031	148.91
	10.7	2516.29	2960.24		652.284	51.1757	147.882
	10.71	2499.34	2962.02		654.148	50.8947	147.232
	10.72	2463.69	2981.16		656.011	50.588	147.059
	10.73	2481.82	2954.88		657.875	50.3239	147.29
	10.74	2486.26	2929.09		659.739	49.9045	147.241
	10.75	2503.63	2956.67		661.602	49.5564	146.926
	10.76	2454.39	2958.46		663.466	49.0401	146.045
	10.77	2440.11	2932.85		665.33	48.746	145.44
	10.78	2481.82	2919.56		667.193	48.5365	144.27
	10.79	2520.44	2897.97		669.057	48.188	144.633
	10.8	2468.29	2919.56		670.921	47.5298	144.505
	10.81	2400	2925.3		672.784	47.0393	144.031
	10.82	2415.4	2891.92		674.648	46.6438	143.611
	10.83	2394.76	2907.9		676.512	46.2717	142.964
	10.84	2410.32	2883.74		678.375	45.9306	142.296
	10.85	2454.39	2858.42		680.239	45.6756	141.836
	10.86	2468.29	2871.24		682.103	45.4689	141.657
	10.87	2440.11	2883.74		683.966	45.3051	141.566
	10.88	2454.39	2849.7		685.83	45.0086	141.466
	10.89	2520.44	2873.34		687.694	44.7012	141.252
	10.9	2477.35	2840.83		689.558	44.365	140.779
	10.91	2430.37	2840.83		691.421	43.9982	140.205
	10.92	2477.35	2873.34		693.285	43.5512	139.607
	10.93	2415.4	2897.97		695.149	43.2007	139.229
	10.94	2463.69	2860.58		697.012	42.7693	138.971
	10.95	2430.37	2822.62		698.876	42.2233	138.771
	10.96	2435.26	2849.7		700.74	41.5921	138.42
	10.97	2410.32	2862.73		702.603	40.9844	137.723
	10.98	2420.44	2873.34		704.467	40.3057	136.529
	10.99	2384.13	2843.06		706.331	39.591	135.293
	11	2333.38	2796.5		708.194	38.7336	134.316
	11.01	2367.75	2798.93		710.058	37.8113	133.641
	11.02	2290.18	2840.83		711.922	36.7633	132.809
	11.03	2302.89	2869.12		713.785	35.5578	131.5
	11.04	2410.32	2879.61		715.649	34.0039	129.398
	11.05	2420.44	2871.24		717.513	32.0194	126.34
	11.06	2362.18	2806.15		719.376	29.3779	122.293
	11.07	2339.27	2750.71		721.24	26.2722	117.729
	11.08	2327.42	2758.62		723.104	23.3033	113.348
	11.09	2425.43	2794.06		724.967	21.4791	110.615
	11.1	2415.4	2756		726.831	21.2201	110.246
	11.11	2356.55	2771.56		728.694	22.1451	111.494
	11.12	2405.19	2803.75		730.558	23.7601	113.715
	11.13	2367.75	2813.27		732.422	26.1325	117.278
	11.14	2309.14	2827.23		734.286	29.4505	122.488
	11.15	2302.89	2824.93		736.149	33.9103	129.245
	11.16	2405.19	2808.53		738.013	38.9464	136.049
	11.17	2333.38	2794.06		739.877	43.3302	140.954
	11.18	2454.39	2789.14		741.74	45.8862	143.081
	11.19	2389.47	2801.34		743.604	46.6238	143.183
	11.2	2384.13	2806.15		745.468	46.2529	142.596
	11.21	2321.4	2796.5		747.331	45.4275	142.044
	11.22	2333.38	2774.1		749.195	44.3876	141.406
	11.23	2356.55	2753.36		751.059	43.3481	140.337
	11.24	2277.15	2739.96		752.922	42.2836	138.732
	11.25	2283.71	2761.24		754.786	41.281	137.064
	11.26	2350.85	2808.53		756.65	40.2796	135.655
	11.27	2283.71	2791.6		758.513	39.3129	134.704
	11.28	2235.99	2776.64		760.377	38.3374	133.921
	11.29	2296.58	2824.93		762.241	37.3864	133.011
	11.3	2315.3	2822.62		764.104	36.3968	131.706
	11.31	2277.15	2789.14		765.968	35.4002	130.16
	11.32	2206.62	2791.6		767.832	34.3574	128.58
	11.33	2333.38	2781.68		769.695	33.3522	127.164
	11.34	2333.38	2786.66		771.559	32.3106	125.879
	11.35	2345.09	2779.16		773.423	31.2883	124.642
	11.36	2333.38	2769		775.286	30.2681	123.302
	11.37	2221.51	2779.16		777.15	29.3496	121.916
	11.38	2221.51	2756		779.014	28.5423	120.674
	11.39	2243.08	2734.5		780.877	27.937	119.857
	11.4	2350.85	2763.84		782.741	27.4598	119.334
	11.41	2367.75	2742.67		784.605	27.0306	118.898
	11.42	2384.13	2717.78		786.468	26.507	118.254
	11.43	2367.75	2739.96		788.332	25.8569	117.372
	11.44	2263.79	2803.75		790.196	25.0848	116.355
	11.45	2183.45	2829.52		792.059	24.5399	115.606
	11.46	2302.89	2769		793.923	24.4114	115.265
	11.47	2384.13	2779.16		795.787	24.5063	115.12
	11.48	2270.51	2748.04		797.65	24.3208	114.685
	11.49	2296.58	2769		799.514	23.8231	113.918
	11.5	2321.4	2761.24		801.378	23.1553	112.994
	11.51	2373.27	2803.75		803.241	22.5107	112.143
	11.52	2302.89	2786.66		805.105	21.9562	111.342
	11.53	2309.14	2761.24		806.969	21.5524	110.551
	11.54	2214.12	2774.1		808.832	21.2291	109.751
	11.55	2243.08	2769		810.696	21.0333	109.211
	11.56	2315.3	2753.36		812.56	20.9279	109.115
	11.57	2283.71	2753.36		814.423	20.9617	109.466
	11.58	2309.14	2781.68		816.287	21.1474	110.042
	11.59	2309.14	2769		818.151	21.5125	110.687
	11.6	2250.07	2739.96		820.014	22.0007	111.271
	11.61	2256.98	2763.84		821.878	22.6458	111.947
	11.62	2250.07	2753.36		823.742	23.3756	112.885
	11.63	2263.79	2720.61		825.605	24.172	114.237
	11.64	2283.71	2731.75		827.469	25.0477	115.874
	11.65	2309.14	2748.04		829.333	26.0805	117.551
	11.66	2400	2758.62		831.196	27.2239	119.058
	11.67	2468.29	2796.5		833.06	28.5978	120.601
	11.68	2415.4	2756		834.924	30.1811	122.422
	11.69	2356.55	2758.62		836.787	31.9303	124.652
	11.7	2333.38	2731.75		838.651	33.763	127.306
	11.71	2256.98	2728.99		840.515	35.6268	130.156
	11.72	2243.08	2728.99		842.378	37.4294	132.625
	11.73	2191.29	2756		844.242	39.2274	134.612
	11.74	2235.99	2769		846.106	41.0398	136.4
	11.75	2270.51	2728.99		847.969	42.9191	138.383
	11.76	2296.58	2726.21		849.833	44.8835	140.746
	11.77	2345.09	2758.62		851.697	46.8682	143.294
	11.78	2256.98	2737.24		853.56	48.5915	145.433
	11.79	2420.44	2742.67		855.424	49.963	146.74
	11.8	2405.19	2739.96		857.288	51.0429	147.245
	11.81	2394.76	2728.99		859.151	51.8672	147.427
	11.82	2309.14	2717.78		861.015	52.371	147.685
	11.83	2302.89	2706.33		862.879	52.585	148.091
	11.84	2339.27	2728.99		864.742	52.4198	148.236
	11.85	2378.73	2726.21		866.606	51.711	147.529
	11.86	2400	2742.67		868.47	50.1106	145.468
	11.87	2283.71	2758.62		870.333	47.2551	142.017
	11.88	2243.08	2737.24		872.197	44.4427	138.958
	11.89	2214.12	2723.42		874.061	43.7167	138.302
	11.9	2175.5	2694.62		875.924	44.1552	138.772
	11.91	2270.51	2737.24		877.788	44.1079	138.523
	11.92	2339.27	2769		879.652	43.5675	137.707
	11.93	2333.38	2706.33		881.515	43.1084	137.297
	11.94	2250.07	2737.24		883.379	42.7118	137.172
	11.95	2290.18	2745.36		885.243	42.0299	136.674
	11.96	2290.18	2748.04		887.106	40.9803	135.728
	11.97	2327.42	2769		888.97	39.6667	134.358
	11.98	2296.58	2756		890.834	38.1775	132.585
	11.99	2243.08	2731.75		892.697	36.8573	130.868
	12	2327.42	2726.21		894.561	35.905	129.606
	12.01	2339.27	2745.36		896.425	35.4061	129.021
	12.02	2250.07	2748.04		898.288	35.4854	129.18
	12.03	2206.62	2685.66		900.152	36.1853	129.951
	12.04	2283.71	2685.66		902.016	37.3654	131.214
	12.05	2277.15	2700.5		903.879	38.9485	133.03
	12.06	2256.98	2660.98		905.743	40.7769	135.224
	12.07	2296.58	2737.24		907.607	42.6576	137.478
	12.08	2256.98	2731.75		909.47	44.4126	139.408
	12.09	2302.89	2769		911.334	45.8634	140.815
	12.1	2277.15	2726.21		913.198	46.9429	141.756
	12.11	2327.42	2728.99		915.061	47.7504	142.411
	12.12	2283.71	2709.21		916.925	48.2855	142.976
	12.13	2221.51	2714.94		918.789	48.6153	143.536
	12.14	2221.51	2745.36		920.652	48.8482	143.9
	12.15	2315.3	2750.71		922.516	49.0755	143.985
	12.16	2327.42	2714.94		924.38	49.3049	143.912
	12.17	2333.38	2720.61		926.244	49.5861	143.927
	12.18	2339.27	2737.24		928.107	49.8775	144.2
	12.19	2362.18	2714.94		929.971	50.1515	144.719
	12.2	2378.73	2685.66		931.835	50.4408	145.273
	12.21	2394.76	2685.66		933.698	50.7068	145.585
	12.22	2430.37	2714.94		935.562	50.8276	145.543
	12.23	2283.71	2717.78		937.426	50.8348	145.332
	12.24	2228.8	2697.57		939.289	50.786	145.207
	12.25	2235.99	2691.65		941.153	50.693	145.303
	12.26	2256.98	2712.09		943.016	50.5174	145.53
	12.27	2339.27	2694.62		944.88	50.2361	145.612
	12.28	2420.44	2685.66		946.744	49.8617	145.323
	12.29	2394.76	2709.21		948.607	49.4383	144.802
	12.3	2309.14	2748.04		950.471	48.8935	144.229
	12.31	2270.51	2726.21		952.335	48.2046	143.698
	12.32	2367.75	2717.78		954.198	47.3681	143.184
	12.33	2405.19	2739.96		956.062	46.344	142.498
	12.34	2356.55	2776.64		957.926	45.0835	141.416
	12.35	2296.58	2769		959.789	43.6074	139.862
	12.36	2290.18	2745.36		961.653	41.9234	137.873
	12.37	2327.42	2745.36		963.517	40.0156	135.582
	12.38	2296.58	2726.21		965.38	37.884	133.081
	12.39	2309.14	2728.99		967.244	35.6421	130.428
	12.4	2420.44	2745.36		969.108	33.4499	127.638
	12.41	2435.26	2717.78		970.971	31.4779	124.867
	12.42	2405.19	2691.65		972.835	29.8455	122.425
	12.43	2394.76	2739.96		974.699	28.6031	120.614
	12.44	2367.75	2739.96		976.562	27.7779	119.524
	12.45	2350.85	2756		978.426	27.4073	119.216
	12.46	2339.27	2766.42		980.29	27.5733	119.739
	12.47	2389.47	2776.64		982.154	28.3982	121.083
	12.48	2486.26	2766.42		984.017	29.7692	122.975
	12.49	2481.82	2761.24		985.881	31.2759	124.851
	12.5	2449.67	2808.53		987.745	32.4858	126.283
	12.51	2405.19	2803.75		989.608	33.3959	127.42
	12.52	2415.4	2820.3		991.472	34.365	128.692
	12.53	2540.73	2831.8		993.336	35.7374	130.478
	12.54	2567.85	2845.28		995.199	37.6574	132.928
	12.55	2560.25	2836.33		997.063	40.0584	135.877
	12.56	2621.63	2831.8		998.927	42.6567	138.99
	12.57	2625.02	2891.92		1000.79	45.1175	141.87
	12.58	2618.21	2915.7		1002.65	47.1815	144.145
	12.59	2564.06	2907.9		1004.52	48.4561	145.434
	12.6	2631.75	2919.56		1006.38	48.5918	145.473
	12.61	2625.02	2945.81		1008.24	47.8721	144.636
	12.62	2586.4	2970.81		1010.11	46.6884	143.403
	12.63	2571.62	2994.65		1011.97	44.8221	141.539
	12.64	2486.26	3001.27		1013.84	41.7291	138.154
	12.65	2503.63	2974.28		1015.7	37.7833	133.289
	12.66	2520.44	2987.95		1017.56	34.7958	129.101
	12.67	2468.29	3040.83		1019.43	34.2607	127.928
	12.68	2410.32	3033.16		1021.29	35.7814	129.757
	12.69	2373.27	3034.7		1023.15	38.2679	133.06
	12.7	2321.4	3022.22		1025.02	41.3939	136.93
	12.71	2250.07	2996.32		1026.88	44.2373	140.091
	12.72	2321.4	2951.27		1028.75	45.4737	141.224
	12.73	2356.55	2911.81		1030.61	45.3245	140.905
	12.74	2290.18	2891.92		1032.47	44.6837	140.231
	12.75	2221.51	2875.44		1034.34	43.9626	139.618
	12.76	2228.8	2843.06		1036.2	43.2557	139.057
	12.77	2309.14	2824.93		1038.06	42.5669	138.435
	12.78	2333.38	2794.06		1039.93	41.9062	137.644
	12.79	2373.27	2753.36		1041.79	41.3068	136.778
	12.8	2309.14	2761.24		1043.65	40.755	136.076
	12.81	2333.38	2761.24		1045.52	40.2229	135.614
	12.82	2345.09	2779.16		1047.38	39.6719	135.21
	12.83	2356.55	2731.75		1049.25	39.0635	134.629
	12.84	2356.55	2691.65		1051.11	38.4009	133.746
	12.85	2296.58	2697.57		1052.97	37.6861	132.634
	12.86	2410.32	2748.04		1054.84	36.8638	131.432
	12.87	2296.58	2758.62		1056.7	35.9276	130.245
	12.88	2321.4	2766.42		1058.56	34.9414	129.107
	12.89	2333.38	2750.71		1060.43	33.9045	127.915
	12.9	2250.07	2753.36		1062.29	32.7807	126.488
	12.91	2321.4	2731.75		1064.15	31.5901	124.797
	12.92	2356.55	2720.61		1066.02	30.3425	122.962
	12.93	2321.4	2703.42		1067.88	29.0574	121.18
	12.94	2350.85	2731.75		1069.75	27.8088	119.551
	12.95	2362.18	2753.36		1071.61	26.643	118.028
	12.96	2277.15	2728.99		1073.47	25.5378	116.527
	12.97	2256.98	2723.42		1075.34	24.5205	115.098
	12.98	2333.38	2691.65		1077.2	23.7375	113.986
	12.99	2309.14	2679.6		1079.06	23.3907	113.527
	13	2221.51	2726.21		1080.93	23.6549	114.022
	13.01	2256.98	2742.67		1082.79	24.5596	115.486
	13.02	2283.71	2712.09		1084.66	25.9081	117.575
	13.03	2235.99	2714.94		1086.52	27.2655	119.649
	13.04	2296.58	2723.42		1088.38	28.1548	120.997
	13.05	2235.99	2697.57		1090.25	28.3861	121.464
	13.06	2206.62	2731.75		1092.11	28.1328	121.357
	13.07	2206.62	2734.5		1093.97	27.6627	120.933
	13.08	2199.01	2706.33		1095.84	27.1641	120.359
	13.09	2228.8	2691.65		1097.7	26.7244	119.799
	13.1	2256.98	2745.36		1099.56	26.4125	119.368
	13.11	2309.14	2685.66		1101.43	26.2421	119.103
	13.12	2333.38	2664.13		1103.29	26.1515	118.927
	13.13	2315.3	2685.66		1105.16	26.1421	118.747
	13.14	2221.51	2682.63		1107.02	26.2409	118.514
	13.15	2243.08	2734.5		1108.88	26.4127	118.282
	13.16	2327.42	2769		1110.75	26.6928	118.306
	13.17	2373.27	2734.5		1112.61	27.2114	119.002
	13.18	2350.85	2703.42		1114.47	27.89	120.293
	13.19	2270.51	2717.78		1116.34	28.2911	121.278
	13.2	2243.08	2709.21		1118.2	28.1871	121.276
	13.21	2321.4	2700.5		1120.07	27.7345	120.462
	13.22	2356.55	2712.09		1121.93	27.1716	119.324
	13.23	2270.51	2709.21		1123.79	26.7056	118.288
	13.24	2235.99	2688.66		1125.66	26.406	117.601
	13.25	2270.51	2667.26		1127.52	26.2531	117.312
	13.26	2296.58	2673.46		1129.38	26.2778	117.3
	13.27	2250.07	2700.5		1131.25	26.5409	117.525
	13.28	2256.98	2700.5		1133.11	27.1359	118.144
	13.29	2191.29	2670.37		1134.97	28.1571	119.418
	13.3	2250.07	2720.61		1136.84	29.6501	121.571
	13.31	2315.3	2731.75		1138.7	31.4869	124.438
	13.32	2214.12	2703.42		1140.57	33.4424	127.478
	13.33	2256.98	2717.78		1142.43	35.3274	130.269
	13.34	2350.85	2694.62		1144.29	37.0269	132.533
	13.35	2356.55	2694.62		1146.16	38.5556	134.286
	13.36	2302.89	2691.65		1148.02	39.9916	135.823
	13.37	2333.38	2697.57		1149.88	41.3319	137.362
	13.38	2270.51	2717.78		1151.75	42.5635	138.897
	13.39	2250.07	2703.42		1153.61	43.6986	140.273
	13.4	2290.18	2703.42		1155.47	44.7055	141.334
	13.41	2356.55	2697.57		1157.34	45.5272	142.038
	13.42	2362.18	2723.42		1159.2	46.1653	142.469
	13.43	2362.18	2694.62		1161.07	46.6244	142.801
	13.44	2296.58	2667.26		1162.93	46.9832	143.192
	13.45	2277.15	2670.37		1164.79	47.319	143.661
	13.46	2327.42	2664.13		1166.66	47.5922	144.026
	13.47	2235.99	2726.21		1168.52	47.7258	144.134
	13.48	2088.44	2731.75		1170.38	47.712	143.987
	13.49	2235.99	2737.24		1172.25	47.5672	143.714
	13.5	2405.19	2723.42		1174.11	47.3722	143.47
	13.51	2373.27	2700.5		1175.98	47.2613	143.372
	13.52	2384.13	2676.54		1177.84	47.3294	143.424
	13.53	2350.85	2688.66		1179.7	47.6117	143.622
	13.54	2277.15	2709.21		1181.57	48.0476	143.988
	13.55	2277.15	2706.33		1183.43	48.4494	144.446
	13.56	2309.14	2685.66		1185.29	48.7383	144.871
	13.57	2384.13	2714.94		1187.16	48.9413	145.219
	13.58	2367.75	2728.99		1189.02	49.0506	145.435
	13.59	2296.58	2734.5		1190.88	49.0552	145.437
	13.6	2206.62	2737.24		1192.75	48.9491	145.258
	13.61	2175.5	2739.96		1194.61	48.7339	145.043
	13.62	2296.58	2720.61		1196.48	48.4456	144.822
	13.63	2321.4	2694.62		1198.34	48.0864	144.575
	13.64	2430.37	2703.42		1200.2	47.6549	144.233
	13.65	2405.19	2734.5		1202.07	47.1875	143.726
	13.66	2302.89	2723.42		1203.93	46.7213	143.106
	13.67	2256.98	2726.21		1205.79	46.2092	142.54
	13.68	2290.18	2706.33		1207.66	45.6395	142.109
	13.69	2362.18	2717.78		1209.52	45.0807	141.715
	13.7	2345.09	2691.65		1211.38	44.5395	141.245
	13.71	2283.71	2691.65		1213.25	43.9322	140.647
	13.72	2333.38	2723.42		1215.11	43.2375	139.901
	13.73	2315.3	2700.5		1216.98	42.4494	139.04
	13.74	2315.3	2685.66		1218.84	41.5835	138.172
	13.75	2270.51	2717.78		1220.7	40.6624	137.355
	13.76	2243.08	2771.56		1222.57	39.7342	136.508
	13.77	2389.47	2779.16		1224.43	38.8321	135.599
	13.78	2373.27	2734.5		1226.29	37.8835	134.541
	13.79	2321.4	2688.66		1228.16	36.7774	133.261
	13.8	2384.13	2748.04		1230.02	35.4799	131.794
	13.81	2327.42	2745.36		1231.89	33.9889	130.127
	13.82	2327.42	2745.36		1233.75	32.3554	128.209
	13.83	2345.09	2712.09		1235.61	30.6638	126.026
	13.84	2263.79	2694.62		1237.48	28.9953	123.661
	13.85	2250.07	2769		1239.34	27.4242	121.323
	13.86	2378.73	2774.1		1241.2	26.0656	119.206
	13.87	2394.76	2750.71		1243.07	24.9826	117.414
	13.88	2410.32	2709.21		1244.93	24.1621	115.985
	13.89	2367.75	2682.63		1246.79	23.5405	114.837
	13.9	2405.19	2712.09		1248.66	23.0768	113.874
	13.91	2350.85	2709.21		1250.52	22.7474	113.128
	13.92	2309.14	2682.63		1252.39	22.5453	112.632
	13.93	2290.18	2688.66		1254.25	22.4247	112.349
	13.94	2302.89	2694.62		1256.11	22.3292	112.213
	13.95	2339.27	2723.42		1257.98	22.2166	112.102
	13.96	2315.3	2748.04		1259.84	22.0745	111.901
	13.97	2302.89	2776.64		1261.7	21.9195	111.651
	13.98	2362.18	2784.18		1263.57	21.8049	111.44
	13.99	2425.43	2796.5		1265.43	21.7797	111.307
	14	2425.43	2742.67		1267.29	21.8571	111.297
	14.01	2345.09	2737.24		1269.16	22.0221	111.417
	14.02	2290.18	2779.16		1271.02	22.2523	111.6
	14.03	2333.38	2784.18		1272.89	22.5169	111.85
	14.04	2378.73	2748.04		1274.75	22.809	112.123
	14.05	2454.39	2731.75		1276.61	23.1247	112.453
	14.06	2503.63	2786.66		1278.48	23.4661	112.858
	14.07	2477.35	2796.5		1280.34	23.843	113.37
	14.08	2425.43	2745.36		1282.2	24.2691	113.976
	14.09	2444.91	2745.36		1284.07	24.7711	114.631
	14.1	2430.37	2734.5		1285.93	25.3588	115.341
	14.11	2463.69	2726.21		1287.8	26.0134	116.264
	14.12	2463.69	2737.24		1289.66	26.7238	117.384
	14.13	2481.82	2753.36		1291.52	27.4839	118.606
	14.14	2507.89	2769		1293.39	28.2794	119.825
	14.15	2536.73	2808.53		1295.25	29.0875	120.935
	14.16	2520.44	2801.34		1297.11	29.9372	121.984
	14.17	2548.62	2834.07		1298.98	30.8387	123.073
	14.18	2556.4	2829.52		1300.84	31.819	124.281
	14.19	2586.4	2820.3		1302.7	32.8803	125.68
	14.2	2590.03	2815.62		1304.57	34.0112	127.206
	14.21	2597.22	2769		1306.43	35.1957	128.75
	14.22	2641.68	2789.14		1308.3	36.4093	130.311
	14.23	2688.66	2810.91		1310.16	37.5874	131.713
	14.24	2694.62	2836.33		1312.02	38.6402	132.756
	14.25	2657.81	2806.15		1313.89	39.4987	133.58
	14.26	2694.62	2806.15		1315.75	40.1953	134.222
	14.27	2737.24	2838.59		1317.61	40.9736	134.923
	14.28	2750.71	2849.7		1319.48	42.0656	136.149
	14.29	2756	2877.53		1321.34	43.3574	137.768
	14.3	2776.64	2893.94		1323.2	44.6261	139.231
	14.31	2758.62	2871.24		1325.07	45.7823	140.385
	14.32	2763.84	2875.44		1326.93	46.7932	141.294
	14.33	2753.36	2877.53		1328.8	47.6206	142.026
	14.34	2742.67	2909.86		1330.66	48.1102	142.444
	14.35	2781.68	2923.4		1332.52	47.9097	142.264
	14.36	2784.18	2913.76		1334.39	46.6388	140.966
	14.37	2803.75	2949.46		1336.25	44.288	138.335
	14.38	2827.23	2956.67		1338.11	41.3416	134.72
	14.39	2897.97	2965.55		1339.98	38.6769	131.982
	14.4	2909.86	3017.46		1341.84	37.46	131.709
	14.41	2915.7	3034.7		1343.71	38.2152	133.714
	14.42	2951.27	3057.33		1345.57	40.7007	137.373
	14.43	2992.99	3090.23		1347.43	44.0816	141.71
	14.44	2994.65	3130.23		1349.3	47.4926	145.747
	14.45	3064.66	3167.38		1351.16	50.4355	148.953
	14.46	3119.86	3182.7		1353.02	52.7804	151.189
	14.47	3161.37	3215.31		1354.89	54.6292	152.836
	14.48	3180.37	3277.91		1356.75	56.071	154.229
	14.49	3221.81	3351.71		1358.61	57.1388	155.088
	14.5	3297.83	3413.37		1360.48	57.8896	154.923
	14.51	3343.25	3454.23		1362.34	58.3047	154.608
	14.52	3381.87	3479.78		1364.21	58.3252	155.118
	14.53	3415.6	3494.67		1366.07	57.8673	155.081
	14.54	3448.68	3537.51		1367.93	57.1731	154.255
	14.55	3457.66	3591.59		1369.8	56.435	153.637
	14.56	3450.77	3639.14		1371.66	55.8642	152.853
	14.57	3425.9	3675.55		1373.52	55.5882	151.923
	14.58	3399.78	3727.43		1375.39	55.6383	152.086
	14.59	3366.6	3770.49		1377.25	55.7061	152.544
	14.6	3293.15	3802.55		1379.12	55.8494	152.794
	14.61	3213.13	3817.53		1380.98	55.9637	152.892
	14.62	3140.4	3841.35		1382.84	56.0981	153.203
	14.63	3057.33	3860.35		1384.71	56.2117	152.803
	14.64	2967.31	3851.74		1386.57	56.4216	152.272
	14.65	2911.81	3832.08		1388.43	57.0071	153.065
	14.66	2834.07	3784.94		1390.3	57.6082	154.217
	14.67	2769	3729.47		1392.16	57.9886	154.046
	14.68	2712.09	3696.32		1394.02	58.0638	152.955
	14.69	2654.63	3620.94		1395.89	57.8648	152.393
	14.7	2648.19	3538.1		1397.75	57.0558	151.472
	14.71	2607.82	3461.75		1399.62	55.732	150.603
	14.72	2625.02	3388.17		1401.48	53.8571	149.042
	14.73	2600.78	3295.03		1403.34	51.4721	146.164
	14.74	2590.03	3209.83		1405.21	48.3279	142.465
	14.75	2536.73	3145.41		1407.07	45.0673	139.678
	14.76	2552.53	3090.23		1408.93	42.6428	137.604
	14.77	2579.06	3057.33		1410.8	41.6455	136.8
	14.78	2579.06	3049.9		1412.66	42.5346	138.03
	14.79	2593.64	3023.79		1414.52	44.9006	140.395
	14.8	2507.89	2982.87		1416.39	47.5168	141.398
	14.81	2477.35	2921.48		1418.25	49.4132	141.266
	14.82	2528.65	2930.98		1420.12	50.5108	142.282
	14.83	2548.62	2938.45		1421.98	50.4249	142.28
	14.84	2516.29	2899.97		1423.84	50.0828	141.706
	14.85	2520.44	2913.76		1425.71	49.897	141.546
	14.86	2495.02	2921.48		1427.57	49.9312	141.532
	14.87	2444.91	2915.7		1429.43	50.4564	141.805
	14.88	2454.39	2887.85		1431.3	51.4086	143.35
	14.89	2472.84	2925.3		1433.16	52.5206	144.875
	14.9	2503.63	2932.85		1435.03	53.4735	145.043
	14.91	2540.73	2869.12		1436.89	55.0684	147.352
	14.92	2512.11	2822.62		1438.75	56.5925	150.779
	14.93	2512.11	2803.75		1440.62	57.4881	153.036
	14.94	2575.35	2862.73		1442.48	58.4603	154.602
	14.95	2575.35	2879.61		1444.34	59.1985	155.488
	14.96	2564.06	2883.74		1446.21	59.6741	155.419
	14.97	2528.65	2887.85		1448.07	59.9955	155.614
	14.98	2459.06	2899.97		1449.93	60.1301	156.282
	14.99	2468.29	2913.76		1451.8	60.1787	156.839
	15	2536.73	2873.34		1453.66	60.4009	156.11
	15.01	2520.44	2843.06		1455.53	60.4474	153.685
	15.02	2499.34	2843.06		1457.39	61.4915	153.589
	15.03	2454.39	2860.58		1459.25	62.4559	157.122
	15.04	2459.06	2847.49		1461.12	63.0485	159.749
	15.05	2459.06	2836.33		1462.98	63.4367	159.661
	15.06	2400	2843.06		1464.84	64.1181	159.914
	15.07	2415.4	2860.58		1466.71	64.4369	161.116
	15.08	2425.43	2851.89		1468.57	63.9996	161.134
	15.09	2490.66	2840.83		1470.43	63.0497	158.311
	15.1	2512.11	2858.42		1472.3	63.1132	156.743
	15.11	2400	2860.58		1474.16	64.5651	158.741
	15.12	2373.27	2860.58		1476.03	65.8437	161.805
	15.13	2435.26	2847.49		1477.89	66.9788	164.162
	15.14	2420.44	2806.15		1479.75	67.7165	165.154
	15.15	2524.56	2849.7		1481.62	68.565	165.883
	15.16	2548.62	2862.73		1483.48	69.4381	166.59
	15.17	2571.62	2822.62		1485.34	70.1597	166.495
	15.18	2536.73	2810.91		1487.21	70.8698	165.358
	15.19	2495.02	2864.87		1489.07	71.3554	164.435
	15.2	2516.29	2897.97		1490.94	71.9213	166.491
	15.21	2499.34	2854.08		1492.8	72.0614	168.087
	15.22	2520.44	2836.33		1494.66	71.7751	167.15
	15.23	2540.73	2875.44		1496.53	71.365	164.925
	15.24	2481.82	2897.97		1498.39	70.29	163.822
	15.25	2495.02	2856.25		1500.25	68.1447	163.114
	15.26	2512.11	2838.59		1502.12	64.8836	160.572
	15.27	2512.11	2873.34		1503.98	61.115	155.03
	15.28	2507.89	2891.92		1505.84	57.7639	146.984
	15.29	2512.11	2887.85		1507.71	56.642	143.905
	15.3	2536.73	2905.92		1509.57	57.5949	147.44
	15.31	2548.62	2887.85		1511.44	60.2028	152.451
	15.32	2481.82	2856.25		1513.3	64.3797	157.828
	15.33	2444.91	2885.8		1515.16	67.4516	160.374
	15.34	2477.35	2889.89		1517.03	69.4926	161.96
	15.35	2495.02	2864.87		1518.89	70.169	162.001
	15.36	2520.44	2858.42		1520.75	70.258	161.474
	15.37	2556.4	2851.89		1522.62	70.7289	162.273
	15.38	2544.69	2856.25		1524.48	70.5251	163.375
	15.39	2449.67	2883.74		1526.34	70.5222	164.1
	15.4	2472.84	2879.61		1528.21	70.5402	165.06
	15.41	2524.56	2871.24		1530.07	70.6091	165.757
	15.42	2567.85	2864.87		1531.94	70.4073	164.134
	15.43	2503.63	2827.23		1533.8	70.7041	164.252
	15.44	2440.11	2822.62		1535.66	70.8926	165.147
	15.45	2490.66	2849.7		1537.53	70.58	163.506
	15.46	2516.29	2856.25		1539.39	70.672	159.466
	15.47	2520.44	2847.49		1541.25	71.1096	159.894
	15.48	2560.25	2836.33		1543.12	70.9886	162.331
	15.49	2567.85	2875.44		1544.98	70.7741	164.558
	15.5	2540.73	2851.89		1546.85	70.5414	165.747
	15.51	2532.71	2834.07		1548.71	70.117	165.426
	15.52	2544.69	2843.06		1550.57	70.0141	164.902
	15.53	2472.84	2845.28		1552.44	69.5641	164.188
	15.54	2490.66	2871.24		1554.3	69.3625	163.482
	15.55	2507.89	2849.7		1556.16	69.0306	160.504
	15.56	2444.91	2851.89		1558.03	68.6471	156.203
	15.57	2449.67	2856.25		1559.89	68.7442	158.214
	15.58	2512.11	2851.89		1561.75	68.1076	162.097
	15.59	2472.84	2851.89		1563.62	67.2846	162.448
	15.6	2503.63	2862.73		1565.48	66.4993	161.482
	15.61	2520.44	2867		1567.35	65.414	159.312
	15.62	2544.69	2854.08		1569.21	64.0678	156.913
	15.63	2540.73	2831.8		1571.07	62.0532	155.55
	15.64	2468.29	2824.93		1572.94	59.9651	153.737
	15.65	2512.11	2849.7		1574.8	58.1067	150.469
	15.66	2536.73	2864.87		1576.66	57.5234	150.247
	15.67	2560.25	2881.68		1578.53	58.5047	153.489
	15.68	2552.53	2873.34		1580.39	60.2745	156.977
	15.69	2528.65	2851.89		1582.25	62.4451	159.589
	15.7	2516.29	2856.25		1584.12	64.0832	161.316
	15.71	2540.73	2847.49		1585.98	65.0059	162.179
	15.72	2548.62	2881.68		1587.85	65.2383	162.26
	15.73	2586.4	2885.8		1589.71	65.1859	162.083
	15.74	2607.82	2862.73		1591.57	64.9099	161.696
	15.75	2552.53	2856.25		1593.44	64.5202	161.284
	15.76	2544.69	2877.53		1595.3	64.0115	160.786
	15.77	2564.06	2873.34		1597.16	63.4766	160.43
	15.78	2564.06	2856.25		1599.03	62.8249	159.734
	15.79	2540.73	2879.61		1600.89	62.1401	158.756
	15.8	2528.65	2911.81		1602.76	61.3377	157.748
	15.81	2560.25	2881.68		1604.62	60.518	157.004
	15.82	2611.31	2864.87		1606.48	59.651	155.927
	15.83	2607.82	2862.73		1608.35	58.8678	154.913
	15.84	2586.4	2867		1610.21	58.124	154.305
	15.85	2579.06	2881.68		1612.07	57.6681	154.343
	15.86	2593.64	2858.42		1613.94	57.3519	153.021
	15.87	2575.35	2858.42		1615.8	57.2451	151.661
	15.88	2600.78	2881.68		1617.66	57.5515	152.471
	15.89	2631.75	2856.25		1619.53	57.5502	153.563
	15.9	2604.31	2858.42		1621.39	57.3252	152.738
	15.91	2512.11	2860.58		1623.26	57.107	151.73
	15.92	2481.82	2845.28		1625.12	56.7964	151.615
	15.93	2507.89	2856.25		1626.98	56.3938	151.629
	15.94	2507.89	2875.44		1628.85	56.0554	151.683
	15.95	2536.73	2877.53		1630.71	55.6316	151.985
	15.96	2560.25	2862.73		1632.57	55.2263	150.578
	15.97	2532.71	2869.12		1634.44	54.7302	147.639
	15.98	2579.06	2891.92		1636.3	54.47	146.8
	15.99	2582.75	2911.81		1638.16	53.9659	148.264
	16	2512.11	2901.96		1640.03	53.5072	149.262
	16.01	2556.4	2903.95		1641.89	52.9889	148.816
	16.02	2607.82	2887.85		1643.76	52.4739	147.134
	16.03	2552.53	2875.44		1645.62	51.8623	144.249
	16.04	2597.22	2887.85		1647.48	51.3732	143.529
	16.05	2604.31	2903.95		1649.35	50.8843	144.022
	16.06	2560.25	2899.97		1651.21	50.2816	141.952
	16.07	2560.25	2871.24		1653.07	49.5999	139.043
	16.08	2548.62	2897.97		1654.94	48.721	141.005
	16.09	2532.71	2905.92		1656.8	47.8716	142.659
	16.1	2516.29	2881.68		1658.67	46.9413	142.02
	16.11	2520.44	2901.96		1660.53	45.8078	139.643
	16.12	2536.73	2895.96		1662.39	44.6501	137.571
	16.13	2560.25	2879.61		1664.26	43.235	136.401
	16.14	2625.02	2856.25		1666.12	41.9377	134.817
	16.15	2638.39	2895.96		1667.98	40.5151	131.483
	16.16	2625.02	2930.98		1669.85	38.7155	128.376
	16.17	2600.78	2934.73		1671.71	36.935	126.725
	16.18	2552.53	2917.64		1673.57	35.4085	124.584
	16.19	2512.11	2877.53		1675.44	33.5011	122.148
	16.2	2495.02	2867		1677.3	31.6191	120.281
	16.21	2499.34	2871.24		1679.17	30.3337	119.049
	16.22	2540.73	2875.44		1681.03	29.261	116.46
	16.23	2552.53	2879.61		1682.89	28.3377	113.509
	16.24	2544.69	2887.85		1684.76	27.5251	112.882
	16.25	2593.64	2903.95		1686.62	26.7794	113.826
	16.26	2571.62	2897.97		1688.48	26.4314	114.335
	16.27	2621.63	2885.8		1690.35	26.1596	114.487
	16.28	2625.02	2871.24		1692.21	26.1941	114.692
	16.29	2586.4	2864.87		1694.08	26.2337	113.812
	16.3	2611.31	2889.89		1695.94	26.5973	113.7
	16.31	2540.73	2907.9		1697.8	26.7608	112.72
	16.32	2520.44	2905.92		1699.67	26.8816	113.509
	16.33	2548.62	2897.97		1701.53	27.076	114.951
	16.34	2556.4	2895.96		1703.39	27.0929	115.826
	16.35	2567.85	2879.61		1705.26	27.0884	116.208
	16.36	2586.4	2871.24		1707.12	26.8814	116.808
	16.37	2544.69	2887.85		1708.98	26.5073	117.546
	16.38	2548.62	2893.94		1710.85	25.8716	117.112
	16.39	2604.31	2879.61		1712.71	24.8742	115.36
	16.4	2614.77	2901.96		1714.58	23.6539	112.446
	16.41	2600.78	2909.86		1716.44	22.3488	109.319
	16.42	2552.53	2897.97		1718.3	21.611	109.358
	16.43	2582.75	2907.9		1720.17	21.5555	110.927
	16.44	2607.82	2903.95		1722.03	21.962	112.513
	16.45	2644.94	2895.96		1723.89	22.5989	113.743
	16.46	2638.39	2887.85		1725.76	23.4212	115.381
	16.47	2618.21	2881.68		1727.62	24.3195	116.701
	16.48	2635.08	2897.97		1729.48	25.5015	118.163
	16.49	2648.19	2879.61		1731.35	26.7372	118.876
	16.5	2635.08	2883.74		1733.21	27.9907	120.472
	16.51	2670.37	2891.92		1735.08	30.0715	124.9
	16.52	2628.4	2879.61		1736.94	31.6343	127.873
	16.53	2582.75	2875.44		1738.8	33.3183	130.321
	16.54	2575.35	2854.08		1740.67	35.7086	133.218
	16.55	2638.39	2879.61		1742.53	38.2284	136.755
	16.56	2673.46	2921.48		1744.39	40.9985	140.131
	16.57	2667.26	2903.95		1746.26	43.7897	142.885
	16.58	2635.08	2897.97		1748.12	46.4081	144.773
	16.59	2635.08	2893.94		1749.99	48.7389	146.898
	16.6	2641.68	2897.97		1751.85	50.9344	150.251
	16.61	2644.94	2913.76		1753.71	52.6267	152.281
	16.62	2648.19	2903.95		1755.58	53.8404	153.239
	16.63	2667.26	2873.34		1757.44	55.2348	154.107
	16.64	2685.66	2897.97		1759.3	56.2272	154.757
	16.65	2664.13	2913.76		1761.17	57.1743	155.368
	16.66	2600.78	2903.95		1763.03	58.131	156.532
	16.67	2536.73	2911.81		1764.89	58.8269	157.522
	16.68	2593.64	2917.64		1766.76	59.3771	157.538
	16.69	2614.77	2905.92		1768.62	60.0979	156.974
	16.7	2625.02	2905.92		1770.49	60.492	156.087
	16.71	2638.39	2907.9		1772.35	61.1976	156.584
	16.72	2635.08	2901.96		1774.21	61.7104	158.228
	16.73	2638.39	2901.96		1776.08	62.129	159.911
	16.74	2679.6	2913.76		1777.94	62.3936	159.953
	16.75	2676.54	2929.09		1779.8	62.7141	159.982
	16.76	2628.4	2907.9		1781.67	63.0731	160.023
	16.77	2618.21	2909.86		1783.53	63.3502	160.517
	16.78	2631.75	2915.7		1785.39	63.637	160.928
	16.79	2631.75	2932.85		1787.26	63.9028	161.461
	16.8	2611.31	2951.27		1789.12	64.0628	160.853
	16.81	2575.35	2936.59		1790.99	64.178	159.559
	16.82	2571.62	2917.64		1792.85	64.4931	159.642
	16.83	2571.62	2913.76		1794.71	64.7148	160.818
	16.84	2575.35	2903.95		1796.58	64.8403	161.288
	16.85	2635.08	2905.92		1798.44	64.9141	160.987
	16.86	2660.98	2915.7		1800.3	65.0069	160.835
	16.87	2582.75	2921.48		1802.17	65.1625	161.427
	16.88	2548.62	2927.2		1804.03	65.2658	162.17
	16.89	2614.77	2934.73		1805.9	65.3679	162.337
	16.9	2691.65	2901.96		1807.76	65.4643	161.949
	16.91	2667.26	2889.89		1809.62	65.5507	161.616
	16.92	2667.26	2905.92		1811.49	65.6433	161.836
	16.93	2682.63	2885.8		1813.35	65.7578	162.52
	16.94	2660.98	2907.9		1815.21	65.8404	162.824
	16.95	2670.37	2919.56		1817.08	65.9268	162.774
	16.96	2638.39	2929.09		1818.94	65.9932	162.806
	16.97	2625.02	2917.64		1820.8	66.1221	162.81
	16.98	2641.68	2930.98		1822.67	66.147	162.186
	16.99	2625.02	2915.7		1824.53	66.2571	161.923
	17	2648.19	2885.8		1826.4	66.4032	161.835
	17.01	2631.75	2879.61		1828.26	66.3934	161.59
	17.02	2641.68	2885.8		1830.12	66.5877	161.489
	17.03	2688.66	2913.76		1831.99	66.7537	162.439
	17.04	2706.33	2903.95		1833.85	66.8478	163.249
	17.05	2688.66	2897.97		1835.71	66.9404	163.201
	17.06	2700.5	2907.9		1837.58	67.0819	163.471
	17.07	2688.66	2921.48		1839.44	67.2921	163.839
	17.08	2657.81	2917.64		1841.3	67.413	163.247
	17.09	2654.63	2940.3		1843.17	67.5509	162.357
	17.1	2635.08	2953.08		1845.03	67.8902	162.523
	17.11	2648.19	2947.64		1846.9	68.0642	163.563
	17.12	2682.63	2949.46		1848.76	68.2227	164.38
	17.13	2676.54	2938.45		1850.62	68.3309	164.698
	17.14	2667.26	2932.85		1852.49	68.4843	165.077
	17.15	2682.63	2947.64		1854.35	68.6109	165.086
	17.16	2691.65	2925.3		1856.21	68.735	165.21
	17.17	2712.09	2940.3		1858.08	68.8568	165.155
	17.18	2709.21	2927.2		1859.94	68.9606	165.25
	17.19	2694.62	2949.46		1861.81	69.0551	165.381
	17.2	2691.65	2947.64		1863.67	69.1697	165.542
	17.21	2688.66	2936.59		1865.53	69.2671	164.904
	17.22	2691.65	2938.45		1867.4	69.3249	163.965
	17.23	2714.94	2930.98		1869.26	69.509	164.079
	17.24	2720.61	2923.4		1871.12	69.6462	165.297
	17.25	2657.81	2940.3		1872.99	69.7195	166.071
	17.26	2654.63	2967.31		1874.85	69.7874	166.176
	17.27	2700.5	2965.55		1876.71	69.8714	166.24
	17.28	2706.33	2945.81		1878.58	69.9366	166.368
	17.29	2648.19	2927.2		1880.44	70.0207	166.452
	17.3	2631.75	2927.2		1882.31	70.097	166.482
	17.31	2670.37	2934.73		1884.17	70.1706	166.496
	17.32	2706.33	2938.45		1886.03	70.2106	166.375
	17.33	2709.21	2945.81		1887.9	70.217	166.026
	17.34	2703.42	2954.88		1889.76	70.3302	166.007
	17.35	2697.57	2965.55		1891.62	70.4293	166.438
	17.36	2700.5	2938.45		1893.49	70.458	166.718
	17.37	2728.99	2936.59		1895.35	70.4881	166.574
	17.38	2766.42	2951.27		1897.21	70.5469	166.822
	17.39	2731.75	2963.79		1899.08	70.6032	166.959
	17.4	2679.6	2981.16		1900.94	70.6096	166.985
	17.41	2709.21	2996.32		1902.81	70.6484	166.979
	17.42	2734.5	3009.43		1904.67	70.7204	167.053
	17.43	2745.36	2974.28		1906.53	70.7489	166.932
	17.44	2774.1	2960.24		1908.4	70.7441	166.767
	17.45	2776.64	2969.06		1910.26	70.7949	166.796
	17.46	2776.64	2967.31		1912.12	70.8035	167.15
	17.47	2786.66	2982.87		1913.99	70.8401	167.182
	17.48	2801.34	2989.63		1915.85	70.7913	166.721
	17.49	2822.62	2989.63		1917.72	70.8399	166.509
	17.5	2813.27	2986.26		1919.58	70.9069	166.66
	17.51	2856.25	2984.57		1921.44	70.8921	166.77
	17.52	2891.92	2981.16		1923.31	70.8892	166.618
	17.53	2903.95	2984.57		1925.17	70.8915	167.017
	17.54	2913.76	2979.45		1927.03	70.8858	167.373
	17.55	2901.96	2963.79		1928.9	70.8328	167.354
	17.56	2903.95	2963.79		1930.76	70.7919	167.371
	17.57	2938.45	2956.67		1932.62	70.7425	167.285
	17.58	2934.73	2962.02		1934.49	70.6881	167.211
	17.59	2934.73	2981.16		1936.35	70.6189	167.151
	17.6	2942.14	3006.18		1938.22	70.5734	167.091
	17.61	2942.14	3011.04		1940.08	70.4707	166.657
	17.62	2943.98	3030.05		1941.94	70.3777	166.243
	17.63	2958.46	3052.88		1943.81	70.3068	166.234
	17.64	2972.55	3063.2		1945.67	70.1958	166.623
	17.65	2991.31	3105.25		1947.53	70.0615	166.59
	17.66	2965.55	3119.86		1949.4	69.9325	166.539
	17.67	2974.28	3109.28		1951.26	69.8154	166.391
	17.68	3019.05	3115.92		1953.12	69.6801	166.288
	17.69	3036.24	3142.91		1954.99	69.5547	166.172
	17.7	3067.56	3160.16		1956.85	69.3998	166.054
	17.71	3080.43	3202.06		1958.72	69.2737	165.859
	17.72	3098.48	3223.96		1960.58	69.2179	165.721
	17.73	3118.55	3233.53		1962.44	69.2408	165.73
	17.74	3167.38	3267.16		1964.31	69.334	165.788
	17.75	3231.42	3307.96		1966.17	69.5267	165.84
	17.76	3259.2	3346.65		1968.03	69.766	166.175
	17.77	3282.72	3373.89		1969.9	69.9917	166.669
	17.78	3322.37	3418.57		1971.76	70.1995	166.981
	17.79	3358.38	3447.29		1973.63	70.4102	167.168
	17.8	3377.1	3473.84		1975.49	70.6152	167.472
	17.81	3423.71	3520.79		1977.35	70.7882	167.664
	17.82	3454.23	3555.41		1979.22	70.9016	167.866
	17.83	3474.51	3601.04		1981.08	70.9981	167.977
	17.84	3506.02	3630.86		1982.94	71.0842	168.063
	17.85	3509.14	3654.86		1984.81	71.1742	168.062
	17.86	3497.21	3676.9		1986.67	71.2652	168.121
	17.87	3483.71	3732.3		1988.53	71.3648	168.032
	17.88	3460.39	3785.31		1990.4	71.4227	167.964
	17.89	3429.52	3818.56		1992.26	71.5125	168.016
	17.9	3374.69	3847.54		1994.13	71.5823	168.373
	17.91	3312.51	3865.7		1995.99	71.6671	168.646
	17.92	3242.92	3871.92		1997.85	71.7551	168.656
	17.93	3172.14	3865.7		1999.72	71.8427	168.706
	17.94	3109.28	3857.81		2001.58	71.9019	168.824
	17.95	3022.22	3841.35
	17.96	2982.87	3808.17
	17.97	2940.3	3762.16
	17.98	2893.94	3700.2
	17.99	2897.97	3640.59
	18	2893.94	3577.09
	18.01	2860.58	3505.4
	18.02	2829.52	3437.41
	18.03	2791.6	3355.06
	18.04	2753.36	3284.63
	18.05	2737.24	3246.01
	18.06	2794.06	3222.89
	18.07	2829.52	3173.33
	18.08	2806.15	3137.88
	18.09	2794.06	3111.94
	18.1	2789.14	3099.84
	18.11	2748.04	3079.02
	18.12	2784.18	3057.33
	18.13	2796.5	3037.77
	18.14	2789.14	3034.7
	18.15	2758.62	3037.77
	18.16	2750.71	3042.35
	18.17	2731.75	3023.79
	18.18	2723.42	3011.04
	18.19	2763.84	3007.81
	18.2	2758.62	2996.32
	18.21	2750.71	2982.87
	18.22	2763.84	2970.81
	18.23	2758.62	2974.28
	18.24	2723.42	2981.16
	18.25	2720.61	2992.99
	18.26	2753.36	3002.91
	18.27	2748.04	3031.61
	18.28	2748.04	3004.55
	18.29	2737.24	2991.31
	18.3	2726.21	3020.64
	18.31	2786.66	3011.04
	18.32	2786.66	2989.63
	18.33	2781.68	2984.57
	18.34	2774.1	3002.91
	18.35	2748.04	3043.87
	18.36	2761.24	3040.83
	18.37	2756	3026.93
	18.38	2750.71	3002.91
	18.39	2737.24	2979.45
	18.4	2753.36	2970.81
	18.41	2756	2969.06
	18.42	2766.42	2986.26
	18.43	2758.62	3011.04
	18.44	2742.67	2989.63
	18.45	2745.36	2956.67
	18.46	2748.04	2951.27
	18.47	2745.36	2979.45
	18.48	2734.5	3001.27
	18.49	2748.04	3011.04
	18.5	2766.42	2994.65
	18.51	2779.16	2962.02
	18.52	2781.68	2963.79
	18.53	2739.96	2984.57
	18.54	2742.67	2996.32
	18.55	2781.68	3012.65
	18.56	2753.36	3015.86
	18.57	2726.21	2999.62
	18.58	2712.09	2979.45
	18.59	2731.75	2991.31
	18.6	2742.67	2987.95
	18.61	2726.21	2969.06
	18.62	2753.36	2958.46
	18.63	2776.64	2956.67
	18.64	2766.42	2945.81
	18.65	2734.5	2945.81
	18.66	2745.36	2960.24
	18.67	2776.64	2987.95
	18.68	2779.16	3004.55
	18.69	2748.04	2999.62
	18.7	2745.36	3012.65
	18.71	2761.24	3007.81
	18.72	2776.64	2992.99
	18.73	2789.14	2970.81
	18.74	2789.14	2970.81
	18.75	2763.84	2986.26
	18.76	2763.84	2979.45
	18.77	2763.84	2954.88
	18.78	2742.67	2960.24
	18.79	2706.33	2976.01
	18.8	2726.21	2958.46
	18.81	2761.24	2958.46
	18.82	2731.75	2963.79
	18.83	2723.42	2925.3
	18.84	2748.04	2917.64
	18.85	2763.84	2962.02
	18.86	2786.66	2991.31
	18.87	2806.15	2987.95
	18.88	2798.93	2956.67
	18.89	2769	2943.98
	18.9	2726.21	2970.81
	18.91	2734.5	2996.32
	18.92	2776.64	3004.55
	18.93	2776.64	2984.57
	18.94	2748.04	2947.64
	18.95	2737.24	2951.27
	18.96	2742.67	2976.01
	18.97	2731.75	2967.31
	18.98	2667.26	2958.46
	18.99	2700.5	2972.55
	19	2784.18	2989.63
	19.01	2781.68	2994.65
	19.02	2753.36	2982.87
	19.03	2758.62	2962.02
	19.04	2758.62	2954.88
	19.05	2776.64	2954.88
	19.06	2776.64	2963.79
	19.07	2769	2982.87
	19.08	2758.62	2974.28
	19.09	2758.62	2987.95
	19.1	2763.84	3007.81
	19.11	2756	3001.27
	19.12	2766.42	2997.97
	19.13	2763.84	2997.97
	19.14	2763.84	2984.57
	19.15	2784.18	2965.55
	19.16	2815.62	2976.01
	19.17	2803.75	2991.31
	19.18	2731.75	2999.62
	19.19	2748.04	2992.99
	19.2	2803.75	2943.98
	19.21	2843.06	2925.3
	19.22	2824.93	2951.27
	19.23	2794.06	2977.73
	19.24	2786.66	3001.27
	19.25	2771.56	3012.65
	19.26	2786.66	2994.65
	19.27	2815.62	2969.06
	19.28	2798.93	2951.27
	19.29	2781.68	2940.3
	19.3	2794.06	2969.06
	19.31	2798.93	2999.62
	19.32	2789.14	2996.32
	19.33	2786.66	2987.95
	19.34	2776.64	2989.63
	19.35	2742.67	2967.31
	19.36	2750.71	2930.98
	19.37	2763.84	2940.3
	19.38	2763.84	2960.24
	19.39	2798.93	2954.88
	19.4	2815.62	2942.14
	19.41	2776.64	2951.27
	19.42	2734.5	2967.31
	19.43	2745.36	2982.87
	19.44	2748.04	3001.27
	19.45	2758.62	2986.26
	19.46	2786.66	2974.28
	19.47	2803.75	2976.01
	19.48	2838.59	2999.62
	19.49	2854.08	3006.18
	19.5	2836.33	3007.81
	19.51	2827.23	3014.26
	19.52	2834.07	3004.55
	19.53	2840.83	2987.95
	19.54	2845.28	2972.55
	19.55	2827.23	2981.16
	19.56	2820.3	2977.73
	19.57	2824.93	2974.28
	19.58	2794.06	2981.16
	19.59	2801.34	2999.62
	19.6	2815.62	3002.91
	19.61	2798.93	2986.26
	19.62	2820.3	2972.55
	19.63	2824.93	2970.81
	19.64	2794.06	2979.45
	19.65	2803.75	2987.95
	19.66	2847.49	2977.73
	19.67	2854.08	3004.55
	19.68	2824.93	3006.18
	19.69	2820.3	2986.26
	19.7	2840.83	2991.31
	19.71	2831.8	2982.87
	19.72	2824.93	2987.95
	19.73	2854.08	3006.18
	19.74	2879.61	3002.91
	19.75	2873.34	2994.65
	19.76	2827.23	2981.16
	19.77	2810.91	2979.45
	19.78	2845.28	2982.87
	19.79	2843.06	2992.99
	19.8	2831.8	3006.18
	19.81	2858.42	2997.97
	19.82	2854.08	2989.63
	19.83	2840.83	2989.63
	19.84	2843.06	2994.65
	19.85	2869.12	3012.65
	19.86	2871.24	3020.64
	19.87	2831.8	3020.64
	19.88	2838.59	3019.05
	19.89	2854.08	3019.05
	19.9	2867	3019.05
	19.91	2864.87	2997.97
	19.92	2838.59	2987.95
	19.93	2838.59	2997.97
	19.94	2883.74	2982.87
	19.95	2921.48	3004.55
	19.96	2895.96	3030.05
	19.97	2854.08	3025.37
	19.98	2843.06	3031.61
	19.99	2869.12	3034.7
	20	2885.8	3006.18
	20.01	2875.44	2987.95
	20.02	2864.87	3009.43
	20.03	2893.94	3023.79
	20.04	2915.7	3043.87
	20.05	2897.97	3054.37
	20.06	2873.34	3046.89
	20.07	2860.58	3030.05
	20.08	2895.96	3015.86
	20.09	2925.3	3022.22
	20.1	2917.64	3040.83
	20.11	2897.97	3057.33
	20.12	2881.68	3064.66
	20.13	2905.92	3076.18
	20.14	2934.73	3083.25
	20.15	2934.73	3060.27
	20.16	2925.3	3055.85
	20.17	2949.46	3080.43
	20.18	2972.55	3086.05
	20.19	2958.46	3074.75
	20.2	2962.02	3067.56
	20.21	3004.55	3067.56
	20.22	3033.16	3079.02
	20.23	3048.4	3092.99
	20.24	3069.01	3097.11
	20.25	3095.74	3102.55
	20.26	3118.55	3091.61
	20.27	3115.92	3098.48
	20.28	3140.4	3130.23
	20.29	3163.79	3132.79
	20.3	3149.14	3109.28
	20.31	3167.38	3105.25
	20.32	3214.22	3127.66
	20.33	3226.1	3149.14
	20.34	3231.42	3170.96
	20.35	3247.04	3168.58
	20.36	3257.2	3147.9
	20.37	3248.06	3168.58
	20.38	3241.88	3199.82
	20.39	3252.14	3215.31
	20.4	3257.2	3220.74
	20.41	3281.76	3230.36
	20.42	3294.09	3266.17
	20.43	3289.38	3291.27
	20.44	3300.61	3300.61
	20.45	3311.6	3320.59
	20.46	3330.3	3344.1
	20.47	3366.6	3377.9
	20.48	3385.03	3421.51
	20.49	3382.66	3446.59
	20.5	3402.07	3472.51
	20.51	3453.54	3517.75
	20.52	3499.74	3563.86
	20.53	3532.79	3602.6
	20.54	3577.64	3628.4
	20.55	3629.88	3661.85
	20.56	3677.35	3702.35
	20.57	3723.74	3738.73
	20.58	3770.87	3787.5
	20.59	3807.12	3838.72
	20.6	3843.64	3890.75
	20.61	3885.05	3934.5
	20.62	3923.98	3975.63
	20.63	3954.68	4024.93
	20.64	3968.48	4065.72
	20.65	3967.2	4109.47
	20.66	3952.57	4165.02
	20.67	3923.98	4203.24
	20.68	3875.93	4232.38
	20.69	3824.69	4271.74
	20.7	3773.86	4297.66
	20.71	3707.46	4308.48
	20.72	3615.4	4309.41
	20.73	3523.82	4297.93
	20.74	3463.11	4276.46
	20.75	3406.62	4247.79
	20.76	3352.55	4208.62
	20.77	3297.83	4153.8
	20.78	3217.49	4092.33
	20.79	3137.88	4019.13
	20.8	3128.95	3935.6
	20.81	3125.07	3853.67
	20.82	3071.89	3767.85
	20.83	3020.64	3688.9
	20.84	3001.27	3620.94
	20.85	3004.55	3542.19
	20.86	3023.79	3452.85
	20.87	3012.65	3399.01
	20.88	2987.95	3386.6
	20.89	2967.31	3371.47
	20.9	2972.55	3332.04
	20.91	2996.32	3296.89
	20.92	2991.31	3272.07
	20.93	2969.06	3251.12
	20.94	2953.08	3248.06
	20.95	2963.79	3250.11
	20.96	2986.26	3243.95
	20.97	2994.65	3222.89
	20.98	2974.28	3199.82
	20.99	2949.46	3189.61
	21	2940.3	3164.99
	21.01	2923.4	3145.41
	21.02	2907.9	3150.37
	21.03	2917.64	3173.33
	21.04	2927.2	3172.14
	21.05	2921.48	3154.07
	21.06	2905.92	3136.61
	21.07	2881.68	3123.77
	21.08	2915.7	3118.55
	21.09	2951.27	3110.61
	21.1	2932.85	3114.6
	21.11	2885.8	3094.37
	21.12	2862.73	3077.6
	21.13	2883.74	3107.94
	21.14	2877.53	3111.94
	21.15	2887.85	3094.37
	21.16	2929.09	3107.94
	21.17	2932.85	3109.28
	21.18	2907.9	3095.74
	21.19	2893.94	3076.18
	21.2	2889.89	3055.85
	21.21	2903.95	3064.66
	21.22	2915.7	3066.11
	21.23	2913.76	3066.11
	21.24	2887.85	3071.89
	21.25	2858.42	3060.27
	21.26	2860.58	3063.2
	21.27	2879.61	3077.6
	21.28	2891.92	3079.02
	21.29	2893.94	3077.6
	21.3	2887.85	3079.02
	21.31	2895.96	3079.02
	21.32	2925.3	3088.84
	21.33	2919.56	3081.84
	21.34	2891.92	3064.66
	21.35	2871.24	3066.11
	21.36	2877.53	3073.32
	21.37	2895.96	3060.27
	21.38	2913.76	3054.37
	21.39	2927.2	3045.38
	21.4	2893.94	3037.77
	21.41	2873.34	3058.8
	21.42	2903.95	3060.27
	21.43	2921.48	3045.38
	21.44	2897.97	3034.7
	21.45	2895.96	3060.27
	21.46	2895.96	3091.61
	21.47	2877.53	3067.56
	21.48	2864.87	3045.38
	21.49	2881.68	3039.31
	21.5	2879.61	3020.64
	21.51	2877.53	3011.04
	21.52	2905.92	3012.65
	21.53	2917.64	3014.26
	21.54	2905.92	3012.65
	21.55	2891.92	3036.24
	21.56	2895.96	3039.31
	21.57	2915.7	3034.7
	21.58	2925.3	3064.66
	21.59	2903.95	3052.88
	21.6	2907.9	3033.16
	21.61	2929.09	3023.79
	21.62	2930.98	3023.79
	21.63	2905.92	3046.89
	21.64	2895.96	3040.83
	21.65	2899.97	3031.61
	21.66	2907.9	3031.61
	21.67	2927.2	3040.83
	21.68	2917.64	3026.93
	21.69	2895.96	3039.31
	21.7	2915.7	3058.8
	21.71	2891.92	3058.8
	21.72	2831.8	3054.37
	21.73	2864.87	3033.16
	21.74	2899.97	3034.7
	21.75	2889.89	3057.33
	21.76	2875.44	3052.88
	21.77	2869.12	3034.7
	21.78	2887.85	3015.86
	21.79	2879.61	3039.31
	21.8	2867	3079.02
	21.81	2879.61	3074.75
	21.82	2905.92	3071.89
	21.83	2938.45	3079.02
	21.84	2960.24	3083.25
	21.85	2989.63	3079.02
	21.86	2986.26	3081.84
	21.87	2976.01	3088.84
	21.88	2977.73	3079.02
	21.89	2947.64	3094.37
	21.9	2954.88	3106.6
	21.91	2999.62	3127.66
	21.92	3012.65	3123.77
	21.93	3015.86	3135.34
	21.94	3001.27	3161.37
	21.95	2951.27	3164.99
	21.96	2903.95	3156.51
	21.97	2911.81	3142.91
	21.98	2943.98	3134.07
	21.99	2958.46	3145.41
	22	2949.46	3172.14
	22.01	2921.48	3180.37
	22.02	2883.74	3150.37
	22.03	2903.95	3132.79
	22.04	2936.59	3151.61
	22.05	2940.3	3156.51
	22.06	2945.81	3122.47
	22.07	2936.59	3091.61
	22.08	2927.2	3088.84
	22.09	2913.76	3084.65
	22.1	2877.53	3058.8
	22.11	2864.87	3040.83
	22.12	2879.61	3043.87
	22.13	2899.97	3046.89
	22.14	2907.9	3057.33
	22.15	2903.95	3063.2
	22.16	2907.9	3063.2
	22.17	2915.7	3051.39
	22.18	2889.89	3036.24
	22.19	2871.24	3030.05
	22.2	2879.61	3036.24
	22.21	2891.92	3033.16
	22.22	2895.96	3004.55
	22.23	2917.64	3015.86
	22.24	2903.95	3054.37
	22.25	2881.68	3052.88
	22.26	2907.9	3046.89
	22.27	2917.64	3025.37
	22.28	2901.96	3031.61
	22.29	2913.76	3034.7
	22.3	2905.92	3026.93
	22.31	2873.34	3014.26
	22.32	2885.8	3014.26
	22.33	2921.48	3012.65
	22.34	2932.85	3004.55
	22.35	2919.56	3007.81
	22.36	2917.64	3020.64
	22.37	2923.4	3028.5
	22.38	2909.86	3031.61
	22.39	2875.44	3048.4
	22.4	2873.34	3055.85
	22.41	2932.85	3057.33
	22.42	2949.46	3058.8
	22.43	2929.09	3054.37
	22.44	2930.98	3034.7
	22.45	2943.98	3030.05
	22.46	2919.56	3033.16
	22.47	2901.96	3042.35
	22.48	2915.7	3052.88
	22.49	2911.81	3036.24
	22.5	2893.94	3046.89
	22.51	2911.81	3049.9
	22.52	2934.73	3061.74
	22.53	2921.48	3057.33
	22.54	2919.56	3036.24
	22.55	2930.98	3037.77
	22.56	2945.81	3025.37
	22.57	2947.64	3052.88
	22.58	2938.45	3054.37
	22.59	2962.02	3074.75
	22.6	2956.67	3086.05
	22.61	2945.81	3058.8
	22.62	2932.85	3061.74
	22.63	2954.88	3074.75
	22.64	3004.55	3081.84
	22.65	3025.37	3083.25
	22.66	3040.83	3081.84
	22.67	3040.83	3077.6
	22.68	3031.61	3090.23
	22.69	3031.61	3095.74
	22.7	3043.87	3081.84
	22.71	3045.38	3074.75
	22.72	3061.74	3092.99
	22.73	3091.61	3080.43
	22.74	3097.11	3067.56
	22.75	3092.99	3069.01
	22.76	3083.25	3097.11
	22.77	3066.11	3118.55
	22.78	3105.25	3115.92
	22.79	3155.29	3107.94
	22.8	3173.33	3084.65
	22.81	3156.51	3102.55
	22.82	3137.88	3145.41
	22.83	3174.51	3144.16
	22.84	3202.06	3132.79
	22.85	3218.57	3147.9
	22.86	3234.58	3168.58
	22.87	3254.17	3189.61
	22.88	3267.16	3195.31
	22.89	3257.2	3200.94
	22.9	3250.11	3218.57
	22.91	3265.18	3229.3
	22.92	3286.54	3249.08
	22.93	3295.96	3269.13
	22.94	3305.22	3269.13
	22.95	3318.8	3278.87
	22.96	3349.19	3313.41
	22.97	3393.62	3351.71
	22.98	3428.07	3391.29
	22.99	3456.29	3428.07
	23	3478.47	3461.75
	23.01	3497.85	3497.21
	23.02	3533.97	3526.22
	23.03	3571.07	3557.11
	23.04	3622.94	3599.48
	23.05	3678.7	3638.66
	23.06	3719.62	3684.05
	23.07	3756.01	3740.73
	23.08	3795.44	3793.64
	23.09	3817.87	3835.74
	23.1	3830.75	3877.76
	23.11	3834.42	3917.21
	23.12	3832.08	3959.93
	23.13	3820.27	4008.77
	23.14	3782.01	4057.77
	23.15	3749.41	4099.57
	23.16	3728.24	4122.44
	23.17	3687.14	4142.88
	23.18	3622.44	4154.34
	23.19	3546.25	4152.17
	23.2	3469.84	4133.42
	23.21	3399.78	4121.29
	23.22	3350.03	4095.56
	23.23	3273.05	4050.14
	23.24	3218.57	3994.54
	23.25	3173.33	3942.13
	23.26	3142.91	3885.05
	23.27	3092.99	3815.46
	23.28	3055.85	3743.9
	23.29	3060.27	3666.91
	23.3	3028.5	3590
	23.31	3006.18	3509.14
	23.32	3026.93	3438.12
	23.33	3020.64	3392.07
	23.34	3017.46	3349.19
	23.35	3015.86	3314.31
	23.36	2996.32	3282.72
	23.37	2981.16	3267.16
	23.38	2979.45	3261.2
	23.39	2969.06	3217.49
	23.4	2981.16	3193.04
	23.41	2976.01	3188.47
	23.42	2929.09	3197.57
	23.43	2889.89	3173.33
	23.44	2919.56	3168.58
	23.45	2951.27	3155.29
	23.46	2958.46	3130.23
	23.47	2938.45	3135.34
	23.48	2921.48	3130.23
	23.49	2917.64	3122.47
	23.5	2893.94	3115.92
	23.51	2942.14	3102.55
	23.52	2943.98	3077.6
	23.53	2917.64	3061.74
	23.54	2917.64	3070.45
	23.55	2923.4	3077.6
	23.56	2905.92	3087.45
	23.57	2923.4	3099.84
	23.58	2929.09	3073.32
	23.59	2936.59	3055.85
	23.6	2938.45	3069.01
	23.61	2915.7	3046.89
	23.62	2891.92	3025.37
	23.63	2895.96	3049.9
	23.64	2905.92	3070.45
	23.65	2927.2	3070.45
	23.66	2958.46	3076.18
	23.67	2954.88	3074.75
	23.68	2913.76	3052.88
	23.69	2907.9	3045.38
	23.7	2897.97	3028.5
	23.71	2885.8	3011.04
	23.72	2913.76	3017.46
	23.73	2953.08	3037.77
	23.74	2953.08	3049.9
	23.75	2911.81	3060.27
	23.76	2905.92	3071.89
	23.77	2925.3	3060.27
	23.78	2938.45	3051.39
	23.79	2936.59	3045.38
	23.8	2903.95	3039.31
	23.81	2897.97	3046.89
	23.82	2929.09	3030.05
	23.83	2925.3	3034.7
	23.84	2942.14	3060.27
	23.85	2942.14	3057.33
	23.86	2932.85	3036.24
	23.87	2932.85	3039.31
	23.88	2932.85	3051.39
	23.89	2925.3	3042.35
	23.9	2930.98	3020.64
	23.91	2951.27	3040.83
	23.92	2949.46	3066.11
	23.93	2936.59	3063.2
	23.94	2934.73	3036.24
	23.95	2917.64	3022.22
	23.96	2897.97	3042.35
	23.97	2891.92	3011.04
	23.98	2897.97	3023.79
	23.99	2932.85	3046.89
	24	2942.14	3052.88
	24.01	2897.97	3040.83
	24.02	2907.9	3043.87
	24.03	2930.98	3048.4
	24.04	2915.7	3058.8
	24.05	2903.95	3071.89
	24.06	2901.96	3069.01
	24.07	2895.96	3054.37
	24.08	2879.61	3037.77
	24.09	2887.85	3036.24
	24.1	2942.14	3043.87
	24.11	2987.95	3026.93
	24.12	2977.73	3031.61
	24.13	2945.81	3070.45
	24.14	2956.67	3084.65
	24.15	2981.16	3083.25
	24.16	2963.79	3074.75
	24.17	2934.73	3051.39
	24.18	2897.97	3069.01
	24.19	2929.09	3083.25
	24.2	2956.67	3069.01
	24.21	2929.09	3070.45
	24.22	2919.56	3046.89
	24.23	2923.4	3025.37
	24.24	2927.2	3043.87
	24.25	2929.09	3051.39
	24.26	2934.73	3061.74
	24.27	2974.28	3066.11
	24.28	3015.86	3054.37
	24.29	2994.65	3057.33
	24.3	2987.95	3060.27
	24.31	2999.62	3048.4
	24.32	3009.43	3048.4
	24.33	2979.45	3061.74
	24.34	2945.81	3074.75
	24.35	2974.28	3086.05
	24.36	2969.06	3058.8
	24.37	2956.67	3033.16
	24.38	2958.46	3039.31
	24.39	2965.55	3043.87
	24.4	2954.88	3040.83
	24.41	2994.65	3030.05
	24.42	3031.61	3057.33
	24.43	3017.46	3052.88
	24.44	2996.32	3049.9
	24.45	3002.91	3064.66
	24.46	3007.81	3058.8
	24.47	3014.26	3049.9
	24.48	3007.81	3069.01
	24.49	3019.05	3073.32
	24.5	2997.97	3051.39
	24.51	3011.04	3054.37
	24.52	3004.55	3088.84
	24.53	2994.65	3102.55
	24.54	2997.97	3097.11
	24.55	3012.65	3107.94
	24.56	3033.16	3117.23
	24.57	3015.86	3103.9
	24.58	3019.05	3099.84
	24.59	3039.31	3119.86
	24.6	3004.55	3134.07
	24.61	3001.27	3131.51
	24.62	3009.43	3136.61
	24.63	3014.26	3130.23
	24.64	3020.64	3126.37
	24.65	3023.79	3099.84
	24.66	3036.24	3086.05
	24.67	3017.46	3134.07
	24.68	3012.65	3141.66
	24.69	3017.46	3145.41
	24.7	3049.9	3135.34
	24.71	3063.2	3123.77
	24.72	3057.33	3141.66
	24.73	3052.88	3149.14
	24.74	3086.05	3152.84
	24.75	3080.43	3170.96
	24.76	3086.05	3154.07
	24.77	3103.9	3121.17
	24.78	3087.45	3157.73
	24.79	3103.9	3167.38
	24.8	3101.2	3156.51
	24.81	3115.92	3150.37
	24.82	3125.07	3179.2
	24.83	3137.88	3189.61
	24.84	3145.41	3199.82
	24.85	3147.9	3189.61
	24.86	3140.4	3176.86
	24.87	3164.99	3172.14
	24.88	3202.06	3176.86
	24.89	3233.53	3198.7
	24.9	3263.2	3221.81
	24.91	3282.72	3219.66
	24.92	3295.96	3210.93
	24.93	3304.3	3215.31
	24.94	3336.38	3236.68
	24.95	3360.86	3259.2
	24.96	3392.07	3272.07
	24.97	3417.09	3256.19
	24.98	3450.07	3256.19
	24.99	3471.18	3287.49
	25	3490.18	3287.49
	25.01	3507.89	3308.88
	25.02	3515.3	3304.3
	25.03	3531	3304.3
	25.04	3543.93	3333.78
	25.05	3568.86	3336.38
	25.06	3594.76	3322.37
	25.07	3610.83	3344.1
	25.08	3621.94	3373.89
	25.09	3647.77	3374.69
	25.1	3659.06	3373.09
	25.11	3679.59	3385.82
	25.12	3690.66	3398.24
	25.13	3703.63	3435.27
	25.14	3731.09	3452.85
	25.15	3764.06	3491.47
	25.16	3780.91	3538.68
	25.17	3810.61	3569.41
	25.18	3846.25	3581.97
	25.19	3882.03	3605.7
	25.2	3917.21	3655.79
	25.21	3945.36	3715.46
	25.22	3984.42	3769.74
	25.23	4024.93	3819.58
	25.24	4066.36	3875.93
	25.25	4112.2	3948.31
	25.26	4163.43	4013.74
	25.27	4216.98	4054.73
	25.28	4266.4	4106.71
	25.29	4309.01	4167.13
	25.3	4354.43	4233.16
	25.31	4397.57	4294.5
	25.32	4435.52	4355.41
	25.33	4461.3	4412.91
	25.34	4487.3	4465.28
	25.35	4494.84	4518.89
	25.36	4496.61	4566.6
	25.37	4475.58	4614.34
	25.38	4443.12	4665.07
	25.39	4412.69	4709.38
	25.4	4370.48	4744.63
	25.41	4318.29	4773.43
	25.42	4259.25	4787.66
	25.43	4190.81	4797.65
	25.44	4115.32	4788.73
	25.45	4044.17	4770.57
	25.46	3964.09	4735.45
	25.47	3882.33	4690.31
	25.48	3797.94	4646.03
	25.49	3720.86	4606.17
	25.5	3646.82	4555.47
	25.51	3579.27	4490.61
	25.52	3522.61	4412.25
	25.53	3464.47	4323.64
	25.54	3433.84	4242.96
	25.55	3422.98	4155.78
	25.56	3381.08	4059.93
	25.57	3319.7	3982.68
	25.58	3314.31	3916.08
	25.59	3295.96	3865.07
	25.6	3275	3802.2
	25.61	3265.18	3734.32
	25.62	3255.18	3693.71
	25.63	3240.84	3650.62
	25.64	3215.31	3604.15
	25.65	3221.81	3573.27
	25.66	3209.83	3535.15
	25.67	3189.61	3504.77
	25.68	3191.9	3486.31
	25.69	3180.37	3459.03
	25.7	3180.37	3417.83
	25.71	3188.47	3433.84
	25.72	3185.01	3429.52
	25.73	3146.66	3399.01
	25.74	3145.41	3355.89
	25.75	3144.16	3338.97
	25.76	3128.95	3326.79
	25.77	3123.77	3330.3
	25.78	3125.07	3339.83
	25.79	3144.16	3312.51
	25.8	3127.66	3304.3
	25.81	3118.55	3305.22
	25.82	3121.17	3297.83
	25.83	3130.23	3271.09
	25.84	3102.55	3275.97
	25.85	3067.56	3280.8
	25.86	3079.02	3248.06
	25.87	3095.74	3227.17
	25.88	3070.45	3256.19
	25.89	3097.11	3236.68
	25.9	3114.6	3218.57
	25.91	3097.11	3223.96
	25.92	3063.2	3235.63
	25.93	3069.01	3227.17
	25.94	3074.75	3212.03
	25.95	3064.66	3204.3
	25.96	3046.89	3205.41
	25.97	3025.37	3197.57
	25.98	3033.16	3191.9
	25.99	3052.88	3193.04
	26	3057.33	3178.03
	26.01	3037.77	3168.58
	26.02	3052.88	3170.96
	26.03	3058.8	3182.7
	26.04	3060.27	3167.38
	26.05	3037.77	3173.33
	26.06	3051.39	3196.44
	26.07	3052.88	3145.41
	26.08	3045.38	3152.84
	26.09	3036.24	3163.79
	26.1	3049.9	3162.58
	26.11	3070.45	3164.99
	26.12	3066.11	3158.95
	26.13	3057.33	3172.14
	26.14	3058.8	3194.18
	26.15	3055.85	3187.32
	26.16	3061.74	3168.58
	26.17	3080.43	3174.51
	26.18	3071.89	3193.04
	26.19	3046.89	3178.03
	26.2	3022.22	3161.37
	26.21	3026.93	3163.79
	26.22	3036.24	3149.14
	26.23	3040.83	3139.14
	26.24	3019.05	3151.61
	26.25	2999.62	3185.01
	26.26	3030.05	3181.53
	26.27	3031.61	3150.37
	26.28	3048.4	3118.55
	26.29	3049.9	3132.79
	26.3	3052.88	3140.4
	26.31	3058.8	3147.9
	26.32	3079.02	3174.51
	26.33	3060.27	3163.79
	26.34	3039.31	3156.51
	26.35	3060.27	3175.68
	26.36	3090.23	3168.58
	26.37	3090.23	3141.66
	26.38	3090.23	3128.95
	26.39	3052.88	3114.6
	26.4	3049.9	3107.94
	26.41	3087.45	3118.55
	26.42	3080.43	3137.88
	26.43	3037.77	3146.66
	26.44	3030.05	3137.88
	26.45	3086.05	3134.07
	26.46	3139.14	3125.07
	26.47	3098.48	3106.6
	26.48	3071.89	3134.07
	26.49	3064.66	3139.14
	26.5	3052.88	3113.27
	26.51	3080.43	3111.94
	26.52	3081.84	3156.51
	26.53	3064.66	3150.37
	26.54	3067.56	3126.37
	26.55	3063.2	3134.07
	26.56	3088.84	3123.77
	26.57	3084.65	3130.23
	26.58	3030.05	3154.07
	26.59	2997.97	3144.16
	26.6	3051.39	3146.66
	26.61	3039.31	3125.07
	26.62	3015.86	3127.66
	26.63	3017.46	3135.34
	26.64	3046.89	3127.66
	26.65	3001.27	3092.99
	26.66	3025.37	3101.2
	26.67	3040.83	3106.6
	26.68	3054.37	3127.66
	26.69	3042.35	3128.95
	26.7	3048.4	3099.84
	26.71	3045.38	3114.6
	26.72	3028.5	3092.99
	26.73	3040.83	3084.65
	26.74	3043.87	3107.94
	26.75	3034.7	3098.48
	26.76	3043.87	3114.6
	26.77	3043.87	3101.2
	26.78	3043.87	3111.94
	26.79	3042.35	3103.9
	26.8	3042.35	3103.9
	26.81	3051.39	3106.6
	26.82	3058.8	3105.25
	26.83	3025.37	3086.05
	26.84	3049.9	3076.18
	26.85	3042.35	3115.92
	26.86	3022.22	3134.07
	26.87	3015.86	3126.37
	26.88	3006.18	3101.2
	26.89	3025.37	3092.99
	26.9	2986.26	3091.61
	26.91	2974.28	3069.01
	26.92	2979.45	3057.33
	26.93	2994.65	3098.48
	26.94	3007.81	3118.55
	26.95	3011.04	3081.84
	26.96	2992.99	3084.65
	26.97	2996.32	3088.84
	26.98	3030.05	3090.23
	26.99	3045.38	3105.25
	27	3033.16	3097.11
	27.01	3031.61	3088.84
	27.02	3049.9	3102.55
	27.03	3028.5	3111.94
	27.04	3031.61	3111.94
	27.05	3034.7	3107.94
	27.06	3061.74	3115.92
	27.07	3052.88	3119.86
	27.08	3055.85	3117.23
	27.09	3028.5	3132.79
	27.1	3042.35	3103.9
	27.11	3045.38	3084.65
	27.12	3063.2	3076.18
	27.13	3060.27	3090.23
	27.14	3054.37	3081.84
	27.15	3039.31	3060.27
	27.16	3043.87	3087.45
	27.17	3070.45	3097.11
	27.18	3067.56	3090.23
	27.19	3076.18	3064.66
	27.2	3057.33	3090.23
	27.21	3052.88	3094.37
	27.22	3077.6	3107.94
	27.23	3092.99	3117.23
	27.24	3063.2	3110.61
	27.25	3080.43	3091.61
	27.26	3095.74	3079.02
	27.27	3127.66	3073.32
	27.28	3123.77	3110.61
	27.29	3152.84	3126.37
	27.3	3132.79	3139.14
	27.31	3176.86	3125.07
	27.32	3155.29	3136.61
	27.33	3166.19	3140.4
	27.34	3205.41	3161.37
	27.35	3207.63	3189.61
	27.36	3208.73	3206.52
	27.37	3234.58	3199.82
	27.38	3254.17	3246.01
	27.39	3267.16	3272.07
	27.4	3293.15	3308.88
	27.41	3310.69	3312.51
	27.42	3317.01	3358.38
	27.43	3309.79	3390.51
	27.44	3286.54	3406.62
	27.45	3281.76	3433.84
	27.46	3277.91	3438.12
	27.47	3268.15	3444.48
	27.48	3248.06	3478.47
	27.49	3199.82	3469.18
	27.5	3176.86	3451.46
	27.51	3172.14	3472.51
	27.52	3149.14	3473.18
	27.53	3114.6	3447.29
	27.54	3114.6	3416.35
	27.55	3109.28	3392.07
	27.56	3087.45	3368.23
	27.57	3052.88	3360.86
	27.58	3037.77	3315.21
	27.59	3031.61	3300.61
	27.6	3037.77	3269.13
	27.61	3001.27	3249.08
	27.62	2972.55	3208.73
	27.63	2982.87	3179.2
	27.64	3023.79	3169.77
	27.65	3015.86	3154.07
	27.66	3004.55	3137.88
	27.67	3028.5	3105.25
	27.68	2989.63	3088.84
	27.69	2953.08	3126.37
	27.7	3019.05	3121.17
	27.71	3004.55	3090.23
	27.72	3031.61	3115.92
	27.73	3022.22	3118.55
	27.74	2992.99	3086.05
	27.75	3002.91	3067.56
	27.76	3007.81	3054.37
	27.77	2991.31	3061.74
	27.78	2977.73	3091.61
	27.79	2986.26	3076.18
	27.8	2970.81	3049.9
	27.81	2982.87	3023.79
	27.82	3001.27	3023.79
	27.83	3011.04	3017.46
	27.84	2970.81	3040.83
	27.85	2963.79	3074.75
	27.86	2977.73	3094.37
	27.87	2947.64	3051.39
	27.88	2925.3	3042.35
	27.89	2956.67	3054.37
	27.9	2987.95	3028.5
	27.91	3012.65	3043.87
	27.92	2999.62	3052.88
	27.93	2987.95	3042.35
	27.94	2940.3	3070.45
	27.95	2976.01	3066.11
	27.96	3007.81	3042.35
	27.97	2967.31	3020.64
	27.98	2970.81	3009.43
	27.99	2979.45	3017.46
	28	2945.81	3063.2
	28.01	2927.2	3090.23
	28.02	2951.27	3081.84
	28.03	2943.98	3079.02
	28.04	2923.4	3052.88
	28.05	2999.62	3048.4
	28.06	3019.05	3060.27
	28.07	2997.97	3054.37
	28.08	3033.16	3048.4
	28.09	3023.79	3033.16
	28.1	2992.99	3026.93
	28.11	2953.08	3040.83
	28.12	2963.79	3042.35
	28.13	2953.08	3045.38
	28.14	2927.2	3031.61
	28.15	2981.16	3028.5
	28.16	2967.31	3048.4
	28.17	2913.76	3067.56
	28.18	2915.7	3069.01
	28.19	2953.08	3031.61
	28.2	2976.01	3022.22
	28.21	2987.95	3034.7
	28.22	2974.28	3064.66
	28.23	2974.28	3066.11
	28.24	2970.81	3042.35
	28.25	2949.46	3039.31
	28.26	2938.45	3019.05
	28.27	2915.7	3028.5
	28.28	2917.64	3045.38
	28.29	2947.64	3054.37
	28.3	2960.24	3048.4
	28.31	2923.4	3037.77
	28.32	2917.64	3017.46
	28.33	2972.55	3012.65
	28.34	2963.79	2992.99
	28.35	2972.55	2996.32
	28.36	2989.63	3014.26
	28.37	3009.43	3012.65
	28.38	3017.46	3055.85
	28.39	2981.16	3051.39
	28.4	2960.24	3046.89
	28.41	2951.27	3045.38
	28.42	2960.24	3060.27
	28.43	2956.67	3028.5
	28.44	2958.46	3020.64
	28.45	2962.02	3015.86
	28.46	2972.55	3011.04
	28.47	2945.81	3030.05
	28.48	2951.27	3049.9
	28.49	2925.3	3028.5
	28.5	2913.76	3040.83
	28.51	2949.46	3088.84
	28.52	2976.01	3081.84
	28.53	2979.45	3022.22
	28.54	2960.24	2994.65
	28.55	2987.95	3007.81
	28.56	2999.62	3040.83
	28.57	2992.99	3051.39
	28.58	2972.55	3057.33
	28.59	2925.3	3055.85
	28.6	2949.46	3071.89
	28.61	2949.46	3058.8
	28.62	2965.55	3058.8
	28.63	2979.45	3046.89
	28.64	2967.31	3033.16
	28.65	2953.08	3023.79
	28.66	2965.55	3034.7
	28.67	2994.65	3004.55
	28.68	2984.57	3022.22
	28.69	2967.31	3011.04
	28.7	2953.08	3048.4
	28.71	2962.02	3039.31
	28.72	2960.24	3043.87
	28.73	2996.32	3051.39
	28.74	3004.55	3057.33
	28.75	2996.32	3049.9
	28.76	2986.26	3051.39
	28.77	2929.09	3061.74
	28.78	3022.22	3061.74
	28.79	3031.61	3086.05
	28.8	3012.65	3077.6
	28.81	3019.05	3069.01
	28.82	3002.91	3069.01
	28.83	3022.22	3061.74
	28.84	2999.62	3084.65
	28.85	3026.93	3083.25
	28.86	3031.61	3091.61
	28.87	3015.86	3067.56
	28.88	3025.37	3083.25
	28.89	3028.5	3087.45
	28.9	3051.39	3069.01
	28.91	3064.66	3067.56
	28.92	3060.27	3101.2
	28.93	3073.32	3105.25
	28.94	3048.4	3094.37
	28.95	3106.6	3117.23
	28.96	3080.43	3097.11
	28.97	3070.45	3073.32
	28.98	3123.77	3092.99
	28.99	3137.88	3136.61
	29	3115.92	3141.66
	29.01	3147.9	3103.9
	29.02	3155.29	3115.92
	29.03	3162.58	3071.89
	29.04	3194.18	3094.37
	29.05	3226.1	3113.27
	29.06	3235.63	3137.88
	29.07	3247.04	3135.34
	29.08	3264.19	3118.55
	29.09	3282.72	3132.79
	29.1	3295.96	3140.4
	29.11	3316.11	3135.34
	29.12	3305.22	3154.07
	29.13	3328.54	3146.66
	29.14	3373.09	3156.51
	29.15	3354.22	3188.47
	29.16	3414.86	3202.06
	29.17	3452.15	3198.7
	29.18	3443.08	3193.04
	29.19	3441.67	3215.31
	29.2	3491.47	3237.72
	29.21	3501.01	3278.87
	29.22	3554.27	3308.88
	29.23	3593.18	3350.03
	29.24	3622.94	3381.08
	29.25	3659.99	3404.35
	29.26	3701.49	3473.18
	29.27	3742.71	3499.11
	29.28	3788.59	3536.33
	29.29	3833.42	3588.41
	29.3	3857.49	3645.39
	29.31	3893.43	3701.92
	29.32	3927.6	3739.13
[truncated: 4,068 more rows]

## Sheet: S8
Supplementary Figure S8a	Temperature															Supplementary Figure S8b	Humidity
	25 °C			50 °C			100 °C			150 °C			200 °C				0.1			0.34			0.54			0.76			0.98
	Time (s)	Response (%)		Time (s)	Response (%)		Time (s)	Response (%)		Time (s)	Response (%)		Time (s)	Response (%)			Time (s)	Response (%)		Time (s)	Response (%)		Time (s)	Response (%)		Time (s)	Response (%)		Time (s)	Response (%)
	-10	-0.08492		-10	-0.44075		-10	-1.55039		-10	2.0336		-10	6.18401			-10	-0.06944		-10	-0.08772		-10	-0.06992		-10	-0.14498		-10	-0.35746
	-9.9	-0.0843		-9.9	-0.42816		-9.9	-1.45349		-9.9	2.21043		-9.9	5.95777			-9.9	-0.06944		-9.9	-0.08772		-9.9	-0.06992		-9.9	-0.15817		-9.9	-0.3447
	-9.8	-0.08368		-9.8	-0.37779		-9.8	-1.45349		-9.8	2.12202		-9.8	5.65611			-9.8	-0.06944		-9.8	-0.08772		-9.8	-0.06992		-9.8	-0.18453		-9.8	-0.3447
	-9.7	-0.08306		-9.7	-0.34001		-9.7	-1.35659		-9.7	2.0336		-9.7	5.42986			-9.7	-0.06944		-9.7	-0.08772		-9.7	-0.06992		-9.7	-0.15817		-9.7	-0.3447
	-9.6	-0.08244		-9.6	-0.34001		-9.6	-1.35659		-9.6	1.94518		-9.6	5.35445			-9.6	-0.06944		-9.6	-0.08772		-9.6	-0.06992		-9.6	-0.14498		-9.6	-0.3447
	-9.5	-0.08182		-9.5	-0.3526		-9.5	-1.35659		-9.5	1.85676		-9.5	5.05279			-9.5	-0.06944		-9.5	-0.06579		-9.5	-0.06992		-9.5	-0.14498		-9.5	-0.3447
	-9.4	-0.08121		-9.4	-0.3526		-9.4	-1.25969		-9.4	1.67993		-9.4	5.12821			-9.4	-0.06944		-9.4	-0.08772		-9.4	-0.05244		-9.4	-0.14498		-9.4	-0.33193
	-9.3	-0.08059		-9.3	-0.34001		-9.3	-1.25969		-9.3	1.50309		-9.3	5.05279			-9.3	-0.06944		-9.3	-0.08772		-9.3	-0.05244		-9.3	-0.14498		-9.3	-0.33193
	-9.2	-0.07997		-9.2	-0.34001		-9.2	-1.16279		-9.2	1.32626		-9.2	5.20362			-9.2	-0.06944		-9.2	-0.08772		-9.2	-0.05244		-9.2	-0.1318		-9.2	-0.33193
	-9.1	-0.07935		-9.1	-0.32741		-9.1	-1.06589		-9.1	1.14943		-9.1	5.12821			-9.1	0		-9.1	-0.08772		-9.1	-0.05244		-9.1	-0.14498		-9.1	-0.33193
	-9	-0.07873		-9	-0.31482		-9	-1.06589		-9	1.06101		-9	5.05279			-9	-0.06944		-9	-0.08772		-9	-0.05244		-9	-0.14498		-9	-0.31916
	-8.9	-0.07811		-8.9	-0.31482		-8.9	-1.06589		-8.9	0.97259		-8.9	5.20362			-8.9	-0.06944		-8.9	-0.06579		-8.9	-0.05244		-8.9	-0.14498		-8.9	-0.31916
	-8.8	-0.07749		-8.8	-0.34001		-8.8	-0.96899		-8.8	0.88417		-8.8	5.05279			-8.8	-0.06944		-8.8	-0.06579		-8.8	-0.03496		-8.8	-0.15817		-8.8	-0.31916
	-8.7	-0.07688		-8.7	-0.30223		-8.7	-0.96899		-8.7	0.79576		-8.7	5.20362			-8.7	-0.06944		-8.7	-0.06579		-8.7	-0.03496		-8.7	-0.15817		-8.7	-0.31916
	-8.6	-0.07626		-8.6	-0.34001		-8.6	-0.96899		-8.6	0.79576		-8.6	4.97738			-8.6	-0.06944		-8.6	-0.06579		-8.6	-0.03496		-8.6	-0.14498		-8.6	-0.3064
	-8.5	-0.09589		-8.5	-0.40297		-8.5	-0.96899		-8.5	0.79576		-8.5	4.82655			-8.5	-0.06944		-8.5	-0.06579		-8.5	-0.03496		-8.5	-0.14498		-8.5	-0.3064
	-8.4	-0.09527		-8.4	-0.39038		-8.4	-0.96899		-8.4	0.61892		-8.4	4.90196			-8.4	-0.06944		-8.4	-0.06579		-8.4	-0.03496		-8.4	-0.1318		-8.4	-0.3064
	-8.3	-0.09465		-8.3	-0.36519		-8.3	-0.96899		-8.3	0.61892		-8.3	4.75113			-8.3	0		-8.3	-0.06579		-8.3	-0.01748		-8.3	-0.15817		-8.3	-0.3064
	-8.2	-0.09403		-8.2	-0.26445		-8.2	-0.96899		-8.2	0.61892		-8.2	4.90196			-8.2	0		-8.2	-0.06579		-8.2	-0.01748		-8.2	-0.17135		-8.2	-0.3064
	-8.1	-0.07317		-8.1	-0.27704		-8.1	-1.25969		-8.1	0.44209		-8.1	4.75113			-8.1	0		-8.1	-0.06579		-8.1	-0.01748		-8.1	-0.14498		-8.1	-0.29363
	-8	-0.07255		-8	-0.26445		-8	-1.35659		-8	0.5305		-8	4.90196			-8	0		-8	-0.06579		-8	-0.01748		-8	-0.14498		-8	-0.29363
	-7.9	-0.09218		-7.9	-0.22667		-7.9	-1.35659		-7.9	0.44209		-7.9	4.97738			-7.9	0		-7.9	-0.06579		-7.9	-0.01748		-7.9	-0.15817		-7.9	-0.29363
	-7.8	-0.09156		-7.8	-0.36519		-7.8	-1.25969		-7.8	0.35367		-7.8	4.90196			-7.8	-0.06944		-7.8	-0.06579		-7.8	0		-7.8	-0.15817		-7.8	-0.29363
	-7.7	-0.09094		-7.7	-0.44075		-7.7	-1.16279		-7.7	0.26525		-7.7	3.92157			-7.7	-0.06944		-7.7	-0.06579		-7.7	0		-7.7	-0.14498		-7.7	-0.29363
	-7.6	-0.09032		-7.6	-0.25186		-7.6	-1.16279		-7.6	0.17683		-7.6	3.01659			-7.6	0		-7.6	-0.06579		-7.6	0		-7.6	-0.14498		-7.6	-0.28086
	-7.5	-0.0897		-7.5	-0.16371		-7.5	-1.16279		-7.5	-0.08842		-7.5	3.01659			-7.5	-0.06944		-7.5	-0.06579		-7.5	0		-7.5	-0.1318		-7.5	-0.28086
	-7.4	-0.06884		-7.4	-0.16371		-7.4	-1.16279		-7.4	0		-7.4	2.79035			-7.4	-0.06944		-7.4	-0.06579		-7.4	0		-7.4	-0.15817		-7.4	-0.28086
	-7.3	-0.06822		-7.3	-0.12593		-7.3	-1.06589		-7.3	-0.08842		-7.3	3.09201			-7.3	-0.06944		-7.3	-0.06579		-7.3	0		-7.3	-0.14498		-7.3	-0.2681
	-7.2	-0.0676		-7.2	-0.11334		-7.2	-0.87209		-7.2	-0.26525		-7.2	2.94118			-7.2	0		-7.2	-0.04386		-7.2	0		-7.2	-0.14498		-7.2	-0.2681
	-7.1	-0.06698		-7.1	-0.13852		-7.1	-0.77519		-7.1	-0.26525		-7.1	3.24284			-7.1	-0.06944		-7.1	-0.04386		-7.1	0		-7.1	-0.14498		-7.1	-0.2681
	-7	-0.04611		-7	-0.11334		-7	-0.5814		-7	-0.35367		-7	2.94118			-7	0		-7	-0.04386		-7	0		-7	-0.15817		-7	-0.25533
	-6.9	-0.0455		-6.9	-0.12593		-6.9	-0.5814		-6.9	-0.26525		-6.9	2.71493			-6.9	0		-6.9	-0.04386		-6.9	0.01748		-6.9	-0.18453		-6.9	-0.25533
	-6.8	-0.04488		-6.8	-0.1763		-6.8	-0.4845		-6.8	-0.26525		-6.8	1.96078			-6.8	0		-6.8	-0.06579		-6.8	0.01748		-6.8	-0.18453		-6.8	-0.24256
	-6.7	-0.02401		-6.7	-0.05037		-6.7	-0.4845		-6.7	-0.26525		-6.7	1.96078			-6.7	-0.06944		-6.7	-0.04386		-6.7	0.01748		-6.7	-0.18453		-6.7	-0.24256
	-6.6	-0.02339		-6.6	-0.22667		-6.6	-0.5814		-6.6	-0.17683		-6.6	2.0362			-6.6	0		-6.6	-0.04386		-6.6	0.01748		-6.6	-0.15817		-6.6	-0.24256
	-6.5	-0.02278		-6.5	-0.18889		-6.5	-0.67829		-6.5	-0.17683		-6.5	2.11161			-6.5	0		-6.5	-0.04386		-6.5	0.01748		-6.5	-0.15817		-6.5	-0.24256
	-6.4	-0.00191		-6.4	-0.21408		-6.4	-0.77519		-6.4	-0.26525		-6.4	2.26244			-6.4	0		-6.4	-0.04386		-6.4	0.01748		-6.4	-0.18453		-6.4	-0.24256
	-6.3	-0.00129		-6.3	-0.06296		-6.3	-0.77519		-6.3	-0.17683		-6.3	1.96078			-6.3	0		-6.3	-0.04386		-6.3	0.01748		-6.3	-0.17135		-6.3	-0.2298
	-6.2	0.01957		-6.2	-0.05037		-6.2	-0.67829		-6.2	-0.26525		-6.2	2.0362			-6.2	0		-6.2	-0.04386		-6.2	0.01748		-6.2	-0.17135		-6.2	-0.2298
	-6.1	0.02019		-6.1	-0.03778		-6.1	-0.67829		-6.1	-0.26525		-6.1	1.96078			-6.1	0		-6.1	-0.04386		-6.1	0.01748		-6.1	-0.17135		-6.1	-0.21703
	-6	0.02081		-6	-0.03778		-6	-0.67829		-6	0.08842		-6	2.33786			-6	0		-6	-0.04386		-6	0.01748		-6	-0.18453		-6	-0.21703
	-5.9	0.02143		-5.9	-0.06296		-5.9	-0.67829		-5.9	0.08842		-5.9	1.65913			-5.9	0		-5.9	-0.04386		-5.9	0.01748		-5.9	-0.17135		-5.9	-0.21703
	-5.8	0.0423		-5.8	-0.02519		-5.8	-0.5814		-5.8	0.17683		-5.8	1.73454			-5.8	0		-5.8	-0.04386		-5.8	0.03496		-5.8	-0.17135		-5.8	-0.20426
	-5.7	0.04291		-5.7	-0.05037		-5.7	-0.4845		-5.7	0.35367		-5.7	1.58371			-5.7	0		-5.7	-0.04386		-5.7	0.03496		-5.7	-0.18453		-5.7	-0.20426
	-5.6	0.04353		-5.6	-0.02519		-5.6	-0.4845		-5.6	0.44209		-5.6	2.26244			-5.6	0		-5.6	-0.04386		-5.6	0.03496		-5.6	-0.18453		-5.6	-0.1915
	-5.5	0.04415		-5.5	-0.03778		-5.5	-0.3876		-5.5	0.5305		-5.5	2.79035			-5.5	0		-5.5	-0.04386		-5.5	0.03496		-5.5	-0.18453		-5.5	-0.1915
	-5.4	0.04477		-5.4	-0.05037		-5.4	-0.4845		-5.4	0.35367		-5.4	3.01659			-5.4	0		-5.4	-0.04386		-5.4	0.03496		-5.4	-0.15817		-5.4	-0.1915
	-5.3	0.04539		-5.3	-0.01259		-5.3	-0.5814		-5.3	0.5305		-5.3	2.0362			-5.3	0		-5.3	-0.04386		-5.3	0.03496		-5.3	-0.15817		-5.3	-0.1915
	-5.2	0.04601		-5.2	0		-5.2	-0.67829		-5.2	0.26525		-5.2	1.20664			-5.2	0		-5.2	-0.04386		-5.2	0.03496		-5.2	-0.15817		-5.2	-0.1915
	-5.1	0.04662		-5.1	0.01259		-5.1	-0.67829		-5.1	0.44209		-5.1	1.20664			-5.1	0		-5.1	-0.04386		-5.1	0.03496		-5.1	-0.14498		-5.1	-0.17873
	-5	0.04724		-5	0.03778		-5	-0.67829		-5	0.61892		-5	2.11161			-5	0		-5	-0.04386		-5	0.03496		-5	-0.15817		-5	-0.17873
	-4.9	0.04786		-4.9	0.02519		-4.9	-0.5814		-4.9	0.17683		-4.9	0.90498			-4.9	0		-4.9	-0.02193		-4.9	0.03496		-4.9	-0.15817		-4.9	-0.17873
	-4.8	0.04848		-4.8	0.02519		-4.8	-0.5814		-4.8	0.17683		-4.8	1.65913			-4.8	-0.06944		-4.8	-0.02193		-4.8	0.03496		-4.8	-0.14498		-4.8	-0.16596
	-4.7	0.0491		-4.7	0.01259		-4.7	-0.4845		-4.7	0.61892		-4.7	1.05581			-4.7	0		-4.7	-0.02193		-4.7	0.03496		-4.7	-0.14498		-4.7	-0.16596
	-4.6	0.04972		-4.6	0.02519		-4.6	-0.5814		-4.6	0.5305		-4.6	1.43288			-4.6	0		-4.6	-0.02193		-4.6	0.03496		-4.6	-0.15817		-4.6	-0.16596
	-4.5	0.05034		-4.5	0.02519		-4.5	-0.3876		-4.5	0.5305		-4.5	1.05581			-4.5	0		-4.5	-0.02193		-4.5	0.03496		-4.5	-0.15817		-4.5	-0.16596
	-4.4	0.05095		-4.4	0.03778		-4.4	-0.1938		-4.4	0.5305		-4.4	1.43288			-4.4	0		-4.4	-0.02193		-4.4	0.03496		-4.4	-0.15817		-4.4	-0.16596
	-4.3	0.05157		-4.3	0.01259		-4.3	-0.3876		-4.3	0.35367		-4.3	1.13122			-4.3	0		-4.3	-0.02193		-4.3	0.03496		-4.3	-0.15817		-4.3	-0.1532
	-4.2	0.03194		-4.2	0.05037		-4.2	-0.5814		-4.2	0.35367		-4.2	1.05581			-4.2	0		-4.2	-0.02193		-4.2	0.03496		-4.2	-0.15817		-4.2	-0.1532
	-4.1	0.03256		-4.1	0.03778		-4.1	-0.5814		-4.1	0.26525		-4.1	0			-4.1	0		-4.1	-0.02193		-4.1	0.03496		-4.1	-0.17135		-4.1	-0.1532
	-4	0.05343		-4	0.05037		-4	-0.5814		-4	0.17683		-4	0.45249			-4	0		-4	0		-4	0.03496		-4	-0.14498		-4	-0.14043
	-3.9	0.05405		-3.9	0.01259		-3.9	-0.5814		-3.9	0.17683		-3.9	0.67873			-3.9	-0.06944		-3.9	0		-3.9	0.03496		-3.9	-0.1318		-3.9	-0.14043
	-3.8	0.05467		-3.8	0.02519		-3.8	-0.67829		-3.8	0.17683		-3.8	0.37707			-3.8	0		-3.8	0.02193		-3.8	0.03496		-3.8	-0.14498		-3.8	-0.12767
	-3.7	0.05528		-3.7	0.05037		-3.7	-0.5814		-3.7	0.17683		-3.7	1.13122			-3.7	0		-3.7	0		-3.7	0.03496		-3.7	-0.14498		-3.7	-0.12767
	-3.6	0.07615		-3.6	0.03778		-3.6	-0.5814		-3.6	0.08842		-3.6	0.45249			-3.6	0		-3.6	-0.02193		-3.6	0.03496		-3.6	-0.14498		-3.6	-0.1149
	-3.5	0.05652		-3.5	0.05037		-3.5	-0.5814		-3.5	0.17683		-3.5	0.75415			-3.5	0		-3.5	-0.02193		-3.5	0.03496		-3.5	-0.1318		-3.5	-0.1149
	-3.4	0.07739		-3.4	0.03778		-3.4	-0.5814		-3.4	0.26525		-3.4	0.98039			-3.4	0		-3.4	-0.02193		-3.4	0.03496		-3.4	-0.1318		-3.4	-0.1149
	-3.3	0.078		-3.3	0.03778		-3.3	-0.5814		-3.3	0.17683		-3.3	1.28205			-3.3	0		-3.3	-0.02193		-3.3	0.03496		-3.3	-0.11862		-3.3	-0.10213
	-3.2	0.07862		-3.2	0.03778		-3.2	-0.5814		-3.2	0.17683		-3.2	0.22624			-3.2	0		-3.2	-0.02193		-3.2	0.03496		-3.2	-0.11862		-3.2	-0.10213
	-3.1	0.07924		-3.1	0.05037		-3.1	-0.5814		-3.1	0.08842		-3.1	-0.22624			-3.1	0		-3.1	-0.02193		-3.1	0.03496		-3.1	-0.07908		-3.1	-0.10213
	-3	0.07986		-3	0.06296		-3	-0.5814		-3	0.17683		-3	-0.37707			-3	0		-3	-0.02193		-3	0.03496		-3	-0.02636		-3	-0.08937
	-2.9	0.08048		-2.9	0.06296		-2.9	-0.5814		-2.9	0.08842		-2.9	-0.45249			-2.9	0		-2.9	-0.02193		-2.9	0.03496		-2.9	-0.03954		-2.9	-0.08937
	-2.8	0.10134		-2.8	0.06296		-2.8	-0.5814		-2.8	0.08842		-2.8	-0.98039			-2.8	-0.06944		-2.8	-0.02193		-2.8	0.03496		-2.8	-0.03954		-2.8	-0.08937
	-2.7	0.08172		-2.7	0.06296		-2.7	-0.5814		-2.7	-0.08842		-2.7	-1.28205			-2.7	0		-2.7	-0.02193		-2.7	0.03496		-2.7	-0.02636		-2.7	-0.08937
	-2.6	0.08233		-2.6	0.07556		-2.6	-0.67829		-2.6	-0.26525		-2.6	-1.28205			-2.6	-0.06944		-2.6	-0.02193		-2.6	0.03496		-2.6	-0.02636		-2.6	-0.0766
	-2.5	0.08295		-2.5	0.06296		-2.5	-0.5814		-2.5	-0.35367		-2.5	-0.30166			-2.5	-0.06944		-2.5	-0.02193		-2.5	0.03496		-2.5	-0.01318		-2.5	-0.0766
	-2.4	0.06332		-2.4	0.07556		-2.4	-0.5814		-2.4	-0.44209		-2.4	-0.90498			-2.4	0		-2.4	0		-2.4	0.03496		-2.4	-0.01318		-2.4	-0.0766
	-2.3	0.06394		-2.3	0.06296		-2.3	-0.5814		-2.3	-0.5305		-2.3	0.37707			-2.3	0		-2.3	0		-2.3	0.03496		-2.3	-0.02636		-2.3	-0.06383
	-2.2	0.06456		-2.2	0.06296		-2.2	-0.4845		-2.2	-0.79576		-2.2	-0.37707			-2.2	0		-2.2	0		-2.2	0.03496		-2.2	-0.02636		-2.2	-0.06383
	-2.1	0.06518		-2.1	0.06296		-2.1	-0.5814		-2.1	-0.88417		-2.1	0.07541			-2.1	0		-2.1	0		-2.1	0.03496		-2.1	-0.03954		-2.1	-0.06383
	-2	0.0658		-2	0.06296		-2	-0.4845		-2	-1.06101		-2	0.45249			-2	-0.06944		-2	0		-2	0.01748		-2	-0.02636		-2	-0.05107
	-1.9	0.04617		-1.9	0.06296		-1.9	-0.4845		-1.9	-1.14943		-1.9	0.15083			-1.9	-0.06944		-1.9	0		-1.9	0.01748		-1.9	-0.03954		-1.9	-0.05107
	-1.8	0.04679		-1.8	0.05037		-1.8	-0.4845		-1.8	-1.14943		-1.8	0.37707			-1.8	0		-1.8	0		-1.8	0.01748		-1.8	-0.05272		-1.8	-0.05107
	-1.7	0.04741		-1.7	0.05037		-1.7	-0.3876		-1.7	-1.14943		-1.7	0.5279			-1.7	-0.06944		-1.7	0		-1.7	0.01748		-1.7	-0.03954		-1.7	-0.05107
	-1.6	0.02778		-1.6	-0.06296		-1.6	-0.3876		-1.6	-1.23784		-1.6	0.82956			-1.6	0		-1.6	-0.02193		-1.6	0.01748		-1.6	-0.02636		-1.6	-0.05107
	-1.5	0.04864		-1.5	-0.08815		-1.5	-0.3876		-1.5	-1.23784		-1.5	0.5279			-1.5	0		-1.5	0		-1.5	0.01748		-1.5	-0.03954		-1.5	-0.05107
	-1.4	0.04926		-1.4	-0.07556		-1.4	-0.3876		-1.4	-1.23784		-1.4	0.98039			-1.4	0		-1.4	0		-1.4	0.01748		-1.4	-0.02636		-1.4	-0.05107
	-1.3	0.04988		-1.3	0.05037		-1.3	-0.3876		-1.3	-1.23784		-1.3	0.98039			-1.3	0		-1.3	0		-1.3	0.01748		-1.3	-0.01318		-1.3	-0.0383
	-1.2	0.0505		-1.2	0.03778		-1.2	-0.3876		-1.2	-1.14943		-1.2	0.45249			-1.2	0		-1.2	0		-1.2	0.01748		-1.2	-0.01318		-1.2	-0.0383
	-1.1	0.05112		-1.1	0.03778		-1.1	-0.3876		-1.1	-1.06101		-1.1	0.98039			-1.1	0		-1.1	0		-1.1	0.01748		-1.1	-0.03954		-1.1	-0.0383
	-1	0.03149		-1	0.02519		-1	-0.3876		-1	-0.97259		-1	0.5279			-1	0		-1	0		-1	0.01748		-1	-0.03954		-1	-0.0383
	-0.9	0.03211		-0.9	0.02519		-0.9	-0.2907		-0.9	-0.88417		-0.9	0.75415			-0.9	0		-0.9	0		-0.9	0		-0.9	-0.02636		-0.9	-0.02553
	-0.8	0.03273		-0.8	0.02519		-0.8	-0.0969		-0.8	-0.79576		-0.8	0.45249			-0.8	-0.06944		-0.8	0		-0.8	0		-0.8	-0.02636		-0.8	-0.02553
	-0.7	0.03334		-0.7	0.01259		-0.7	-0.1938		-0.7	-0.70734		-0.7	0.22624			-0.7	0		-0.7	0		-0.7	0		-0.7	-0.01318		-0.7	-0.02553
	-0.6	0.01372		-0.6	0.02519		-0.6	-0.1938		-0.6	-0.61892		-0.6	0.22624			-0.6	-0.06944		-0.6	0		-0.6	0		-0.6	-0.02636		-0.6	-0.02553
	-0.5	0.01433		-0.5	0.02519		-0.5	-0.1938		-0.5	-0.5305		-0.5	0.15083			-0.5	0		-0.5	0		-0.5	0		-0.5	-0.02636		-0.5	-0.02553
	-0.4	0.01495		-0.4	0		-0.4	-0.1938		-0.4	-0.44209		-0.4	0.37707			-0.4	-0.06944		-0.4	0		-0.4	0		-0.4	-0.02636		-0.4	-0.01277
	-0.3	0.01557		-0.3	0.01259		-0.3	-0.0969		-0.3	-0.35367		-0.3	0.37707			-0.3	-0.06944		-0.3	0		-0.3	0		-0.3	-0.01318		-0.3	-0.01277
	-0.2	-0.00406		-0.2	0.02519		-0.2	0.0969		-0.2	-0.26525		-0.2	0			-0.2	0		-0.2	0		-0.2	0		-0.2	-0.01318		-0.2	0
	-0.1	-0.02369		-0.1	0		-0.1	0		-0.1	-0.08842		-0.1	0.22624			-0.1	0		-0.1	0		-0.1	0		-0.1	-0.01318		-0.1	0
	0	-0.04331		0	0		0	0		0	0		0	0			0	0.06602		0	0.14575		0	-1.94099e-15		0	0		0	0
	0.1	1.39123		0.1	-0.02111		0.1	4.87394		0.1	2.12474		0.1	1.09954			0.1	0.06549		0.1	0.09258		0.1	0.23697		0.1	0.03494		0.1	0.0981
	0.2	2.37041		0.2	0.15702		0.2	8.75384		0.2	4.05028		0.2	1.93677			0.2	0.06496		0.2	0.07343		0.2	0.39556		0.2	0.07424		0.2	0.22921
	0.3	3.03376		0.3	0.42258		0.3	11.7718		0.3	5.30035		0.3	2.54882			0.3	0.36179		0.3	0.05429		0.3	0.69386		0.3	0.12386		0.3	0.32776
	0.4	3.60434		0.4	0.75856		0.4	14.1149		0.4	6.201		0.4	3.03397			0.4	1.54984		0.4	0.00142		0.4	1.21396		0.4	0.17223		0.4	0.42651
	0.5	4.14708		0.5	1.10814		0.5	16.3877		0.5	7.19424		0.5	3.49721			0.5	2.80156		0.5	0.11771		0.5	1.7084		0.5	0.214		0.5	0.55848
	0.6	4.62663		0.6	1.75453		0.6	18.3567		0.6	8.04931		0.6	3.93776			0.6	3.89902		0.6	1.24539		0.6	2.13944		0.6	0.25305		0.6	0.65768
	0.7	5.07587		0.7	2.34986		0.7	20.0739		0.7	8.6798		0.7	4.35483			0.7	4.86158		0.7	2.28649		0.7	2.53466		0.7	0.29109		0.7	0.75708
	0.8	5.45904		0.8	2.78367		0.8	21.6688		0.8	9.23754		0.8	4.74771			0.8	5.7038		0.8	3.02751		0.8	2.87609		0.8	0.32637		0.8	0.85667
	0.9	5.84495		0.9	3.21557		0.9	23.2099		0.9	9.72018		0.9	5.14411			0.9	6.39775		0.9	4.71361		0.9	3.19658		0.9	0.35992		0.9	0.95646
	1	6.23364		1	3.66652		1	24.6277		1	10.1257		1	5.48673			1	7.01336		1	6.31011		1	3.5167		1	0.39253		1	1.05645
	1.1	6.55385		1.1	4.08193		1.1	26.0001		1.1	10.5341		1.1	5.86089			1.1	7.66629		1.1	7.63003		1.1	3.844		1.1	0.42541		1.1	1.15664
	1.2	6.91179		1.2	4.47371		1.2	27.2886		1.2	10.8631		1.2	6.20908			1.2	8.31918		1.2	8.82183		1.2	4.16913		1.2	0.45913		1.2	1.25703
	1.3	7.27209		1.3	4.89109		1.3	28.5493		1.3	11.1111		1.3	6.55999			1.3	8.92541		1.3	9.97176		1.3	4.49063		1.3	0.49297		1.3	1.35762
	1.4	7.56217		1.4	5.37941		1.4	29.7112		1.4	11.4435		1.4	6.88407			1.4	9.51944		1.4	10.9686		1.4	4.80186		1.4	0.52832		1.4	1.4584
	1.5	7.85378		1.5	5.96431		1.5	30.8686		1.5	11.7779		1.5	7.2105			1.5	10.0733		1.5	11.8834		1.5	5.11104		1.5	0.56527		1.5	1.5257
	1.6	8.14695		1.6	6.53962		1.6	31.9494		1.6	12.0301		1.6	7.53929			1.6	10.6038		1.6	12.8061		1.6	5.40061		1.6	0.60415		1.6	1.62683
	1.7	8.44168		1.7	7.10852		1.7	33.0194		1.7	12.368		1.7	7.84026			1.7	11.0806		1.7	13.6253		1.7	5.6732		1.7	0.64479		1.7	1.72815
	1.8	8.70093		1.8	7.6393		1.8	34.0769		1.8	12.6228		1.8	8.14323			1.8	11.4911		1.8	14.3264		1.8	5.93223		1.8	0.68663		1.8	1.82967
	1.9	8.99862		1.9	8.14204		1.9	35.0827		1.9	12.9644		1.9	8.44821			1.9	11.8822		1.9	15.0122		1.9	6.18187		1.9	0.72995		1.9	1.89747
	2	9.26048		2	8.6303		2	36.0712		2	13.2219		2	8.72443			2	12.291		2	15.6801		2	6.41461		2	0.77436		2	1.96536
	2.1	9.52358		2.1	9.0898		2.1	37.0015		2.1	13.4806		2.1	9.0333			2.1	12.7241		2.1	16.3275		2.1	6.635		2.1	0.82012		2.1	2.03333
	2.2	9.75017		2.2	9.52611		2.2	37.9495		2.2	13.7405		2.2	9.31305			2.2	13.1565		2.2	16.9516		2.2	6.84832		2.2	0.86678		2.2	2.13547
	2.3	10.0156		2.3	9.95772		2.3	38.8751		2.3	14.0015		2.3	9.56314			2.3	13.5597		2.3	17.5497		2.3	7.04708		2.3	0.91415		2.3	2.20367
	2.4	10.2822		2.4	10.3713		2.4	39.7765		2.4	14.1762		2.4	9.84611			2.4	13.9179		2.4	18.0303		2.4	7.23688		2.4	0.96347		2.4	2.27197
	2.5	10.5119		2.5	10.7278		2.5	40.7361		2.5	14.4393		2.5	10.1308			2.5	14.2303		2.5	18.521		2.5	7.42397		2.5	1.01276		2.5	2.34035
	2.6	10.7425		2.6	11.1079		2.6	41.6709		2.6	14.6154		2.6	10.3853			2.6	14.5134		2.6	19.0221		2.6	7.60803		2.6	1.06272		2.6	2.40883
	2.7	10.9741		2.7	11.462		2.7	42.6665		2.7	14.8805		2.7	10.6092			2.7	14.7921		2.7	19.5339		2.7	7.78873		2.7	1.11434		2.7	2.4774
	2.8	11.2066		2.8	11.8401		2.8	43.7258		2.8	15.0579		2.8	10.8663			2.8	15.1001		2.8	20.0086		2.8	7.96575		2.8	1.16635		2.8	2.54606
	2.9	11.44		2.9	12.203		2.9	44.7611		2.9	15.3251		2.9	11.0924			2.9	15.4533		2.9	20.4437		2.9	8.13874		2.9	1.21917		2.9	2.61482
	3	11.6744		3	12.5768		3	45.8168		3	15.5039		3	11.3197			3	15.8222		3	20.8368		3	8.30737		3	1.27262		3	2.68366
	3.1	11.8706		3.1	12.933		3.1	46.8461		3.1	15.6832		3.1	11.5807			3.1	16.1782		3.1	21.216		3.1	8.49496		3.1	1.32874		3.1	2.71812
	3.2	12.1068		3.2	13.2995		3.2	47.847		3.2	15.9533		3.2	11.7774			3.2	16.505		3.2	21.5601		3.2	8.67034		3.2	1.38613		3.2	2.82163
	3.3	12.3044		3.3	13.6461		3.3	48.8174		3.3	16.1341		3.3	12.008			3.3	16.8005		3.3	21.8934		3.3	8.8573		3.3	1.44639		3.3	2.85618
	3.4	12.5424		3.4	14.0021		3.4	49.7552		3.4	16.3154		3.4	12.2396			3.4	17.086		3.4	22.2153		3.4	9.05644		3.4	1.5079		3.4	2.92535
	3.5	12.7416		3.5	14.3357		3.5	50.6582		3.5	16.4973		3.5	12.4724			3.5	17.3491		3.5	22.5307		3.5	9.26842		3.5	1.5715		3.5	2.99462
	3.6	12.9814		3.6	14.6777		3.6	51.5245		3.6	16.6797		3.6	12.6728			3.6	17.5964		3.6	22.8339		3.6	9.48519		3.6	1.63617		3.6	3.06397
	3.7	13.1821		3.7	14.9947		3.7	52.4042		3.7	16.8627		3.7	12.8741			3.7	17.8353		3.7	23.1189		3.7	9.68899		3.7	1.70282		3.7	3.13342
	3.8	13.4237		3.8	15.3192		3.8	53.1916		3.8	17.0464		3.8	13.0762			3.8	18.0654		3.8	23.3961		3.8	9.89711		3.8	1.76798		3.8	3.20297
	3.9	13.6259		3.9	15.6337		3.9	53.99		3.9	17.2305		3.9	13.2791			3.9	18.2861		3.9	23.6708		3.9	10.091		3.9	1.83342		3.9	3.23777
	4	13.8289		4	15.9373		4	54.7993		4	17.3228		4	13.483			4	18.4929		4	23.9315		4	10.2698		4	1.90146		4	3.30746
	4.1	14.0325		4.1	16.229		4.1	55.5099		4.1	17.5079		4.1	13.6876			4.1	18.6893		4.1	24.1891		4.1	10.4518		4.1	1.96809		4.1	3.37724
	4.2	14.2369		4.2	16.5456		4.2	56.2292		4.2	17.6935		4.2	13.8588			4.2	18.8794		4.2	24.4264		4.2	10.6174		4.2	2.03708		4.2	3.44711
	4.3	14.442		4.3	16.8116		4.3	56.9009		4.3	17.8798		4.3	14.0307			4.3	19.0629		4.3	24.6543		4.3	10.7758		4.3	2.10545		4.3	3.51708
	4.4	14.6067		4.4	17.0825		4.4	57.6372		4.4	17.9731		4.4	14.2031			4.4	19.2439		4.4	24.8784		4.4	10.9265		4.4	2.17599		4.4	3.58714
	4.5	14.7718		4.5	17.3386		4.5	58.2673		4.5	18.1602		4.5	14.3761			4.5	19.4134		4.5	25.0926		4.5	11.0691		4.5	2.24876		4.5	3.62221
	4.6	14.9375		4.6	17.5789		4.6	58.9623		4.6	18.3479		4.6	14.5498			4.6	19.5801		4.6	25.2908		4.6	11.2033		4.6	2.32202		4.6	3.72755
	4.7	15.145		4.7	17.8231		4.7	59.5476		4.7	18.442		4.7	14.7241			4.7	19.7439		4.7	25.4845		4.7	11.3287		4.7	2.39739		4.7	3.7979
	4.8	15.2701		4.8	18.0504		4.8	60.1979		4.8	18.6306		4.8	14.8639			4.8	19.9		4.8	25.6616		4.8	11.4557		4.8	2.47094		4.8	3.83311
	4.9	15.4372		4.9	18.2812		4.9	60.7952		4.9	18.7251		4.9	15.0393			4.9	20.0528		4.9	25.8339		4.9	11.5841		4.9	2.54415		4.9	3.9036
	5	15.6047		5	18.5154		5	61.4589		5	18.9146		5	15.1801			5	20.2024		5	25.9891		5	11.7032		5	2.61886		5	3.97418
	5.1	15.7727		5.1	18.7315		5.1	62.0073		5.1	19.0096		5.1	15.3212			5.1	20.3484		5.1	26.133		5.1	11.8236		5.1	2.69046		5.1	4.04487
	5.2	15.9411		5.2	18.9505		5.2	62.6223		5.2	19.2		5.2	15.4274			5.2	20.491		5.2	26.2715		5.2	11.9343		5.2	2.75824		5.2	4.11565
	5.3	16.1101		5.3	19.1727		5.3	63.181		5.3	19.2954		5.3	15.5693			5.3	20.6299		5.3	26.4046		5.3	12.0349		5.3	2.82648		5.3	4.18652
	5.4	16.2372		5.4	19.3754		5.4	63.7447		5.4	19.391		5.4	15.7115			5.4	20.765		5.4	26.5321		5.4	12.1363		5.4	2.89504		5.4	4.222
	5.5	16.407		5.5	19.6035		5.5	64.3135		5.5	19.5827		5.5	15.8542			5.5	20.8914		5.5	26.6603		5.5	12.2502		5.5	2.96379		5.5	4.29302
	5.6	16.5773		5.6	19.8117		5.6	64.8874		5.6	19.6787		5.6	15.9615			5.6	21.0236		5.6	26.789		5.6	12.3652		5.6	3.03537		5.6	4.32856
	5.7	16.7055		5.7	19.9991		5.7	65.4019		5.7	19.7749		5.7	16.1049			5.7	21.1469		5.7	26.9121		5.7	12.4698		5.7	3.10998		5.7	4.39973
	5.8	16.8766		5.8	20.2124		5.8	65.9857		5.8	19.9678		5.8	16.2128			5.8	21.266		5.8	27.0421		5.8	12.5754		5.8	3.18476		5.8	4.43535
	5.9	17.0054		5.9	20.4044		5.9	66.5092		5.9	20.0645		5.9	16.3208			5.9	21.386		5.9	27.1727		5.9	12.6819		5.9	3.26588		5.9	4.50666
	6	17.1774		6	20.5987		6	66.9707		6	20.1613		6	16.4653			6	21.5016		6	27.2975		6	12.7775		6	3.34732		6	4.54235
	6.1	17.3069		6.1	20.7952		6.1	67.4355		6.1	20.2583		6.1	16.5739			6.1	21.613		6.1	27.4293		6.1	12.886		6.1	3.42889		6.1	4.61381
	6.2	17.4366		6.2	20.9691		6.2	67.9036		6.2	20.3554		6.2	16.6827			6.2	21.7199		6.2	27.5554		6.2	12.9833		6.2	3.51037		6.2	4.64957
	6.3	17.6098		6.3	21.1701		6.3	68.4428		6.3	20.5502		6.3	16.8282			6.3	21.8223		6.3	27.6885		6.3	13.0938		6.3	3.59154		6.3	4.68536
	6.4	17.7402		6.4	21.3479		6.4	68.9182		6.4	20.6478		6.4	16.9376			6.4	21.9252		6.4	27.8157		6.4	13.1928		6.4	3.67606		6.4	4.75702
	6.5	17.9143		6.5	21.5277		6.5	69.3971		6.5	20.7455		6.5	17.0839			6.5	22.0236		6.5	27.937		6.5	13.3054		6.5	3.75598		6.5	4.79288
	6.6	18.0454		6.6	21.7093		6.6	69.8795		6.6	20.8435		6.6	17.1938			6.6	22.1172		6.6	28.0523		6.6	13.419		6.6	3.83902		6.6	4.82877
	6.7	18.1767		6.7	21.8665		6.7	70.3654		6.7	20.9416		6.7	17.3408			6.7	22.206		6.7	28.1746		6.7	13.5209		6.7	3.91658		6.7	4.90062
	6.8	18.3083		6.8	22.0518		6.8	70.9251		6.8	21.0398		6.8	17.4882			6.8	22.2953		6.8	28.2909		6.8	13.6237		6.8	3.9956		6.8	4.93658
	6.9	18.4402		6.9	22.2122		6.9	71.348		6.9	21.1382		6.9	17.6361			6.9	22.3797		6.9	28.3945		6.9	13.7274		6.9	4.07609		6.9	4.97257
	7	18.5724		7	22.374		7	71.8448		7	21.2368		7	17.7843			7	22.4645		7	28.5051		7	13.8189		7	4.15122		7	5.00858
	7.1	18.7049		7.1	22.5374		7.1	72.2735		7.1	21.3355		7.1	17.8958			7.1	22.5443		7.1	28.6027		7.1	13.9244		7.1	4.22635		7.1	5.08067
	7.2	18.8377		7.2	22.7024		7.2	72.7772		7.2	21.4344		7.2	18.0449			7.2	22.6191		7.2	28.7075		7.2	14.0041		7.2	4.29981		7.2	5.11676
	7.3	18.9708		7.3	22.8688		7.3	73.2119		7.3	21.4344		7.3	18.1944			7.3	22.6942		7.3	28.7991		7.3	14.0977		7.3	4.37344		7.3	5.15287
	7.4	19.1041		7.4	23.0088		7.4	73.7226		7.4	21.5334		7.4	18.3068			7.4	22.7696		7.4	28.8979		7.4	14.1786		7.4	4.44551		7.4	5.189
	7.5	19.2378		7.5	23.1782		7.5	74.1634		7.5	21.6327		7.5	18.457			7.5	22.8398		7.5	28.9834		7.5	14.26		7.5	4.51635		7.5	5.22516
	7.6	19.3272		7.6	23.3492		7.6	74.5329		7.6	21.732		7.6	18.57			7.6	22.9048		7.6	29.0692		7.6	14.342		7.6	4.58809		7.6	5.26135
	7.7	19.4614		7.7	23.5218		7.7	74.9789		7.7	21.8316		7.7	18.6832			7.7	22.9756		7.7	29.1485		7.7	14.4245		7.7	4.65772		7.7	5.29756
	7.8	19.5958		7.8	23.6961		7.8	75.4279		7.8	21.8316		7.8	18.7967			7.8	23.0411		7.8	29.228		7.8	14.5076		7.8	4.72559		7.8	5.33379
	7.9	19.6858		7.9	23.9016		7.9	75.8798		7.9	21.9313		7.9	18.9484			7.9	23.1013		7.9	29.3009		7.9	14.5912		7.9	4.79527		7.9	5.37005
	8	19.8207		8	24.0796		8	76.2586		8	22.0311		8	19.0625			8	23.1618		8	29.374		8	14.6755		8	4.86425		8	5.40634
	8.1	19.9111		8.1	24.2594		8.1	76.6395		8.1	22.1312		8.1	19.1768			8.1	23.2224		8.1	29.4473		8.1	14.7603		8.1	4.93372		8.1	5.44265
	8.2	20.0015		8.2	24.4409		8.2	77.0994		8.2	22.1312		8.2	19.2914			8.2	23.2776		8.2	29.5208		8.2	14.86		8.2	5.00365		8.2	5.44265
	8.3	20.1371		8.3	24.6549		8.3	77.4849		8.3	22.2313		8.3	19.3679			8.3	23.333		8.3	29.5944		8.3	14.9461		8.3	5.07471		8.3	5.47898
	8.4	20.2279		8.4	24.8404		8.4	77.8726		8.4	22.3317		8.4	19.4829			8.4	23.3829		8.4	29.6683		8.4	15.0328		8.4	5.14619		8.4	5.51534
	8.5	20.364		8.5	25.0591		8.5	78.2625		8.5	22.3317		8.5	19.5982			8.5	23.4386		8.5	29.7355		8.5	15.1201		8.5	5.21805		8.5	5.51534
	8.6	20.4551		8.6	25.2486		8.6	78.7331		8.6	22.4322		8.6	19.6752			8.6	23.4832		8.6	29.8097		8.6	15.208		8.6	5.29479		8.6	5.55172
	8.7	20.5464		8.7	25.4721		8.7	79.1277		8.7	22.5329		8.7	19.7909			8.7	23.5335		8.7	29.8842		8.7	15.2817		8.7	5.36664		8.7	5.55172
	8.8	20.6378		8.8	25.6982		8.8	79.6042		8.8	22.6337		8.8	19.8682			8.8	23.5784		8.8	29.9588		8.8	15.3707		8.8	5.43237		8.8	5.55172
	8.9	20.7293		8.9	25.8942		8.9	80.0037		8.9	22.6337		8.9	19.9843			8.9	23.6233		8.9	30.0336		8.9	15.4454		8.9	5.50121		8.9	5.55172
	9	20.821		9	26.1254		9	80.3249		9	22.7348		9	20.0619			9	23.6626		9	30.1087		9	15.5206		9	5.56505		9	5.58813
	9.1	20.9584		9.1	26.3594		9.1	80.7285		9.1	22.7348		9.1	20.1395			9.1	23.7077		9.1	30.1839		9.1	15.5961		9.1	5.6311		9.1	5.58813
	9.2	21.0504		9.2	26.5963		9.2	81.1343		9.2	22.8359		9.2	20.2563			9.2	23.7472		9.2	30.2594		9.2	15.6874		9.2	5.69256		9.2	5.58813
	9.3	21.1425		9.3	26.836		9.3	81.4606		9.3	22.9373		9.3	20.3343			9.3	23.7868		9.3	30.335		9.3	15.764		9.3	5.75527		9.3	5.58813
	9.4	21.2348		9.4	27.0439		9.4	81.8706		9.4	22.9373		9.4	20.4123			9.4	23.8265		9.4	30.4109		9.4	15.8411		9.4	5.81478		9.4	5.62457
	9.5	21.3272		9.5	27.2891		9.5	82.2003		9.5	23.0388		9.5	20.4905			9.5	23.8662		9.5	30.487		9.5	15.9186		9.5	5.8736		9.5	5.62457
	9.6	21.4197		9.6	27.5375		9.6	82.5315		9.6	23.1405		9.6	20.5297			9.6	23.9061		9.6	30.5704		9.6	15.9965		9.6	5.9326		9.6	5.66103
	9.7	21.5124		9.7	27.7528		9.7	82.8642		9.7	23.1405		9.7	20.6081			9.7	23.946		9.7	30.6469		9.7	16.0592		9.7	5.98986		9.7	5.66103
	9.8	21.6052		9.8	28.0069		9.8	83.1984		9.8	23.2423		9.8	20.6866			9.8	23.9918		9.8	30.7236		9.8	16.1381		9.8	6.04814		9.8	5.69751
	9.9	21.6982		9.9	28.2273		9.9	83.4501		9.9	23.3444		9.9	20.7259			9.9	24.0319		9.9	30.8005		9.9	16.2015		9.9	6.10454		9.9	5.69751
	10	21.7913		10	28.4501		10	83.787		10	23.4466		10	20.8046			10	24.0721		10	30.8776		10	16.2812		10	6.16392		10	5.73402
	10.1	21.8845		10.1	28.7131		10.1	84.1255		10.1	23.4466		10.1	20.8834			10.1	24.1182		10.1	30.955		10.1	16.3453		10.1	6.21828		10.1	5.77056
	10.2	21.9778		10.2	28.9413		10.2	84.3804		10.2	23.5489		10.2	20.9228			10.2	24.1586		10.2	31.0325		10.2	16.4097		10.2	6.27663		10.2	5.80712
	10.3	22.0249		10.3	29.1719		10.3	84.7217		10.3	23.6515		10.3	21.0018			10.3	24.199		10.3	31.1103		10.3	16.4906		10.3	6.336		10.3	5.84371
	10.4	22.1185		10.4	29.4052		10.4	85.0645		10.4	23.7541		10.4	21.0413			10.4	24.2454		10.4	31.1882		10.4	16.5558		10.4	6.39749		10.4	5.84371
	10.5	22.1656		10.5	29.6411		10.5	85.3226		10.5	23.857		10.5	21.1205			10.5	24.292		10.5	31.2591		10.5	16.6212		10.5	6.45356		10.5	5.88032
	10.6	22.2594		10.6	29.8796		10.6	85.6683		10.6	23.857		10.6	21.1998			10.6	24.3386		10.6	31.3375		10.6	16.687		10.6	6.50946		10.6	5.91696
	10.7	22.3067		10.7	30.1209		10.7	85.9285		10.7	23.9601		10.7	21.2792			10.7	24.3795		10.7	31.4087		10.7	16.7531		10.7	6.56738		10.7	5.91696
	10.8	22.4006		10.8	30.3648		10.8	86.277		10.8	24.0633		10.8	21.3189			10.8	24.4263		10.8	31.4801		10.8	16.8029		10.8	6.6217		10.8	5.95362
	10.9	22.4948		10.9	30.5703		10.9	86.6271		10.9	24.1667		10.9	21.3985			10.9	24.4733		10.9	31.5443		10.9	16.8696		10.9	6.6757		10.9	5.9903
	11	22.5422		11	30.8195		11	86.8907		11	24.2702		11	21.4782			11	24.5204		11	31.616		11	16.9366		11	6.73171		11	5.9903
	11.1	22.6366		11.1	31.0715		11.1	87.2437		11.1	24.374		11.1	21.558			11.1	24.5736		11.1	31.688		11.1	16.9871		11.1	6.78143		11.1	6.02702
	11.2	22.6841		11.2	31.2838		11.2	87.5984		11.2	24.374		11.2	21.6379			11.2	24.621		11.2	31.7675		11.2	17.0547		11.2	6.83185		11.2	6.06376
	11.3	22.7317		11.3	31.5413		11.3	87.8655		11.3	24.4779		11.3	21.718			11.3	24.6684		11.3	31.8398		11.3	17.1056		11.3	6.87929		11.3	6.06376
	11.4	22.8263		11.4	31.7582		11.4	88.2231		11.4	24.5819		11.4	21.7982			11.4	24.716		11.4	31.9123		11.4	17.1738		11.4	6.92735		11.4	6.10052
	11.5	22.874		11.5	31.9773		11.5	88.4924		11.5	24.6862		11.5	21.8785			11.5	24.7637		11.5	31.9775		11.5	17.2252		11.5	6.97479		11.5	6.10052
	11.6	22.9688		11.6	32.1985		11.6	88.853		11.6	24.7906		11.6	21.9589			11.6	24.8115		11.6	32.0504		11.6	17.294		11.6	7.01775		11.6	6.13731
	11.7	23.0166		11.7	32.4219		11.7	89.1246		11.7	24.7906		11.7	22.0395			11.7	24.8594		11.7	32.1234		11.7	17.3458		11.7	7.06506		11.7	6.17412
	11.8	23.0644		11.8	32.6521		11.8	89.4882		11.8	24.8952		11.8	22.1605			11.8	24.9075		11.8	32.189		11.8	17.3979		11.8	7.10386		11.8	6.17412
	11.9	23.1595		11.9	32.8709		11.9	89.7621		11.9	25		11.9	22.2414			11.9	24.9618		11.9	32.2624		11.9	17.4675		11.9	7.14438		11.9	6.21096
	12	23.2075		12	33.0918		12	90.0369		12	25.1049		12	22.3224			12	25.0101		12	32.3284		12	17.5201		12	7.18002		12	6.21096
	12.1	23.2554		12.1	33.3149		12.1	90.3128		12.1	25.1049		12.1	22.4441			12.1	25.0585		12.1	32.4021		12.1	17.5904		12.1	7.22001		12.1	6.24783
	12.2	23.3508		12.2	33.5402		12.2	90.5896		12.2	25.2101		12.2	22.5254			12.2	25.1071		12.2	32.4684		12.2	17.6433		12.2	7.25501		12.2	6.28472
	12.3	23.3989		12.3	33.7582		12.3	90.8674		12.3	25.3154		12.3	22.6068			12.3	25.1557		12.3	32.5425		12.3	17.7143		12.3	7.2917		12.3	6.28472
	12.4	23.4945		12.4	33.9686		12.4	91.1463		12.4	25.3154		12.4	22.7292			12.4	25.2045		12.4	32.6091		12.4	17.7677		12.4	7.32873		12.4	6.32164
	12.5	23.5427		12.5	34.181		12.5	91.3327		12.5	25.4209		12.5	22.8109			12.5	25.2534		12.5	32.6759		12.5	17.8214		12.5	7.36472		12.5	6.32164
	12.6	23.6386		12.6	34.3904		12.6	91.6133		12.6	25.5265		12.6	22.8928			12.6	25.3025		12.6	32.7428		12.6	17.8753		12.6	7.40386		12.6	6.35858
	12.7	23.6868		12.7	34.5918		12.7	91.8948		12.7	25.5265		12.7	22.9747			12.7	25.3516		12.7	32.8099		12.7	17.9293		12.7	7.43771		12.7	6.35858
	12.8	23.7829		12.8	34.7999		12.8	92.0831		12.8	25.6324		12.8	23.0569			12.8	25.4009		12.8	32.8772		12.8	17.9836		12.8	7.47329		12.8	6.39555
	12.9	23.8313		12.9	35.0099		12.9	92.3664		12.9	25.7384		12.9	23.1391			12.9	25.4441		12.9	32.9445		12.9	18.0381		12.9	7.50918		12.9	6.39555
	13	23.9276		13	35.2066		13	92.5558		13	25.7384		13	23.2215			13	25.4936		13	33.0043		13	18.1111		13	7.54541		13	6.43255
	13.1	23.9761		13.1	35.4099		13.1	92.7457		13.1	25.8446		13.1	23.304			13.1	25.537		13.1	33.0642		13.1	18.1661		13.1	7.58196		13.1	6.43255
	13.2	24.0726		13.2	35.6099		13.2	92.9361		13.2	25.951		13.2	23.3453			13.2	25.5867		13.2	33.1321		13.2	18.2213		13.2	7.61291		13.2	6.46957
	13.3	24.1212		13.3	35.8012		13.3	93.2225		13.3	25.951		13.3	23.4693			13.3	25.6303		13.3	33.1922		13.3	18.2953		13.3	7.6471		13.3	6.46957
	13.4	24.2179		13.4	35.994		13.4	93.414		13.4	26.0575		13.4	23.5107			13.4	25.674		13.4	33.2604		13.4	18.3696		13.4	7.68006		13.4	6.50661
	13.5	24.2666		13.5	36.1777		13.5	93.606		13.5	26.1643		13.5	23.5937			13.5	25.7177		13.5	33.3208		13.5	18.4257		13.5	7.71481		13.5	6.50661
	13.6	24.3154		13.6	36.3735		13.6	93.7985		13.6	26.1643		13.6	23.6767			13.6	25.7679		13.6	33.3814		13.6	18.5007		13.6	7.74986		13.6	6.54368
	13.7	24.4124		13.7	36.5709		13.7	93.9914		13.7	26.2712		13.7	23.7599			13.7	25.8119		13.7	33.4421		13.7	18.5572		13.7	7.78058		13.7	6.54368
	13.8	24.4613		13.8	36.7645		13.8	94.1849		13.8	26.2712		13.8	23.8433			13.8	25.8496		13.8	33.5029		13.8	18.614		13.8	7.81308		13.8	6.58078
	13.9	24.5585		13.9	36.9542		13.9	94.3788		13.9	26.3783		13.9	23.885			13.9	25.8938		13.9	33.5638		13.9	18.652		13.9	7.84741		13.9	6.58078
	14	24.6075		14	37.1398		14	94.5731		14	26.4856		14	23.9685			14	25.938		14	33.617		14	18.7091		14	7.88518		14	6.6179
	14.1	24.6565		14.1	37.3324		14.1	94.768		14.1	26.4856		14.1	24.0522			14.1	25.9824		14.1	33.6782		14.1	18.7665		14.1	7.93288		14.1	6.6179
	14.2	24.754		14.2	37.5097		14.2	94.9634		14.2	26.593		14.2	24.094			14.2	26.0204		14.2	33.7395		14.2	18.8049		14.2	7.97627		14.2	6.65505
	14.3	24.8032		14.3	37.694		14.3	95.1592		14.3	26.593		14.3	24.1779			14.3	26.065		14.3	33.793		14.3	18.8434		14.3	8.02338		14.3	6.65505
	14.4	24.8523		14.4	37.8739		14.4	95.3555		14.4	26.7007		14.4	24.2619			14.4	26.1031		14.4	33.8545		14.4	18.9013		14.4	8.07763		14.4	6.69223
	14.5	24.9015		14.5	38.0552		14.5	95.5523		14.5	26.8085		14.5	24.3039			14.5	26.1479		14.5	33.9082		14.5	18.94		14.5	8.12587		14.5	6.72943
	14.6	24.9508		14.6	38.2377		14.6	95.7496		14.6	26.8085		14.6	24.3881			14.6	26.1862		14.6	33.962		14.6	18.9983		14.6	8.17128		14.6	6.72943
	14.7	25.0488		14.7	38.4158		14.7	95.9474		14.7	26.9165		14.7	24.4302			14.7	26.2246		14.7	34.0159		14.7	19.0373		14.7	8.21888		14.7	6.76666
	14.8	25.0981		14.8	38.5894		14.8	96.0465		14.8	26.9165		14.8	24.5146			14.8	26.2631		14.8	34.0699		14.8	19.0764		14.8	8.26182		14.8	6.76666
	14.9	25.1475		14.9	38.7641		14.9	96.245		14.9	27.0247		14.9	24.5991			14.9	26.3017		14.9	34.132		14.9	19.1353		14.9	8.3017		14.9	6.80391
	15	25.1969		15	38.9459		15	96.444		15	27.1331		15	24.6837			15	26.3469		15	34.1781		15	19.1746		15	8.34547		15	6.80391
	15.1	25.2464		15.1	39.1112		15.1	96.5437		15.1	27.1331		15.1	24.7685			15.1	26.3856		15.1	34.2324		15.1	19.2339		15.1	8.38256		15.1	6.84119
	15.2	25.2959		15.2	39.2896		15.2	96.7435		15.2	27.2417		15.2	24.8109			15.2	26.4244		15.2	34.2868		15.2	19.2735		15.2	8.42177		15.2	6.87849
	15.3	25.3944		15.3	39.4571		15.3	96.8436		15.3	27.2417		15.3	24.8959			15.3	26.4633		15.3	34.3413		15.3	19.3133		15.3	8.45229		15.3	6.87849
	15.4	25.444		15.4	39.6318		15.4	97.0441		15.4	27.3504		15.4	24.981			15.4	26.4956		15.4	34.3959		15.4	19.3731		15.4	8.48666		15.4	6.91582
	15.5	25.4937		15.5	39.7955		15.5	97.1445		15.5	27.3504		15.5	25.0236			15.5	26.5347		15.5	34.4506		15.5	19.4131		15.5	8.51216		15.5	6.91582
	15.6	25.5434		15.6	39.9663		15.6	97.3458		15.6	27.4594		15.6	25.1089			15.6	26.5738		15.6	34.5053		15.6	19.4532		15.6	8.54331		15.6	6.95318
	15.7	25.5931		15.7	40.1259		15.7	97.5476		15.7	27.4594		15.7	25.1943			15.7	26.6129		15.7	34.5603		15.7	19.5136		15.7	8.56913		15.7	6.95318
	15.8	25.6428		15.8	40.2927		15.8	97.7499		15.8	27.5685		15.8	25.2371			15.8	26.6455		15.8	34.6071		15.8	19.554		15.8	8.59137		15.8	6.95318
	15.9	25.6927		15.9	40.4543		15.9	97.8513		15.9	27.5685		15.9	25.3227			15.9	26.6848		15.9	34.6621		15.9	19.5946		15.9	8.62121		15.9	6.99056
	16	25.7425		16	40.6107		16	98.0543		16	27.6778		16	25.3656			16	26.7176		16	34.7091		16	19.6352		16	8.64371		16	6.99056
	16.1	25.7924		16.1	40.7679		16.1	98.1561		16.1	27.6778		16.1	25.4085			16.1	26.757		16.1	34.7644		16.1	19.6759		16.1	8.66443		16.1	6.99056
	16.2	25.8423		16.2	40.9198		16.2	98.3599		16.2	27.7873		16.2	25.4514			16.2	26.7899		16.2	34.8115		16.2	19.7168		16.2	8.69095		16.2	6.99056
	16.3	25.8923		16.3	41.0725		16.3	98.5643		16.3	27.897		16.3	25.5374			16.3	26.8295		16.3	34.867		16.3	19.7577		16.3	8.71189		16.3	7.02797
	16.4	25.9423		16.4	41.2325		16.4	98.6666		16.4	27.897		16.4	25.5804			16.4	26.8624		16.4	34.9143		16.4	19.7988		16.4	8.73868		16.4	7.02797
	16.5	25.9923		16.5	41.387		16.5	98.8718		16.5	28.0069		16.5	25.6235			16.5	26.9022		16.5	34.9617		16.5	19.84		16.5	8.75598		16.5	7.02797
	16.6	26.0423		16.6	41.5359		16.6	99.0774		16.6	28.0069		16.6	25.6666			16.6	26.9352		16.6	35.0092		16.6	19.8606		16.6	8.77722		16.6	7.02797
	16.7	26.142		16.7	41.6922		16.7	99.1805		16.7	28.0069		16.7	25.7098			16.7	26.9751		16.7	35.0567		16.7	19.902		16.7	8.8005		16.7	7.02797
	16.8	26.1922		16.8	41.8493		16.8	99.3869		16.8	28.1169		16.8	25.7529			16.8	27.0083		16.8	35.1126		16.8	19.9435		16.8	8.81999		16.8	7.02797
	16.9	26.2424		16.9	42.0008		16.9	99.4903		16.9	28.1169		16.9	25.7962			16.9	27.0416		16.9	35.1603		16.9	19.9643		16.9	8.84545		16.9	7.02797
	17	26.2927		17	42.1265		17	99.6976		17	28.2272		17	25.8394			17	27.0817		17	35.2081		17	20.0059		17	8.87105		17	7.02797
	17.1	26.343		17.1	42.2862		17.1	99.8014		17.1	28.2272		17.1	25.8827			17.1	27.1151		17.1	35.256		17.1	20.0268		17.1	8.88687		17.1	7.02797
	17.2	26.4431		17.2	42.4334		17.2	100.009		17.2	28.3376		17.2	25.926			17.2	27.1553		17.2	35.3039		17.2	20.0686		17.2	8.9127		17.2	7.02797
	17.3	26.4935		17.3	42.5679		17.3	100.114		17.3	28.3376		17.3	25.9693			17.3	27.1888		17.3	35.3519		17.3	20.1105		17.3	8.93466		17.3	7.02797
	17.4	26.5439		17.4	42.7031		17.4	100.322		17.4	28.4483		17.4	26.0127			17.4	27.2224		17.4	35.4		17.4	20.1316		17.4	8.95874		17.4	7.02797
	17.5	26.5446		17.5	42.8321		17.5	100.427		17.5	28.4483		17.5	26.0561			17.5	27.256		17.5	35.4482		17.5	20.1737		17.5	8.9789		17.5	7.02797
	17.6	26.5951		17.6	42.9686		17.6	100.532		17.6	28.5591		17.6	26.0996			17.6	27.2965		17.6	35.4964		17.6	20.1948		17.6	9.00727		17.6	7.02797
	17.7	26.6456		17.7	43.0988		17.7	100.742		17.7	28.5591		17.7	26.1431			17.7	27.3302		17.7	35.5448		17.7	20.2159		17.7	9.04399		17.7	7.06541
	17.8	26.6961		17.8	43.2435		17.8	100.847		17.8	28.5591		17.8	26.1866			17.8	27.3709		17.8	35.5932		17.8	20.2583		17.8	9.07687		17.8	7.06541
	17.9	26.7468		17.9	43.3751		17.9	101.058		17.9	28.6701		17.9	26.2301			17.9	27.4047		17.9	35.6417		17.9	20.2795		17.9	9.10376		17.9	7.06541
	18	26.7974		18	43.5142		18	101.163		18	28.6701		18	26.2737			18	27.4387		18	35.6818		18	20.3008		18	9.14123		18	7.06541
	18.1	26.8481		18.1	43.6401		18.1	101.269		18.1	28.7813		18.1	26.3173			18.1	27.4795		18.1	35.7304		18.1	20.3433		18.1	9.17058		18.1	7.10287
	18.2	26.8988		18.2	43.7735		18.2	101.375		18.2	28.7813		18.2	26.3173			18.2	27.5136		18.2	35.7791		18.2	20.3647		18.2	9.20223		18.2	7.10287
	18.3	26.8994		18.3	43.9076		18.3	101.587		18.3	28.7813		18.3	26.361			18.3	27.5546		18.3	35.8194		18.3	20.4075		18.3	9.22982		18.3	7.14036
	18.4	26.9502		18.4	44.0281		18.4	101.693		18.4	28.8927		18.4	26.4047			18.4	27.5888		18.4	35.8682		18.4	20.4504		18.4	9.25329		18.4	7.14036
	18.5	27.001		18.5	44.1562		18.5	101.799		18.5	28.8927		18.5	26.4484			18.5	27.623		18.5	35.9172		18.5	20.4718		18.5	9.28117		18.5	7.14036
	18.6	27.0519		18.6	44.2777		18.6	101.906		18.6	29.0043		18.6	26.4484			18.6	27.6573		18.6	35.9577		18.6	20.5149		18.6	9.30489		18.6	7.17787
	18.7	27.0525		18.7	44.3998		18.7	102.013		18.7	29.0043		18.7	26.4922			18.7	27.6986		18.7	35.9982		18.7	20.5581		18.7	9.3309		18.7	7.17787
	18.8	27.1034		18.8	44.5297		18.8	102.226		18.8	29.0043		18.8	26.536			18.8	27.733		18.8	36.0473		18.8	20.5798		18.8	9.36142		18.8	7.21541
	18.9	27.1543		18.9	44.6456		18.9	102.333		18.9	29.1161		18.9	26.536			18.9	27.7675		18.9	36.088		18.9	20.6232		18.9	9.37894		18.9	7.21541
	19	27.2052		19	44.7619		19	102.441		19	29.1161		19	26.5798			19	27.809		19	36.1373		19	20.6449		19	9.39873		19	7.25298
	19.1	27.2059		19.1	44.8642		19.1	102.548		19.1	29.2281		19.1	26.6237			19.1	27.8436		19.1	36.1781		19.1	20.6667		19.1	9.42081		19.1	7.25298
	19.2	27.2569		19.2	44.9814		19.2	102.656		19.2	29.2281		19.2	26.6237			19.2	27.8853		19.2	36.2189		19.2	20.7103		19.2	9.44299		19.2	7.29057
	19.3	27.3079		19.3	45.1066		19.3	102.763		19.3	29.2281		19.3	26.6676			19.3	27.92		19.3	36.2598		19.3	20.7322		19.3	9.46081		19.3	7.32819
	19.4	27.359		19.4	45.2174		19.4	102.871		19.4	29.3403		19.4	26.7115			19.4	27.9548		19.4	36.3094		19.4	20.7541		19.4	9.48092		19.4	7.32819
	19.5	27.3596		19.5	45.3287		19.5	102.979		19.5	29.3403		19.5	26.7115			19.5	27.9967		19.5	36.3504		19.5	20.7979		19.5	9.50112		19.5	7.36584
	19.6	27.4107		19.6	45.4404		19.6	103.087		19.6	29.4526		19.6	26.7555			19.6	28.0316		19.6	36.3914		19.6	20.8199		19.6	9.51689		19.6	7.40351
	19.7	27.4619		19.7	45.5675		19.7	103.195		19.7	29.4526		19.7	26.7555			19.7	28.0666		19.7	36.4326		19.7	20.842		19.7	9.53497		19.7	7.40351
	19.8	27.4625		19.8	45.6802		19.8	103.303		19.8	29.4526		19.8	26.7995			19.8	28.1016		19.8	36.4738		19.8	20.8861		19.8	9.55539		19.8	7.44121
	19.9	27.5137		19.9	45.7932		19.9	103.412		19.9	29.5652		19.9	26.8435			19.9	28.1438		19.9	36.515		19.9	20.9082		19.9	9.57133		19.9	7.47893
	20	27.5649		20	45.8992		20	103.52		20	29.5652		20	26.8876			20	28.179		20	36.5563		20	20.9303		20	9.58732		20	7.47893
	20.1	27.5656		20.1	46.0207		20.1	103.629		20.1	29.678		20.1	26.9317			20.1	28.2213		20.1	36.6064		20.1	20.9525		20.1	9.61025		20.1	7.51668
	20.2	27.6168		20.2	46.1427		20.2	103.738		20.2	29.678		20.2	26.9317			20.2	28.2566		20.2	36.6391		20.2	20.997		20.2	9.62176		20.2	7.51668
	20.3	27.6682		20.3	46.2653		20.3	103.847		20.3	29.678		20.3	26.9758			20.3	28.292		20.3	36.6805		20.3	21.0192		20.3	9.63791		20.3	7.51668
	20.4	27.6688		20.4	46.3729		20.4	103.956		20.4	29.7909		20.4	27.02			20.4	28.3274		20.4	36.7221		20.4	21.0416		20.4	9.64948		20.4	7.55446
	20.5	27.7201		20.5	46.4732		20.5	104.066		20.5	29.7909		20.5	27.0642			20.5	28.3628		20.5	36.7636		20.5	21.0639		20.5	9.66804		20.5	7.59227
	20.6	27.7207		20.6	46.5739		20.6	104.175		20.6	29.7909		20.6	27.1085			20.6	28.3984		20.6	36.8053		20.6	21.0863		20.6	9.68201		20.6	7.59227
	20.7	27.7721		20.7	46.6749		20.7	104.285		20.7	29.9041		20.7	27.1528			20.7	28.4339		20.7	36.847		20.7	21.1087		20.7	9.70069		20.7	7.59227
	20.8	27.8236		20.8	46.7684		20.8	104.395		20.8	29.9041		20.8	27.1971			20.8	28.4768		20.8	36.88		20.8	21.1311		20.8	9.7124		20.8	7.6301
	20.9	27.8242		20.9	46.8701		20.9	104.505		20.9	30.0175		20.9	27.1971			20.9	28.5053		20.9	36.9218		20.9	21.1536		20.9	9.72649		20.9	7.6301
	21	27.8757		21	46.9642		21	104.615		21	30.0175		21	27.2858			21	28.5483		21	36.9636		21	21.1761		21	9.73826		21	7.6301
	21.1	27.8763		21.1	47.0587		21.1	104.725		21.1	30.0175		21.1	27.3303			21.1	28.5769		21.1	36.9967		21.1	21.1986		21.1	9.75006		21.1	7.66796
	21.2	27.9278		21.2	47.1456		21.2	104.835		21.2	30.131		21.2	27.3747			21.2	28.6128		21.2	37.0387		21.2	21.2212		21.2	9.76425		21.2	7.66796
	21.3	27.9284		21.3	47.2406		21.3	105.056		21.3	30.131		21.3	27.4192			21.3	28.6487		21.3	37.0719		21.3	21.2438		21.3	9.77848		21.3	7.70584
	21.4	27.98		21.4	47.3359		21.4	105.167		21.4	30.131		21.4	27.4638			21.4	28.6848		21.4	37.114		21.4	21.2664		21.4	9.79037		21.4	7.70584
	21.5	28.0316		21.5	47.4395		21.5	105.278		21.5	30.2448		21.5	27.553			21.5	28.7208		21.5	37.1472		21.5	21.2891		21.5	9.80707		21.5	7.70584
	21.6	28.0322		21.6	47.5195		21.6	105.389		21.6	30.2448		21.6	27.5976			21.6	28.757		21.6	37.1805		21.6	21.3118		21.6	9.81663		21.6	7.74375
	21.7	28.0838		21.7	47.6157		21.7	105.612		21.7	30.2448		21.7	27.687			21.7	28.7932		21.7	37.2227		21.7	21.3345		21.7	9.83101		21.7	7.74375
	21.8	28.0845		21.8	47.6961		21.8	105.723		21.8	30.3587		21.8	27.7765			21.8	28.8221		21.8	37.2561		21.8	21.3573		21.8	9.84302		21.8	7.74375
	21.9	28.1361		21.9	47.7767		21.9	105.835		21.9	30.3587		21.9	27.8214			21.9	28.8584		21.9	37.2896		21.9	21.3801		21.9	9.8623		21.9	7.78169
	22	28.1879		22	47.8657		22	105.835		22	30.3587		22	27.9111			22	28.8874		22	37.323		22	21.4029		22	9.86955		22	7.78169
	22.1	28.1885		22.1	47.9468		22.1	105.947		22.1	30.4729		22.1	27.9561			22.1	28.9238		22.1	37.3565		22.1	21.4258		22.1	9.87923		22.1	7.78169
	22.2	28.2402		22.2	48.0362		22.2	106.059		22.2	30.4729		22.2	28.046			22.2	28.9529		22.2	37.3901		22.2	21.4487		22.2	9.89378		22.2	7.78169
	22.3	28.2408		22.3	48.1178		22.3	106.171		22.3	30.4729		22.3	28.046			22.3	28.9894		22.3	37.4236		22.3	21.4716		22.3	9.90838		22.3	7.81965
	22.4	28.2926		22.4	48.1996		22.4	106.283		22.4	30.5872		22.4	28.0911			22.4	29.0186		22.4	37.4573		22.4	21.4945		22.4	9.91569		22.4	7.81965
	22.5	28.2933		22.5	48.298		22.5	106.283		22.5	30.5872		22.5	28.1361			22.5	29.0552		22.5	37.4909		22.5	21.5175		22.5	9.92301		22.5	7.81965
	22.6	28.3451		22.6	48.3802		22.6	106.395		22.6	30.5872		22.6	28.1812			22.6	29.0845		22.6	37.5246		22.6	21.5406		22.6	9.94259		22.6	7.81965
	22.7	28.3457		22.7	48.4544		22.7	106.508		22.7	30.7018		22.7	28.1812			22.7	29.1213		22.7	37.5583		22.7	21.5636		22.7	9.94504		22.7	7.85765
	22.8	28.3976		22.8	48.5371		22.8	106.621		22.8	30.7018		22.8	28.2264			22.8	29.1506		22.8	37.5831		22.8	21.5867		22.8	9.95732		22.8	7.85765
	22.9	28.3982		22.9	48.62		22.9	106.621		22.9	30.7018		22.9	28.2264			22.9	29.18		22.9	37.6169		22.9	21.6099		22.9	9.96717		22.9	7.85765
	23	28.4501		23	48.7031		23	106.733		23	30.8165		23	28.2716			23	29.2095		23	37.6507		23	21.633		23	9.97703		23	7.85765
	23.1	28.4507		23.1	48.7698		23.1	106.846		23.1	30.8165		23.1	28.2716			23.1	29.2389		23.1	37.6846		23.1	21.633		23.1	9.98691		23.1	7.85765
	23.2	28.4514		23.2	48.845		23.2	106.96		23.2	30.8165		23.2	28.3168			23.2	29.2684		23.2	37.7095		23.2	21.6562		23.2	9.99434		23.2	7.85765
	23.3	28.5033		23.3	48.9287		23.3	107.073		23.3	30.8165		23.3	28.3168			23.3	29.3055		23.3	37.7434		23.3	21.6795		23.3	10.0043		23.3	7.89566
	23.4	28.5039		23.4	49.0043		23.4	107.073		23.4	30.9315		23.4	28.3621			23.4	29.3276		23.4	37.7683		23.4	21.7027		23.4	10.0142		23.4	7.89566
	23.5	28.5559		23.5	49.0884		23.5	107.186		23.5	30.9315		23.5	28.4074			23.5	29.3648		23.5	37.8024		23.5	21.726		23.5	10.0192		23.5	7.89566
	23.6	28.5566		23.6	49.1559		23.6	107.3		23.6	30.9315		23.6	28.4074			23.6	29.3869		23.6	37.8273		23.6	21.726		23.6	10.0316		23.6	7.89566
	23.7	28.5572		23.7	49.2405		23.7	107.414		23.7	31.0466		23.7	28.4527			23.7	29.4166		23.7	37.8614		23.7	21.7494		23.7	10.0416		23.7	7.89566
	23.8	28.5578		23.8	49.2999		23.8	107.528		23.8	31.0466		23.8	28.4981			23.8	29.4464		23.8	37.8865		23.8	21.7494		23.8	10.0591		23.8	7.89566
	23.9	28.6098		23.9	49.3849		23.9	107.642		23.9	31.0466		23.9	28.5435			23.9	29.4762		23.9	37.9115		23.9	21.7727		23.9	10.0616		23.9	7.93371
	24	28.6105		24	49.4616		24	107.756		24	31.0466		24	28.5435			24	29.4984		24	37.9366		24	21.7727		24	10.0767		24	7.93371
	24.1	28.6111		24.1	49.5384		24.1	107.87		24.1	31.162		24.1	28.5889			24.1	29.5283		24.1	37.9617		24.1	21.7962		24.1	10.0868		24.1	7.93371
	24.2	28.6632		24.2	49.6069		24.2	107.985		24.2	31.162		24.2	28.6344			24.2	29.5583		24.2	37.9959		24.2	21.7962		24.2	10.0994		24.2	7.93371
	24.3	28.6638		24.3	49.6842		24.3	107.985		24.3	31.162		24.3	28.6799			24.3	29.5806		24.3	38.0211		24.3	21.8196		24.3	10.1044		24.3	7.97178
	24.4	28.7159		24.4	49.7444		24.4	108.1		24.4	31.2775		24.4	28.7255			24.4	29.6106		24.4	38.0462		24.4	21.8431		24.4	10.1222		24.4	7.93371
	24.5	28.7165		24.5	49.8219		24.5	108.214		24.5	31.2775		24.5	28.7255			24.5	29.6406		24.5	38.0714		24.5	21.8431		24.5	10.1247		24.5	7.97178
	24.6	28.7171		24.6	49.8911		24.6	108.329		24.6	31.2775		24.6	28.7711			24.6	29.663		24.6	38.1058		24.6	21.8666		24.6	10.1323		24.6	7.97178
	24.7	28.7693		24.7	49.9603		24.7	108.329		24.7	31.2775		24.7	28.8167			24.7	29.6931		24.7	38.131		24.7	21.8666		24.7	10.14		24.7	7.97178
	24.8	28.7699		24.8	50.0298		24.8	108.445		24.8	31.3933		24.8	28.8167			24.8	29.7156		24.8	38.1563		24.8	21.8901		24.8	10.1527		24.8	7.97178
	24.9	28.8221		24.9	50.0993		24.9	108.56		24.9	31.3933		24.9	28.8623			24.9	29.7381		24.9	38.1816		24.9	21.9137		24.9	10.1629		24.9	7.97178
	25	28.8227		25	50.1691		25	108.675		25	31.3933		25	28.908			25	29.7684		25	38.2069		25	21.9137		25	10.1706		25	8.00988
	25.1	28.875		25.1	50.239		25.1	108.791		25.1	31.5093		25.1	28.908			25.1	29.7909		25.1	38.2323		25.1	21.9373		25.1	10.1757		25.1	8.00988
	25.2	28.8756		25.2	50.309		25.2	108.791		25.2	31.5093		25.2	28.9538			25.2	29.8135		25.2	38.2576		25.2	21.961		25.2	10.1885		25.2	8.00988
	25.3	28.9279		25.3	50.3616		25.3	108.907		25.3	31.5093		25.3	28.9538			25.3	29.8438		25.3	38.283		25.3	21.9847		25.3	10.1988		25.3	7.97178
	25.4	28.9802		25.4	50.432		25.4	109.023		25.4	31.5093		25.4	28.9996			25.4	29.8665		25.4	38.3084		25.4	21.9847		25.4	10.2014		25.4	7.85765
	25.5	28.9808		25.5	50.4936		25.5	109.023		25.5	31.6254		25.5	28.9996			25.5	29.8891		25.5	38.3338		25.5	22.0084		25.5	10.2117		25.5	7.74375
	25.6	29.0332		25.6	50.5731		25.6	109.139		25.6	31.6254		25.6	29.0454			25.6	29.9118		25.6	38.3593		25.6	22.0321		25.6	10.2195		25.6	7.66796
	25.7	29.0856		25.7	50.635		25.7	109.255		25.7	31.6254		25.7	29.0454			25.7	29.9423		25.7	38.3847		25.7	22.0559		25.7	10.2272		25.7	7.55446
	25.8	29.0862		25.8	50.6971		25.8	109.371		25.8	31.6254		25.8	29.0912			25.8	29.965		25.8	38.4102		25.8	22.0559		25.8	10.235		25.8	7.44121
	25.9	29.1386		25.9	50.777		25.9	109.371		25.9	31.7418		25.9	29.0912			25.9	29.9878		25.9	38.4357		25.9	22.0798		25.9	10.2454		25.9	7.32819
	26	29.1393		26	50.8305		26	109.488		26	31.7418		26	29.0912			26	30.0106		26	38.4613		26	22.1036		26	10.2557		26	7.21541
	26.1	29.1917		26.1	50.8929		26.1	109.605		26.1	31.7418		26.1	29.1371			26.1	30.0334		26.1	38.4868		26.1	22.1275		26.1	10.2688		26.1	7.10287
	26.2	29.2443		26.2	50.9555		26.2	109.605		26.2	31.7418		26.2	29.1371			26.2	30.0562		26.2	38.5124		26.2	22.1515		26.2	10.2871		26.2	6.99056
	26.3	29.2968		26.3	51.0182		26.3	109.721		26.3	31.8584		26.3	29.1831			26.3	30.0791		26.3	38.538		26.3	22.1754		26.3	10.2949		26.3	6.91582
	26.4	29.3495		26.4	51.081		26.4	109.838		26.4	31.8584		26.4	29.1831			26.4	30.102		26.4	38.5637		26.4	22.1754		26.4	10.3054		26.4	6.80391
	26.5	29.3501		26.5	51.1439		26.5	109.838		26.5	31.8584		26.5	29.229			26.5	30.1249		26.5	38.5893		26.5	22.1994		26.5	10.3212		26.5	6.69223
	26.6	29.4027		26.6	51.1979		26.6	109.956		26.6	31.8584		26.6	29.229			26.6	30.1478		26.6	38.615		26.6	22.2235		26.6	10.3264		26.6	6.58078
	26.7	29.4554		26.7	51.2702		26.7	110.073		26.7	31.9752		26.7	29.275			26.7	30.1786		26.7	38.6314		26.7	22.2235		26.7	10.337		26.7	6.43255
	26.8	29.5082		26.8	51.3244		26.8	110.19		26.8	31.9752		26.8	29.275			26.8	30.1938		26.8	38.6571		26.8	22.2476		26.8	10.3476		26.8	6.35858
	26.9	29.5609		26.9	51.3878		26.9	110.19		26.9	31.9752		26.9	29.275			26.9	30.2168		26.9	38.6828		26.9	22.2717		26.9	10.3529		26.9	6.24783
	27	29.5616		27	51.4423		27	110.308		27	31.9752		27	29.275			27	30.2398		27	38.7179		27	22.2717		27	10.3608		27	6.13731
	27.1	29.6144		27.1	51.4968		27.1	110.426		27.1	32.0922		27.1	29.321			27.1	30.2629		27.1	38.7344		27.1	22.2958		27.1	10.3688		27.1	6.02702
	27.2	29.6672		27.2	51.5606		27.2	110.544		27.2	32.0922		27.2	29.321			27.2	30.286		27.2	38.7602		27.2	22.32		27.2	10.3714		27.2	5.91696
	27.3	29.7201		27.3	51.6153		27.3	110.544		27.3	32.0922		27.3	29.321			27.3	30.3012		27.3	38.7766		27.3	22.32		27.3	10.3741		27.3	5.80712
	27.4	29.7207		27.4	51.6702		27.4	110.662		27.4	32.0922		27.4	29.321			27.4	30.3243		27.4	38.8025		27.4	22.3442		27.4	10.3794		27.4	5.73402
	27.5	29.7737		27.5	51.7435		27.5	110.78		27.5	32.2094		27.5	29.321			27.5	30.3475		27.5	38.8284		27.5	22.3685		27.5	10.3874		27.5	5.62457
	27.6	29.8267		27.6	51.8077		27.6	110.899		27.6	32.2094		27.6	29.3671			27.6	30.3707		27.6	38.8543		27.6	22.3685		27.6	10.3981		27.6	5.51534
	27.7	29.8273		27.7	51.8537		27.7	111.018		27.7	32.2094		27.7	29.3671			27.7	30.3939		27.7	38.8802		27.7	22.3928		27.7	10.4034		27.7	5.44265
	27.8	29.8803		27.8	51.9182		27.8	111.018		27.8	32.2094		27.8	29.3671			27.8	30.4171		27.8	38.8967		27.8	22.3928		27.8	10.4114		27.8	5.33379
	27.9	29.9334		27.9	51.9828		27.9	111.136		27.9	32.3268		27.9	29.4132			27.9	30.4403		27.9	38.9227		27.9	22.4171		27.9	10.4088		27.9	5.29756
	28	29.9865		28	52.0382		28	111.255		28	32.3268		28	29.4132			28	30.4557		28	38.9486		28	22.4171		28	10.4141		28	5.22516
	28.1	29.9871		28.1	52.1031		28.1	111.374		28.1	32.3268		28.1	29.4132			28.1	30.479		28.1	38.9746		28.1	22.4415		28.1	10.4248		28.1	5.15287
	28.2	30.0403		28.2	52.1681		28.2	111.494		28.2	32.3268		28.2	29.4594			28.2	30.5023		28.2	38.9912		28.2	22.4415		28.2	10.4248		28.2	5.04461
	28.3	30.0935		28.3	52.196		28.3	111.613		28.3	32.4444		28.3	29.4594			28.3	30.5256		28.3	39.0173		28.3	22.4659		28.3	10.4329		28.3	4.97257
	28.4	30.0941		28.4	52.2611		28.4	111.613		28.4	32.4444		28.4	29.4594			28.4	30.557		28.4	39.0339		28.4	22.4903		28.4	10.4436		28.4	4.86468
	28.5	30.1473		28.5	52.3264		28.5	111.733		28.5	32.4444		28.5	29.5056			28.5	30.5644		28.5	39.06		28.5	22.5148		28.5	10.4544		28.5	4.79288
	28.6	30.1479		28.6	52.3918		28.6	111.853		28.6	32.4444		28.6	29.5056			28.6	30.5878		28.6	39.0861		28.6	22.5393		28.6	10.4571		28.6	4.72118
	28.7	30.2012		28.7	52.4386		28.7	111.972		28.7	32.5623		28.7	29.5518			28.7	30.6113		28.7	39.1122		28.7	22.5393		28.7	10.4706		28.7	4.64957
	28.8	30.2018		28.8	52.4855		28.8	112.093		28.8	32.5623		28.8	29.5518			28.8	30.6187		28.8	39.1289		28.8	22.5639		28.8	10.4761		28.8	4.61381
	28.9	30.2552		28.9	52.5418		28.9	112.093		28.9	32.5623		28.9	29.5981			28.9	30.6422		28.9	39.155		28.9	22.5885		28.9	10.4815		28.9	4.54235
	29	30.2558		29	52.6077		29	112.213		29	32.5623		29	29.6444			29	30.6497		29	39.1812		29	22.6131		29	10.4869		29	4.47099
	29.1	30.3091		29.1	52.6548		29.1	112.333		29.1	32.6803		29.1	29.6907			29.1	30.6892		29.1	39.198		29.1	22.6131		29.1	10.4923		29.1	4.39973
	29.2	30.3097		29.2	52.702		29.2	112.454		29.2	32.6803		29.2	29.6907			29.2	30.6967		29.2	39.2147		29.2	22.6378		29.2	10.4978		29.2	4.32856
	29.3	30.3104		29.3	52.7682		29.3	112.454		29.3	32.6803		29.3	29.7371			29.3	30.7203		29.3	39.2409		29.3	22.6378		29.3	10.5059		29.3	4.25749
	29.4	30.3638		29.4	52.8156		29.4	112.575		29.4	32.6803		29.4	29.7835			29.4	30.7519		29.4	39.2672		29.4	22.6625		29.4	10.5141		29.4	4.18652
	29.5	30.3644		29.5	52.8725		29.5	112.575		29.5	32.6803		29.5	29.83			29.5	30.7675		29.5	39.284		29.5	22.6625		29.5	10.5196		29.5	4.11565
	29.6	30.365		29.6	52.92		29.6	112.696		29.6	32.7986		29.6	29.8765			29.6	30.783		29.6	39.3103		29.6	22.6872		29.6	10.5196		29.6	4.04487
	29.7	29.9445		29.7	52.958		29.7	112.817		29.7	32.7986		29.7	29.8765			29.7	30.8067		29.7	39.3271		29.7	22.6872		29.7	10.5223		29.7	3.97418
	29.8	28.2872		29.8	53.0152		29.8	112.817		29.8	32.7986		29.8	29.923			29.8	30.8223		29.8	39.3439		29.8	22.712		29.8	10.5305		29.8	3.93888
	29.9	26.1246		29.9	51.8261		29.9	112.938		29.9	32.7986		29.9	29.9696			29.9	30.7653		29.9	39.3607		29.9	22.712		29.9	10.536		29.9	3.9036
	30	24.9003		30	46.5972		30	113.059		30	32.7986		30	29.9696			30	29.6345		30	39.3776		30	22.7368		30	10.5442		30	3.86834
	30.1	23.7945		30.1	41.1108		30.1	113.059		30.1	32.917		30.1	30.0162			30.1	24.4016		30.1	39.3659		30.1	22.7368		30.1	10.5552		30.1	3.83311
	30.2	22.8956		30.2	35.4508		30.2	113.181		30.2	32.917		30.2	30.0162			30.2	20.6729		30.2	39.3922		30.2	22.7616		30.2	10.5552		30.2	3.7979
	30.3	22.195		30.3	32.6339		30.3	113.181		30.3	32.917		30.3	30.0628			30.3	17.6865		30.3	39.4377		30.3	22.7616		30.3	10.5387		30.3	3.76271
	30.4	21.5484		30.4	30.7778		30.4	113.059		30.4	32.917		30.4	29.9696			30.4	15.3642		30.4	39.3116		30.4	22.7865		30.4	10.5579		30.4	3.72755
	30.5	21.0451		30.5	28.751		30.5	106.846		30.5	32.6803		30.5	28.7711			30.5	13.3645		30.5	35.584		30.5	22.7865		30.5	9.9403		30.5	3.69241
	30.6	20.546		30.6	26.3258		30.6	90.4972		30.6	31.2775		30.6	26.4047			30.6	12.0224		30.6	29.0123		30.6	22.8115		30.6	9.07938		30.6	3.6573
	30.7	20.1407		30.7	24.4105		30.7	81.2157		30.7	29.1161		30.7	25.1089			30.7	11.0715		30.7	25.2401		30.7	22.8115		30.7	8.42098		30.7	3.62221
	30.8	19.7828		30.8	22.8967		30.8	73.7958		30.8	27.2417		30.8	24.094			30.8	10.3267		30.8	21.9865		30.8	22.8115		30.8	7.89449		30.8	3.58714
	30.9	19.4269		30.9	21.5535		30.9	68.1727		30.9	25.4209		30.9	23.304			30.9	9.68381		30.9	19.7276		30.9	22.6352		30.9	7.45035		30.9	3.5521
	31	19.029		31	20.4528		31	63.5563		31	24.374		31	22.5661			31	9.13931		31	17.9823		31	20.0208		31	7.09284		31	3.48208
	31.1	18.6776		31.1	19.3301		31.1	59.5476		31.1	23.3444		31.1	21.8785			31.1	8.7679		31.1	16.7406		31.1	18.5055		31.1	6.81488		31.1	3.44711
	31.2	18.3282		31.2	18.2812		31.2	56.1735		31.2	22.5329		31.2	21.3189			31.2	8.42868		31.2	15.7261		31.2	17.3146		31.2	6.58576		31.2	3.41216
	31.3	17.9809		31.3	17.0241		31.3	53.2974		31.3	21.8316		31.3	20.7652			31.3	8.11939		31.3	15.0331		31.3	16.1432		31.3	6.38472		31.3	3.37724
	31.4	17.6787		31.4	15.9734		31.4	50.8101		31.4	21.3355		31.4	20.2173			31.4	7.79846		31.4	14.3997		31.4	15.1817		31.4	6.20392		31.4	3.30746
	31.5	17.3351		31.5	15.0454		31.5	48.6219		31.5	20.8435		31.5	19.7137			31.5	7.5056		31.5	13.7838		31.5	14.477		31.5	6.04483		31.5	3.2726
	31.6	17.0361		31.6	14.4163		31.6	46.4226		31.6	20.2583		31.6	19.2532			31.6	7.22024		31.6	13.1479		31.6	13.886		31.6	5.91126		31.6	3.23777
	31.7	16.7812		31.7	13.7843		31.7	44.1285		31.7	19.7749		31.7	18.7967			31.7	6.94208		31.7	12.6018		31.7	13.3747		31.7	5.80499		31.7	3.16818
	31.8	16.5273		31.8	13.137		31.8	42.1447		31.8	19.2954		31.8	18.3818			31.8	6.61753		31.8	12.1742		31.8	12.9154		31.8	5.71984		31.8	3.13342
	31.9	16.3167		31.9	12.5207		31.9	40.4421		31.9	18.9146		31.9	17.9703			31.9	6.28532		31.9	11.7551		31.9	12.494		31.9	5.64845		31.9	3.09869
	32	16.0229		32	11.8137		32	38.8751		32	18.6306		32	17.5621			32	6.01338		32	11.3443		32	12.1238		32	5.5867		32	3.02928
	32.1	15.7723		32.1	11.2584		32.1	37.4733		32.1	18.3479		32.1	17.1205			32.1	5.78104		32.1	10.9083		32.1	11.8		32.1	5.53309		32.1	2.92535
	32.2	15.5227		32.2	10.8369		32.2	36.225		32.2	18.0666		32.2	16.7554			32.2	5.56986		32.2	10.5462		32.2	11.5029		32.2	5.48547		32.2	2.82163
	32.3	15.2328		32.3	10.4771		32.3	35.1203		32.3	17.7866		32.3	16.3208			32.3	5.36296		32.3	10.2223		32.3	11.215		32.3	5.44259		32.3	2.54606
	32.4	14.9856		32.4	10.1972		32.4	34.1507		32.4	17.3228		32.4	15.9257			32.4	5.16021		32.4	9.87204		32.4	10.9434		32.4	5.40211		32.4	2.20367
	32.5	14.7805		32.5	9.87902		32.5	33.2001		32.5	16.8627		32.5	15.5337			32.5	4.9464		32.5	9.55867		32.5	10.6654		32.5	5.36468		32.5	1.79581
	32.6	14.576		32.6	9.51526		32.6	32.3034		32.6	16.5884		32.6	15.1801			32.6	4.79631		32.6	9.28057		32.6	10.3542		32.6	5.3296		32.6	1.35762
	32.7	14.3723		32.7	9.14209		32.7	31.4582		32.7	16.3154		32.7	14.794			32.7	4.66311		32.7	8.94636		32.7	10.0807		32.7	5.29741		32.7	1.12322
	32.8	14.1694		32.8	8.81175		32.8	30.6966		32.8	16.0436		32.8	14.2377			32.8	4.5317		32.8	8.4712		32.8	9.84832		32.8	5.26854		32.8	1.19008
	32.9	13.9671		32.9	8.53082		32.9	30.0148		32.9	15.8631		32.9	13.6876			32.9	4.35938		32.9	8.06454		32.9	9.64139		32.9	5.24371		32.9	1.32406
	33	13.7252		33	8.27648		33	29.4097		33	15.6832		33	13.3809			33	4.20405		33	7.8916		33	9.45197		33	5.22184		33	1.49204
	33.1	13.5245		33.1	8.00932		33.1	28.8453		33.1	15.5039		33.1	13.1776			33.1	4.06495		33.1	7.66414		33.1	9.27905		33.1	5.20138		33.1	1.66058
	33.2	13.3245		33.2	7.73056		33.2	28.2227		33.2	15.3251		33.2	13.0087			33.2	3.94143		33.2	7.38411		33.2	9.13972		33.2	5.18222		33.2	1.79581
	33.3	13.0852		33.3	7.49499		33.3	27.4803		33.3	15.0579		33.3	12.8405			33.3	3.84635		33.3	7.10818		33.3	9.01458		33.3	5.16275		33.3	1.86356
	33.4	12.847		33.4	7.29988		33.4	26.7183		33.4	14.8805		33.4	12.7063			33.4	3.77887		33.4	6.94367		33.4	8.82759		33.4	5.14391		33.4	1.96536
	33.5	12.6098		33.5	7.1344		33.5	25.9382		33.5	14.7036		33.5	12.5391			33.5	3.71187		33.5	6.80729		33.5	8.6393		33.5	5.12567		33.5	1.99933
	33.6	12.3342		33.6	6.99716		33.6	25.202		33.6	14.5273		33.6	12.3725			33.6	3.6322		33.6	6.64537		33.6	8.48304		33.6	5.10855		33.6	2.03333
	33.7	12.0599		33.7	6.86182		33.7	24.5377		33.7	14.2638		33.7	12.1733			33.7	3.5532		33.7	6.51112		33.7	8.32989		33.7	5.09222		33.7	2.06736
	33.8	11.8649		33.8	6.72005		33.8	23.913		33.8	14.0888		33.8	11.942			33.8	3.47488		33.8	6.40397		33.8	8.18506		33.8	5.07714		33.8	2.06736
	33.9	11.6318		33.9	6.58033		33.9	23.2971		33.9	13.8273		33.9	11.7446			33.9	3.39721		33.9	6.27144		33.9	8.01174		33.9	5.06323		33.9	2.1014
	34	11.3995		34	6.45066		34	22.7187		34	13.5671		34	11.548			34	3.32019		34	6.11407		34	7.86777		34	5.05018		34	2.1014
	34.1	11.2069		34.1	6.33067		34.1	22.148		34.1	13.308		34.1	11.3522			34.1	3.25642		34.1	5.98358		34.1	7.74155		34.1	5.03841		34.1	2.1014
	34.2	10.9764		34.2	6.21219		34.2	21.6128		34.2	12.7933		34.2	11.1897			34.2	3.19308		34.2	5.90484		34.2	7.63718		34.2	5.02714		34.2	2.1014
	34.3	10.8235		34.3	6.10293		34.3	21.112		34.3	12.2834		34.3	11.0277			34.3	3.14262		34.3	5.8011		34.3	7.54889		34.3	5.01634		34.3	2.1014
	34.4	10.7092		34.4	5.98727		34.4	20.6717		34.4	11.6105		34.4	10.8663			34.4	3.09244		34.4	5.72312		34.4	7.46649		34.4	5.006		34.4	2.06736
	34.5	10.557		34.5	5.87303		34.5	20.2903		34.5	11.2771		34.5	10.7054			34.5	3.05485		34.5	5.62038		34.5	7.3755		34.5	4.99586		34.5	2.06736
	34.6	10.4053		34.6	5.7527		34.6	19.9393		34.6	11.0283		34.6	10.5771			34.6	3.00515		34.6	5.51821		34.6	7.28565		34.6	4.98614		34.6	1.96536
	34.7	10.2539		34.7	5.64132		34.7	19.5911		34.7	10.6984		34.7	10.4172			34.7	2.95571		34.7	5.41661		34.7	7.18765		34.7	4.97662		34.7	1.79581
	34.8	10.1408		34.8	5.52398		34.8	19.246		34.8	10.5341		34.8	10.2897			34.8	2.90655		34.8	5.31556		34.8	7.09099		34.8	4.96748		34.8	1.66058
	34.9	9.99017		34.9	5.41534		34.9	18.8512		34.9	10.3704		34.9	10.1308			34.9	2.82155		34.9	5.23958		34.9	7.01371		34.9	4.9581		34.9	1.4584
	35	9.87762		35	5.29378		35	18.3825		35	10.2887		35	9.97243			35	2.7136		35	5.18836		35	6.93727		35	4.9485		35	1.29054
	35.1	9.76529		35.1	5.18787		35.1	18.0217		35.1	10.0443		35.1	9.81459			35.1	2.66574		35.1	5.08855		35.1	6.84841		35.1	4.93849		35.1	1.15664
	35.2	9.65319		35.2	5.09014		35.2	17.6895		35.2	9.88201		35.2	9.62588			35.2	2.66522		35.2	5.0135		35.2	6.74763		35.2	4.92908		35.2	1.05645
	35.3	9.54131		35.3	4.99348		35.3	17.3348		35.3	9.72018		35.3	9.4692			35.3	2.64112		35.3	4.93875		35.3	6.6483		35.3	4.92024		35.3	1.0231
	35.4	9.3923		35.4	4.90467		35.4	16.9582		35.4	9.63944		35.4	9.28188			35.4	2.62883		35.4	4.88834		35.4	6.5631		35.4	4.91175		35.4	1.05645
	35.5	9.28095		35.5	4.82348		35.5	16.61		35.5	9.55882		35.5	9.09532			35.5	2.59312		35.5	4.81409		35.5	6.48733		35.5	4.90397		35.5	1.12322
	35.6	9.13264		35.6	4.74304		35.6	16.2647		35.6	9.39794		35.6	8.94042			35.6	2.55755		35.6	4.74014		35.6	6.41655		35.6	4.8965		35.6	1.19008
	35.7	8.98472		35.7	4.65012		35.7	15.8981		35.7	9.31768		35.7	8.75523			35.7	2.54538		35.7	4.66648		35.7	6.35471		35.7	4.88968		35.7	1.29054
	35.8	8.8742		35.8	4.56473		35.8	15.5831		35.8	9.15751		35.8	8.60146			35.8	2.5216		35.8	4.59312		35.8	6.29751		35.8	4.88314		35.8	1.32406
	35.9	8.72698		35.9	4.48665		35.9	15.3425		35.9	9.0776		35.9	8.44821			35.9	2.48631		35.9	4.54364		35.9	6.24887		35.9	4.87705		35.9	1.35762
	36	8.58015		36	4.40286		36	15.0081		36	8.99781		36	8.29546			36	2.46269		36	4.47077		36	6.19658		36	4.87121		36	1.42478
	36.1	8.43371		36.1	4.31989		36.1	14.7002		36.1	8.91813		36.1	8.14323			36.1	2.42763		36.1	4.44507		36.1	6.13676		36.1	4.86561		36.1	1.4584
	36.2	8.25106		36.2	4.24402		36.2	14.4181		36.2	8.83857		36.2	7.9612			36.2	2.40417		36.2	4.4194		36.2	6.07748		36.2	4.85959		36.2	1.49204
	36.3	8.10551		36.3	4.16882		36.3	14.1149		36.3	8.91813		36.3	7.84026			36.3	2.38076		36.3	4.41719		36.3	6.02264		36.3	4.85365		36.3	1.49204
	36.4	7.96034		36.4	4.10047		36.4	13.814		36.4	9.0776		36.4	7.71963			36.4	2.35741		36.4	4.39156		36.4	5.96439		36.4	4.84811		36.4	1.49204
	36.5	7.81555		36.5	4.03268		36.5	13.5383		36.5	9.15751		36.5	7.65944			36.5	2.32277		36.5	4.38935		36.5	5.91433		36.5	4.84281		36.5	1.42478
	36.6	7.70737		36.6	3.97153		36.6	13.2419		36.6	9.23754		36.6	7.53929			36.6	2.29957		36.6	4.36375		36.6	5.86466		36.6	4.83789		36.6	1.35762
	36.7	7.59941		36.7	3.91083		36.7	12.9929		36.7	9.31768		36.7	7.44938			36.7	2.29904		36.7	4.33818		36.7	5.81537		36.7	4.83318		36.7	1.35762
	36.8	7.52776		36.8	3.85057		36.8	12.7679		36.8	9.39794		36.8	7.32978			36.8	2.2872		36.8	4.31264		36.8	5.77021		36.8	4.82852		36.8	1.32406
	36.9	7.4562		36.9	3.7967		36.9	12.5889		36.9	9.39794		36.9	7.2105			36.9	2.27538		36.9	4.26386		36.9	5.72165		36.9	4.82377		36.9	1.32406
	37	7.34874		37	3.74319		37	12.3663		37	9.39794		37	7.09153			37	2.2523		37	4.23842		37	5.66976		37	4.81952		37	1.32406
	37.1	7.27742		37.1	3.69003		37.1	12.145		37.1	9.31768		37.1	7.0025			37.1	2.24052		37.1	4.18984		37.1	5.62563		37.1	4.81546		37.1	1.25703
	37.2	7.17031		37.2	3.63721		37.2	11.9031		37.2	9.23754		37.2	6.91365			37.2	2.22876		37.2	4.16449		37.2	5.58544		37.2	4.81189		37.2	1.22354
	37.3	7.06342		37.3	3.58474		37.3	11.6192		37.3	9.0776		37.3	6.79546			37.3	2.2058		37.3	4.11609		37.3	5.54913		37.3	4.80849		37.3	1.12322
	37.4	6.95673		37.4	3.5326		37.4	11.3375		37.4	8.99781		37.4	6.70701			37.4	2.19408		37.4	4.09083		37.4	5.50583		37.4	4.80556		37.4	1.05645
	37.5	6.88593		37.5	3.48653		37.5	11.1008		37.5	8.83857		37.5	6.58935			37.5	2.17121		37.5	4.04263		37.5	5.47356		37.5	4.80266		37.5	1.0231
	37.6	6.7796		37.6	3.43502		37.6	10.8869		37.6	8.75912		37.6	6.50131			37.6	2.13729		37.6	3.99454		37.6	5.44145		37.6	4.79991		37.6	1.08983
	37.7	6.67348		37.7	3.38951		37.7	10.6743		37.7	8.6798		37.7	6.41344			37.7	2.11456		37.7	3.94658		37.7	5.40597		37.7	4.79719		37.7	1.15664
	37.8	6.60305		37.8	3.34426		37.8	10.505		37.8	8.52149		37.8	6.32575			37.8	2.0919		37.8	3.89875		37.8	5.37069		37.8	4.79434		37.8	1.15664
	37.9	6.53272		37.9	3.29926		37.9	10.3366		37.9	8.4425		37.9	6.23822			37.9	2.05828		37.9	3.85103		37.9	5.33562		37.9	4.79165		37.9	1.22354
	38	6.42709		38	3.24894		38	10.1689		38	8.36364		38	6.12178			38	2.02479		38	3.80344		38	5.3077		38	4.78913		38	1.25703
	38.1	6.35699		38.1	3.1934		38.1	9.98113		38.1	8.20625		38.1	6.03465			38.1	2.00235		38.1	3.75597		38.1	5.27991		38.1	4.78661		38.1	1.25703
	38.2	6.28698		38.2	3.0944		38.2	9.79436		38.2	8.12772		38.2	5.94769			38.2	1.97998		38.2	3.70862		38.2	5.25224		38.2	4.78412		38.2	1.22354
	38.3	6.21706		38.3	3.03993		38.3	9.62914		38.3	8.04931		38.3	5.86089			38.3	1.96855		38.3	3.63893		38.3	5.22127		38.3	4.78095		38.3	1.05645
	38.4	6.18245		38.4	2.99663		38.4	9.50572		38.4	7.89283		38.4	5.77427			38.4	1.94626		38.4	3.59189		38.4	5.19046		38.4	4.77781		38.4	0.85667
	38.5	6.11267		38.5	2.95357		38.5	9.38272		38.5	7.81476		38.5	5.65903			38.5	1.92402		38.5	3.54496		38.5	5.1632		38.5	4.77523		38.5	0.75708
	38.6	6.04299		38.6	2.91074		38.6	9.21937		38.6	7.65896		38.6	5.57279			38.6	1.91266		38.6	3.49815		38.6	5.13606		38.6	4.77308		38.6	0.79025
	38.7	5.97339		38.7	2.87346		38.7	9.03649		38.7	7.4261		38.7	5.48673			38.7	1.89051		38.7	3.45146		38.7	5.11241		38.7	4.77107		38.7	0.88991
	38.8	5.86886		38.8	2.84165		38.8	8.8747		38.8	7.19424		38.8	5.40082			38.8	1.86842		38.8	3.40489		38.8	5.09222		38.8	4.76893		38.8	0.95646
	38.9	5.79949		38.9	2.8047		38.9	8.71364		38.9	6.96339		38.9	5.31509			38.9	1.85713		38.9	3.38055		38.9	5.07209		38.9	4.76668		38.9	0.95646
	39	5.73022		39	2.77317		39	8.5533		39	6.88666		39	5.22952			39	1.83512		39	3.33415		39	5.0487		39	4.76431		39	0.95646
	39.1	5.66103		39.1	2.73655		39.1	8.37378		39.1	6.73352		39.1	5.17256			39.1	1.81316		39.1	3.28788		39.1	5.02539		39.1	4.76156		39.1	0.85667
	39.2	5.62678		39.2	2.7001		39.2	8.21496		39.2	6.58083		39.2	5.08726			39.2	1.79126		39.2	3.26368		39.2	4.99556		39.2	4.75844		39.2	0.79025
	39.3	5.59256		39.3	2.64833		39.3	8.05685		39.3	6.42857		39.3	5.00213			39.3	1.78007		39.3	3.23951		39.3	4.96917		39.3	4.75548		39.3	0.72392
	39.4	5.55835		39.4	2.5969		39.4	7.91908		39.4	6.35261		39.4	4.91716			39.4	1.75825		39.4	3.19347		39.4	4.94945		39.4	4.75267		39.4	0.65768
	39.5	5.52417		39.5	2.55092		39.5	7.76228		39.5	6.201		39.5	4.8606			39.5	1.7471		39.5	3.14754		39.5	4.93307		39.5	4.75		39.5	0.62459
	39.6	5.49001		39.6	2.50521		39.6	7.60618		39.6	6.12536		39.6	4.77591			39.6	1.72537		39.6	3.12351		39.6	4.91674		39.6	4.74748		39.6	0.69079
	39.7	5.42114		39.7	2.45978		39.7	7.45076		39.7	5.9744		39.7	4.69137			39.7	1.70369		39.7	3.07776		39.7	4.9037		39.7	4.7451		39.7	0.75708
	39.8	5.35237		39.8	2.42463		39.8	7.33465		39.8	5.82386		39.8	4.6351			39.8	1.68206		39.8	3.05382		39.8	4.89069		39.8	4.74299		39.8	0.82345
	39.9	5.28368		39.9	2.38964		39.9	7.21892		39.9	5.59887		39.9	4.5789			39.9	1.66049		39.9	3.02991		39.9	4.87771		39.9	4.74125		39.9	0.85667
	40	5.1805		40	2.36475		40	7.12278		40	5.4494		40	4.49474			40	1.62849		40	3.00603		40	4.87124		40	4.73953		40	0.85667
	40.1	5.14657		40.1	2.3449		40.1	7.00775		40.1	5.30035		40.1	4.43873			40.1	1.60706		40.1	2.98217		40.1	4.86153		40.1	4.7383		40.1	0.88991
	40.2	5.07815		40.2	2.3251		40.2	6.89309		40.2	5.15173		40.2	4.38278			40.2	1.58567		40.2	2.95835		40.2	4.85184		40.2	4.7372		40.2	0.92318
	40.3	5.00981		40.3	2.30043		40.3	6.75981		40.3	5.00352		40.3	4.3269			40.3	1.57473		40.3	2.93455		40.3	4.83251		40.3	4.73634		40.3	0.92318
	40.4	4.94157		40.4	2.28074		40.4	6.62703		40.4	4.782		40.4	4.2711			40.4	1.55343		40.4	2.84627		40.4	4.81325		40.4	4.73537		40.4	0.92318
	40.5	4.87342		40.5	2.26111		40.5	6.51363		40.5	4.63483		40.5	4.21537			40.5	1.54253		40.5	2.77981		40.5	4.79404		40.5	4.73452		40.5	0.92318
	40.6	4.80535		40.6	2.24153		40.6	6.43823		40.6	4.48808		40.6	4.1319			40.6	1.5213		40.6	2.7349		40.6	4.77172		40.6	4.73343		40.6	0.92318
	40.7	4.77166		40.7	2.22688		40.7	6.32544		40.7	4.41486		40.7	4.07634			40.7	1.51044		40.7	2.66885		40.7	4.759		40.7	4.73258		40.7	0.92318
	40.8	4.70373		40.8	2.21226		40.8	6.21302		40.8	4.26872		40.8	4.02085			40.8	1.4996		40.8	2.60305		40.8	4.74631		40.8	4.7315		40.8	0.92318
	40.9	4.6701		40.9	2.20253		40.9	6.11961		40.9	4.26872		40.9	3.96544			40.9	1.48877		40.9	2.51644		40.9	4.72732		40.9	4.73054		40.9	0.92318
	41	4.6365		41	2.18796		41	6.00786		41	4.1958		41	3.91009			41	1.47795		41	2.43027		41	4.7084		41	4.72958		41	0.88991
	41.1	4.56875		41.1	2.17826		41.1	5.915		41.1	4.12299		41.1	3.85482			41.1	1.45688		41.1	2.40714		41.1	4.68954		41.1	4.72862		41.1	0.88991
	41.2	4.50108		41.2	2.15889		41.2	5.8409		41.2	3.97767		41.2	3.77203			41.2	1.43586		41.2	2.36316		41.2	4.67074		41.2	4.72767		41.2	0.85667
	41.3	4.43349		41.3	2.14441		41.3	5.7485		41.3	3.97767		41.3	3.71693			41.3	1.40469		41.3	2.34011		41.3	4.652		41.3	4.7266		41.3	0.85667
	41.4	4.366		41.4	2.12995		41.4	5.63795		41.4	3.97767		41.4	3.6619			41.4	1.3838		41.4	2.3379		41.4	4.63643		41.4	4.72541		41.4	0.82345
	41.5	4.29859		41.5	2.11071		41.5	5.54609		41.5	3.97767		41.5	3.60693			41.5	1.37311		41.5	2.33569		41.5	4.6209		41.5	4.72423		41.5	0.72392
	41.6	4.26523		41.6	2.09632		41.6	5.49109		41.6	3.90516		41.6	3.55204			41.6	1.36244		41.6	2.35433		41.6	4.6085		41.6	4.72317		41.6	0.55848
	41.7	4.19796		41.7	2.07717		41.7	5.43619		41.7	3.76045		41.7	3.49721			41.7	1.35177		41.7	2.35212		41.7	4.59923		41.7	4.72212		41.7	0.45947
	41.8	4.16466		41.8	2.05807		41.8	5.38137		41.8	3.68824		41.8	3.44246			41.8	1.33101		41.8	2.34991		41.8	4.58688		41.8	4.72118		41.8	0.36066
	41.9	4.09751		41.9	2.03902		41.9	5.30841		41.9	3.54413		41.9	3.38777			41.9	1.32039		41.9	2.3477		41.9	4.57456		41.9	4.72025		41.9	0.32776
	42	4.03046		42	2.01528		42	5.23561		42	3.54413		42	3.36045			42	1.2997		42	2.32465		42	4.54388		42	4.71931		42	0.29489
	42.1	3.99727		42.1	1.99634		42.1	5.16297		42.1	3.47222		42.1	3.30587			42.1	1.27906		42.1	2.32245		42.1	4.53165		42.1	4.71838		42.1	0.29489
	42.2	3.93034		42.2	1.97274		42.2	5.07238		42.2	3.47222		42.2	3.2786			42.2	1.27853		42.2	2.32024		42.2	4.52249		42.2	4.71757		42.2	0.29489
	42.3	3.86349		42.3	1.95391		42.3	5.00009		42.3	3.47222		42.3	3.22412			42.3	1.25795		42.3	2.29721		42.3	4.51335		42.3	4.71688		42.3	0.26204
	42.4	3.83041		42.4	1.93044		42.4	4.92794		42.4	3.47222		42.4	3.1969			42.4	1.24741		42.4	2.27422		42.4	4.50119		42.4	4.71619		42.4	0.26204
	42.5	3.7637		42.5	1.91172		42.5	4.85596		42.5	3.47222		42.5	3.14253			42.5	1.23689		42.5	2.25124		42.5	4.47694		42.5	4.71573		42.5	0.29489
	42.6	3.73068		42.6	1.89305		42.6	4.80207		42.6	3.40042		42.6	3.08821			42.6	1.2164		42.6	2.2283		42.6	4.46184		42.6	4.71526		42.6	0.32776
	42.7	3.6641		42.7	1.87443		42.7	4.74826		42.7	3.40042		42.7	3.06108			42.7	1.20591		42.7	2.20538		42.7	4.4528		42.7	4.71469		42.7	0.39357
	42.8	3.63115		42.8	1.85585		42.8	4.67665		42.8	3.32871		42.8	3.03397			42.8	1.19544		42.8	2.18249		42.8	4.44678		42.8	4.71423		42.8	0.42651
	42.9	3.56469		42.9	1.83733		42.9	4.62305		42.9	3.2571		42.9	2.9798			42.9	1.18497		42.9	2.15963		42.9	4.44076		42.9	4.71366		42.9	0.42651
	43	3.5318		43	1.81423		43	4.56953		43	3.2571		43	2.95273			43	1.18444		43	2.15742		43	4.43175		43	4.71297		43	0.42651
	43.1	3.46547		43.1	1.79121		43.1	4.53389		43.1	3.1856		43.1	2.92569			43.1	1.17399		43.1	2.13458		43.1	4.42276		43.1	4.7124		43.1	0.45947
	43.2	3.43265		43.2	1.77285		43.2	4.48052		43.2	3.11419		43.2	2.87165			43.2	1.16355		43.2	2.11177		43.2	4.41378		43.2	4.71183		43.2	0.42651
	43.3	3.39985		43.3	1.75453		43.3	4.44498		43.3	3.04288		43.3	2.84465			43.3	1.16302		43.3	2.08899		43.3	4.40182		43.3	4.71126		43.3	0.39357
	43.4	3.33369		43.4	1.73627		43.4	4.40948		43.4	2.97167		43.4	2.81768			43.4	1.1526		43.4	2.06623		43.4	4.3899		43.4	4.71092		43.4	0.39357
	43.5	3.30095		43.5	1.71804		43.5	4.35629		43.5	2.82954		43.5	2.79072			43.5	1.14218		43.5	2.023		43.5	4.37502		43.5	4.71047		43.5	0.36066
	43.6	3.26823		43.6	1.70441		43.6	4.3032		43.6	2.75862		43.6	2.76377			43.6	1.14165		43.6	2.00032		43.6	4.36315		43.6	4.71013		43.6	0.32776
	43.7	3.20224		43.7	1.69079		43.7	4.25018		43.7	2.75862		43.7	2.76377			43.7	1.13125		43.7	1.95725		43.7	4.34835		43.7	4.70967		43.7	0.32776
	43.8	3.16959		43.8	1.67721		43.8	4.19725		43.8	2.6878		43.8	2.73684			43.8	1.12086		43.8	1.93464		43.8	4.33653		43.8	4.70922		43.8	0.29489
	43.9	3.13695		43.9	1.66365		43.9	4.1444		43.9	2.61708		43.9	2.70993			43.9	1.11048		43.9	1.91207		43.9	4.3218		43.9	4.70877		43.9	0.29489
	44	3.10434		44	1.64561		44	4.10922		44	2.61708		44	2.68304			44	1.10012		44	1.90986		44	4.31004		44	4.7082		44	0.29489
	44.1	3.03856		44.1	1.63211		44.1	4.05651		44.1	2.61708		44.1	2.65616			44.1	1.08977		44.1	1.88731		44.1	4.29538		44.1	4.70764		44.1	0.36066
	44.2	3.00601		44.2	1.61864		44.2	4.02142		44.2	2.54646		44.2	2.65616			44.2	1.08924		44.2	1.86479		44.2	4.28367		44.2	4.70719		44.2	0.39357
	44.3	2.97349		44.3	1.60519		44.3	4.02142		44.3	2.47593		44.3	2.6293			44.3	1.0789		44.3	1.86258		44.3	4.26908		44.3	4.70663		44.3	0.42651
	44.4	2.90787		44.4	1.5873		44.4	4.00389		44.4	2.4055		44.4	2.60246			44.4	1.06857		44.4	1.84008		44.4	4.26034		44.4	4.70607		44.4	0.55848
	44.5	2.87541		44.5	1.57391		44.5	3.98636		44.5	2.33516		44.5	2.57563			44.5	1.06804		44.5	1.81761		44.5	4.2458		44.5	4.70551		44.5	0.75708
	44.6	2.84297		44.6	1.55609		44.6	3.95135		44.6	2.4055		44.6	2.52203			44.6	1.05772		44.6	1.79516		44.6	4.2342		44.6	4.70506		44.6	0.92318
	44.7	2.84358		44.7	1.54276		44.7	3.89889		44.7	2.47593		44.7	2.46849			44.7	1.04742		44.7	1.77274		44.7	4.22263		44.7	4.7045		44.7	1.0231
	44.8	2.8442		44.8	1.52946		44.8	3.84651		44.8	2.54646		44.8	2.44175			44.8	1.03712		44.8	1.75035		44.8	4.20819		44.8	4.70394		44.8	1.12322
	44.9	2.81178		44.9	1.51175		44.9	3.82907		44.9	2.54646		44.9	2.41502			44.9	1.02684		44.9	1.70784		44.9	4.19379		44.9	4.7035		44.9	1.19008
	45	2.8124		45	1.49851		45	3.79421		45	2.61708		45	2.38831			45	1.00684		45	1.68552		45	4.17943		45	4.70294		45	1.19008
	45.1	2.81302		45.1	1.48528		45.1	3.7594		45.1	2.61708		45.1	2.33494			45.1	0.9966		45.1	1.66323		45.1	4.16796		45.1	4.7025		45.1	1.19008
	45.2	2.81363		45.2	1.47209		45.2	3.72462		45.2	2.6878		45.2	2.30828			45.2	0.98637		45.2	1.66102		45.2	4.15081		45.2	4.70217		45.2	1.15664
	45.3	2.78123		45.3	1.45891		45.3	3.68987		45.3	2.6878		45.3	2.28164			45.3	0.98584		45.3	1.63876		45.3	4.13371		45.3	4.70172		45.3	1.19008
	45.4	2.78185		45.4	1.44139		45.4	3.65516		45.4	2.6878		45.4	2.2284			45.4	0.97562		45.4	1.63655		45.4	4.11667		45.4	4.70139		45.4	1.19008
	45.5	2.74947		45.5	1.43264		45.5	3.62049		45.5	2.6878		45.5	2.20181			45.5	0.97509		45.5	1.63434		45.5	4.10251		45.5	4.70106		45.5	1.19008
	45.6	2.71711		45.6	1.41954		45.6	3.58585		45.6	2.6878		45.6	2.14867			45.6	0.96488		45.6	1.63213		45.6	4.0912		45.6	4.70073		45.6	1.22354
	45.7	2.71773		45.7	1.40211		45.7	3.56855		45.7	2.6878		45.7	2.12212			45.7	0.95468		45.7	1.62992		45.7	4.0771		45.7	4.70029		45.7	1.32406
	45.8	2.68539		45.8	1.38907		45.8	3.53397		45.8	2.6878		45.8	2.09559			45.8	0.95415		45.8	1.60768		45.8	4.06585		45.8	4.69985		45.8	1.35762
	45.9	2.65307		45.9	1.37605		45.9	3.51669		45.9	2.61708		45.9	2.04259			45.9	0.94397		45.9	1.60547		45.9	4.05462		45.9	4.6994		45.9	1.39119
	46	2.62077		46	1.36738		46	3.49942		46	2.61708		46	2.01611			46	0.93379		46	1.60326		46	4.04341		46	4.69897		46	1.4584
	46.1	2.58849		46.1	1.35441		46.1	3.46491		46.1	2.54646		46.1	1.98964			46.1	0.92363		46.1	1.60106		46.1	4.03782		46.1	4.69853		46.1	1.49204
	46.2	2.55623		46.2	1.34145		46.2	3.44767		46.2	2.54646		46.2	1.93677			46.2	0.91348		46.2	1.57884		46.2	4.02943		46.2	4.69798		46.2	1.5257
	46.3	2.524		46.3	1.33283		46.3	3.41321		46.3	2.47593		46.3	1.91035			46.3	0.91295		46.3	1.57663		46.3	4.02664		46.3	4.69754		46.3	1.5257
	46.4	2.45897		46.4	1.31991		46.4	3.396		46.4	2.47593		46.4	1.85757			46.4	0.90281		46.4	1.55444		46.4	4.01828		46.4	4.6971		46.4	1.55939
	46.5	2.42679		46.5	1.30702		46.5	3.3616		46.5	2.4055		46.5	1.83121			46.5	0.89269		46.5	1.55223		46.5	4.01271		46.5	4.69667		46.5	1.5257
	46.6	2.39464		46.6	1.29844		46.6	3.34441		46.6	2.4055		46.6	1.80486			46.6	0.88257		46.6	1.53006		46.6	4.00437		46.6	4.69623		46.6	1.49204
	46.7	2.36251		46.7	1.28559		46.7	3.31006		46.7	2.33516		46.7	1.77853			46.7	0.88204		46.7	1.52786		46.7	3.99603		46.7	4.69569		46.7	1.42478
	46.8	2.36313		46.8	1.27277		46.8	3.27575		46.8	2.33516		46.8	1.75221			46.8	0.86238		46.8	1.50572		46.8	3.98495		46.8	4.69525		46.8	1.35762
	46.9	2.33101		46.9	1.25996		46.9	3.24147		46.9	2.26493		46.9	1.69963			46.9	0.8523		46.9	1.50351		46.9	3.97112		46.9	4.69471		46.9	1.35762
	47	2.29892		47	1.25144		47	3.22434		47	2.26493		47	1.69963			47	0.84223		47	1.5013		47	3.96008		47	4.69417		47	1.39119
	47.1	2.26685		47.1	1.23867		47.1	3.20723		47.1	2.19479		47.1	1.67336			47.1	0.83217		47.1	1.47918		47.1	3.95182		47.1	4.69373		47.1	1.39119
	47.2	2.26747		47.2	1.23018		47.2	3.19012		47.2	2.19479		47.2	1.67336			47.2	0.82213		47.2	1.47697		47.2	3.94357		47.2	4.69319		47.2	1.39119
	47.3	2.26809		47.3	1.22169		47.3	3.15593		47.3	2.12474		47.3	1.67336			47.3	0.8216		47.3	1.45488		47.3	3.93533		47.3	4.69276		47.3	1.39119
	47.4	2.23604		47.4	1.21322		47.4	3.12178		47.4	2.12474		47.4	1.64711			47.4	0.80207		47.4	1.45268		47.4	3.9271		47.4	4.69222		47.4	1.35762
	47.5	2.20401		47.5	1.20475		47.5	3.10471		47.5	2.05479		47.5	1.64711			47.5	0.79206		47.5	1.43061		47.5	3.92163		47.5	4.69168		47.5	1.32406
	47.6	2.172		47.6	1.1963		47.6	3.08766		47.6	2.05479		47.6	1.62087			47.6	0.7726		47.6	1.4284		47.6	3.91342		47.6	4.69125		47.6	1.25703
	47.7	2.14001		47.7	1.18363		47.7	3.07061		47.7	1.98494		47.7	1.59465			47.7	0.77208		47.7	1.40636		47.7	3.90523		47.7	4.69072		47.7	1.19008
	47.8	2.14063		47.8	1.1752		47.8	3.03655		47.8	1.98494		47.8	1.56845			47.8	0.7621		47.8	1.38434		47.8	3.89705		47.8	4.69018		47.8	1.12322
	47.9	2.10866		47.9	1.16679		47.9	3.01953		47.9	1.98494		47.9	1.54226			47.9	0.75214		47.9	1.38214		47.9	3.88888		47.9	4.68954		47.9	1.05645
	48	2.07671		48	1.15838		48	3.00252		48	1.98494		48	1.54226			48	0.75161		48	1.36014		48	3.88072		48	4.689		48	0.98977
	48.1	2.04478		48.1	1.14578		48.1	2.98552		48.1	1.91518		48.1	1.51609			48.1	0.74165		48.1	1.33818		48.1	3.87258		48.1	4.68847		48.1	0.92318
	48.2	2.01287		48.2	1.1374		48.2	2.96852		48.2	1.91518		48.2	1.48994			48.2	0.74113		48.2	1.33597		48.2	3.86716		48.2	4.68783		48.2	0.88991
	48.3	1.98099		48.3	1.12903		48.3	2.95154		48.3	1.84552		48.3	1.4638			48.3	0.73118		48.3	1.31403		48.3	3.85904		48.3	4.6873		48.3	0.85667
	48.4	1.98161		48.4	1.12067		48.4	2.9176		48.4	1.77596		48.4	1.4638			48.4	0.73066		48.4	1.29211		48.4	3.84822		48.4	4.68677		48.4	0.82345
	48.5	1.94974		48.5	1.11231		48.5	2.90064		48.5	1.77596		48.5	1.43768			48.5	0.72073		48.5	1.25056		48.5	3.84283		48.5	4.68635		48.5	0.82345
	48.6	1.95036		48.6	1.10397		48.6	2.88369		48.6	1.70648		48.6	1.41157			48.6	0.70143		48.6	1.22872		48.6	3.83474		48.6	4.68592		48.6	0.82345
	48.7	1.91851		48.7	1.09564		48.7	2.84982		48.7	1.70648		48.7	1.41157			48.7	0.7009		48.7	1.2069		48.7	3.82936		48.7	4.6856		48.7	0.82345
	48.8	1.88668		48.8	1.08732		48.8	2.8329		48.8	1.70648		48.8	1.38548			48.8	0.70037		48.8	1.18511		48.8	3.82398		48.8	4.68518		48.8	0.82345
	48.9	1.85488		48.9	1.079		48.9	2.79908		48.9	1.63711		48.9	1.35941			48.9	0.69984		48.9	1.16334		48.9	3.82129		48.9	4.68476		48.9	0.85667
	49	1.82309		49	1.0707		49	2.78218		49	1.63711		49	1.35941			49	0.69931		49	1.14159		49	3.81592		49	4.68434		49	0.88991
	49.1	1.79133		49.1	1.06241		49.1	2.74841		49.1	1.63711		49.1	1.35941			49.1	0.69878		49.1	1.10038		49.1	3.81055		49.1	4.68402		49.1	0.88991
	49.2	1.75958		49.2	1.05413		49.2	2.73154		49.2	1.56783		49.2	1.35941			49.2	0.69826		49.2	1.03986		49.2	3.80519		49.2	4.6836		49.2	0.88991
	49.3	1.72786		49.3	1.04586		49.3	2.69783		49.3	1.56783		49.3	1.35941			49.3	0.68836		49.3	1.01826		49.3	3.80519		49.3	4.68318		49.3	0.88991
	49.4	1.69615		49.4	1.0376		49.4	2.68098		49.4	1.56783		49.4	1.35941			49.4	0.67847		49.4	0.99668		49.4	3.80519		49.4	4.68287		49.4	0.88991
	49.5	1.66447		49.5	1.02934		49.5	2.66415		49.5	1.56783		49.5	1.38548			49.5	0.65927		49.5	0.99448		49.5	3.80519		49.5	4.68245		49.5	0.85667
	49.6	1.63281		49.6	1.0211		49.6	2.64732		49.6	1.49864		49.6	1.38548			49.6	0.65874		49.6	0.99227		49.6	3.80519		49.6	4.68213		49.6	0.85667
	49.7	1.63342		49.7	1.01287		49.7	2.61369		49.7	1.49864		49.7	1.38548			49.7	0.65821		49.7	0.97072		49.7	3.80252		49.7	4.68172		49.7	0.85667
	49.8	1.63404		49.8	1.00465		49.8	2.59689		49.8	1.49864		49.8	1.38548			49.8	0.64836		49.8	0.94919		49.8	3.79984		49.8	4.6813		49.8	0.85667
	49.9	1.6024		49.9	0.99644		49.9	2.5801		49.9	1.49864		49.9	1.38548			49.9	0.64783		49.9	0.92769		49.9	3.79716		49.9	4.68099		49.9	0.85667
	50	1.60302		50	0.98823		50	2.56331		50	1.49864		50	1.35941			50	0.62869		50	0.92548		50	3.79182		50	4.68057		50	0.88991
	50.1	1.57139		50.1	0.98004		50.1	2.54654		50.1	1.49864		50.1	1.33335			50.1	0.59107		50.1	0.92327		50.1	3.78381		50.1	4.68015		50.1	0.82345
	50.2	1.57201		50.2	0.97186		50.2	2.52977		50.2	1.42954		50.2	1.30731			50.2	0.53524		50.2	0.92106		50.2	3.77581		50.2	4.67974		50.2	0.79025
	50.3	1.54041		50.3	0.96777		50.3	2.49626		50.3	1.42954		50.3	1.25527			50.3	0.49807		50.3	0.91885		50.3	3.77315		50.3	4.67932		50.3	0.79025
	50.4	1.54103		50.4	0.95961		50.4	2.47952		50.4	1.42954		50.4	1.2033			50.4	0.46106		50.4	0.91664		50.4	3.76782		50.4	4.67891		50.4	0.82345
	50.5	1.50944		50.5	0.95553		50.5	2.44607		50.5	1.49864		50.5	1.2033			50.5	0.44236		50.5	0.89517		50.5	3.76517		50.5	4.6786		50.5	0.82345
	50.6	1.47788		50.6	0.94737		50.6	2.42935		50.6	1.49864		50.6	1.2033			50.6	0.44184		50.6	0.91223		50.6	3.76251		50.6	4.67818		50.6	0.82345
	50.7	1.44633		50.7	0.9433		50.7	2.41264		50.7	1.49864		50.7	1.2033			50.7	0.43224		50.7	0.91002		50.7	3.7572		50.7	4.67777		50.7	0.82345
	50.8	1.41481		50.8	0.93516		50.8	2.39595		50.8	1.56783		50.8	1.2033			50.8	0.42265		50.8	0.92711		50.8	3.75454		50.8	4.67746		50.8	0.82345
	50.9	1.38331		50.9	0.92703		50.9	2.36258		50.9	1.56783		50.9	1.2033			50.9	0.41307		50.9	0.9249		50.9	3.75189		50.9	4.67715		50.9	0.82345
	51	1.38393		51	0.91891		51	2.3459		51	1.56783		51	1.17733			51	0.40351		51	0.92269		51	3.74924		51	4.67684		51	0.85667
	51.1	1.35244		51.1	0.91081		51.1	2.32924		51.1	1.56783		51.1	1.17733			51.1	0.41202		51.1	0.92048		51.1	3.74659		51.1	4.67663		51.1	0.85667
	51.2	1.32098		51.2	0.90675		51.2	2.31258		51.2	1.49864		51.2	1.15139			51.2	0.42054		51.2	0.93759		51.2	3.74394		51.2	4.67633		51.2	0.85667
	51.3	1.3216		51.3	0.89866		51.3	2.2793		51.3	1.49864		51.3	1.15139			51.3	0.42001		51.3	0.91607		51.3	3.74129		51.3	4.67602		51.3	0.85667
	51.4	1.29015		51.4	0.89462		51.4	2.26267		51.4	1.42954		51.4	1.12545			51.4	0.41043		51.4	0.93318		51.4	3.74129		51.4	4.67571		51.4	0.82345
	51.5	1.29077		51.5	0.8825		51.5	2.22943		51.5	1.42954		51.5	1.09954			51.5	0.4099		51.5	0.93097		51.5	3.74129		51.5	4.6754		51.5	0.79025
	51.6	1.25935		51.6	0.87041		51.6	2.21283		51.6	1.36054		51.6	1.07364			51.6	0.40034		51.6	0.92876		51.6	3.73864		51.6	4.67499		51.6	0.75708
	51.7	1.25997		51.7	0.86235		51.7	2.17965		51.7	1.36054		51.7	1.04776			51.7	0.39981		51.7	0.92655		51.7	3.73336		51.7	4.67458		51.7	0.69079
	51.8	1.22856		51.8	0.85833		51.8	2.16307		51.8	1.36054		51.8	0.99604			51.8	0.39928		51.8	0.94369		51.8	3.72543		51.8	4.67417		51.8	0.65768
	51.9	1.19718		51.9	0.8503		51.9	2.1465		51.9	1.36054		51.9	0.9702			51.9	0.39875		51.9	0.96084		51.9	3.72016		51.9	4.67376		51.9	0.62459
	52	1.16582		52	0.84628		52	2.11338		52	1.29164		52	0.94438			52	0.39822		52	0.97803		52	3.71752		52	4.67346		52	0.59152
	52.1	1.10253		52.1	0.84227		52.1	2.09684		52.1	1.29164		52.1	0.91858			52.1	0.38867		52.1	0.99523		52.1	3.71752		52.1	4.67315		52.1	0.55848
	52.2	1.07122		52.2	0.83425		52.2	2.06377		52.2	1.29164		52.2	0.91858			52.2	0.38814		52.2	0.99302		52.2	3.71752		52.2	4.67285		52.2	0.52545
	52.3	1.00806		52.3	0.82624		52.3	2.04725		52.3	1.29164		52.3	0.91858			52.3	0.38761		52.3	0.99082		52.3	3.71752		52.3	4.67254		52.3	0.49245
	52.4	0.94497		52.4	0.82224		52.4	2.03074		52.4	1.22283		52.4	0.89279			52.4	0.38708		52.4	0.98861		52.4	3.71489		52.4	4.67234		52.4	0.39357
	52.5	0.88196		52.5	0.81825		52.5	2.01424		52.5	1.22283		52.5	0.86702			52.5	0.38655		52.5	0.9864		52.5	3.71489		52.5	4.67213		52.5	0.32776
	52.6	0.81903		52.6	0.81425		52.6	1.99774		52.6	1.08548		52.6	0.84126			52.6	0.39505		52.6	0.96478		52.6	3.71226		52.6	4.67193		52.6	0.26204
	52.7	0.72447		52.7	0.81026		52.7	1.96478		52.7	0.94851		52.7	0.84126			52.7	0.39452		52.7	0.94318		52.7	3.70962		52.7	4.67183		52.7	0.13085
	52.8	0.66173		52.8	0.80627		52.8	1.94831		52.8	0.88016		52.8	0.81552			52.8	0.40303		52.8	0.94097		52.8	3.70962		52.8	4.67163		52.8	-0.03266
	52.9	0.59908		52.9	0.80228		52.9	1.91539		52.9	0.81191		52.9	0.78979			52.9	0.41155		52.9	0.91939		52.9	3.70699		52.9	4.67142		52.9	-0.55231
	53	0.56809		53	0.79829		53	1.89895		53	0.81191		53	0.76408			53	0.42008		53	0.89784		53	3.70699		53	4.67112		53	-1.32173
	53.1	0.50555		53.1	0.79431		53.1	1.86608		53.1	0.81191		53.1	0.76408			53.1	0.42862		53.1	0.89563		53.1	3.70699		53.1	4.67082		53.1	-2.048
	53.2	0.47462		53.2	0.79033		53.2	1.84967		53.2	0.88016		53.2	0.73839			53.2	0.42809		53.2	0.87411		53.2	3.70699		53.2	4.67051		53.2	-2.51592
	53.3	0.44371		53.3	0.78635		53.3	1.83325		53.3	0.88016		53.3	0.71271			53.3	0.42756		53.3	0.8719		53.3	3.70699		53.3	4.67031		53.3	-2.76366
	53.4	0.44433		53.4	0.78237		53.4	1.81685		53.4	0.94851		53.4	0.68704			53.4	0.43612		53.4	0.86969		53.4	3.70699		53.4	4.67001		53.4	-3.01014
	53.5	0.41343		53.5	0.7784		53.5	1.80046		53.5	1.01695		53.5	0.6614			53.5	0.43559		53.5	0.84819		53.5	3.70699		53.5	4.66971		53.5	-3.46894
	53.6	0.41405		53.6	0.77442		53.6	1.76769		53.6	1.01695		53.6	0.63577			53.6	0.43506		53.6	0.84598		53.6	3.70699		53.6	4.6694		53.6	-3.68156
	53.7	0.41467		53.7	0.76649		53.7	1.75132		53.7	1.01695		53.7	0.61015			53.7	0.42545		53.7	0.84377		53.7	3.70699		53.7	4.6691		53.7	-3.62091
	53.8	0.3838		53.8	0.76252		53.8	1.73496		53.8	1.01695		53.8	0.58455			53.8	0.42492		53.8	0.82229		53.8	3.70962		53.8	4.6688		53.8	-3.59055
	53.9	0.38442		53.9	0.75856		53.9	1.71861		53.9	1.01695		53.9	0.55896			53.9	0.43347		53.9	0.80084		53.9	3.70962		53.9	4.6686		53.9	-3.56018
	54	0.38503		54	0.7546		54	1.70227		54	1.01695		54	0.53339			54	0.44204		54	0.79863		54	3.70962		54	4.6682		54	-3.43849
	54.1	0.38565		54.1	0.75064		54.1	1.68593		54.1	1.01695		54.1	0.4823			54.1	0.45061		54.1	0.79642		54.1	3.70962		54.1	4.6679		54.1	-3.34702
	54.2	0.38627		54.2	0.74273		54.2	1.6696		54.2	1.01695		54.2	0.45678			54.2	0.45919		54.2	0.79421		54.2	3.70962		54.2	4.66759		54.2	-3.28594
	54.3	0.35542		54.3	0.73483		54.3	1.65328		54.3	0.94851		54.3	0.43127			54.3	0.45867		54.3	0.792		54.3	3.70699		54.3	4.66729		54.3	-3.31649
	54.4	0.35604		54.4	0.72694		54.4	1.63697		54.4	0.94851		54.4	0.3803			54.4	0.46726		54.4	0.7898		54.4	3.70699		54.4	4.66709		54.4	-3.28594
	54.5	0.35666		54.5	0.723		54.5	1.60437		54.5	0.88016		54.5	0.35484			54.5	0.46673		54.5	0.78759		54.5	3.70436		54.5	4.66679		54.5	-3.22479
	54.6	0.35727		54.6	0.71513		54.6	1.58808		54.6	0.88016		54.6	0.3294			54.6	0.4662		54.6	0.78538		54.6	3.70174		54.6	4.66659		54.6	-3.07156
	54.7	0.32644		54.7	0.70726		54.7	1.57181		54.7	0.81191		54.7	0.30396			54.7	0.46567		54.7	0.78317		54.7	3.69911		54.7	4.66629		54.7	-2.91786
	54.8	0.32706		54.8	0.6994		54.8	1.55554		54.8	0.88016		54.8	0.27855			54.8	0.47428		54.8	0.76174		54.8	3.69648		54.8	4.6661		54.8	-2.76366
	54.9	0.32768		54.9	0.68763		54.9	1.53927		54.9	0.88016		54.9	0.25315			54.9	0.47375		54.9	0.75953		54.9	3.69124		54.9	4.6658		54.9	-2.63995
	55	0.29686		55	0.6798		55	1.52302		55	0.88016		55	0.22777			55	0.47322		55	0.71895		55	3.68862		55	4.6655		55	-2.57798
	55.1	0.29748		55.1	0.67589		55.1	1.49054		55.1	0.88016		55.1	0.2024			55.1	0.47269		55.1	0.71674		55.1	3.68338		55.1	4.6652		55.1	-2.48487
	55.2	0.2981		55.2	0.67197		55.2	1.47431		55.2	0.88016		55.2	0.17704			55.2	0.47217		55.2	0.69538		55.2	3.68076		55.2	4.6649		55.2	-2.4227
	55.3	0.29872		55.3	0.66806		55.3	1.45809		55.3	0.88016		55.3	0.17704			55.3	0.4625		55.3	0.69317		55.3	3.67553		55.3	4.6646		55.3	-2.32929
	55.4	0.26792		55.4	0.66416		55.4	1.45809		55.4	0.88016		55.4	0.17704			55.4	0.46197		55.4	0.67183		55.4	3.67292		55.4	4.6644		55.4	-2.23571
	55.5	0.26854		55.5	0.66025		55.5	1.42567		55.5	0.88016		55.5	0.17704			55.5	0.45232		55.5	0.65052		55.5	3.66769		55.5	4.66411		55.5	-2.11065
	55.6	0.23777		55.6	0.65635		55.6	1.42567		55.6	0.88016		55.6	0.15171			55.6	0.44268		55.6	0.62923		55.6	3.66508		55.6	4.66391		55.6	-2.01665
	55.7	0.20701		55.7	0.65635		55.7	1.39329		55.7	0.94851		55.7	0.15171			55.7	0.43305		55.7	0.60797		55.7	3.66247		55.7	4.66371		55.7	-1.98527
	55.8	0.17627		55.8	0.65245		55.8	1.36093		55.8	0.94851		55.8	0.15171			55.8	0.42343		55.8	0.60576		55.8	3.65726		55.8	4.66351		55.8	-1.98527
	55.9	0.17689		55.9	0.64855		55.9	1.32861		55.9	0.94851		55.9	0.15171			55.9	0.4229		55.9	0.58452		55.9	3.65205		55.9	4.66331		55.9	-1.92246
	56	0.14617		56	0.64855		56	1.29633		56	0.94851		56	0.12638			56	0.42237		56	0.5633		56	3.64945		56	4.66302		56	-1.92246
	56.1	0.14679		56.1	0.64466		56.1	1.26407		56.1	0.94851		56.1	0.10108			56.1	0.41276		56.1	0.5042		56.1	3.64425		56.1	4.66292		56.1	-1.98527
	56.2	0.11609		56.2	0.63687		56.2	1.21575		56.2	1.01695		56.2	0.12638			56.2	0.39411		56.2	0.44531		56.2	3.63906		56.2	4.66272		56.2	-2.048
	56.3	0.11671		56.3	0.63299		56.3	1.18358		56.3	1.01695		56.3	0.2024			56.3	0.39358		56.3	0.42425		56.3	3.63646		56.3	4.66252		56.3	-2.11065
	56.4	0.14865		56.4	0.6291		56.4	1.15144		56.4	1.01695		56.4	0.22777			56.4	0.384		56.4	0.42204		56.4	3.63387		56.4	4.66233		56.4	-2.11065
	56.5	0.11795		56.5	0.6291		56.5	1.10329		56.5	1.01695		56.5	0.25315			56.5	0.38347		56.5	0.40101		56.5	3.63387		56.5	4.66213		56.5	-2.11065
	56.6	0.11857		56.6	0.62522		56.6	1.07123		56.6	1.08548		56.6	0.27855			56.6	0.38294		56.6	0.41763		56.6	3.63387		56.6	4.66193		56.6	-2.11065
	56.7	0.11919		56.7	0.62522		56.7	1.0392		56.7	1.08548		56.7	0.30396			56.7	0.37338		56.7	0.43427		56.7	3.63387		56.7	4.66173		56.7	-2.048
	56.8	0.08851		56.8	0.62133		56.8	1.0072		56.8	1.08548		56.8	0.27855			56.8	0.37285		56.8	0.43206		56.8	3.63387		56.8	4.66154		56.8	-1.92246
	56.9	0.02659		56.9	0.61745		56.9	0.97524		56.9	1.15411		56.9	0.25315			56.9	0.3633		56.9	0.411		56.9	3.63387		56.9	4.66134		56.9	-1.76508
	57	-0.01984		57	0.6097		57	0.95927		57	1.15411		57	0.25315			57	0.35375		57	0.42764		57	3.63127		57	4.66114		57	-1.6072
	57.1	-0.07868		57.1	0.6097		57.1	0.95927		57.1	1.15411		57.1	0.27855			57.1	0.35322		57.1	0.42543		57.1	3.63127		57.1	4.66105		57.1	-1.48053
	57.2	-0.10624		57.2	0.60583		57.2	0.94331		57.2	1.22283		57.2	0.25315			57.2	0.33469		57.2	0.44209		57.2	3.63127		57.2	4.66085		57.2	-1.38531
	57.3	-0.1648		57.3	0.60196		57.3	0.94331		57.3	1.22283		57.3	0.25315			57.3	0.30724		57.3	0.43989		57.3	3.62868		57.3	4.66075		57.3	-1.25806
	57.4	-0.19217		57.4	0.59809		57.4	0.94331		57.4	1.29164		57.4	0.25315			57.4	0.28882		57.4	0.43768		57.4	3.62868		57.4	4.66065		57.4	-1.16242
	57.5	-0.15746		57.5	0.59423		57.5	0.94331		57.5	1.29164		57.5	0.25315			57.5	0.26153		57.5	0.43547		57.5	3.62868		57.5	4.66046		57.5	-1.09855
	57.6	-0.09172		57.6	0.59036		57.6	0.92735		57.6	1.22283		57.6	0.22777			57.6	0.261		57.6	0.43326		57.6	3.62609		57.6	4.66036		57.6	-1.00259
	57.7	-0.05701		57.7	0.5865		57.7	0.92735		57.7	1.22283		57.7	0.22777			57.7	0.26047		57.7	0.43105		57.7	3.6235		57.7	4.66036		57.7	-0.97056
	57.8	-0.05333		57.8	0.57493		57.8	0.91141		57.8	1.29164		57.8	0.2024			57.8	0.25995		57.8	0.42884		57.8	3.62091		57.8	4.66026		57.8	-0.90644
	57.9	-0.04963		57.9	0.57108		57.9	0.91141		57.9	1.29164		57.9	0.15171			57.9	0.25052		57.9	0.40777		57.9	3.61833		57.9	4.66006		57.9	-0.84224
	58	-0.04537		58	0.55954		58	0.89547		58	1.29164		58	0.15171			58	0.21449		58	0.40556		58	3.61574		58	4.65997		58	-0.77796
	58.1	-0.07065		58.1	0.55569		58.1	0.86362		58.1	1.29164		58.1	0.12638			58.1	0.19628		58.1	0.40335		58.1	3.61316		58.1	4.65977		58.1	-0.74578
	58.2	-0.09585		58.2	0.54418		58.2	0.8477		58.2	1.22283		58.2	0.10108			58.2	0.17811		58.2	0.38229		58.2	3.61057		58.2	4.65967		58.2	-0.68138
	58.3	-0.15184		58.3	0.53651		58.3	0.8477		58.3	1.15411		58.3	0.10108			58.3	0.17758		58.3	0.38008		58.3	3.61057		58.3	4.65958		58.3	-0.64914
	58.4	-0.20766		58.4	0.53268		58.4	0.86362		58.4	1.15411		58.4	0.07578			58.4	0.18587		58.4	0.37788		58.4	3.60799		58.4	4.65948		58.4	-0.61688
	58.5	-0.23256		58.5	0.52885		58.5	0.86362		58.5	1.08548		58.5	0.05051			58.5	0.19417		58.5	0.35684		58.5	3.60541		58.5	4.65948		58.5	-0.58461
	58.6	-0.25739		58.6	0.52503		58.6	0.86362		58.6	1.01695		58.6	0.05051			58.6	0.19364		58.6	0.35464		58.6	3.60025		58.6	4.65938		58.6	-0.58461
	58.7	-0.25145		58.7	0.51738		58.7	0.86362		58.7	1.01695		58.7	0.05051			58.7	0.19311		58.7	0.33363		58.7	3.60025		58.7	4.65928		58.7	-0.58461
	58.8	-0.2148		58.8	0.51738		58.8	0.86362		58.8	1.01695		58.8	0.02525			58.8	0.18375		58.8	0.31264		58.8	3.5951		58.8	4.65928		58.8	-0.58461
	58.9	-0.17815		58.9	0.50975		58.9	0.86362		58.9	0.94851		58.9	0			58.9	0.18323		58.9	0.31043		58.9	3.59253		58.9	4.65918		58.9	-0.51999
	59	-0.11079		59	0.50212		59	0.8477		59	0.94851		59	-0.02523			59	0.1827		59	0.28947		59	3.58996		59	4.65918		59	-0.48765
	59.1	-0.07414		59.1	0.4945		59.1	0.8477		59.1	0.88016		59.1	-0.05045			59.1	0.17335		59.1	0.26853		59.1	3.58738		59.1	4.65918		59.1	-0.45528
	59.2	-0.00676		59.2	0.4907		59.2	0.8477		59.2	0.88016		59.2	-0.05045			59.2	0.16402		59.2	0.24761		59.2	3.58738		59.2	4.65909		59.2	-0.4229
	59.3	-0.0008416		59.3	0.48309		59.3	0.8318		59.3	0.88016		59.3	-0.05045			59.3	0.14591		59.3	0.2454		59.3	3.58481		59.3	4.65909		59.3	-0.3905
	59.4	0.00504		59.4	0.4755		59.4	0.8318		59.4	0.88016		59.4	-0.07565			59.4	0.1366		59.4	0.2245		59.4	3.58225		59.4	4.65918		59.4	-0.35807
	59.5	-0.01795		59.5	0.4717		59.5	0.8159		59.5	0.88016		59.5	-0.07565			59.5	0.12731		59.5	0.18499		59.5	3.57968		59.5	4.65918		59.5	-0.22816
	59.6	-0.01021		59.6	0.46412		59.6	0.8159		59.6	0.81191		59.6	-0.10083			59.6	0.11803		59.6	0.16416		59.6	3.57968		59.6	4.65928		59.6	-0.13051
	59.7	0.02831		59.7	0.46033		59.7	0.8159		59.7	0.74375		59.7	-0.10083			59.7	0.10875		59.7	0.14336		59.7	3.57968		59.7	4.65928		59.7	-0.13051
	59.8	0.03611		59.8	0.45655		59.8	0.8159		59.8	0.6077		59.8	-0.10083			59.8	0.10823		59.8	0.13924		59.8	3.57711		59.8	4.65918		59.8	-0.09791
	59.9	0.04392		59.9	0.43011		59.9	0.8159		59.9	0.53981		59.9	-0.10083			59.9	0.09896		59.9	0.11639		59.9	3.57455		59.9	4.65928		59.9	0
	60	0.02093		60	0.41505		60	0.8159		60	0.40431		60	-0.126			60	0.09843		60	0.09356		60	3.57455		60	4.65928		60	0.06538

## Sheet: S9
Supplementary Figure S9a	Time (s)	Response (%)		Supplementary Figure S9b	Time (s)	Response (%)		Supplementary Figure S9c	Time (s)	Response (%)		Supplementary Figure S9d	Time (s)	Response (%)
	-10	-0.06944			-10	-0.08772			-10	-0.06992			-10	-0.14498
	-9.9	-0.06944			-9.9	-0.08772			-9.9	-0.06992			-9.9	-0.15817
	-9.8	-0.06944			-9.8	-0.08772			-9.8	-0.06992			-9.8	-0.18453
	-9.7	-0.06944			-9.7	-0.08772			-9.7	-0.06992			-9.7	-0.15817
	-9.6	-0.06944			-9.6	-0.08772			-9.6	-0.06992			-9.6	-0.14498
	-9.5	-0.06944			-9.5	-0.06579			-9.5	-0.06992			-9.5	-0.14498
	-9.4	-0.06944			-9.4	-0.08772			-9.4	-0.05244			-9.4	-0.14498
	-9.3	-0.06944			-9.3	-0.08772			-9.3	-0.05244			-9.3	-0.14498
	-9.2	-0.06944			-9.2	-0.08772			-9.2	-0.05244			-9.2	-0.1318
	-9.1	0			-9.1	-0.08772			-9.1	-0.05244			-9.1	-0.14498
	-9	-0.06944			-9	-0.08772			-9	-0.05244			-9	-0.14498
	-8.9	-0.06944			-8.9	-0.06579			-8.9	-0.05244			-8.9	-0.14498
	-8.8	-0.06944			-8.8	-0.06579			-8.8	-0.03496			-8.8	-0.15817
	-8.7	-0.06944			-8.7	-0.06579			-8.7	-0.03496			-8.7	-0.15817
	-8.6	-0.06944			-8.6	-0.06579			-8.6	-0.03496			-8.6	-0.14498
	-8.5	-0.06944			-8.5	-0.06579			-8.5	-0.03496			-8.5	-0.14498
	-8.4	-0.06944			-8.4	-0.06579			-8.4	-0.03496			-8.4	-0.1318
	-8.3	0			-8.3	-0.06579			-8.3	-0.01748			-8.3	-0.15817
	-8.2	0			-8.2	-0.06579			-8.2	-0.01748			-8.2	-0.17135
	-8.1	0			-8.1	-0.06579			-8.1	-0.01748			-8.1	-0.14498
	-8	0			-8	-0.06579			-8	-0.01748			-8	-0.14498
	-7.9	0			-7.9	-0.06579			-7.9	-0.01748			-7.9	-0.15817
	-7.8	-0.06944			-7.8	-0.06579			-7.8	0			-7.8	-0.15817
	-7.7	-0.06944			-7.7	-0.06579			-7.7	0			-7.7	-0.14498
	-7.6	0			-7.6	-0.06579			-7.6	0			-7.6	-0.14498
	-7.5	-0.06944			-7.5	-0.06579			-7.5	0			-7.5	-0.1318
	-7.4	-0.06944			-7.4	-0.06579			-7.4	0			-7.4	-0.15817
	-7.3	-0.06944			-7.3	-0.06579			-7.3	0			-7.3	-0.14498
	-7.2	0			-7.2	-0.04386			-7.2	0			-7.2	-0.14498
	-7.1	-0.06944			-7.1	-0.04386			-7.1	0			-7.1	-0.14498
	-7	0			-7	-0.04386			-7	0			-7	-0.15817
	-6.9	0			-6.9	-0.04386			-6.9	0.01748			-6.9	-0.18453
	-6.8	0			-6.8	-0.06579			-6.8	0.01748			-6.8	-0.18453
	-6.7	-0.06944			-6.7	-0.04386			-6.7	0.01748			-6.7	-0.18453
	-6.6	0			-6.6	-0.04386			-6.6	0.01748			-6.6	-0.15817
	-6.5	0			-6.5	-0.04386			-6.5	0.01748			-6.5	-0.15817
	-6.4	0			-6.4	-0.04386			-6.4	0.01748			-6.4	-0.18453
	-6.3	0			-6.3	-0.04386			-6.3	0.01748			-6.3	-0.17135
	-6.2	0			-6.2	-0.04386			-6.2	0.01748			-6.2	-0.17135
	-6.1	0			-6.1	-0.04386			-6.1	0.01748			-6.1	-0.17135
	-6	0			-6	-0.04386			-6	0.01748			-6	-0.18453
	-5.9	0			-5.9	-0.04386			-5.9	0.01748			-5.9	-0.17135
	-5.8	0			-5.8	-0.04386			-5.8	0.03496			-5.8	-0.17135
	-5.7	0			-5.7	-0.04386			-5.7	0.03496			-5.7	-0.18453
	-5.6	0			-5.6	-0.04386			-5.6	0.03496			-5.6	-0.18453
	-5.5	0			-5.5	-0.04386			-5.5	0.03496			-5.5	-0.18453
	-5.4	0			-5.4	-0.04386			-5.4	0.03496			-5.4	-0.15817
	-5.3	0			-5.3	-0.04386			-5.3	0.03496			-5.3	-0.15817
	-5.2	0			-5.2	-0.04386			-5.2	0.03496			-5.2	-0.15817
	-5.1	0			-5.1	-0.04386			-5.1	0.03496			-5.1	-0.14498
	-5	0			-5	-0.04386			-5	0.03496			-5	-0.15817
	-4.9	0			-4.9	-0.02193			-4.9	0.03496			-4.9	-0.15817
	-4.8	-0.06944			-4.8	-0.02193			-4.8	0.03496			-4.8	-0.14498
	-4.7	0			-4.7	-0.02193			-4.7	0.03496			-4.7	-0.14498
	-4.6	0			-4.6	-0.02193			-4.6	0.03496			-4.6	-0.15817
	-4.5	0			-4.5	-0.02193			-4.5	0.03496			-4.5	-0.15817
	-4.4	0			-4.4	-0.02193			-4.4	0.03496			-4.4	-0.15817
	-4.3	0			-4.3	-0.02193			-4.3	0.03496			-4.3	-0.15817
	-4.2	0			-4.2	-0.02193			-4.2	0.03496			-4.2	-0.15817
	-4.1	0			-4.1	-0.02193			-4.1	0.03496			-4.1	-0.17135
	-4	0			-4	0			-4	0.03496			-4	-0.14498
	-3.9	-0.06944			-3.9	0			-3.9	0.03496			-3.9	-0.1318
	-3.8	0			-3.8	0.02193			-3.8	0.03496			-3.8	-0.14498
	-3.7	0			-3.7	0			-3.7	0.03496			-3.7	-0.14498
	-3.6	0			-3.6	-0.02193			-3.6	0.03496			-3.6	-0.14498
	-3.5	0			-3.5	-0.02193			-3.5	0.03496			-3.5	-0.1318
	-3.4	0			-3.4	-0.02193			-3.4	0.03496			-3.4	-0.1318
	-3.3	0			-3.3	-0.02193			-3.3	0.03496			-3.3	-0.11862
	-3.2	0			-3.2	-0.02193			-3.2	0.03496			-3.2	-0.11862
	-3.1	0			-3.1	-0.02193			-3.1	0.03496			-3.1	-0.07908
	-3	0			-3	-0.02193			-3	0.03496			-3	-0.02636
	-2.9	0			-2.9	-0.02193			-2.9	0.03496			-2.9	-0.03954
	-2.8	-0.06944			-2.8	-0.02193			-2.8	0.03496			-2.8	-0.03954
	-2.7	0			-2.7	-0.02193			-2.7	0.03496			-2.7	-0.02636
	-2.6	-0.06944			-2.6	-0.02193			-2.6	0.03496			-2.6	-0.02636
	-2.5	-0.06944			-2.5	-0.02193			-2.5	0.03496			-2.5	-0.01318
	-2.4	0			-2.4	0			-2.4	0.03496			-2.4	-0.01318
	-2.3	0			-2.3	0			-2.3	0.03496			-2.3	-0.02636
	-2.2	0			-2.2	0			-2.2	0.03496			-2.2	-0.02636
	-2.1	0			-2.1	0			-2.1	0.03496			-2.1	-0.03954
	-2	-0.06944			-2	0			-2	0.01748			-2	-0.02636
	-1.9	-0.06944			-1.9	0			-1.9	0.01748			-1.9	-0.03954
	-1.8	0			-1.8	0			-1.8	0.01748			-1.8	-0.05272
	-1.7	-0.06944			-1.7	0			-1.7	0.01748			-1.7	-0.03954
	-1.6	0			-1.6	-0.02193			-1.6	0.01748			-1.6	-0.02636
	-1.5	0			-1.5	0			-1.5	0.01748			-1.5	-0.03954
	-1.4	0			-1.4	0			-1.4	0.01748			-1.4	-0.02636
	-1.3	0			-1.3	0			-1.3	0.01748			-1.3	-0.01318
	-1.2	0			-1.2	0			-1.2	0.01748			-1.2	-0.01318
	-1.1	0			-1.1	0			-1.1	0.01748			-1.1	-0.03954
	-1	0			-1	0			-1	0.01748			-1	-0.03954
	-0.9	0			-0.9	0			-0.9	0			-0.9	-0.02636
	-0.8	-0.06944			-0.8	0			-0.8	0			-0.8	-0.02636
	-0.7	0			-0.7	0			-0.7	0			-0.7	-0.01318
	-0.6	-0.06944			-0.6	0			-0.6	0			-0.6	-0.02636
	-0.5	0			-0.5	0			-0.5	0			-0.5	-0.02636
	-0.4	-0.06944			-0.4	0			-0.4	0			-0.4	-0.02636
	-0.3	-0.06944			-0.3	0			-0.3	0			-0.3	-0.01318
	-0.2	0			-0.2	0			-0.2	0			-0.2	-0.01318
	-0.1	0			-0.1	0			-0.1	0			-0.1	-0.01318
	0	0.06602			0	0.14575			0	-1.94099e-15			0	0
	0.1	0.06549			0.1	0.09258			0.1	0.23697			0.1	0.03494
	0.2	0.06496			0.2	0.07343			0.2	0.39556			0.2	0.07424
	0.3	0.36179			0.3	0.05429			0.3	0.69386			0.3	0.12386
	0.4	1.54984			0.4	0.00142			0.4	1.21396			0.4	0.17223
	0.5	2.80156			0.5	0.11771			0.5	1.7084			0.5	0.214
	0.6	3.89902			0.6	1.24539			0.6	2.13944			0.6	0.25305
	0.7	4.86158			0.7	2.28649			0.7	2.53466			0.7	0.29109
	0.8	5.7038			0.8	3.02751			0.8	2.87609			0.8	0.32637
	0.9	6.39775			0.9	4.71361			0.9	3.19658			0.9	0.35992
	1	7.01336			1	6.31011			1	3.5167			1	0.39253
	1.1	7.66629			1.1	7.63003			1.1	3.844			1.1	0.42541
	1.2	8.31918			1.2	8.82183			1.2	4.16913			1.2	0.45913
	1.3	8.92541			1.3	9.97176			1.3	4.49063			1.3	0.49297
	1.4	9.51944			1.4	10.9686			1.4	4.80186			1.4	0.52832
	1.5	10.0733			1.5	11.8834			1.5	5.11104			1.5	0.56527
	1.6	10.6038			1.6	12.8061			1.6	5.40061			1.6	0.60415
	1.7	11.0806			1.7	13.6253			1.7	5.6732			1.7	0.64479
	1.8	11.4911			1.8	14.3264			1.8	5.93223			1.8	0.68663
	1.9	11.8822			1.9	15.0122			1.9	6.18187			1.9	0.72995
	2	12.291			2	15.6801			2	6.41461			2	0.77436
	2.1	12.7241			2.1	16.3275			2.1	6.635			2.1	0.82012
	2.2	13.1565			2.2	16.9516			2.2	6.84832			2.2	0.86678
	2.3	13.5597			2.3	17.5497			2.3	7.04708			2.3	0.91415
	2.4	13.9179			2.4	18.0303			2.4	7.23688			2.4	0.96347
	2.5	14.2303			2.5	18.521			2.5	7.42397			2.5	1.01276
	2.6	14.5134			2.6	19.0221			2.6	7.60803			2.6	1.06272
	2.7	14.7921			2.7	19.5339			2.7	7.78873			2.7	1.11434
	2.8	15.1001			2.8	20.0086			2.8	7.96575			2.8	1.16635
	2.9	15.4533			2.9	20.4437			2.9	8.13874			2.9	1.21917
	3	15.8222			3	20.8368			3	8.30737			3	1.27262
	3.1	16.1782			3.1	21.216			3.1	8.49496			3.1	1.32874
	3.2	16.505			3.2	21.5601			3.2	8.67034			3.2	1.38613
	3.3	16.8005			3.3	21.8934			3.3	8.8573			3.3	1.44639
	3.4	17.086			3.4	22.2153			3.4	9.05644			3.4	1.5079
	3.5	17.3491			3.5	22.5307			3.5	9.26842			3.5	1.5715
	3.6	17.5964			3.6	22.8339			3.6	9.48519			3.6	1.63617
	3.7	17.8353			3.7	23.1189			3.7	9.68899			3.7	1.70282
	3.8	18.0654			3.8	23.3961			3.8	9.89711			3.8	1.76798
	3.9	18.2861			3.9	23.6708			3.9	10.091			3.9	1.83342
	4	18.4929			4	23.9315			4	10.2698			4	1.90146
	4.1	18.6893			4.1	24.1891			4.1	10.4518			4.1	1.96809
	4.2	18.8794			4.2	24.4264			4.2	10.6174			4.2	2.03708
	4.3	19.0629			4.3	24.6543			4.3	10.7758			4.3	2.10545
	4.4	19.2439			4.4	24.8784			4.4	10.9265			4.4	2.17599
	4.5	19.4134			4.5	25.0926			4.5	11.0691			4.5	2.24876
	4.6	19.5801			4.6	25.2908			4.6	11.2033			4.6	2.32202
	4.7	19.7439			4.7	25.4845			4.7	11.3287			4.7	2.39739
	4.8	19.9			4.8	25.6616			4.8	11.4557			4.8	2.47094
	4.9	20.0528			4.9	25.8339			4.9	11.5841			4.9	2.54415
	5	20.2024			5	25.9891			5	11.7032			5	2.61886
	5.1	20.3484			5.1	26.133			5.1	11.8236			5.1	2.69046
	5.2	20.491			5.2	26.2715			5.2	11.9343			5.2	2.75824
	5.3	20.6299			5.3	26.4046			5.3	12.0349			5.3	2.82648
	5.4	20.765			5.4	26.5321			5.4	12.1363			5.4	2.89504
	5.5	20.8914			5.5	26.6603			5.5	12.2502			5.5	2.96379
	5.6	21.0236			5.6	26.789			5.6	12.3652			5.6	3.03537
	5.7	21.1469			5.7	26.9121			5.7	12.4698			5.7	3.10998
	5.8	21.266			5.8	27.0421			5.8	12.5754			5.8	3.18476
	5.9	21.386			5.9	27.1727			5.9	12.6819			5.9	3.26588
	6	21.5016			6	27.2975			6	12.7775			6	3.34732
	6.1	21.613			6.1	27.4293			6.1	12.886			6.1	3.42889
	6.2	21.7199			6.2	27.5554			6.2	12.9833			6.2	3.51037
	6.3	21.8223			6.3	27.6885			6.3	13.0938			6.3	3.59154
	6.4	21.9252			6.4	27.8157			6.4	13.1928			6.4	3.67606
	6.5	22.0236			6.5	27.937			6.5	13.3054			6.5	3.75598
	6.6	22.1172			6.6	28.0523			6.6	13.419			6.6	3.83902
	6.7	22.206			6.7	28.1746			6.7	13.5209			6.7	3.91658
	6.8	22.2953			6.8	28.2909			6.8	13.6237			6.8	3.9956
	6.9	22.3797			6.9	28.3945			6.9	13.7274			6.9	4.07609
	7	22.4645			7	28.5051			7	13.8189			7	4.15122
	7.1	22.5443			7.1	28.6027			7.1	13.9244			7.1	4.22635
	7.2	22.6191			7.2	28.7075			7.2	14.0041			7.2	4.29981
	7.3	22.6942			7.3	28.7991			7.3	14.0977			7.3	4.37344
	7.4	22.7696			7.4	28.8979			7.4	14.1786			7.4	4.44551
	7.5	22.8398			7.5	28.9834			7.5	14.26			7.5	4.51635
	7.6	22.9048			7.6	29.0692			7.6	14.342			7.6	4.58809
	7.7	22.9756			7.7	29.1485			7.7	14.4245			7.7	4.65772
	7.8	23.0411			7.8	29.228			7.8	14.5076			7.8	4.72559
	7.9	23.1013			7.9	29.3009			7.9	14.5912			7.9	4.79527
	8	23.1618			8	29.374			8	14.6755			8	4.86425
	8.1	23.2224			8.1	29.4473			8.1	14.7603			8.1	4.93372
	8.2	23.2776			8.2	29.5208			8.2	14.86			8.2	5.00365
	8.3	23.333			8.3	29.5944			8.3	14.9461			8.3	5.07471
	8.4	23.3829			8.4	29.6683			8.4	15.0328			8.4	5.14619
	8.5	23.4386			8.5	29.7355			8.5	15.1201			8.5	5.21805
	8.6	23.4832			8.6	29.8097			8.6	15.208			8.6	5.29479
	8.7	23.5335			8.7	29.8842			8.7	15.2817			8.7	5.36664
	8.8	23.5784			8.8	29.9588			8.8	15.3707			8.8	5.43237
	8.9	23.6233			8.9	30.0336			8.9	15.4454			8.9	5.50121
	9	23.6626			9	30.1087			9	15.5206			9	5.56505
	9.1	23.7077			9.1	30.1839			9.1	15.5961			9.1	5.6311
	9.2	23.7472			9.2	30.2594			9.2	15.6874			9.2	5.69256
	9.3	23.7868			9.3	30.335			9.3	15.764			9.3	5.75527
	9.4	23.8265			9.4	30.4109			9.4	15.8411			9.4	5.81478
	9.5	23.8662			9.5	30.487			9.5	15.9186			9.5	5.8736
	9.6	23.9061			9.6	30.5704			9.6	15.9965			9.6	5.9326
	9.7	23.946			9.7	30.6469			9.7	16.0592			9.7	5.98986
	9.8	23.9918			9.8	30.7236			9.8	16.1381			9.8	6.04814
	9.9	24.0319			9.9	30.8005			9.9	16.2015			9.9	6.10454
	10	24.0721			10	30.8776			10	16.2812			10	6.16392
	10.1	24.1182			10.1	30.955			10.1	16.3453			10.1	6.21828
	10.2	24.1586			10.2	31.0325			10.2	16.4097			10.2	6.27663
	10.3	24.199			10.3	31.1103			10.3	16.4906			10.3	6.336
	10.4	24.2454			10.4	31.1882			10.4	16.5558			10.4	6.39749
	10.5	24.292			10.5	31.2591			10.5	16.6212			10.5	6.45356
	10.6	24.3386			10.6	31.3375			10.6	16.687			10.6	6.50946
	10.7	24.3795			10.7	31.4087			10.7	16.7531			10.7	6.56738
	10.8	24.4263			10.8	31.4801			10.8	16.8029			10.8	6.6217
	10.9	24.4733			10.9	31.5443			10.9	16.8696			10.9	6.6757
	11	24.5204			11	31.616			11	16.9366			11	6.73171
	11.1	24.5736			11.1	31.688			11.1	16.9871			11.1	6.78143
	11.2	24.621			11.2	31.7675			11.2	17.0547			11.2	6.83185
	11.3	24.6684			11.3	31.8398			11.3	17.1056			11.3	6.87929
	11.4	24.716			11.4	31.9123			11.4	17.1738			11.4	6.92735
	11.5	24.7637			11.5	31.9775			11.5	17.2252			11.5	6.97479
	11.6	24.8115			11.6	32.0504			11.6	17.294			11.6	7.01775
	11.7	24.8594			11.7	32.1234			11.7	17.3458			11.7	7.06506
	11.8	24.9075			11.8	32.189			11.8	17.3979			11.8	7.10386
	11.9	24.9618			11.9	32.2624			11.9	17.4675			11.9	7.14438
	12	25.0101			12	32.3284			12	17.5201			12	7.18002
	12.1	25.0585			12.1	32.4021			12.1	17.5904			12.1	7.22001
	12.2	25.1071			12.2	32.4684			12.2	17.6433			12.2	7.25501
	12.3	25.1557			12.3	32.5425			12.3	17.7143			12.3	7.2917
	12.4	25.2045			12.4	32.6091			12.4	17.7677			12.4	7.32873
	12.5	25.2534			12.5	32.6759			12.5	17.8214			12.5	7.36472
	12.6	25.3025			12.6	32.7428			12.6	17.8753			12.6	7.40386
	12.7	25.3516			12.7	32.8099			12.7	17.9293			12.7	7.43771
	12.8	25.4009			12.8	32.8772			12.8	17.9836			12.8	7.47329
	12.9	25.4441			12.9	32.9445			12.9	18.0381			12.9	7.50918
	13	25.4936			13	33.0043			13	18.1111			13	7.54541
	13.1	25.537			13.1	33.0642			13.1	18.1661			13.1	7.58196
	13.2	25.5867			13.2	33.1321			13.2	18.2213			13.2	7.61291
	13.3	25.6303			13.3	33.1922			13.3	18.2953			13.3	7.6471
	13.4	25.674			13.4	33.2604			13.4	18.3696			13.4	7.68006
	13.5	25.7177			13.5	33.3208			13.5	18.4257			13.5	7.71481
	13.6	25.7679			13.6	33.3814			13.6	18.5007			13.6	7.74986
	13.7	25.8119			13.7	33.4421			13.7	18.5572			13.7	7.78058
	13.8	25.8496			13.8	33.5029			13.8	18.614			13.8	7.81308
	13.9	25.8938			13.9	33.5638			13.9	18.652			13.9	7.84741
	14	25.938			14	33.617			14	18.7091			14	7.88518
	14.1	25.9824			14.1	33.6782			14.1	18.7665			14.1	7.93288
	14.2	26.0204			14.2	33.7395			14.2	18.8049			14.2	7.97627
	14.3	26.065			14.3	33.793			14.3	18.8434			14.3	8.02338
	14.4	26.1031			14.4	33.8545			14.4	18.9013			14.4	8.07763
	14.5	26.1479			14.5	33.9082			14.5	18.94			14.5	8.12587
	14.6	26.1862			14.6	33.962			14.6	18.9983			14.6	8.17128
	14.7	26.2246			14.7	34.0159			14.7	19.0373			14.7	8.21888
	14.8	26.2631			14.8	34.0699			14.8	19.0764			14.8	8.26182
	14.9	26.3017			14.9	34.132			14.9	19.1353			14.9	8.3017
	15	26.3469			15	34.1781			15	19.1746			15	8.34547
	15.1	26.3856			15.1	34.2324			15.1	19.2339			15.1	8.38256
	15.2	26.4244			15.2	34.2868			15.2	19.2735			15.2	8.42177
	15.3	26.4633			15.3	34.3413			15.3	19.3133			15.3	8.45229
	15.4	26.4956			15.4	34.3959			15.4	19.3731			15.4	8.48666
	15.5	26.5347			15.5	34.4506			15.5	19.4131			15.5	8.51216
	15.6	26.5738			15.6	34.5053			15.6	19.4532			15.6	8.54331
	15.7	26.6129			15.7	34.5603			15.7	19.5136			15.7	8.56913
	15.8	26.6455			15.8	34.6071			15.8	19.554			15.8	8.59137
	15.9	26.6848			15.9	34.6621			15.9	19.5946			15.9	8.62121
	16	26.7176			16	34.7091			16	19.6352			16	8.64371
	16.1	26.757			16.1	34.7644			16.1	19.6759			16.1	8.66443
	16.2	26.7899			16.2	34.8115			16.2	19.7168			16.2	8.69095
	16.3	26.8295			16.3	34.867			16.3	19.7577			16.3	8.71189
	16.4	26.8624			16.4	34.9143			16.4	19.7988			16.4	8.73868
	16.5	26.9022			16.5	34.9617			16.5	19.84			16.5	8.75598
	16.6	26.9352			16.6	35.0092			16.6	19.8606			16.6	8.77722
	16.7	26.9751			16.7	35.0567			16.7	19.902			16.7	8.8005
	16.8	27.0083			16.8	35.1126			16.8	19.9435			16.8	8.81999
	16.9	27.0416			16.9	35.1603			16.9	19.9643			16.9	8.84545
	17	27.0817			17	35.2081			17	20.0059			17	8.87105
	17.1	27.1151			17.1	35.256			17.1	20.0268			17.1	8.88687
	17.2	27.1553			17.2	35.3039			17.2	20.0686			17.2	8.9127
	17.3	27.1888			17.3	35.3519			17.3	20.1105			17.3	8.93466
	17.4	27.2224			17.4	35.4			17.4	20.1316			17.4	8.95874
	17.5	27.256			17.5	35.4482			17.5	20.1737			17.5	8.9789
	17.6	27.2965			17.6	35.4964			17.6	20.1948			17.6	9.00727
	17.7	27.3302			17.7	35.5448			17.7	20.2159			17.7	9.04399
	17.8	27.3709			17.8	35.5932			17.8	20.2583			17.8	9.07687
	17.9	27.4047			17.9	35.6417			17.9	20.2795			17.9	9.10376
	18	27.4387			18	35.6818			18	20.3008			18	9.14123
	18.1	27.4795			18.1	35.7304			18.1	20.3433			18.1	9.17058
	18.2	27.5136			18.2	35.7791			18.2	20.3647			18.2	9.20223
	18.3	27.5546			18.3	35.8194			18.3	20.4075			18.3	9.22982
	18.4	27.5888			18.4	35.8682			18.4	20.4504			18.4	9.25329
	18.5	27.623			18.5	35.9172			18.5	20.4718			18.5	9.28117
	18.6	27.6573			18.6	35.9577			18.6	20.5149			18.6	9.30489
	18.7	27.6986			18.7	35.9982			18.7	20.5581			18.7	9.3309
	18.8	27.733			18.8	36.0473			18.8	20.5798			18.8	9.36142
	18.9	27.7675			18.9	36.088			18.9	20.6232			18.9	9.37894
	19	27.809			19	36.1373			19	20.6449			19	9.39873
	19.1	27.8436			19.1	36.1781			19.1	20.6667			19.1	9.42081
	19.2	27.8853			19.2	36.2189			19.2	20.7103			19.2	9.44299
	19.3	27.92			19.3	36.2598			19.3	20.7322			19.3	9.46081
	19.4	27.9548			19.4	36.3094			19.4	20.7541			19.4	9.48092
	19.5	27.9967			19.5	36.3504			19.5	20.7979			19.5	9.50112
	19.6	28.0316			19.6	36.3914			19.6	20.8199			19.6	9.51689
	19.7	28.0666			19.7	36.4326			19.7	20.842			19.7	9.53497
	19.8	28.1016			19.8	36.4738			19.8	20.8861			19.8	9.55539
	19.9	28.1438			19.9	36.515			19.9	20.9082			19.9	9.57133
	20	28.179			20	36.5563			20	20.9303			20	9.58732
	20.1	28.2213			20.1	36.6064			20.1	20.9525			20.1	9.61025
	20.2	28.2566			20.2	36.6391			20.2	20.997			20.2	9.62176
	20.3	28.292			20.3	36.6805			20.3	21.0192			20.3	9.63791
	20.4	28.3274			20.4	36.7221			20.4	21.0416			20.4	9.64948
	20.5	28.3628			20.5	36.7636			20.5	21.0639			20.5	9.66804
	20.6	28.3984			20.6	36.8053			20.6	21.0863			20.6	9.68201
	20.7	28.4339			20.7	36.847			20.7	21.1087			20.7	9.70069
	20.8	28.4768			20.8	36.88			20.8	21.1311			20.8	9.7124
	20.9	28.5053			20.9	36.9218			20.9	21.1536			20.9	9.72649
	21	28.5483			21	36.9636			21	21.1761			21	9.73826
	21.1	28.5769			21.1	36.9967			21.1	21.1986			21.1	9.75006
	21.2	28.6128			21.2	37.0387			21.2	21.2212			21.2	9.76425
	21.3	28.6487			21.3	37.0719			21.3	21.2438			21.3	9.77848
	21.4	28.6848			21.4	37.114			21.4	21.2664			21.4	9.79037
	21.5	28.7208			21.5	37.1472			21.5	21.2891			21.5	9.80707
	21.6	28.757			21.6	37.1805			21.6	21.3118			21.6	9.81663
	21.7	28.7932			21.7	37.2227			21.7	21.3345			21.7	9.83101
	21.8	28.8221			21.8	37.2561			21.8	21.3573			21.8	9.84302
	21.9	28.8584			21.9	37.2896			21.9	21.3801			21.9	9.8623
	22	28.8874			22	37.323			22	21.4029			22	9.86955
	22.1	28.9238			22.1	37.3565			22.1	21.4258			22.1	9.87923
	22.2	28.9529			22.2	37.3901			22.2	21.4487			22.2	9.89378
	22.3	28.9894			22.3	37.4236			22.3	21.4716			22.3	9.90838
	22.4	29.0186			22.4	37.4573			22.4	21.4945			22.4	9.91569
	22.5	29.0552			22.5	37.4909			22.5	21.5175			22.5	9.92301
	22.6	29.0845			22.6	37.5246			22.6	21.5406			22.6	9.94259
	22.7	29.1213			22.7	37.5583			22.7	21.5636			22.7	9.94504
	22.8	29.1506			22.8	37.5831			22.8	21.5867			22.8	9.95732
	22.9	29.18			22.9	37.6169			22.9	21.6099			22.9	9.96717
	23	29.2095			23	37.6507			23	21.633			23	9.97703
	23.1	29.2389			23.1	37.6846			23.1	21.633			23.1	9.98691
	23.2	29.2684			23.2	37.7095			23.2	21.6562			23.2	9.99434
	23.3	29.3055			23.3	37.7434			23.3	21.6795			23.3	10.0043
	23.4	29.3276			23.4	37.7683			23.4	21.7027			23.4	10.0142
	23.5	29.3648			23.5	37.8024			23.5	21.726			23.5	10.0192
	23.6	29.3869			23.6	37.8273			23.6	21.726			23.6	10.0316
	23.7	29.4166			23.7	37.8614			23.7	21.7494			23.7	10.0416
	23.8	29.4464			23.8	37.8865			23.8	21.7494			23.8	10.0591
	23.9	29.4762			23.9	37.9115			23.9	21.7727			23.9	10.0616
	24	29.4984			24	37.9366			24	21.7727			24	10.0767
	24.1	29.5283			24.1	37.9617			24.1	21.7962			24.1	10.0868
	24.2	29.5583			24.2	37.9959			24.2	21.7962			24.2	10.0994
	24.3	29.5806			24.3	38.0211			24.3	21.8196			24.3	10.1044
	24.4	29.6106			24.4	38.0462			24.4	21.8431			24.4	10.1222
	24.5	29.6406			24.5	38.0714			24.5	21.8431			24.5	10.1247
	24.6	29.663			24.6	38.1058			24.6	21.8666			24.6	10.1323
	24.7	29.6931			24.7	38.131			24.7	21.8666			24.7	10.14
	24.8	29.7156			24.8	38.1563			24.8	21.8901			24.8	10.1527
	24.9	29.7381			24.9	38.1816			24.9	21.9137			24.9	10.1629
	25	29.7684			25	38.2069			25	21.9137			25	10.1706
	25.1	29.7909			25.1	38.2323			25.1	21.9373			25.1	10.1757
	25.2	29.8135			25.2	38.2576			25.2	21.961			25.2	10.1885
	25.3	29.8438			25.3	38.283			25.3	21.9847			25.3	10.1988
	25.4	29.8665			25.4	38.3084			25.4	21.9847			25.4	10.2014
	25.5	29.8891			25.5	38.3338			25.5	22.0084			25.5	10.2117
	25.6	29.9118			25.6	38.3593			25.6	22.0321			25.6	10.2195
	25.7	29.9423			25.7	38.3847			25.7	22.0559			25.7	10.2272
	25.8	29.965			25.8	38.4102			25.8	22.0559			25.8	10.235
	25.9	29.9878			25.9	38.4357			25.9	22.0798			25.9	10.2454
	26	30.0106			26	38.4613			26	22.1036			26	10.2557
	26.1	30.0334			26.1	38.4868			26.1	22.1275			26.1	10.2688
	26.2	30.0562			26.2	38.5124			26.2	22.1515			26.2	10.2871
	26.3	30.0791			26.3	38.538			26.3	22.1754			26.3	10.2949
	26.4	30.102			26.4	38.5637			26.4	22.1754			26.4	10.3054
	26.5	30.1249			26.5	38.5893			26.5	22.1994			26.5	10.3212
	26.6	30.1478			26.6	38.615			26.6	22.2235			26.6	10.3264
	26.7	30.1786			26.7	38.6314			26.7	22.2235			26.7	10.337
	26.8	30.1938			26.8	38.6571			26.8	22.2476			26.8	10.3476
	26.9	30.2168			26.9	38.6828			26.9	22.2717			26.9	10.3529
	27	30.2398			27	38.7179			27	22.2717			27	10.3608
	27.1	30.2629			27.1	38.7344			27.1	22.2958			27.1	10.3688
	27.2	30.286			27.2	38.7602			27.2	22.32			27.2	10.3714
	27.3	30.3012			27.3	38.7766			27.3	22.32			27.3	10.3741
	27.4	30.3243			27.4	38.8025			27.4	22.3442			27.4	10.3794
	27.5	30.3475			27.5	38.8284			27.5	22.3685			27.5	10.3874
	27.6	30.3707			27.6	38.8543			27.6	22.3685			27.6	10.3981
	27.7	30.3939			27.7	38.8802			27.7	22.3928			27.7	10.4034
	27.8	30.4171			27.8	38.8967			27.8	22.3928			27.8	10.4114
	27.9	30.4403			27.9	38.9227			27.9	22.4171			27.9	10.4088
	28	30.4557			28	38.9486			28	22.4171			28	10.4141
	28.1	30.479			28.1	38.9746			28.1	22.4415			28.1	10.4248
	28.2	30.5023			28.2	38.9912			28.2	22.4415			28.2	10.4248
	28.3	30.5256			28.3	39.0173			28.3	22.4659			28.3	10.4329
	28.4	30.557			28.4	39.0339			28.4	22.4903			28.4	10.4436
	28.5	30.5644			28.5	39.06			28.5	22.5148			28.5	10.4544
	28.6	30.5878			28.6	39.0861			28.6	22.5393			28.6	10.4571
	28.7	30.6113			28.7	39.1122			28.7	22.5393			28.7	10.4706
	28.8	30.6187			28.8	39.1289			28.8	22.5639			28.8	10.4761
	28.9	30.6422			28.9	39.155			28.9	22.5885			28.9	10.4815
	29	30.6497			29	39.1812			29	22.6131			29	10.4869
	29.1	30.6892			29.1	39.198			29.1	22.6131			29.1	10.4923
	29.2	30.6967			29.2	39.2147			29.2	22.6378			29.2	10.4978
	29.3	30.7203			29.3	39.2409			29.3	22.6378			29.3	10.5059
	29.4	30.7519			29.4	39.2672			29.4	22.6625			29.4	10.5141
	29.5	30.7675			29.5	39.284			29.5	22.6625			29.5	10.5196
	29.6	30.783			29.6	39.3103			29.6	22.6872			29.6	10.5196
	29.7	30.8067			29.7	39.3271			29.7	22.6872			29.7	10.5223
	29.8	30.8223			29.8	39.3439			29.8	22.712			29.8	10.5305
	29.9	30.7653			29.9	39.3607			29.9	22.712			29.9	10.536
	30	29.6345			30	39.3776			30	22.7368			30	10.5442
	30.1	24.4016			30.1	39.3659			30.1	22.7368			30.1	10.5552
	30.2	20.6729			30.2	39.3922			30.2	22.7616			30.2	10.5552
	30.3	17.6865			30.3	39.4377			30.3	22.7616			30.3	10.5387
	30.4	15.3642			30.4	39.3116			30.4	22.7865			30.4	10.5579
	30.5	13.3645			30.5	35.584			30.5	22.7865			30.5	9.9403
	30.6	12.0224			30.6	29.0123			30.6	22.8115			30.6	9.07938
	30.7	11.0715			30.7	25.2401			30.7	22.8115			30.7	8.42098
	30.8	10.3267			30.8	21.9865			30.8	22.8115			30.8	7.89449
	30.9	9.68381			30.9	19.7276			30.9	22.6352			30.9	7.45035
	31	9.13931			31	17.9823			31	20.0208			31	7.09284
	31.1	8.7679			31.1	16.7406			31.1	18.5055			31.1	6.81488
	31.2	8.42868			31.2	15.7261			31.2	17.3146			31.2	6.58576
	31.3	8.11939			31.3	15.0331			31.3	16.1432			31.3	6.38472
	31.4	7.79846			31.4	14.3997			31.4	15.1817			31.4	6.20392
	31.5	7.5056			31.5	13.7838			31.5	14.477			31.5	6.04483
	31.6	7.22024			31.6	13.1479			31.6	13.886			31.6	5.91126
	31.7	6.94208			31.7	12.6018			31.7	13.3747			31.7	5.80499
	31.8	6.61753			31.8	12.1742			31.8	12.9154			31.8	5.71984
	31.9	6.28532			31.9	11.7551			31.9	12.494			31.9	5.64845
	32	6.01338			32	11.3443			32	12.1238			32	5.5867
	32.1	5.78104			32.1	10.9083			32.1	11.8			32.1	5.53309
	32.2	5.56986			32.2	10.5462			32.2	11.5029			32.2	5.48547
	32.3	5.36296			32.3	10.2223			32.3	11.215			32.3	5.44259
	32.4	5.16021			32.4	9.87204			32.4	10.9434			32.4	5.40211
	32.5	4.9464			32.5	9.55867			32.5	10.6654			32.5	5.36468
	32.6	4.79631			32.6	9.28057			32.6	10.3542			32.6	5.3296
	32.7	4.66311			32.7	8.94636			32.7	10.0807			32.7	5.29741
	32.8	4.5317			32.8	8.4712			32.8	9.84832			32.8	5.26854
	32.9	4.35938			32.9	8.06454			32.9	9.64139			32.9	5.24371
	33	4.20405			33	7.8916			33	9.45197			33	5.22184
	33.1	4.06495			33.1	7.66414			33.1	9.27905			33.1	5.20138
	33.2	3.94143			33.2	7.38411			33.2	9.13972			33.2	5.18222
	33.3	3.84635			33.3	7.10818			33.3	9.01458			33.3	5.16275
	33.4	3.77887			33.4	6.94367			33.4	8.82759			33.4	5.14391
	33.5	3.71187			33.5	6.80729			33.5	8.6393			33.5	5.12567
	33.6	3.6322			33.6	6.64537			33.6	8.48304			33.6	5.10855
	33.7	3.5532			33.7	6.51112			33.7	8.32989			33.7	5.09222
	33.8	3.47488			33.8	6.40397			33.8	8.18506			33.8	5.07714
	33.9	3.39721			33.9	6.27144			33.9	8.01174			33.9	5.06323
	34	3.32019			34	6.11407			34	7.86777			34	5.05018
	34.1	3.25642			34.1	5.98358			34.1	7.74155			34.1	5.03841
	34.2	3.19308			34.2	5.90484			34.2	7.63718			34.2	5.02714
	34.3	3.14262			34.3	5.8011			34.3	7.54889			34.3	5.01634
	34.4	3.09244			34.4	5.72312			34.4	7.46649			34.4	5.006
	34.5	3.05485			34.5	5.62038			34.5	7.3755			34.5	4.99586
	34.6	3.00515			34.6	5.51821			34.6	7.28565			34.6	4.98614
	34.7	2.95571			34.7	5.41661			34.7	7.18765			34.7	4.97662
	34.8	2.90655			34.8	5.31556			34.8	7.09099			34.8	4.96748
	34.9	2.82155			34.9	5.23958			34.9	7.01371			34.9	4.9581
	35	2.7136			35	5.18836			35	6.93727			35	4.9485
	35.1	2.66574			35.1	5.08855			35.1	6.84841			35.1	4.93849
	35.2	2.66522			35.2	5.0135			35.2	6.74763			35.2	4.92908
	35.3	2.64112			35.3	4.93875			35.3	6.6483			35.3	4.92024
	35.4	2.62883			35.4	4.88834			35.4	6.5631			35.4	4.91175
	35.5	2.59312			35.5	4.81409			35.5	6.48733			35.5	4.90397
	35.6	2.55755			35.6	4.74014			35.6	6.41655			35.6	4.8965
	35.7	2.54538			35.7	4.66648			35.7	6.35471			35.7	4.88968
	35.8	2.5216			35.8	4.59312			35.8	6.29751			35.8	4.88314
	35.9	2.48631			35.9	4.54364			35.9	6.24887			35.9	4.87705
	36	2.46269			36	4.47077			36	6.19658			36	4.87121
	36.1	2.42763			36.1	4.44507			36.1	6.13676			36.1	4.86561
	36.2	2.40417			36.2	4.4194			36.2	6.07748			36.2	4.85959
	36.3	2.38076			36.3	4.41719			36.3	6.02264			36.3	4.85365
	36.4	2.35741			36.4	4.39156			36.4	5.96439			36.4	4.84811
	36.5	2.32277			36.5	4.38935			36.5	5.91433			36.5	4.84281
	36.6	2.29957			36.6	4.36375			36.6	5.86466			36.6	4.83789
	36.7	2.29904			36.7	4.33818			36.7	5.81537			36.7	4.83318
	36.8	2.2872			36.8	4.31264			36.8	5.77021			36.8	4.82852
	36.9	2.27538			36.9	4.26386			36.9	5.72165			36.9	4.82377
	37	2.2523			37	4.23842			37	5.66976			37	4.81952
	37.1	2.24052			37.1	4.18984			37.1	5.62563			37.1	4.81546
	37.2	2.22876			37.2	4.16449			37.2	5.58544			37.2	4.81189
	37.3	2.2058			37.3	4.11609			37.3	5.54913			37.3	4.80849
	37.4	2.19408			37.4	4.09083			37.4	5.50583			37.4	4.80556
	37.5	2.17121			37.5	4.04263			37.5	5.47356			37.5	4.80266
	37.6	2.13729			37.6	3.99454			37.6	5.44145			37.6	4.79991
	37.7	2.11456			37.7	3.94658			37.7	5.40597			37.7	4.79719
	37.8	2.0919			37.8	3.89875			37.8	5.37069			37.8	4.79434
	37.9	2.05828			37.9	3.85103			37.9	5.33562			37.9	4.79165
	38	2.02479			38	3.80344			38	5.3077			38	4.78913
	38.1	2.00235			38.1	3.75597			38.1	5.27991			38.1	4.78661
	38.2	1.97998			38.2	3.70862			38.2	5.25224			38.2	4.78412
	38.3	1.96855			38.3	3.63893			38.3	5.22127			38.3	4.78095
	38.4	1.94626			38.4	3.59189			38.4	5.19046			38.4	4.77781
	38.5	1.92402			38.5	3.54496			38.5	5.1632			38.5	4.77523
	38.6	1.91266			38.6	3.49815			38.6	5.13606			38.6	4.77308
	38.7	1.89051			38.7	3.45146			38.7	5.11241			38.7	4.77107
	38.8	1.86842			38.8	3.40489			38.8	5.09222			38.8	4.76893
	38.9	1.85713			38.9	3.38055			38.9	5.07209			38.9	4.76668
	39	1.83512			39	3.33415			39	5.0487			39	4.76431
	39.1	1.81316			39.1	3.28788			39.1	5.02539			39.1	4.76156
	39.2	1.79126			39.2	3.26368			39.2	4.99556			39.2	4.75844
	39.3	1.78007			39.3	3.23951			39.3	4.96917			39.3	4.75548
	39.4	1.75825			39.4	3.19347			39.4	4.94945			39.4	4.75267
	39.5	1.7471			39.5	3.14754			39.5	4.93307			39.5	4.75
	39.6	1.72537			39.6	3.12351			39.6	4.91674			39.6	4.74748
	39.7	1.70369			39.7	3.07776			39.7	4.9037			39.7	4.7451
	39.8	1.68206			39.8	3.05382			39.8	4.89069			39.8	4.74299
	39.9	1.66049			39.9	3.02991			39.9	4.87771			39.9	4.74125
	40	1.62849			40	3.00603			40	4.87124			40	4.73953
	40.1	1.60706			40.1	2.98217			40.1	4.86153			40.1	4.7383
	40.2	1.58567			40.2	2.95835			40.2	4.85184			40.2	4.7372
	40.3	1.57473			40.3	2.93455			40.3	4.83251			40.3	4.73634
	40.4	1.55343			40.4	2.84627			40.4	4.81325			40.4	4.73537
	40.5	1.54253			40.5	2.77981			40.5	4.79404			40.5	4.73452
	40.6	1.5213			40.6	2.7349			40.6	4.77172			40.6	4.73343
	40.7	1.51044			40.7	2.66885			40.7	4.759			40.7	4.73258
	40.8	1.4996			40.8	2.60305			40.8	4.74631			40.8	4.7315
	40.9	1.48877			40.9	2.51644			40.9	4.72732			40.9	4.73054
	41	1.47795			41	2.43027			41	4.7084			41	4.72958
	41.1	1.45688			41.1	2.40714			41.1	4.68954			41.1	4.72862
	41.2	1.43586			41.2	2.36316			41.2	4.67074			41.2	4.72767
	41.3	1.40469			41.3	2.34011			41.3	4.652			41.3	4.7266
	41.4	1.3838			41.4	2.3379			41.4	4.63643			41.4	4.72541
	41.5	1.37311			41.5	2.33569			41.5	4.6209			41.5	4.72423
	41.6	1.36244			41.6	2.35433			41.6	4.6085			41.6	4.72317
	41.7	1.35177			41.7	2.35212			41.7	4.59923			41.7	4.72212
	41.8	1.33101			41.8	2.34991			41.8	4.58688			41.8	4.72118
	41.9	1.32039			41.9	2.3477			41.9	4.57456			41.9	4.72025
	42	1.2997			42	2.32465			42	4.54388			42	4.71931
	42.1	1.27906			42.1	2.32245			42.1	4.53165			42.1	4.71838
	42.2	1.27853			42.2	2.32024			42.2	4.52249			42.2	4.71757
	42.3	1.25795			42.3	2.29721			42.3	4.51335			42.3	4.71688
	42.4	1.24741			42.4	2.27422			42.4	4.50119			42.4	4.71619
	42.5	1.23689			42.5	2.25124			42.5	4.47694			42.5	4.71573
	42.6	1.2164			42.6	2.2283			42.6	4.46184			42.6	4.71526
	42.7	1.20591			42.7	2.20538			42.7	4.4528			42.7	4.71469
	42.8	1.19544			42.8	2.18249			42.8	4.44678			42.8	4.71423
	42.9	1.18497			42.9	2.15963			42.9	4.44076			42.9	4.71366
	43	1.18444			43	2.15742			43	4.43175			43	4.71297
	43.1	1.17399			43.1	2.13458			43.1	4.42276			43.1	4.7124
	43.2	1.16355			43.2	2.11177			43.2	4.41378			43.2	4.71183
	43.3	1.16302			43.3	2.08899			43.3	4.40182			43.3	4.71126
	43.4	1.1526			43.4	2.06623			43.4	4.3899			43.4	4.71092
	43.5	1.14218			43.5	2.023			43.5	4.37502			43.5	4.71047
	43.6	1.14165			43.6	2.00032			43.6	4.36315			43.6	4.71013
	43.7	1.13125			43.7	1.95725			43.7	4.34835			43.7	4.70967
	43.8	1.12086			43.8	1.93464			43.8	4.33653			43.8	4.70922
	43.9	1.11048			43.9	1.91207			43.9	4.3218			43.9	4.70877
	44	1.10012			44	1.90986			44	4.31004			44	4.7082
	44.1	1.08977			44.1	1.88731			44.1	4.29538			44.1	4.70764
	44.2	1.08924			44.2	1.86479			44.2	4.28367			44.2	4.70719
	44.3	1.0789			44.3	1.86258			44.3	4.26908			44.3	4.70663
	44.4	1.06857			44.4	1.84008			44.4	4.26034			44.4	4.70607
	44.5	1.06804			44.5	1.81761			44.5	4.2458			44.5	4.70551
	44.6	1.05772			44.6	1.79516			44.6	4.2342			44.6	4.70506
	44.7	1.04742			44.7	1.77274			44.7	4.22263			44.7	4.7045
	44.8	1.03712			44.8	1.75035			44.8	4.20819			44.8	4.70394
	44.9	1.02684			44.9	1.70784			44.9	4.19379			44.9	4.7035
	45	1.00684			45	1.68552			45	4.17943			45	4.70294
	45.1	0.9966			45.1	1.66323			45.1	4.16796			45.1	4.7025
	45.2	0.98637			45.2	1.66102			45.2	4.15081			45.2	4.70217
	45.3	0.98584			45.3	1.63876			45.3	4.13371			45.3	4.70172
	45.4	0.97562			45.4	1.63655			45.4	4.11667			45.4	4.70139
	45.5	0.97509			45.5	1.63434			45.5	4.10251			45.5	4.70106
	45.6	0.96488			45.6	1.63213			45.6	4.0912			45.6	4.70073
	45.7	0.95468			45.7	1.62992			45.7	4.0771			45.7	4.70029
	45.8	0.95415			45.8	1.60768			45.8	4.06585			45.8	4.69985
	45.9	0.94397			45.9	1.60547			45.9	4.05462			45.9	4.6994
	46	0.93379			46	1.60326			46	4.04341			46	4.69897
	46.1	0.92363			46.1	1.60106			46.1	4.03782			46.1	4.69853
	46.2	0.91348			46.2	1.57884			46.2	4.02943			46.2	4.69798
	46.3	0.91295			46.3	1.57663			46.3	4.02664			46.3	4.69754
	46.4	0.90281			46.4	1.55444			46.4	4.01828			46.4	4.6971
	46.5	0.89269			46.5	1.55223			46.5	4.01271			46.5	4.69667
	46.6	0.88257			46.6	1.53006			46.6	4.00437			46.6	4.69623
	46.7	0.88204			46.7	1.52786			46.7	3.99603			46.7	4.69569
	46.8	0.86238			46.8	1.50572			46.8	3.98495			46.8	4.69525
	46.9	0.8523			46.9	1.50351			46.9	3.97112			46.9	4.69471
	47	0.84223			47	1.5013			47	3.96008			47	4.69417
	47.1	0.83217			47.1	1.47918			47.1	3.95182			47.1	4.69373
	47.2	0.82213			47.2	1.47697			47.2	3.94357			47.2	4.69319
	47.3	0.8216			47.3	1.45488			47.3	3.93533			47.3	4.69276
	47.4	0.80207			47.4	1.45268			47.4	3.9271			47.4	4.69222
	47.5	0.79206			47.5	1.43061			47.5	3.92163			47.5	4.69168
	47.6	0.7726			47.6	1.4284			47.6	3.91342			47.6	4.69125
	47.7	0.77208			47.7	1.40636			47.7	3.90523			47.7	4.69072
	47.8	0.7621			47.8	1.38434			47.8	3.89705			47.8	4.69018
	47.9	0.75214			47.9	1.38214			47.9	3.88888			47.9	4.68954
	48	0.75161			48	1.36014			48	3.88072			48	4.689
	48.1	0.74165			48.1	1.33818			48.1	3.87258			48.1	4.68847
	48.2	0.74113			48.2	1.33597			48.2	3.86716			48.2	4.68783
	48.3	0.73118			48.3	1.31403			48.3	3.85904			48.3	4.6873
	48.4	0.73066			48.4	1.29211			48.4	3.84822			48.4	4.68677
	48.5	0.72073			48.5	1.25056			48.5	3.84283			48.5	4.68635
	48.6	0.70143			48.6	1.22872			48.6	3.83474			48.6	4.68592
	48.7	0.7009			48.7	1.2069			48.7	3.82936			48.7	4.6856
	48.8	0.70037			48.8	1.18511			48.8	3.82398			48.8	4.68518
	48.9	0.69984			48.9	1.16334			48.9	3.82129			48.9	4.68476
	49	0.69931			49	1.14159			49	3.81592			49	4.68434
	49.1	0.69878			49.1	1.10038			49.1	3.81055			49.1	4.68402
	49.2	0.69826			49.2	1.03986			49.2	3.80519			49.2	4.6836
	49.3	0.68836			49.3	1.01826			49.3	3.80519			49.3	4.68318
	49.4	0.67847			49.4	0.99668			49.4	3.80519			49.4	4.68287
	49.5	0.65927			49.5	0.99448			49.5	3.80519			49.5	4.68245
	49.6	0.65874			49.6	0.99227			49.6	3.80519			49.6	4.68213
	49.7	0.65821			49.7	0.97072			49.7	3.80252			49.7	4.68172
	49.8	0.64836			49.8	0.94919			49.8	3.79984			49.8	4.6813
	49.9	0.64783			49.9	0.92769			49.9	3.79716			49.9	4.68099
	50	0.62869			50	0.92548			50	3.79182			50	4.68057
	50.1	0.59107			50.1	0.92327			50.1	3.78381			50.1	4.68015
	50.2	0.53524			50.2	0.92106			50.2	3.77581			50.2	4.67974
	50.3	0.49807			50.3	0.91885			50.3	3.77315			50.3	4.67932
	50.4	0.46106			50.4	0.91664			50.4	3.76782			50.4	4.67891
	50.5	0.44236			50.5	0.89517			50.5	3.76517			50.5	4.6786
	50.6	0.44184			50.6	0.91223			50.6	3.76251			50.6	4.67818
	50.7	0.43224			50.7	0.91002			50.7	3.7572			50.7	4.67777
	50.8	0.42265			50.8	0.92711			50.8	3.75454			50.8	4.67746
	50.9	0.41307			50.9	0.9249			50.9	3.75189			50.9	4.67715
	51	0.40351			51	0.92269			51	3.74924			51	4.67684
	51.1	0.41202			51.1	0.92048			51.1	3.74659			51.1	4.67663
	51.2	0.42054			51.2	0.93759			51.2	3.74394			51.2	4.67633
	51.3	0.42001			51.3	0.91607			51.3	3.74129			51.3	4.67602
	51.4	0.41043			51.4	0.93318			51.4	3.74129			51.4	4.67571
	51.5	0.4099			51.5	0.93097			51.5	3.74129			51.5	4.6754
	51.6	0.40034			51.6	0.92876			51.6	3.73864			51.6	4.67499
	51.7	0.39981			51.7	0.92655			51.7	3.73336			51.7	4.67458
	51.8	0.39928			51.8	0.94369			51.8	3.72543			51.8	4.67417
	51.9	0.39875			51.9	0.96084			51.9	3.72016			51.9	4.67376
	52	0.39822			52	0.97803			52	3.71752			52	4.67346
	52.1	0.38867			52.1	0.99523			52.1	3.71752			52.1	4.67315
	52.2	0.38814			52.2	0.99302			52.2	3.71752			52.2	4.67285
	52.3	0.38761			52.3	0.99082			52.3	3.71752			52.3	4.67254
	52.4	0.38708			52.4	0.98861			52.4	3.71489			52.4	4.67234
	52.5	0.38655			52.5	0.9864			52.5	3.71489			52.5	4.67213
	52.6	0.39505			52.6	0.96478			52.6	3.71226			52.6	4.67193
	52.7	0.39452			52.7	0.94318			52.7	3.70962			52.7	4.67183
	52.8	0.40303			52.8	0.94097			52.8	3.70962			52.8	4.67163
	52.9	0.41155			52.9	0.91939			52.9	3.70699			52.9	4.67142
	53	0.42008			53	0.89784			53	3.70699			53	4.67112
	53.1	0.42862			53.1	0.89563			53.1	3.70699			53.1	4.67082
	53.2	0.42809			53.2	0.87411			53.2	3.70699			53.2	4.67051
	53.3	0.42756			53.3	0.8719			53.3	3.70699			53.3	4.67031
	53.4	0.43612			53.4	0.86969			53.4	3.70699			53.4	4.67001
	53.5	0.43559			53.5	0.84819			53.5	3.70699			53.5	4.66971
	53.6	0.43506			53.6	0.84598			53.6	3.70699			53.6	4.6694
	53.7	0.42545			53.7	0.84377			53.7	3.70699			53.7	4.6691
	53.8	0.42492			53.8	0.82229			53.8	3.70962			53.8	4.6688
	53.9	0.43347			53.9	0.80084			53.9	3.70962			53.9	4.6686
	54	0.44204			54	0.79863			54	3.70962			54	4.6682
	54.1	0.45061			54.1	0.79642			54.1	3.70962			54.1	4.6679
	54.2	0.45919			54.2	0.79421			54.2	3.70962			54.2	4.66759
	54.3	0.45867			54.3	0.792			54.3	3.70699			54.3	4.66729
	54.4	0.46726			54.4	0.7898			54.4	3.70699			54.4	4.66709
	54.5	0.46673			54.5	0.78759			54.5	3.70436			54.5	4.66679
	54.6	0.4662			54.6	0.78538			54.6	3.70174			54.6	4.66659
	54.7	0.46567			54.7	0.78317			54.7	3.69911			54.7	4.66629
	54.8	0.47428			54.8	0.76174			54.8	3.69648			54.8	4.6661
	54.9	0.47375			54.9	0.75953			54.9	3.69124			54.9	4.6658
	55	0.47322			55	0.71895			55	3.68862			55	4.6655
	55.1	0.47269			55.1	0.71674			55.1	3.68338			55.1	4.6652
	55.2	0.47217			55.2	0.69538			55.2	3.68076			55.2	4.6649
	55.3	0.4625			55.3	0.69317			55.3	3.67553			55.3	4.6646
	55.4	0.46197			55.4	0.67183			55.4	3.67292			55.4	4.6644
	55.5	0.45232			55.5	0.65052			55.5	3.66769			55.5	4.66411
	55.6	0.44268			55.6	0.62923			55.6	3.66508			55.6	4.66391
	55.7	0.43305			55.7	0.60797			55.7	3.66247			55.7	4.66371
	55.8	0.42343			55.8	0.60576			55.8	3.65726			55.8	4.66351
	55.9	0.4229			55.9	0.58452			55.9	3.65205			55.9	4.66331
	56	0.42237			56	0.5633			56	3.64945			56	4.66302
	56.1	0.41276			56.1	0.5042			56.1	3.64425			56.1	4.66292
	56.2	0.39411			56.2	0.44531			56.2	3.63906			56.2	4.66272
	56.3	0.39358			56.3	0.42425			56.3	3.63646			56.3	4.66252
	56.4	0.384			56.4	0.42204			56.4	3.63387			56.4	4.66233
	56.5	0.38347			56.5	0.40101			56.5	3.63387			56.5	4.66213
	56.6	0.38294			56.6	0.41763			56.6	3.63387			56.6	4.66193
	56.7	0.37338			56.7	0.43427			56.7	3.63387			56.7	4.66173
	56.8	0.37285			56.8	0.43206			56.8	3.63387			56.8	4.66154
	56.9	0.3633			56.9	0.411			56.9	3.63387			56.9	4.66134
	57	0.35375			57	0.42764			57	3.63127			57	4.66114
	57.1	0.35322			57.1	0.42543			57.1	3.63127			57.1	4.66105
	57.2	0.33469			57.2	0.44209			57.2	3.63127			57.2	4.66085
	57.3	0.30724			57.3	0.43989			57.3	3.62868			57.3	4.66075
	57.4	0.28882			57.4	0.43768			57.4	3.62868			57.4	4.66065
	57.5	0.26153			57.5	0.43547			57.5	3.62868			57.5	4.66046
	57.6	0.261			57.6	0.43326			57.6	3.62609			57.6	4.66036
	57.7	0.26047			57.7	0.43105			57.7	3.6235			57.7	4.66036
	57.8	0.25995			57.8	0.42884			57.8	3.62091			57.8	4.66026
	57.9	0.25052			57.9	0.40777			57.9	3.61833			57.9	4.66006
	58	0.21449			58	0.40556			58	3.61574			58	4.65997
	58.1	0.19628			58.1	0.40335			58.1	3.61316			58.1	4.65977
	58.2	0.17811			58.2	0.38229			58.2	3.61057			58.2	4.65967
	58.3	0.17758			58.3	0.38008			58.3	3.61057			58.3	4.65958
	58.4	0.18587			58.4	0.37788			58.4	3.60799			58.4	4.65948
	58.5	0.19417			58.5	0.35684			58.5	3.60541			58.5	4.65948
	58.6	0.19364			58.6	0.35464			58.6	3.60025			58.6	4.65938
	58.7	0.19311			58.7	0.33363			58.7	3.60025			58.7	4.65928
	58.8	0.18375			58.8	0.31264			58.8	3.5951			58.8	4.65928
	58.9	0.18323			58.9	0.31043			58.9	3.59253			58.9	4.65918
	59	0.1827			59	0.28947			59	3.58996			59	4.65918
	59.1	0.17335			59.1	0.26853			59.1	3.58738			59.1	4.65918
	59.2	0.16402			59.2	0.24761			59.2	3.58738			59.2	4.65909
	59.3	0.14591			59.3	0.2454			59.3	3.58481			59.3	4.65909
	59.4	0.1366			59.4	0.2245			59.4	3.58225			59.4	4.65918
	59.5	0.12731			59.5	0.18499			59.5	3.57968			59.5	4.65918
	59.6	0.11803			59.6	0.16416			59.6	3.57968			59.6	4.65928
	59.7	0.10875			59.7	0.14336			59.7	3.57968			59.7	4.65928
	59.8	0.10823			59.8	0.13924			59.8	3.57711			59.8	4.65918
	59.9	0.09896			59.9	0.11639			59.9	3.57455			59.9	4.65928
	60	0.09843			60	0.09356			60	3.57455			60	4.65928
	60.1	0.07176			60.1	0.07075			60.1	3.57455			60.1	4.69528
	60.2	0.06254			60.2	0.12213			60.2	3.57455			60.2	4.76527
	60.3	0.0518			60.3	0.41813			60.3	3.57455			60.3	4.83526
	60.4	0.02365			60.4	1.13142			60.4	3.57455			60.4	4.90524
	60.5	0.08229			60.5	1.79592			60.5	3.57455			60.5	4.97523
	60.6	0.65976			60.6	2.51101			60.6	3.57455			60.6	5.04522
	60.7	1.19282			60.7	3.92831			60.7	3.57455			60.7	5.11521
	60.8	1.57194			60.8	5.244			60.8	3.57455			60.8	5.1852
	60.9	2.43588			60.9	6.17755			60.9	3.57455			60.9	5.24788
	61	5.01546			61	10.9315			61	3.547			61	5.31503
	61.1	6.03068			61.1	12.107			61.1	3.547			61.1	5.38693
	61.2	6.9473			61.2	13.0213			61.2	4.00418			61.2	5.46298
	61.3	7.83172			61.3	13.6916			61.3	4.932			61.3	5.54339
	61.4	8.59829			61.4	14.4247			61.4	5.65994			61.4	5.6284
	61.5	9.30178			61.5	15.3689			61.5	6.26194			61.5	5.71442
	61.6	10.0114			61.6	16.2945			61.6	6.69358			61.6	5.79809
	61.7	10.6413			61.7	17.0961			61.7	7.15212			61.7	5.87863
	61.8	11.1804			61.8	17.7625			61.8	7.49047			61.8	5.95417
	61.9	11.7076			61.9	18.3373			61.9	7.84426			61.9	6.02548
	62	12.2211			62	18.923			62	8.1606			62	6.09418
	62.1	12.7188			62.1	19.5199			62.1	8.43401			62.1	6.16089
	62.2	13.1986			62.2	20.0722			62.2	8.71682			62.2	6.22689
	62.3	13.6584			62.3	20.6342			62.3	8.95016			62.3	6.29198
	62.4	14.0277			62.4	21.0903			62.4	9.1901			62.4	6.3567
	62.5	14.4048			62.5	21.4941			62.5	9.43692			62.5	6.42132
	62.6	14.79			62.6	21.9031			62.6	9.69091			62.6	6.48576
	62.7	15.1834			62.7	22.3173			62.7	9.88631			62.7	6.55078
	62.8	15.5482			62.8	22.676			62.8	10.0861			62.8	6.61636
	62.9	15.8826			62.9	23.1001			62.9	10.2903			62.9	6.68249
	63	16.1846			63	23.4675			63	10.4993			63	6.74965
	63.1	16.476			63.1	23.902			63.1	10.713			63.1	6.8169
	63.2	16.7402			63.2	24.2783			63.2	10.9317			63.2	6.88473
	63.3	16.9962			63.3	24.5945			63.3	11.0804			63.3	6.9537
	63.4	17.2435			63.4	24.9788			63.4	11.2315			63.4	7.02327
	63.5	17.4857			63.5	25.2359			63.5	11.4626			63.5	7.09402
	63.6	17.7186			63.6	25.5613			63.6	11.6197			63.6	7.16551
	63.7	17.9375			63.7	25.8229			63.7	11.7794			63.7	7.23708
	63.8	18.1503			63.8	26.0866			63.8	11.9418			63.8	7.30936
	63.9	18.3612			63.9	26.2847			63.9	12.1903			63.9	7.38238
	64	18.5614			64	26.4839			64	12.3595			64	7.45613
	64.1	18.7592			64.1	26.6843			64.1	12.5315			64.1	7.52928
	64.2	18.9413			64.2	26.8858			64.2	12.7951			64.2	7.60174
	64.3	19.1162			64.3	27.0886			64.3	12.9746			64.3	7.67485
	64.4	19.2882			64.4	27.223			64.4	13.1572			64.4	7.74713
	64.5	19.4525			64.5	27.4278			64.5	13.343			64.5	7.817
	64.6	19.6046			64.6	27.5636			64.6	13.5321			64.6	7.88673
	64.7	19.7532			64.7	27.6999			64.7	13.7246			64.7	7.95628
	64.8	19.8891			64.8	27.9076			64.8	13.8221			64.8	8.024
	64.9	20.0212			64.9	28.0452			64.9	14.0198			64.9	8.09139
	65	20.1401			65	28.1835			65	14.2211			65	8.15669
	65.1	20.2504			65.1	28.3223			65.1	14.3232			65.1	8.22263
	65.2	20.3565			65.2	28.4617			65.2	14.5301			65.2	8.28744
	65.3	20.4585			65.3	28.5295			65.3	14.635			65.3	8.35284
	65.4	20.5562			65.4	28.6697			65.4	14.7409			65.4	8.41697
	65.5	20.6543			65.5	28.8106			65.5	14.8478			65.5	8.47974
	65.6	20.7529			65.6	28.879			65.6	15.0646			65.6	8.54433
	65.7	20.8472			65.7	29.0207			65.7	15.1745			65.7	8.60882
	65.8	20.9468			65.8	29.163			65.8	15.2856			65.8	8.67177
	65.9	21.0468			65.9	29.2322			65.9	15.3976			65.9	8.73245
	66	21.1424			66	29.3754			66	15.5108			66	8.79436
	66.1	21.2434			66.1	29.4524			66.1	15.625			66.1	8.85601
	66.2	21.3399			66.2	29.5593			66.2	15.7404			66.2	8.91519
	66.3	21.4419			66.3	29.6666			66.3	15.8569			66.3	8.9756
	66.4	21.5393			66.4	29.7667			66.4	15.9746			66.4	9.03338
	66.5	21.6322			66.5	29.8746			66.5	16.0934			66.5	9.09239
	66.6	21.7205			66.6	29.9829			66.6	16.2134			66.6	9.14861
	66.7	21.8142			66.7	30.0914			66.7	16.3346			66.7	9.20604
	66.8	21.9032			66.8	30.2004			66.8	16.457			66.8	9.26051
	66.9	21.9824			66.9	30.3097			66.9	16.457			66.9	9.31373
	67	22.067			67	30.4193			67	16.5806			67	9.36565
	67.1	22.1417			67.1	30.5369			67.1	16.7055			67.1	9.4168
	67.2	22.2219			67.2	30.6549			67.2	16.8317			67.2	9.46655
	67.3	22.292			67.3	30.7733			67.3	16.9592			67.3	9.51483
	67.4	22.3675			67.4	30.8921			67.4	16.9592			67.4	9.56368
	67.5	22.4328			67.5	31.019			67.5	17.0879			67.5	9.61099
	67.6	22.4984			67.6	31.1464			67.6	17.2181			67.6	9.65942
	67.7	22.559			67.7	31.2742			67.7	17.2181			67.7	9.70843
	67.8	22.6197			67.8	31.4103			67.8	17.3496			67.8	9.7558
	67.9	22.6753			67.9	31.5391			67.9	17.4824			67.9	9.80374
	68	22.7311			68	31.6684			68	17.6167			68	9.84997
	68.1	22.7871			68.1	31.7981			68.1	17.6167			68.1	9.89969
	68.2	22.8432			68.2	31.9204			68.2	17.7523			68.2	9.94764
	68.3	22.8994			68.3	32.0511			68.3	17.8894			68.3	9.99619
	68.4	22.9558			68.4	32.1662			68.4	17.8894			68.4	10.0423
	68.5	23.007			68.5	32.2818			68.5	18.028			68.5	10.089
	68.6	23.0637			68.6	32.3977			68.6	18.1681			68.6	10.1338
	68.7	23.1205			68.7	32.514			68.7	18.1681			68.7	10.1791
	68.8	23.1775			68.8	32.6307			68.8	18.3097			68.8	10.2251
	68.9	23.2346			68.9	32.7396			68.9	18.3097			68.9	10.2716
	69	23.2919			69	32.8489			69	18.4528			69	10.3155
	69.1	23.3494			69.1	32.9504			69.1	18.4528			69.1	10.3572
	69.2	23.407			69.2	33.0603			69.2	18.5975			69.2	10.3995
	69.3	23.4647			69.3	33.1624			69.3	18.5975			69.3	10.4423
	69.4	23.5226			69.4	33.2566			69.4	18.7438			69.4	10.4824
	69.5	23.5807			69.5	33.351			69.5	18.8917			69.5	10.523
	69.6	23.6444			69.6	33.4456			69.6	18.8917			69.6	10.5612
	69.7	23.7029			69.7	33.5323			69.7	19.0412			69.7	10.5964
	69.8	23.7614			69.8	33.6191			69.8	19.0412			69.8	10.6321
	69.9	23.8202			69.9	33.7062			69.9	19.1924			69.9	10.6714
	70	23.879			70	33.7934			70	19.1924			70	10.7076
	70.1	23.9381			70.1	33.8726			70.1	19.3453			70.1	10.7443
	70.2	23.9973			70.2	33.9519			70.2	19.3453			70.2	10.7779
	70.3	24.0567			70.3	34.023			70.3	19.5			70.3	10.812
	70.4	24.1162			70.4	34.0942			70.4	19.5			70.4	10.8466
	70.5	24.1703			70.5	34.1656			70.5	19.6564			70.5	10.8811
	70.6	24.2301			70.6	34.2372			70.6	19.6564			70.6	10.9161
	70.7	24.2845			70.7	34.3089			70.7	19.6564			70.7	10.9479
	70.8	24.339			70.8	34.3722			70.8	19.8146			70.8	10.9763
	70.9	24.3879			70.9	34.4442			70.9	19.8146			70.9	11.0085
	71	24.4427			71	34.5078			71	19.9746			71	11.0373
	71.1	24.4976			71.1	34.58			71.1	19.9746			71.1	11.0666
	71.2	24.5584			71.2	34.6439			71.2	19.9746			71.2	11.0958
	71.3	24.6135			71.3	34.7079			71.3	20.1364			71.3	11.1216
	71.4	24.6689			71.4	34.7805			71.4	20.1364			71.4	11.1477
	71.5	24.7186			71.5	34.8448			71.5	20.1364			71.5	11.1739
	71.6	24.7742			71.6	34.9091			71.6	20.3001			71.6	11.1965
	71.7	24.8299			71.7	34.9736			71.7	20.3001			71.7	11.223
	71.8	24.88			71.8	35.0296			71.8	20.4658			71.8	11.2459
	71.9	24.936			71.9	35.0943			71.9	20.4658			71.9	11.2691
	72	24.9863			72	35.1591			72	20.4658			72	11.2924
	72.1	25.0426			72.1	35.2153			72.1	20.6334			72.1	11.3119
	72.2	25.0931			72.2	35.2804			72.2	20.6334			72.2	11.3355
	72.3	25.1497			72.3	35.3368			72.3	20.6334			72.3	11.3591
	72.4	25.2005			72.4	35.3934			72.4	20.8029			72.4	11.3789
	72.5	25.2514			72.5	35.4413			72.5	20.8029			72.5	11.4028
	72.6	25.3025			72.6	35.4981			72.6	20.8029			72.6	11.4229
	72.7	25.3536			72.7	35.5549			72.7	20.9746			72.7	11.443
	72.8	25.4049			72.8	35.6118			72.8	20.9746			72.8	11.4673
	72.9	25.4563			72.9	35.6601			72.9	20.9746			72.9	11.4878
	73	25.5019			73	35.7084			73	21.1482			73	11.5082
	73.1	25.5475			73.1	35.7656			73.1	21.1482			73.1	11.5328
	73.2	25.5992			73.2	35.814			73.2	21.1482			73.2	11.5536
	73.3	25.6451			73.3	35.8538			73.3	21.3239			73.3	11.5743
	73.4	25.697			73.4	35.9024			73.4	21.3239			73.4	11.5953
	73.5	25.7431			73.5	35.951			73.5	21.3239			73.5	11.6164
	73.6	25.7892			73.6	35.9909			73.6	21.5018			73.6	11.6374
	73.7	25.8355			73.7	36.0397			73.7	21.5018			73.7	11.6544
	73.8	25.8818			73.8	36.0797			73.8	21.5018			73.8	11.6758
	73.9	25.9283			73.9	36.1109			73.9	21.5018			73.9	11.6972
	74	25.9687			74	36.1599			74	21.6819			74	11.7144
	74.1	26.0154			74.1	36.2			74.1	21.6819			74.1	11.7316
	74.2	26.0621			74.2	36.2402			74.2	21.6819			74.2	11.7533
	74.3	26.1028			74.3	36.2716			74.3	21.6819			74.3	11.7708
	74.4	26.1497			74.4	36.3029			74.4	21.8641			74.4	11.7883
	74.5	26.1905			74.5	36.3343			74.5	21.8641			74.5	11.8058
	74.6	26.2315			74.6	36.3657			74.6	21.8641			74.6	11.8236
	74.7	26.2725			74.7	36.3883			74.7	21.8641			74.7	11.8414
	74.8	26.3136			74.8	36.4108			74.8	21.8641			74.8	11.8592
	74.9	26.3609			74.9	36.4334			74.9	22.0486			74.9	11.8773
	75	26.396			75	36.447			75	22.0486			75	11.8953
	75.1	26.4373			75.1	36.4517			75.1	22.0486			75.1	11.9134
	75.2	26.4787			75.2	36.4653			75.2	22.0486			75.2	11.9315
	75.3	26.5201			75.3	36.47			75.3	22.0486			75.3	11.9498
	75.4	26.5617			75.4	36.4657			75.4	22.2354			75.4	11.9682
	75.5	26.6033			75.5	36.4704			75.5	22.2354			75.5	11.9866
	75.6	26.645			75.6	36.4751			75.6	22.2354			75.6	12.0097
	75.7	26.6868			75.7	36.4708			75.7	22.2354			75.7	12.0284
	75.8	26.7224			75.8	36.4755			75.8	22.2354			75.8	12.047
	75.9	26.7643			75.9	36.4802			75.9	22.4245			75.9	12.0657
	76	26.8			76	36.4939			76	22.4245			76	12.0892
	76.1	26.8421			76.1	36.4986			76.1	22.4245			76.1	12.1082
	76.2	26.8779			76.2	36.5122			76.2	22.4245			76.2	12.1272
	76.3	26.9201			76.3	36.5259			76.3	22.4245			76.3	12.1511
	76.4	26.9561			76.4	36.5396			76.4	22.4245			76.4	12.1704
	76.5	26.9921			76.5	36.5623			76.5	22.6161			76.5	12.1896
	76.6	27.0281			76.6	36.585			76.6	22.6161			76.6	12.2089
	76.7	27.0643			76.7	36.6167			76.7	22.6161			76.7	12.2282
	76.8	27.1069			76.8	36.6395			76.8	22.6161			76.8	12.2478
	76.9	27.1431			76.9	36.6713			76.9	22.6161			76.9	12.2674
	77	27.1794			77	36.7031			77	22.6161			77	12.287
	77.1	27.2158			77.1	36.744			77.1	22.81			77.1	12.3019
	77.2	27.2522			77.2	36.7759			77.2	22.81			77.2	12.3167
	77.3	27.2887			77.3	36.8078			77.3	22.81			77.3	12.3315
	77.4	27.3253			77.4	36.8488			77.4	22.81			77.4	12.3514
	77.5	27.3619			77.5	36.8899			77.5	22.81			77.5	12.3665
	77.6	27.3985			77.6	36.9401			77.6	22.81			77.6	12.3816
	77.7	27.4353			77.7	36.9813			77.7	23.0064			77.7	12.3967
	77.8	27.4721			77.8	37.0225			77.8	23.0064			77.8	12.4068
	77.9	27.5089			77.9	37.0729			77.9	23.0064			77.9	12.4222
	78	27.5393			78	37.1142			78	23.0064			78	12.4375
	78.1	27.5763			78.1	37.1648			78.1	23.0064			78.1	12.4528
	78.2	27.6133			78.2	37.2062			78.2	23.0064			78.2	12.4682
	78.3	27.6439			78.3	37.2569			78.3	23.0064			78.3	12.4785
	78.4	27.681			78.4	37.3076			78.4	23.2053			78.4	12.4888
	78.5	27.7182			78.5	37.3584			78.5	23.2053			78.5	12.5044
	78.6	27.7489			78.6	37.4093			78.6	23.2053			78.6	12.52
	78.7	27.7796			78.7	37.4603			78.7	23.2053			78.7	12.5356
	78.8	27.817			78.8	37.5113			78.8	23.2053			78.8	12.5512
	78.9	27.8478			78.9	37.5624			78.9	23.2053			78.9	12.5617
	79	27.8853			79	37.6136			79	23.2053			79	12.5722
	79.1	27.9162			79.1	37.6649			79.1	23.4068			79.1	12.5827
	79.2	27.9472			79.2	37.7162			79.2	23.4068			79.2	12.5985
	79.3	27.9782			79.3	37.7676			79.3	23.4068			79.3	12.6144
	79.4	28.0159			79.4	37.8191			79.4	23.4068			79.4	12.6251
	79.5	28.047			79.5	37.8706			79.5	23.4068			79.5	12.6357
	79.6	28.0781			79.6	37.9223			79.6	23.4068			79.6	12.6464
	79.7	28.1093			79.7	37.974			79.7	23.4068			79.7	12.6571
	79.8	28.1406			79.8	38.0258			79.8	23.4068			79.8	12.6678
	79.9	28.1718			79.9	38.0682			79.9	23.6109			79.9	12.6839
	80	28.2032			80	38.1202			80	23.6109			80	12.6948
	80.1	28.2412			80.1	38.1722			80.1	23.6109			80.1	12.7056
	80.2	28.2659			80.2	38.2148			80.2	23.6109			80.2	12.7165
	80.3	28.2974			80.3	38.267			80.3	23.6109			80.3	12.7274
	80.4	28.3289			80.4	38.3098			80.4	23.6109			80.4	12.7382
	80.5	28.3604			80.5	38.3621			80.5	23.6109			80.5	12.7491
	80.6	28.392			80.6	38.405			80.6	23.6109			80.6	12.7599
	80.7	28.4236			80.7	38.4574			80.7	23.6109			80.7	12.7654
	80.8	28.4486			80.8	38.5004			80.8	23.8177			80.8	12.7765
	80.9	28.4803			80.9	38.5435			80.9	23.8177			80.9	12.7875
	81	28.512			81	38.5866			81	23.8177			81	12.7986
	81.1	28.537			81.1	38.6298			81.1	23.8177			81.1	12.8096
	81.2	28.5689			81.2	38.6731			81.2	23.8177			81.2	12.8207
	81.3	28.594			81.3	38.7164			81.3	23.8177			81.3	12.8317
	81.4	28.6259			81.4	38.7597			81.4	23.8177			81.4	12.8373
	81.5	28.651			81.5	38.8031			81.5	23.8177			81.5	12.8429
	81.6	28.6762			81.6	38.8466			81.6	23.8177			81.6	12.8485
	81.7	28.7082			81.7	38.8901			81.7	23.8177			81.7	12.854
	81.8	28.7335			81.8	38.9337			81.8	24.0272			81.8	12.8653
	81.9	28.7587			81.9	38.9677			81.9	24.0272			81.9	12.8765
	82	28.784			82	39.0114			82	24.0272			82	12.8878
	82.1	28.8093			82.1	39.0551			82.1	24.0272			82.1	12.8991
	82.2	28.8347			82.2	39.0989			82.2	24.0272			82.2	12.9103
	82.3	28.8601			82.3	39.1331			82.3	24.0272			82.3	12.916
	82.4	28.8855			82.4	39.1769			82.4	24.0272			82.4	12.9217
	82.5	28.9109			82.5	39.2112			82.5	24.0272			82.5	12.9273
	82.6	28.9364			82.6	39.2552			82.6	24.0272			82.6	12.933
	82.7	28.9619			82.7	39.2992			82.7	24.2395			82.7	12.9445
	82.8	28.9805			82.8	39.3336			82.8	24.2395			82.8	12.9559
	82.9	29.006			82.9	39.3778			82.9	24.2395			82.9	12.9674
	83	29.0316			83	39.4123			83	24.2395			83	12.9788
	83.1	29.0572			83.1	39.4565			83.1	24.2395			83.1	12.9903
	83.2	29.0759			83.2	39.5008			83.2	24.2395			83.2	13.0017
	83.3	29.1016			83.3	39.5354			83.3	24.2395			83.3	13.0075
	83.4	29.1203			83.4	39.5798			83.4	24.2395			83.4	13.0133
	83.5	29.146			83.5	39.6242			83.5	24.2395			83.5	13.0191
	83.6	29.1648			83.6	39.6589			83.6	24.2395			83.6	13.0249
	83.7	29.1906			83.7	39.6937			83.7	24.2395			83.7	13.0365
	83.8	29.2094			83.8	39.7285			83.8	24.4546			83.8	13.0482
	83.9	29.2282			83.9	39.7732			83.9	24.4546			83.9	13.0599
	84	29.247			84	39.808			84	24.4546			84	13.0715
	84.1	29.2659			84.1	39.843			84.1	24.4546			84.1	13.0832
	84.2	29.2918			84.2	39.8779			84.2	24.4546			84.2	13.0891
	84.3	29.3107			84.3	39.9129			84.3	24.4546			84.3	13.095
	84.4	29.3296			84.4	39.9578			84.4	24.4546			84.4	13.1008
	84.5	29.3485			84.5	39.9929			84.5	24.4546			84.5	13.1067
	84.6	29.3745			84.6	40.028			84.6	24.4546			84.6	13.1126
	84.7	29.3935			84.7	40.0631			84.7	24.4546			84.7	13.1185
	84.8	29.4125			84.8	40.0983			84.8	24.4546			84.8	13.1304
	84.9	29.4315			84.9	40.1336			84.9	24.4546			84.9	13.1423
	85	29.4505			85	40.1688			85	24.6725			85	13.1541
	85.1	29.4695			85.1	40.2041			85.1	24.6725			85.1	13.166
	85.2	29.4886			85.2	40.2296			85.2	24.6725			85.2	13.172
	85.3	29.5077			85.3	40.2748			85.3	24.6725			85.3	13.178
	85.4	29.5267			85.4	40.3102			85.4	24.6725			85.4	13.184
	85.5	29.5459			85.5	40.3457			85.5	24.6725			85.5	13.19
	85.6	29.565			85.6	40.3812			85.6	24.6725			85.6	13.196
	85.7	29.5841			85.7	40.4167			85.7	24.6725			85.7	13.202
	85.8	29.6033			85.8	40.4522			85.8	24.6725			85.8	13.2141
	85.9	29.6225			85.9	40.4779			85.9	24.6725			85.9	13.2262
	86	29.6417			86	40.5135			86	24.6725			86	13.2383
	86.1	29.6609			86.1	40.5491			86.1	24.6725			86.1	13.2504
	86.2	29.6801			86.2	40.5748			86.2	24.8935			86.2	13.2625
	86.3	29.6993			86.3	40.6106			86.3	24.8935			86.3	13.2686
	86.4	29.7186			86.4	40.6463			86.4	24.8935			86.4	13.2747
	86.5	29.7379			86.5	40.6721			86.5	24.8935			86.5	13.2808
	86.6	29.7572			86.6	40.6979			86.6	24.8935			86.6	13.2869
	86.7	29.7694			86.7	40.7338			86.7	24.8935			86.7	13.293
	86.8	29.7887			86.8	40.7797			86.8	24.8935			86.8	13.2991
	86.9	29.808			86.9	40.7955			86.9	24.8935			86.9	13.3052
	87	29.8346			87	40.8214			87	24.8935			87	13.3113
	87.1	29.8468			87.1	40.8473			87.1	24.8935			87.1	13.3174
	87.2	29.8662			87.2	40.8934			87.2	24.8935			87.2	13.3235
	87.3	29.8784			87.3	40.9396			87.3	24.8935			87.3	13.3298
	87.4	29.8978			87.4	40.9353			87.4	24.8935			87.4	13.336
	87.5	29.9173			87.5	40.9512			87.5	24.8935			87.5	13.3422
	87.6	29.9367			87.6	40.9975			87.6	25.1174			87.6	13.3484
	87.7	29.9562			87.7	41.0235			87.7	25.1174			87.7	13.3547
	87.8	29.9685			87.8	41.0496			87.8	25.1174			87.8	13.3609
	87.9	29.988			87.9	41.096			87.9	25.1174			87.9	13.3671
	88	30.0075			88	41.112			88	25.1174			88	13.3733
	88.1	30.0271			88.1	41.1686			88.1	25.1174			88.1	13.3859
	88.2	30.0394			88.2	41.1744			88.2	25.1174			88.2	13.3985
	88.3	30.059			88.3	41.2108			88.3	25.1174			88.3	13.411
	88.4	30.0713			88.4	41.237			88.4	25.1174			88.4	13.4236
	88.5	30.0909			88.5	41.2633			88.5	25.1174			88.5	13.4361
	88.6	30.1106			88.6	41.3099			88.6	25.1174			88.6	13.4487
	88.7	30.1302			88.7	41.3362			88.7	25.1174			88.7	13.4613
	88.8	30.1426			88.8	41.3626			88.8	25.1174			88.8	13.4741
	88.9	30.1623			88.9	41.4094			88.9	25.3444			88.9	13.4869
	89	30.182			89	41.4357			89	25.3444			89	13.4997
	89.1	30.1944			89.1	41.4519			89.1	25.3444			89.1	13.5125
	89.2	30.2068			89.2	41.4783			89.2	25.3444			89.2	13.5253
	89.3	30.2265			89.3	41.5048			89.3	25.3444			89.3	13.5381
	89.4	30.2463			89.4	41.3982			89.4	25.3444			89.4	13.5509
	89.5	30.2588			89.5	39.7397			89.5	25.3444			89.5	13.5637
	89.6	30.2785			89.6	34.9547			89.6	25.3444			89.6	13.5701
	89.7	30.291			89.7	31.112			89.7	25.3444			89.7	13.5766
	89.8	30.3035			89.8	28.2838			89.8	25.3444			89.8	13.5897
	89.9	30.316			89.9	25.9247			89.9	25.3444			89.9	13.5961
	90	30.3285			90	23.9717			90	25.3444			90	13.5782
	90.1	30.319			90.1	22.4959			90.1	25.3444			90.1	13.5396
	90.2	30.3389			90.2	20.8418			90.2	25.5745			90.2	13.4852
	90.3	30.3734			90.3	19.2659			90.3	25.5745			90.3	13.4114
	90.4	30.2759			90.4	18.1995			90.4	25.5745			90.4	13.3245
	90.5	27.4071			90.5	17.5961			90.5	25.5745			90.5	13.2256
	90.6	22.3497			90.6	16.9509			90.6	25.5745			90.6	13.1157
	90.7	19.4465			90.7	16.4225			90.7	25.5745			90.7	12.9965
	90.8	16.9425			90.8	15.9538			90.8	25.5745			90.8	12.8687
	90.9	15.2037			90.9	15.4418			90.9	25.5745			90.9	12.7337
	91	13.8603			91	14.938			91	25.5745			91	12.5925
	91.1	12.9044			91.1	14.4911			91.1	25.5745			91.1	12.4455
	91.2	12.1233			91.2	14.0026			91.2	25.5745			91.2	12.2943
	91.3	11.5896			91.3	13.5691			91.3	25.5745			91.3	12.1326
	91.4	11.1017			91.4	13.1418			91.4	25.5745			91.4	11.9742
	91.5	10.6273			91.5	12.7665			91.5	25.5745			91.5	11.8364
	91.6	10.1375			91.6	12.3959			91.6	25.5745			91.6	11.7164
	91.7	9.71682			91.7	12.0748			91.7	24.4546			91.7	11.6085
	91.8	9.38738			91.8	11.7572			91.8	21.3239			91.8	11.5108
	91.9	9.06444			91.9	11.487			91.9	21.1681			91.9	11.4229
	92	8.74781			92	11.1756			92	20.0879			92	11.3443
	92.1	8.4119			92.1	10.954			92.1	19.2134			92.1	11.2741
	92.2	8.13278			92.2	10.6911			92.2	18.3976			92.2	11.2106
	92.3	7.88306			92.3	10.4731			92.3	17.7409			92.3	11.1533
	92.4	7.61311			92.4	10.2145			92.4	17.2211			92.4	11.1014
	92.5	7.37152			92.5	10			92.5	16.7246			92.5	11.0532
	92.6	7.15706			92.6	9.78714			92.6	16.343			92.6	11.0086
	92.7	6.89944			92.7	9.53458			92.7	15.8844			92.7	10.9663
	92.8	6.53335			92.8	9.3251			92.8	15.4451			92.8	10.9258
	92.9	6.21997			92.9	9.11714			92.9	15.0239			92.9	10.8864
	93	6.08643			93	8.87043			93	14.6992			93	10.8491
	93.1	5.91094			93.1	8.66576			93.1	14.4626			93.1	10.8128
	93.2	5.69501			93.2	8.54195			93.2	14.1556			93.2	10.7784
	93.3	5.48222			93.3	8.37911			93.3	13.9317			93.3	10.7457
	93.4	5.35517			93.4	8.17794			93.4	13.713			93.4	10.7147
	93.5	5.24978			93.5	8.05621			93.5	13.4993			93.5	10.6852
	93.6	5.12472			93.6	7.85731			93.6	13.3595			93.6	10.6569
	93.7	5.02096			93.7	7.65982			93.7	13.1537			93.7	10.6299
	93.8	4.93806			93.8	7.50197			93.8	13.019			93.8	10.6044
	93.9	4.83562			93.9	7.34501			93.9	12.8863			93.9	10.5797
	94	4.71407			94	7.18892			94	12.7556			94	10.5559
	94.1	4.6132			94.1	6.99609			94.1	12.6267			94.1	10.5334
	94.2	4.55215			94.2	6.84195			94.2	12.4997			94.2	10.5113
	94.3	4.47187			94.3	6.68865			94.3	12.3745			94.3	10.49
	94.4	4.41141			94.4	6.57316			94.4	12.2512			94.4	10.4695
	94.5	4.33189			94.5	6.45814			94.5	12.1295			94.5	10.4495
	94.6	4.25282			94.6	6.34359			94.6	11.9502			94.6	10.4301
	94.7	4.17417			94.7	6.193			94.7	11.8327			94.7	10.4115
	94.8	4.09596			94.8	6.07953			94.8	11.7168			94.8	10.3928
	94.9	4.03704			94.9	5.96652			94.9	11.546			94.9	10.3747
	95	3.99717			95	5.89001			95	11.434			95	10.3571
	95.1	3.91991			95.1	5.8137			95.1	11.3235			95.1	10.3402
	95.2	3.8617			95.2	5.73759			95.2	11.2145			95.2	10.3238
	95.3	3.80372			95.3	5.62593			95.3	11.107			95.3	10.3075
	95.4	3.76448			95.4	5.51473			95.4	11.0538			95.4	10.2918
	95.5	3.70689			95.5	5.40397			95.5	10.9483			95.5	10.2769
	95.6	3.64953			95.6	5.29365			95.6	10.8961			95.6	10.2625
	95.7	3.5924			95.7	5.21892			95.7	10.7927			95.7	10.2491
	95.8	3.53549			95.8	5.10933			95.8	10.7415			95.8	10.2366
	95.9	3.49696			95.9	5.03508			95.9	10.6907			95.9	10.2251
	96	3.44042			96	4.96103			96	10.5899			96	10.2143
	96.1	3.42019			96.1	4.88717			96.1	10.4905			96.1	10.2045
	96.2	3.39999			96.2	4.8135			96.2	10.4412			96.2	10.1952
	96.3	3.39783			96.3	4.74002			96.3	10.3923			96.3	10.1865
	96.4	3.37765			96.4	4.66673			96.4	10.2953			96.4	10.1782
	96.5	3.37549			96.5	4.55929			96.5	10.2473			96.5	10.1699
	96.6	3.35533			96.6	4.48646			96.6	10.1521			96.6	10.1621
	96.7	3.3352			96.7	4.37972			96.7	10.105			96.7	10.1545
	96.8	3.31509			96.8	4.30736			96.8	10.0581			96.8	10.1473
	96.9	3.27711			96.9	4.23519			96.9	9.96532			96.9	10.1402
	97	3.25707			97	4.1632			97	9.91934			97	10.1331
	97.1	3.21923			97.1	4.0914			97.1	9.87363			97.1	10.1263
	97.2	3.19927			97.2	4.05342			97.2	9.82821			97.2	10.1193
	97.3	3.16157			97.3	3.98189			97.3	9.73819			97.3	10.1126
	97.4	3.14168			97.4	3.91054			97.4	9.69358			97.4	10.1057
	97.5	3.10413			97.5	3.83937			97.5	9.64925			97.5	10.0991
	97.6	3.06667			97.6	3.76838			97.6	9.60518			97.6	10.0925
	97.7	3.02931			97.7	3.69756			97.7	9.51783			97.7	10.0859
	97.8	2.99204			97.8	3.66009			97.8	9.47455			97.8	10.0797
	97.9	2.95487			97.9	3.58954			97.9	9.43152			97.9	10.0735
	98	2.91779			98	3.5522			98	9.38875			98	10.0673
	98.1	2.88081			98.1	3.48192			98.1	9.34623			98.1	10.0615
	98.2	2.84392			98.2	3.44471			98.2	9.30396			98.2	10.0556
	98.3	2.78984			98.3	3.40754			98.3	9.26194			98.3	10.0501
	98.4	2.75318			98.4	3.37041			98.4	9.22016			98.4	10.0448
	98.5	2.71661			98.5	3.33333			98.5	9.17863			98.5	10.0398
	98.6	2.68014			98.6	3.2963			98.6	9.13734			98.6	10.0346
	98.7	2.64375			98.7	3.2593			98.7	9.09629			98.7	10.0297
	98.8	2.60746			98.8	3.22235			98.8	9.05547			98.8	10.0248
	98.9	2.58827			98.9	3.21808			98.9	9.0149			98.9	10.0199
	99	2.55212			99	3.2138			99	8.97455			99	10.0151
	99.1	2.51605			99.1	3.17689			99.1	8.93444			99.1	10.0102
	99.2	2.49697			99.2	3.17262			99.2	8.89455			99.2	10.0054
	99.3	2.47792			99.3	3.13575			99.3	8.85489			99.3	10.0006
	99.4	2.44203			99.4	3.09894			99.4	8.85489			99.4	9.99609
	99.5	2.40623			99.5	3.09466			99.5	8.81546			99.5	9.99183
	99.6	2.38729			99.6	3.05788			99.6	8.77625			99.6	9.98781
	99.7	2.35163			99.7	3.05361			99.7	8.77625			99.7	9.98381
	99.8	2.33275			99.8	3.04933			99.8	8.73726			99.8	9.97982
	99.9	2.31389			99.9	3.04505			99.9	8.69849			99.9	9.97585
	100	2.29506			100	3.04078			100	8.65994			100	9.97189
	100.1	2.27625			100.1	3.00404			100.1	8.62161			100.1	9.96818
	100.2	2.25746			100.2	2.99977			100.2	8.58349			100.2	9.96426
	100.3	2.23869			100.3	2.99549			100.3	8.58349			100.3	9.96036
	100.4	2.17031			100.4	2.9588			100.4	8.54558			100.4	9.95671
	100.5	2.11871			100.5	2.95452			100.5	8.50788			100.5	9.95307
	100.6	2.08369			100.6	2.91787			100.6	8.47039			100.6	9.94944
	100.7	2.03241			100.7	2.88127			100.7	8.43311			100.7	9.94606
	100.8	1.98133			100.8	2.87699			100.8	8.43311			100.8	9.94269
	100.9	1.91422			100.9	2.87272			100.9	8.39604			100.9	9.93955
	101	1.84746			101	2.83616			101	8.35917			101	9.93642
	101.1	1.8292			101.1	2.83188			101.1	8.35917			101.1	9.93308
	101.2	1.7949			101.2	2.79536			101.2	8.3225			101.2	9.92996
	101.3	1.77671			101.3	2.75888			101.3	8.3225			101.3	9.92685
	101.4	1.77456			101.4	2.72245			101.4	8.28603			101.4	9.92376
	101.5	1.7724			101.5	2.68606			101.5	8.24975			101.5	9.92067
	101.6	1.78628			101.6	2.64971			101.6	8.24975			101.6	9.91781
	101.7	1.78413			101.7	2.6134			101.7	8.21368			101.7	9.91519
	101.8	1.78197			101.8	2.57713			101.8	8.21368			101.8	9.91279
	101.9	1.77982			101.9	2.54091			101.9	8.1778			101.9	9.91039
	102	1.76162			102	2.47287			102	8.1778			102	9.90801
	102.1	1.75947			102.1	2.43677			102.1	8.14212			102.1	9.90563
	102.2	1.75731			102.2	2.40071			102.2	8.14212			102.2	9.90326
	102.3	1.73914			102.3	2.3647			102.3	8.10663			102.3	9.90111
	102.4	1.72099			102.4	2.32873			102.4	8.10663			102.4	9.89875
	102.5	1.70285			102.5	2.26118			102.5	8.07132			102.5	9.8964
	102.6	1.68474			102.6	2.22534			102.6	8.07132			102.6	9.89427
	102.7	1.66665			102.7	2.18953			102.7	8.03621			102.7	9.89213
	102.8	1.64858			102.8	2.15376			102.8	8.03621			102.8	9.89
	102.9	1.63053			102.9	2.14949			102.9	8.03621			102.9	9.88809
	103	1.62838			103	2.1767			103	8.00129			103	9.88619
	103.1	1.61035			103.1	2.17242			103.1	8.00129			103.1	9.88429
	103.2	1.59234			103.2	2.16815			103.2	7.96655			103.2	9.8826
	103.3	1.57435			103.3	2.16387			103.3	7.96655			103.3	9.8807
	103.4	1.55638			103.4	2.15959			103.4	7.96655			103.4	9.87901
	103.5	1.52266			103.5	2.12383			103.5	7.932			103.5	9.87754
	103.6	1.50475			103.6	2.11955			103.6	7.932			103.6	9.87608
	103.7	1.47115			103.7	2.08383			103.7	7.89763			103.7	9.87482
	103.8	1.4533			103.8	2.07955			103.8	7.89763			103.8	9.87357
	103.9	1.43547			103.9	2.04386			103.9	7.89763			103.9	9.87232
	104	1.43332			104	2.00822			104	7.86344			104	9.87128
	104.1	1.41551			104.1	1.97262			104.1	7.86344			104.1	9.87003
	104.2	1.39772			104.2	1.93706			104.2	7.86344			104.2	9.86879
	104.3	1.39556			104.3	1.90154			104.3	7.86344			104.3	9.86754
	104.4	1.3778			104.4	1.86606			104.4	7.82943			104.4	9.8663
	104.5	1.36005			104.5	1.83062			104.5	7.82943			104.5	9.86507
	104.6	1.34232			104.6	1.79522			104.6	7.82943			104.6	9.86383
	104.7	1.32461			104.7	1.79094			104.7	7.82943			104.7	9.86239
	104.8	1.30692			104.8	1.75558			104.8	7.7956			104.8	9.86115
	104.9	1.27376			104.9	1.72027			104.9	7.7956			104.9	9.85972
	105	1.25613			105	1.68499			105	7.7956			105	9.85828
	105.1	1.23852			105.1	1.64975			105.1	7.7956			105.1	9.85705
	105.2	1.23636			105.2	1.64547			105.2	7.76195			105.2	9.85562
	105.3	1.21877			105.3	1.61028			105.3	7.76195			105.3	9.85419
	105.4	1.21662			105.4	1.606			105.4	7.76195			105.4	9.85297
	105.5	1.21446			105.5	1.57084			105.5	7.76195			105.5	9.85154
	105.6	1.21231			105.6	1.56656			105.6	7.76195			105.6	9.85032
	105.7	1.21015			105.7	1.56229			105.7	7.76195			105.7	9.8491
	105.8	1.19258			105.8	1.52717			105.8	7.72848			105.8	9.84808
	105.9	1.19042			105.9	1.52289			105.9	7.72848			105.9	9.84687
	106	1.18827			106	1.51862			106	7.72848			106	9.84586
	106.1	1.18611			106.1	1.51434			106.1	7.72848			106.1	9.84484
	106.2	1.16856			106.2	1.51006			106.2	7.72848			106.2	9.84384
	106.3	1.1664			106.3	1.50579			106.3	7.69518			106.3	9.84283
	106.4	1.14887			106.4	1.47071			106.4	7.69518			106.4	9.84202
	106.5	1.14672			106.5	1.43567			106.5	7.69518			106.5	9.84102
	106.6	1.1292			106.6	1.40067			106.6	7.69518			106.6	9.84001
	106.7	1.12705			106.7	1.36571			106.7	7.69518			106.7	9.83921
	106.8	1.10955			106.8	1.33079			106.8	7.66205			106.8	9.83821
	106.9	1.1074			106.9	1.32652			106.9	7.66205			106.9	9.83721
	107	1.10524			107	1.29164			107	7.66205			107	9.83641
	107.1	1.08777			107.1	1.28736			107.1	7.66205			107.1	9.83541
	107.2	1.08561			107.2	1.28308			107.2	7.66205			107.2	9.83441
	107.3	1.06816			107.3	1.27881			107.3	7.66205			107.3	9.83341
	107.4	1.066			107.4	1.24396			107.4	7.66205			107.4	9.83242
	107.5	1.04857			107.5	1.23969			107.5	7.6291			107.5	9.83142
	107.6	1.04641			107.6	1.23541			107.6	7.6291			107.6	9.83023
	107.7	1.029			107.7	1.20061			107.7	7.6291			107.7	9.82924
	107.8	1.0116			107.8	1.19633			107.8	7.6291			107.8	9.82825
	107.9	1.00944			107.9	1.16157			107.9	7.6291			107.9	9.82706
	108	0.99206			108	1.15729			108	7.6291			108	9.82607
	108.1	0.97471			108.1	1.12257			108.1	7.59631			108.1	9.82508
	108.2	0.97255			108.2	1.11829			108.2	7.59631			108.2	9.8239
	108.3	0.95521			108.3	1.08361			108.3	7.59631			108.3	9.82291
	108.4	0.93789			108.4	1.07933			108.4	7.59631			108.4	9.82173
	108.5	0.90546			108.5	1.07506			108.5	7.59631			108.5	9.82055
	108.6	0.8882			108.6	1.04041			108.6	7.59631			108.6	9.81957
	108.7	0.87095			108.7	1.00581			108.7	7.59631			108.7	9.81839
	108.8	0.85372			108.8	0.97124			108.8	7.59631			108.8	9.81722
	108.9	0.83652			108.9	0.96696			108.9	7.5637			108.9	9.81624
	109	0.81933			109	0.93243			109	7.5637			109	9.81507
	109.1	0.78716			109.1	0.92816			109.1	7.5637			109.1	9.81409
	109.2	0.74013			109.2	0.92388			109.2	7.5637			109.2	9.81312
	109.3	0.72305			109.3	0.9196			109.3	7.5637			109.3	9.81195
	109.4	0.706			109.4	0.91533			109.4	7.5637			109.4	9.81098
	109.5	0.70384			109.5	0.91105			109.5	7.5637			109.5	9.80981
	109.6	0.70168			109.6	0.90677			109.6	7.5637			109.6	9.80865
	109.7	0.68465			109.7	0.9025			109.7	7.53125			109.7	9.80768
	109.8	0.66762			109.8	0.89822			109.8	7.53125			109.8	9.80671
	109.9	0.65062			109.9	0.89394			109.9	7.53125			109.9	9.80574
	110	0.64847			110	0.88967			110	7.53125			110	9.80478
	110.1	0.64631			110.1	0.85518			110.1	7.53125			110.1	9.80362
	110.2	0.64415			110.2	0.8509			110.2	7.53125			110.2	9.80266
	110.3	0.642			110.3	0.81645			110.3	7.53125			110.3	9.8017
	110.4	0.63984			110.4	0.81217			110.4	7.49897			110.4	9.80054
	110.5	0.62286			110.5	0.77776			110.5	7.49897			110.5	9.79958
	110.6	0.63553			110.6	0.77348			110.6	7.49897			110.6	9.79863
	110.7	0.63338			110.7	0.73911			110.7	7.49897			110.7	9.79748
	110.8	0.64607			110.8	0.73483			110.8	7.49897			110.8	9.79652
	110.9	0.64391			110.9	0.7005			110.9	7.49897			110.9	9.79556
	111	0.64176			111	0.6662			111	7.49897			111	9.7948
	111.1	0.6396			111.1	0.66192			111.1	7.49897			111.1	9.79385
	111.2	0.65231			111.2	0.62766			111.2	7.46686			111.2	9.79289
	111.3	0.63529			111.3	0.62339			111.3	7.46686			111.3	9.79194
	111.4	0.648			111.4	0.58916			111.4	7.46686			111.4	9.79099
	111.5	0.64585			111.5	0.58489			111.5	7.46686			111.5	9.79004
	111.6	0.64369			111.6	0.5507			111.6	7.46686			111.6	9.78928
	111.7	0.64154			111.7	0.54643			111.7	7.46686			111.7	9.78834
	111.8	0.65426			111.8	0.51228			111.8	7.46686			111.8	9.78739
	111.9	0.66701			111.9	0.50801			111.9	7.46686			111.9	9.78663
	112	0.67978			112	0.50373			112	7.43491			112	9.78569
	112.1	0.69256			112.1	0.46962			112.1	7.43491			112.1	9.78475
	112.2	0.69041			112.2	0.46535			112.2	7.43491			112.2	9.78381
	112.3	0.68825			112.3	0.46107			112.3	7.43491			112.3	9.78287
	112.4	0.6861			112.4	0.427			112.4	7.43491			112.4	9.78193
	112.5	0.68394			112.5	0.42272			112.5	7.43491			112.5	9.78098
	112.6	0.66685			112.6	0.38869			112.6	7.43491			112.6	9.78005
	112.7	0.64977			112.7	0.38442			112.7	7.40312			112.7	9.77911
	112.8	0.64761			112.8	0.38014			112.8	7.40312			112.8	9.77817
	112.9	0.63055			112.9	0.34615			112.9	7.40312			112.9	9.77724
	113	0.61352			113	0.34187			113	7.40312			113	9.7763
	113.1	0.61136			113.1	0.33759			113.1	7.40312			113.1	9.77537
	113.2	0.59434			113.2	0.30364			113.2	7.40312			113.2	9.77444
	113.3	0.59218			113.3	0.29936			113.3	7.40312			113.3	9.77351
	113.4	0.59003			113.4	0.29508			113.4	7.3715			113.4	9.77258
	113.5	0.57302			113.5	0.26116			113.5	7.3715			113.5	9.77183
	113.6	0.57087			113.6	0.25689			113.6	7.3715			113.6	9.7709
	113.7	0.56871			113.7	0.25261			113.7	7.3715			113.7	9.77016
	113.8	0.55173			113.8	0.24833			113.8	7.3715			113.8	9.76942
	113.9	0.53476			113.9	0.24406			113.9	7.3715			113.9	9.76849
	114	0.53261			114	0.23978			114	7.3715			114	9.76757
	114.1	0.53045			114.1	0.2355			114.1	7.3715			114.1	9.76683
	114.2	0.5283			114.2	0.23123			114.2	7.34003			114.2	9.76609
	114.3	0.52614			114.3	0.22695			114.3	7.34003			114.3	9.76535
	114.4	0.52399			114.4	0.22268			114.4	7.34003			114.4	9.76462
	114.5	0.52183			114.5	0.18879			114.5	7.34003			114.5	9.76388
	114.6	0.51968			114.6	0.18452			114.6	7.34003			114.6	9.76314
	114.7	0.51752			114.7	0.15067			114.7	7.34003			114.7	9.76259
	114.8	0.50057			114.8	0.1464			114.8	7.34003			114.8	9.76204
	114.9	0.49842			114.9	0.17169			114.9	7.34003			114.9	9.7613
	115	0.46673			115	0.16741			115	7.30873			115	9.76057
	115.1	0.46458			115.1	0.16314			115.1	7.30873			115.1	9.76002
	115.2	0.44768			115.2	0.12929			115.2	7.30873			115.2	9.75947
	115.3	0.44553			115.3	0.12501			115.3	7.30873			115.3	9.75892
	115.4	0.42865			115.4	0.12074			115.4	7.30873			115.4	9.75837
	115.5	0.4118			115.5	0.11646			115.5	7.30873			115.5	9.75782
	115.6	0.39496			115.6	0.11219			115.6	7.30873			115.6	9.75728
	115.7	0.37814			115.7	0.13748			115.7	7.30873			115.7	9.75673
	115.8	0.37598			115.8	0.1332			115.8	7.30873			115.8	9.75618
	115.9	0.35918			115.9	0.12892			115.9	7.27758			115.9	9.75582
	116	0.3424			116	0.12465			116	7.27758			116	9.75527
	116.1	0.29646			116.1	0.12037			116.1	7.27758			116.1	9.75472
	116.2	0.25069			116.2	0.11609			116.2	7.27758			116.2	9.75418
	116.3	0.23403			116.3	0.11182			116.3	7.27758			116.3	9.75363
	116.4	0.23188			116.4	0.10754			116.4	7.27758			116.4	9.75327
	116.5	0.21524			116.5	0.10326			116.5	7.27758			116.5	9.7529
	116.6	0.22757			116.6	0.09899			116.6	7.27758			116.6	9.75236
	116.7	0.23991			116.7	0.06514			116.7	7.27758			116.7	9.75181
	116.8	0.23776			116.8	0.06087			116.8	7.24659			116.8	9.75127
	116.9	0.2211			116.9	0.05659			116.9	7.24659			116.9	9.75091
	117	0.23345			117	0.05231			117	7.24659			117	9.75036
	117.1	0.23129			117.1	0.04804			117.1	7.24659			117.1	9.74982
	117.2	0.24366			117.2	0.04376			117.2	7.24659			117.2	9.74928
	117.3	0.2415			117.3	0.03948			117.3	7.21576			117.3	9.74874
	117.4	0.23935			117.4	0.03521			117.4	7.21576			117.4	9.74801
	117.5	0.23719			117.5	0.03093			117.5	7.21576			117.5	9.74747
	117.6	0.23504			117.6	0.02665			117.6	7.21576			117.6	9.74693
	117.7	0.23288			117.7	0.02238			117.7	7.18508			117.7	9.74639
	117.8	0.23073			117.8	0.0181			117.8	7.18508			117.8	9.74585
	117.9	0.21405			117.9	0.01383			117.9	7.18508			117.9	9.74531
	118	0.21189			118	0.00955			118	7.18508			118	9.74477
	118.1	0.20974			118.1	0.00527			118.1	7.18508			118.1	9.74423
	118.2	0.19308			118.2	-0.02853			118.2	7.18508			118.2	9.74369
	118.3	0.19092			118.3	-0.03281			118.3	7.18508			118.3	9.74315
	118.4	0.18877			118.4	-0.03709			118.4	7.18508			118.4	9.74261
	118.5	0.17213			118.5	-0.04136			118.5	7.18508			118.5	9.74225
	118.6	0.16997			118.6	-0.04564			118.6	7.18508			118.6	9.74189
	118.7	0.15335			118.7	-0.04992			118.7	7.18508			118.7	9.74135
	118.8	0.13674			118.8	-0.02466			118.8	7.18508			118.8	9.74082
	118.9	0.13459			118.9	-0.05847			118.9	7.15455			118.9	9.74046
	119	0.118			119	-0.06275			119	7.15455			119	9.7401
	119.1	0.10143			119.1	-0.06702			119.1	7.15455			119.1	9.73974
	119.2	0.08488			119.2	-0.0713			119.2	7.15455			119.2	9.73938
	119.3	0.08272			119.3	-0.04605			119.3	7.15455			119.3	9.73903
	119.4	0.06619			119.4	0.00885			119.4	7.15455			119.4	9.73849
	119.5	0.03532			119.5	0.03421			119.5	7.15455			119.5	9.73795
	119.6	0.01884			119.6	0.05962			119.6	7.15455			119.6	9.7376
	119.7	0.00238			119.7	0.05534			119.7	7.15455			119.7	9.73724
	119.8	0.000221598			119.8	0.01834			119.8	7.15455			119.8	9.73688
	119.9	-0.01643			119.9	-0.04873			119.9	7.15455			119.9	9.73653
	120	-0.03392			120	-0.11565			120	7.15455			120	9.73617
	120.1	-0.0514			120.1	0.12418			120.1	7.15455			120.1	9.73617
	120.2	-0.01179			120.2	0.05253			120.2	7.12598			120.2	9.73617
	120.3	0.21606			120.3	0.10853			120.3	7.12598			120.3	9.73617
	120.4	0.76501			120.4	0.10071			120.4	7.21211			120.4	9.74
	120.5	1.27641			120.5	0.77291			120.5	7.47824			120.5	9.80115
	120.6	1.82675			120.6	2.04321			120.6	7.72503			120.6	9.85244
	120.7	2.91744			120.7	2.31263			120.7	8.31882			120.7	9.89547
	120.8	3.92993			120.8	3.84653			120.8	9.01073			120.8	9.98233
	120.9	4.64837			120.9	5.35587			120.9	9.56975			120.9	10.0582
	121	8.04657			121	11.1145			121	9.99792			121	10.1255
	121.1	8.90567			121.1	11.6454			121.1	10.3595			121.1	10.1852
	121.2	9.57377			121.2	12.2444			121.2	10.6426			121.2	10.2407
	121.3	10.0636			121.3	12.7282			121.3	10.9366			121.3	10.2977
	121.4	10.5993			121.4	13.1554			121.4	11.2421			121.4	10.3515
	121.5	11.2893			121.5	13.4609			121.5	11.5061			121.5	10.4007
	121.6	11.9657			121.6	13.7055			121.6	11.7789			121.6	10.4536
	121.7	12.5514			121.7	14.0152			121.7	12.0039			121.7	10.5053
	121.8	13.0384			121.8	14.4559			121.8	12.2351			121.8	10.5551
	121.9	13.4584			121.9	15.1623			121.9	12.4729			121.9	10.6083
	122	13.8864			122	16.0137			122	12.6556			122	10.6523
	122.1	14.3226			122.1	16.8821			122.1	12.9055			122.1	10.7056
	122.2	14.7261			122.2	17.6294			122.2	13.0976			122.2	10.7479
	122.3	15.1368			122.3	18.3191			122.3	13.294			122.3	10.8
	122.4	15.47			122.4	18.9483			122.4	13.4948			122.4	10.8472
	122.5	15.7651			122.5	19.5142			122.5	13.7002			122.5	10.8969
	122.6	16.0639			122.6	20.0144			122.6	13.9103			122.6	10.9405
	122.7	16.3666			122.7	20.4464			122.7	14.053			122.7	10.9861
	122.8	16.6286			122.8	20.8827			122.8	14.2713			122.8	11.034
	122.9	16.9385			122.9	21.3231			122.9	14.4197			122.9	11.0739
	123	17.2069			123	21.7679			123	14.6466			123	11.1261
	123.1	17.5244			123.1	22.2171			123.1	14.801			123.1	11.1698
	123.2	17.7994			123.2	22.5934			123.2	14.9578			123.2	11.2038
	123.3	18.0304			123.3	22.9729			123.3	15.1172			123.3	11.2508
	123.4	18.3111			123.4	23.3556			123.4	15.2791			123.4	11.2999
	123.5	18.499			123.5	23.6624			123.5	15.4438			123.5	11.3381
	123.6	18.7367			123.6	23.9713			123.6	15.6112			123.6	11.3776
	123.7	18.9278			123.7	24.2823			123.7	15.7814			123.7	11.4185
	123.8	19.1204			123.8	24.515			123.8	15.9545			123.8	11.4609
	123.9	19.2651			123.9	24.7489			123.9	16.0422			123.9	11.5047
	124	19.4106			124	25.0651			124	16.2198			124	11.5501
	124.1	19.557			124.1	25.2202			124.1	16.3097			124.1	11.5972
	124.2	19.7042			124.2	25.4577			124.2	16.4919			124.2	11.6296
	124.3	19.8523			124.3	25.6964			124.3	16.5842			124.3	11.6797
	124.4	19.9505			124.4	25.8536			124.4	16.6774			124.4	11.7142
	124.5	20.1			124.5	26.0944			124.5	16.8661			124.5	11.7677
	124.6	20.1992			124.6	26.253			124.6	16.9617			124.6	11.8045
	124.7	20.2987			124.7	26.4959			124.7	17.0581			124.7	11.8423
	124.8	20.4504			124.8	26.6559			124.8	17.1554			124.8	11.8812
	124.9	20.551			124.9	26.8165			124.9	17.2537			124.9	11.9211
	125	20.6519			125	26.9777			125	17.4527			125	11.9622
	125.1	20.7533			125.1	27.1394			125.1	17.5536			125.1	12.0044
	125.2	20.8551			125.2	27.3017			125.2	17.6555			125.2	12.0478
	125.3	20.9045			125.3	27.3792			125.3	17.7582			125.3	12.0926
	125.4	21.0069			125.4	27.5424			125.4	17.862			125.4	12.1386
	125.5	21.1097			125.5	27.6202			125.5	17.9666			125.5	12.1861
	125.6	21.1597			125.6	27.6983			125.6	18.0723			125.6	12.235
	125.7	21.2632			125.7	27.8626			125.7	18.2866			125.7	12.2855
	125.8	21.3671			125.8	27.9411			125.8	18.3953			125.8	12.3113
	125.9	21.4175			125.9	28.0197			125.9	18.3953			125.9	12.3642
	126	21.5221			126	28.0985			126	18.505			126	12.4188
	126.1	21.5783			126.1	28.1774			126.1	18.6158			126.1	12.4752
	126.2	21.6564			126.2	28.2565			126.2	18.7276			126.2	12.5041
	126.3	21.7347			126.3	28.3357			126.3	18.8405			126.3	12.5634
	126.4	21.8078			126.4	28.3279			126.4	18.9546			126.4	12.5938
	126.5	21.8865			126.5	28.4073			126.5	19.0697			126.5	12.6247
	126.6	21.9656			126.6	28.4868			126.6	19.0697			126.6	12.6562
	126.7	22.0448			126.7	28.5665			126.7	19.1859			126.7	12.7208
	126.8	22.1244			126.8	28.6463			126.8	19.3033			126.8	12.7539
	126.9	22.2041			126.9	28.7263			126.9	19.4219			126.9	12.7877
	127	22.2842			127	28.8064			127	19.4219			127	12.8221
	127.1	22.37			127.1	28.7986			127.1	19.5416			127.1	12.8571
	127.2	22.4562			127.2	28.8789			127.2	19.6625			127.2	12.8927
	127.3	22.5426			127.3	28.9593			127.3	19.6625			127.3	12.9291
	127.4	22.6293			127.4	29.0399			127.4	19.7847			127.4	12.9291
	127.5	22.722			127.5	29.1206			127.5	19.9081			127.5	12.9661
	127.6	22.815			127.6	29.1128			127.6	19.9081			127.6	13.0038
	127.7	22.9084			127.7	29.1937			127.7	20.0327			127.7	13.0422
	127.8	23.0078			127.8	29.2747			127.8	20.1586			127.8	13.0422
	127.9	23.1018			127.9	29.3559			127.9	20.1586			127.9	13.0814
	128	23.1962			128	29.4373			128	20.2858			128	13.1214
	128.1	23.2909			128.1	29.5188			128.1	20.2858			128.1	13.1214
	128.2	23.3802			128.2	29.511			128.2	20.4143			128.2	13.1621
	128.3	23.4756			128.3	29.5926			128.3	20.4143			128.3	13.2037
	128.4	23.5597			128.4	29.6744			128.4	20.5442			128.4	13.2163
	128.5	23.6441			128.5	29.7564			128.5	20.5442			128.5	13.2418
	128.6	23.7287			128.6	29.8386			128.6	20.6754			128.6	13.2676
	128.7	23.8136			128.7	29.8307			128.7	20.6754			128.7	13.2937
	128.8	23.8988			128.8	29.913			128.8	20.808			128.8	13.3201
	128.9	23.9783			128.9	29.9955			128.9	20.808			128.9	13.3424
	129	24.0581			129	30.0781			129	20.9419			129	13.3649
	129.1	24.1322			129.1	30.1608			129.1	20.9419			129.1	13.3877
	129.2	24.2125			129.2	30.153			129.2	21.0773			129.2	13.4107
	129.3	24.287			129.3	30.2359			129.3	21.0773			129.3	13.4339
	129.4	24.3557			129.4	30.319			129.4	21.2141			129.4	13.4574
	129.5	24.4246			129.5	30.4022			129.5	21.2141			129.5	13.4811
	129.6	24.4937			129.6	30.3944			129.6	21.3524			129.6	13.5051
	129.7	24.5569			129.7	30.4778			129.7	21.3524			129.7	13.5293
	129.8	24.6203			129.8	30.5614			129.8	21.3524			129.8	13.5489
	129.9	24.6838			129.9	30.6451			129.9	21.4922			129.9	13.5736
	130	24.7475			130	30.729			130	21.4922			130	13.5986
	130.1	24.8053			130.1	30.7212			130.1	21.6335			130.1	13.6239
	130.2	24.8632			130.2	30.8052			130.2	21.6335			130.2	13.6494
	130.3	24.915			130.3	30.8894			130.3	21.6335			130.3	13.6753
	130.4	24.967			130.4	30.9738			130.4	21.7763			130.4	13.6961
	130.5	25.0191			130.5	30.966			130.5	21.7763			130.5	13.7225
	130.6	25.0713			130.6	31.0505			130.6	21.7763			130.6	13.7491
	130.7	25.1236			130.7	31.1352			130.7	21.9207			130.7	13.7706
	130.8	25.1698			130.8	31.2201			130.8	21.9207			130.8	13.7978
	130.9	25.2223			130.9	31.3051			130.9	21.9207			130.9	13.8198
	131	25.2687			131	31.2972			131	22.0666			131	13.842
	131.1	25.3214			131.1	31.3824			131.1	22.0666			131.1	13.87
	131.2	25.368			131.2	31.4678			131.2	22.0666			131.2	13.8927
	131.3	25.4147			131.3	31.5533			131.3	22.2142			131.3	13.9098
	131.4	25.4677			131.4	31.5455			131.4	22.2142			131.4	13.927
	131.5	25.5146			131.5	31.6312			131.5	22.2142			131.5	13.9502
	131.6	25.5615			131.6	31.717			131.6	22.2142			131.6	13.9678
	131.7	25.6085			131.7	31.803			131.7	22.3634			131.7	13.9913
	131.8	25.6494			131.8	31.7952			131.8	22.3634			131.8	14.0091
	131.9	25.6965			131.9	31.8814			131.9	22.3634			131.9	14.0271
	132	25.7438			132	31.9678			132	22.5143			132	14.0452
	132.1	25.7849			132.1	32.0543			132.1	22.5143			132.1	14.0634
	132.2	25.8323			132.2	32.0465			132.2	22.5143			132.2	14.0817
	132.3	25.8735			132.3	32.1332			132.3	22.5143			132.3	14.1002
	132.4	25.9147			132.4	32.22			132.4	22.6669			132.4	14.1126
	132.5	25.9497			132.5	32.2122			132.5	22.6669			132.5	14.1313
	132.6	25.9911			132.6	32.2992			132.6	22.6669			132.6	14.1502
	132.7	26.0325			132.7	32.3864			132.7	22.6669			132.7	14.1692
	132.8	26.074			132.8	32.4738			132.8	22.8212			132.8	14.1819
	132.9	26.1092			132.9	32.466			132.9	22.8212			132.9	14.2011
	133	26.1444			133	32.5535			133	22.8212			133	14.2205
	133.1	26.1861			133.1	32.6412			133.1	22.8212			133.1	14.2334
	133.2	26.2215			133.2	32.6334			133.2	22.9773			133.2	14.253
	133.3	26.2504			133.3	32.7213			133.3	22.9773			133.3	14.2728
	133.4	26.2858			133.4	32.8094			133.4	22.9773			133.4	14.286
	133.5	26.3213			133.5	32.8015			133.5	23.1351			133.5	14.306
	133.6	26.3504			133.6	32.8898			133.6	23.1351			133.6	14.3195
	133.7	26.3859			133.7	32.9782			133.7	23.1351			133.7	14.333
	133.8	26.4151			133.8	33.0667			133.8	23.1351			133.8	14.3533
	133.9	26.4378			133.9	33.0589			133.9	23.1351			133.9	14.367
	134	26.4735			134	33.1477			134	23.2948			134	14.3807
	134.1	26.5027			134.1	33.1399			134.1	23.2948			134.1	14.4014
	134.2	26.532			134.2	33.2288			134.2	23.2948			134.2	14.4153
	134.3	26.5548			134.3	33.3179			134.3	23.2948			134.3	14.4363
	134.4	26.5777			134.4	33.3101			134.4	23.4563			134.4	14.4504
	134.5	26.6005			134.5	33.3993			134.5	23.4563			134.5	14.4646
	134.6	26.6234			134.6	33.4888			134.6	23.4563			134.6	14.4788
	134.7	26.6398			134.7	33.481			134.7	23.4563			134.7	14.4931
	134.8	26.6562			134.8	33.5706			134.8	23.4563			134.8	14.5147
	134.9	26.6726			134.9	33.6604			134.9	23.6197			134.9	14.5292
	135	26.6824			135	33.6526			135	23.6197			135	14.5438
	135.1	26.6858			135.1	33.7426			135.1	23.6197			135.1	14.5511
	135.2	26.6957			135.2	33.8327			135.2	23.6197			135.2	14.5658
	135.3	26.699			135.3	33.8249			135.3	23.6197			135.3	14.5805
	135.4	26.6958			135.4	33.9153			135.4	23.6197			135.4	14.5954
	135.5	26.6991			135.5	33.9074			135.5	23.785			135.5	14.6103
	135.6	26.7024			135.6	33.998			135.6	23.785			135.6	14.6178
	135.7	26.6992			135.7	34.0887			135.7	23.785			135.7	14.6328
	135.8	26.7026			135.8	34.0808			135.8	23.785			135.8	14.648
	135.9	26.7059			135.9	34.1717			135.9	23.785			135.9	14.6632
	136	26.7158			136	34.1639			136	23.9522			136	14.6708
	136.1	26.7191			136.1	34.255			136.1	23.9522			136.1	14.6861
	136.2	26.729			136.2	34.3462			136.2	23.9522			136.2	14.6938
	136.3	26.7389			136.3	34.3384			136.3	23.9522			136.3	14.7093
	136.4	26.7489			136.4	34.4298			136.4	23.9522			136.4	14.7248
	136.5	26.7654			136.5	34.422			136.5	23.9522			136.5	14.7326
	136.6	26.7819			136.6	34.5136			136.6	24.1214			136.6	14.7483
	136.7	26.805			136.7	34.6054			136.7	24.1214			136.7	14.7562
	136.8	26.8215			136.8	34.5976			136.8	24.1214			136.8	14.772
	136.9	26.8447			136.9	34.6895			136.9	24.1214			136.9	14.7799
	137	26.8678			137	34.6817			137	24.1214			137	14.7958
	137.1	26.8976			137.1	34.7739			137.1	24.2926			137.1	14.8038
	137.2	26.9208			137.2	34.766			137.2	24.2926			137.2	14.8118
	137.3	26.9441			137.3	34.8584			137.3	24.2926			137.3	14.8199
	137.4	26.974			137.4	34.9509			137.4	24.2926			137.4	14.836
	137.5	27.0039			137.5	34.9431			137.5	24.2926			137.5	14.8441
	137.6	27.0405			137.6	35.0358			137.6	24.2926			137.6	14.8604
	137.7	27.0705			137.7	35.028			137.7	24.4659			137.7	14.8686
	137.8	27.1005			137.8	35.1209			137.8	24.4659			137.8	14.8768
	137.9	27.1373			137.9	35.1131			137.9	24.4659			137.9	14.885
	138	27.1674			138	35.2061			138	24.4659			138	14.9015
	138.1	27.2042			138.1	35.1983			138.1	24.4659			138.1	14.9098
	138.2	27.2344			138.2	35.2916			138.2	24.6413			138.2	14.9181
	138.3	27.2714			138.3	35.2838			138.3	24.6413			138.3	14.9348
	138.4	27.3084			138.4	35.3772			138.4	24.6413			138.4	14.9432
	138.5	27.3454			138.5	35.3694			138.5	24.6413			138.5	14.9516
	138.6	27.3825			138.6	35.463			138.6	24.6413			138.6	14.9601
	138.7	27.4197			138.7	35.4552			138.7	24.6413			138.7	14.977
	138.8	27.4569			138.8	35.5491			138.8	24.6413			138.8	14.9855
	138.9	27.4942			138.9	35.5412			138.9	24.6413			138.9	14.994
	139	27.5315			139	35.6352			139	24.8188			139	15.0026
	139.1	27.5689			139.1	35.6274			139.1	24.8188			139.1	15.0198
	139.2	27.6063			139.2	35.7216			139.2	24.8188			139.2	15.0284
	139.3	27.6438			139.3	35.7138			139.3	24.8188			139.3	15.0371
	139.4	27.6813			139.4	35.8082			139.4	24.8188			139.4	15.0544
	139.5	27.7189			139.5	35.8004			139.5	24.8188			139.5	15.0632
	139.6	27.7565			139.6	35.895			139.6	24.8188			139.6	15.0719
	139.7	27.7942			139.7	35.8872			139.7	24.8188			139.7	15.0807
	139.8	27.832			139.8	35.9819			139.8	24.9984			139.8	15.0895
	139.9	27.863			139.9	35.9741			139.9	24.9984			139.9	15.1072
	140	27.9008			140	36.0691			140	24.9984			140	15.1161
	140.1	27.9387			140.1	36.0613			140.1	24.9984			140.1	15.125
	140.2	27.9698			140.2	36.1564			140.2	24.9984			140.2	15.1339
	140.3	28.0079			140.3	36.1486			140.3	24.9984			140.3	15.1518
	140.4	28.039			140.4	36.1408			140.4	25.1803			140.4	15.1609
	140.5	28.0771			140.5	36.2362			140.5	25.1803			140.5	15.1699
	140.6	28.1084			140.6	36.2283			140.6	25.1803			140.6	15.179
	140.7	28.1467			140.7	36.3239			140.7	25.1803			140.7	15.1881
	140.8	28.178			140.8	36.316			140.8	25.1803			140.8	15.1972
	140.9	28.2094			140.9	36.4118			140.9	25.1803			140.9	15.2155
	141	28.2408			141	36.404			141	25.1803			141	15.2247
	141.1	28.2723			141.1	36.3961			141.1	25.3644			141.1	15.2339
	141.2	28.3038			141.2	36.4921			141.2	25.3644			141.2	15.2432
	141.3	28.3354			141.3	36.4843			141.3	25.3644			141.3	15.2524
	141.4	28.367			141.4	36.5804			141.4	25.3644			141.4	15.2618
	141.5	28.3986			141.5	36.5726			141.5	25.3644			141.5	15.2618
	141.6	28.4303			141.6	36.5647			141.6	25.3644			141.6	15.2805
	141.7	28.462			141.7	36.6611			141.7	25.3644			141.7	15.2898
	141.8	28.4937			141.8	36.6533			141.8	25.5508			141.8	15.2898
	141.9	28.5185			141.9	36.7498			141.9	25.5508			141.9	15.2993
	142	28.5504			142	36.742			142	25.5508			142	15.3087
	142.1	28.5822			142.1	36.8387			142.1	25.5508			142.1	15.3182
	142.2	28.6141			142.2	36.8309			142.2	25.5508			142.2	15.3182
	142.3	28.639			142.3	36.823			142.3	25.5508			142.3	15.3277
	142.4	28.671			142.4	36.92			142.4	25.5508			142.4	15.3372
	142.5	28.696			142.5	36.9121			142.5	25.5508			142.5	15.3372
	142.6	28.728			142.6	36.9043			142.6	25.7396			142.6	15.3468
	142.7	28.7601			142.7	37.0014			142.7	25.7396			142.7	15.3468
	142.8	28.7852			142.8	36.9936			142.8	25.7396			142.8	15.3564
	142.9	28.8174			142.9	37.0909			142.9	25.7396			142.9	15.3564
	143	28.8425			143	37.0831			143	25.7396			143	15.366
	143.1	28.8747			143.1	37.0753			143.1	25.7396			143.1	15.366
	143.2	28.907			143.2	37.1728			143.2	25.7396			143.2	15.3757
	143.3	28.9322			143.3	37.1649			143.3	25.7396			143.3	15.3757
	143.4	28.9645			143.4	37.1571			143.4	25.7396			143.4	15.3854
	143.5	28.9969			143.5	37.2548			143.5	25.7396			143.5	15.3854
	143.6	29.0222			143.6	37.247			143.6	25.7396			143.6	15.3951
	143.7	29.0475			143.7	37.3449			143.7	25.9306			143.7	15.3951
	143.8	29.0729			143.8	37.3371			143.8	25.9306			143.8	15.4048
	143.9	29.1054			143.9	37.3293			143.9	25.9306			143.9	15.4146
	144	29.1308			144	37.4274			144	25.9306			144	15.4146
	144.1	29.1563			144.1	37.4196			144.1	25.9306			144.1	15.4244
	144.2	29.1817			144.2	37.4117			144.2	25.9306			144.2	15.4342
	144.3	29.2072			144.3	37.51			144.3	25.9306			144.3	15.4342
	144.4	29.2399			144.4	37.5022			144.4	25.9306			144.4	15.4441
	144.5	29.2655			144.5	37.4944			144.5	25.9306			144.5	15.4539
	144.6	29.291			144.6	37.5929			144.6	25.9306			144.6	15.4639
	144.7	29.3167			144.7	37.5851			144.7	25.9306			144.7	15.4639
	144.8	29.3423			144.8	37.5773			144.8	26.1242			144.8	15.4738
	144.9	29.3679			144.9	37.676			144.9	26.1242			144.9	15.4738
	145	29.3936			145	37.6682			145	26.1242			145	15.4838
	145.1	29.4193			145.1	37.7671			145.1	26.1242			145.1	15.4938
	145.2	29.4378			145.2	37.7593			145.2	26.1242			145.2	15.5038
	145.3	29.4708			145.3	37.7514			145.3	26.1242			145.3	15.5038
	145.4	29.4966			145.4	37.8505			145.4	26.1242			145.4	15.5139
	145.5	29.5224			145.5	37.8427			145.5	26.1242			145.5	15.5139
	145.6	29.5483			145.6	37.8349			145.6	26.1242			145.6	15.524
	145.7	29.5741			145.7	37.9342			145.7	26.1242			145.7	15.5342
	145.8	29.6			145.8	37.9264			145.8	26.1242			145.8	15.5342
	145.9	29.6187			145.9	37.9186			145.9	26.1242			145.9	15.5443
	146	29.6446			146	38.0181			146	26.3202			146	15.5545
	146.1	29.6706			146.1	38.0103			146.1	26.3202			146.1	15.5545
	146.2	29.6893			146.2	38.0025			146.2	26.3202			146.2	15.5648
	146.3	29.7153			146.3	38.1022			146.3	26.3202			146.3	15.5648
	146.4	29.7414			146.4	38.0944			146.4	26.3202			146.4	15.575
	146.5	29.7601			146.5	38.0866			146.5	26.3202			146.5	15.575
	146.6	29.7789			146.6	38.1865			146.6	26.3202			146.6	15.5853
	146.7	29.805			146.7	38.1787			146.7	26.3202			146.7	15.5853
	146.8	29.8385			146.8	38.1708			146.8	26.3202			146.8	15.5956
	146.9	29.85			146.9	38.163			146.9	26.3202			146.9	15.5956
	147	29.8688			147	38.2632			147	26.3202			147	15.606
	147.1	29.8877			147.1	38.2553			147.1	26.3202			147.1	15.606
	147.2	29.9213			147.2	38.2475			147.2	26.3202			147.2	15.606
	147.3	29.9549			147.3	38.3479			147.3	26.3202			147.3	15.6164
	147.4	29.9517			147.4	38.34			147.4	26.3202			147.4	15.6164
	147.5	29.9632			147.5	38.3322			147.5	26.5187			147.5	15.6268
	147.6	29.9969			147.6	38.4328			147.6	26.5187			147.6	15.6268
	147.7	30.0159			147.7	38.425			147.7	26.5187			147.7	15.6373
	147.8	30.0348			147.8	38.4171			147.8	26.5187			147.8	15.6373
	147.9	30.0686			147.9	38.5179			147.9	26.5187			147.9	15.6478
	148	30.0802			148	38.5101			148	26.5187			148	15.6478
	148.1	30.1215			148.1	38.5023			148.1	26.5187			148.1	15.6478
	148.2	30.1257			148.2	38.4944			148.2	26.5187			148.2	15.6583
	148.3	30.1522			148.3	38.5954			148.3	26.5187			148.3	15.6583
	148.4	30.1713			148.4	38.5876			148.4	26.5187			148.4	15.6689
	148.5	30.1904			148.5	38.5798			148.5	26.5187			148.5	15.6689
	148.6	30.2244			148.6	38.681			148.6	26.5187			148.6	15.6795
	148.7	30.2435			148.7	38.6731			148.7	26.5187			148.7	15.6795
	148.8	30.2627			148.8	38.6653			148.8	26.5187			148.8	15.6901
	148.9	30.2968			148.9	38.7667			148.9	26.7197			148.9	15.7007
	149	30.316			149	38.7589			149	26.7197			149	15.7114
	149.1	30.3277			149.1	38.751			149.1	26.7197			149.1	15.7114
	149.2	30.3469			149.2	38.7432			149.2	26.7197			149.2	15.7222
	149.3	30.3662			149.3	38.8448			149.3	26.7197			149.3	15.7329
	149.4	30.2882			149.4	38.837			149.4	26.7197			149.4	15.7329
	149.5	29.0759			149.5	38.8292			149.5	26.7197			149.5	15.7437
	149.6	25.5786			149.6	38.931			149.6	26.7197			149.6	15.7546
	149.7	22.7701			149.7	38.9232			149.7	26.7197			149.7	15.7546
	149.8	20.7029			149.8	38.9153			149.8	26.7197			149.8	15.7654
	149.9	18.9786			149.9	38.9075			149.9	26.7197			149.9	15.7654
	150	17.5512			150	39.0095			150	26.7197			150	15.7763
	150.1	16.4725			150.1	38.8919			150.1	26.7197			150.1	15.7763
	150.2	15.2635			150.2	38.2294			150.2	26.7197			150.2	15.7873
	150.3	14.1116			150.3	34.2439			150.3	26.7197			150.3	15.7982
	150.4	13.3322			150.4	30.9067			150.4	26.7197			150.4	15.7982
	150.5	12.891			150.5	27.8558			150.5	26.9234			150.5	15.7982
	150.6	12.4194			150.6	25.5708			150.6	26.5187			150.6	15.7592
	150.7	12.0331			150.7	23.9617			150.7	25.3644			150.7	15.6403
	150.8	11.6905			150.8	22.8061			150.8	22.9773			150.8	15.5332
	150.9	11.3162			150.9	21.8355			150.9	21.6335			150.9	15.4361
	151	10.9479			151	21.0397			151	21.2543			151	15.3562
	151.1	10.6212			151.1	20.3336			151.1	20.6231			151.1	15.2826
	151.2	10.264			151.2	19.6376			151.2	20.1231			151.2	15.2144
	151.3	9.94713			151.3	19.0263			151.3	19.645			151.3	15.1512
	151.4	9.63472			151.4	18.5709			151.4	19.2774			151.4	15.0987
	151.5	9.36035			151.5	18.1933			151.5	18.9222			151.5	15.0494
	151.6	9.08939			151.6	17.8917			151.6	18.6636			151.6	15.003
	151.7	8.85464			151.7	17.5921			151.7	18.4114			151.7	14.9592
	151.8	8.62241			151.8	17.2942			151.8	18.1655			151.8	14.928
	151.9	8.42487			151.9	16.9264			151.9	18.0048			151.9	14.8932
	152	8.1972			152	16.6325			152	17.7686			152	14.8646
	152.1	8.03514			152.1	16.3405			152.1	17.6143			152.1	14.8372
	152.2	7.8429			152.2	16.0502			152.2	17.4624			152.2	14.8108
	152.3	7.68348			152.3	15.7617			152.3	17.2389			152.3	14.7896
	152.4	7.49438			152.4	15.4748			152.4	17.0928			152.4	14.765
	152.5	7.33755			152.5	15.1897			152.5	16.949			152.5	14.7452
	152.6	7.18187			152.6	14.9063			152.6	16.8074			152.6	14.726
	152.7	6.99719			152.7	14.6245			152.7	16.6679			152.7	14.7073
	152.8	6.844			152.8	14.2766			152.8	16.5304			152.8	14.6892
	152.9	6.69192			152.9	13.9986			152.9	16.3951			152.9	14.6751
	153	6.51152			153	13.8562			153	16.1957			153	14.6613
	153.1	6.36184			153.1	13.6474			153.1	16.0653			153.1	14.6478
	153.2	6.27126			153.2	13.4395			153.2	15.8731			153.2	14.6347
	153.3	6.15216			153.3	13.2325			153.3	15.7473			153.3	14.6218
	153.4	6.00504			153.4	13.0264			153.4	15.6233			153.4	14.6123
	153.5	5.91598			153.5	12.8212			153.5	15.501			153.5	14.5999
	153.6	5.77052			153.6	12.6168			153.6	15.3804			153.6	14.5908
	153.7	5.62609			153.7	12.4133			153.7	15.2616			153.7	14.5818
	153.8	5.51064			153.8	12.2107			153.8	15.1443			153.8	14.573
	153.9	5.39583			153.9	12.0735			153.9	15.0287			153.9	14.5643
	154	5.28166			154	11.9367			154	14.9147			154	14.5557
	154.1	5.14064			154.1	11.7361			154.1	14.8022			154.1	14.5473
	154.2	5.02789			154.2	11.6003			154.2	14.6912			154.2	14.5417
	154.3	4.91576			154.3	11.4648			154.3	14.5817			154.3	14.5335
	154.4	4.83126			154.4	11.3296			154.4	14.5275			154.4	14.5281
	154.5	4.74711			154.5	11.2583			154.5	14.4737			154.5	14.5201
	154.6	4.6633			154.6	11.1237			154.6	14.3671			154.6	14.5148
	154.7	4.55315			154.7	11.0527			154.7	14.3143			154.7	14.507
	154.8	4.47013			154.8	10.9817			154.8	14.2619			154.8	14.5019
	154.9	4.38744			154.9	10.9739			154.9	14.158			154.9	14.4968
	155	4.33143			155	10.903			155	14.1066			155	14.4917
	155.1	4.27557			155.1	10.7694			155.1	14.0555			155.1	14.4867
	155.2	4.21985			155.2	10.6361			155.2	13.9543			155.2	14.4818
	155.3	4.13816			155.3	10.5032			155.3	13.9042			155.3	14.4769
	155.4	4.05679			155.4	10.433			155.4	13.8545			155.4	14.472
	155.5	3.97575			155.5	10.3006			155.5	13.805			155.5	14.4672
	155.6	3.89503			155.6	10.2307			155.6	13.707			155.6	14.4649
	155.7	3.84033			155.7	10.0989			155.7	13.6585			155.7	14.4601
	155.8	3.76014			155.8	10.0292			155.8	13.6103			155.8	14.4578
	155.9	3.70579			155.9	9.95956			155.9	13.5623			155.9	14.4531
	156	3.65158			156	9.82845			156	13.4674			156	14.4485
	156.1	3.59751			156.1	9.75912			156.1	13.4203			156.1	14.4462
	156.2	3.54357			156.2	9.68988			156.2	13.3736			156.2	14.4416
	156.3	3.48978			156.3	9.62072			156.3	13.3271			156.3	14.4393
	156.4	3.43613			156.4	9.55165			156.4	13.281			156.4	14.4349
	156.5	3.35751			156.5	9.48268			156.5	13.2351			156.5	14.4326
	156.6	3.3042			156.6	9.41378			156.6	13.1895			156.6	14.4304
	156.7	3.22609			156.7	9.28409			156.7	13.1895			156.7	14.4282
	156.8	3.17312			156.8	9.21546			156.8	13.1441			156.8	14.426
	156.9	3.12028			156.9	9.08629			156.9	13.0991			156.9	14.4238
	157	3.06757			157	9.01792			157	13.0543			157	14.4216
	157.1	3.015			157.1	8.88927			157.1	13.0543			157.1	14.4194
	157.2	2.98716			157.2	8.82116			157.2	13.0098			157.2	14.4173
	157.3	2.93479			157.3	8.69303			157.3	12.9656			157.3	14.4151
	157.4	2.88255			157.4	8.56523			157.4	12.9216			157.4	14.413
	157.5	2.83045			157.5	8.43778			157.5	12.8779			157.5	14.4108
	157.6	2.77847			157.6	8.31067			157.6	12.8779			157.6	14.4087
	157.7	2.72663			157.7	8.18389			157.7	12.8344			157.7	14.4087
	157.8	2.69915			157.8	8.11672			157.8	12.7912			157.8	14.4066
	157.9	2.6475			157.9	7.99045			157.9	12.7483			157.9	14.4045
	158	2.62012			158	7.86452			158	12.7056			158	14.4024
	158.1	2.56866			158.1	7.73891			158.1	12.6632			158.1	14.4024
	158.2	2.54137			158.2	7.67233			158.2	12.6632			158.2	14.4003
	158.3	2.51412			158.3	7.54722			158.3	12.621			158.3	14.3982
	158.4	2.4869			158.4	7.42245			158.4	12.5791			158.4	14.3962
	158.5	2.45971			158.5	7.35627			158.5	12.5791			158.5	14.3941
	158.6	2.43255			158.6	7.23199			158.6	12.5374			158.6	14.392
	158.7	2.40542			158.7	7.10803			158.7	12.496			158.7	14.39
	158.8	2.37833			158.8	7.04226			158.8	12.4548			158.8	14.388
	158.9	2.37511			158.9	6.91879			158.9	12.4548			158.9	14.3859
	159	2.3719			159	6.85327			159	12.4138			159	14.3839
	159.1	2.34483			159.1	6.73028			159.1	12.4138			159.1	14.3839
	159.2	2.34162			159.2	6.66499			159.2	12.3731			159.2	14.3819
	159.3	2.31459			159.3	6.54249			159.3	12.3731			159.3	14.3799
	159.4	2.28759			159.4	6.47744			159.4	12.3326			159.4	14.378
	159.5	2.28437			159.5	6.41248			159.5	12.3326			159.5	14.378
	159.6	2.2574			159.6	6.34759			159.6	12.2923			159.6	14.376
	159.7	2.25419			159.7	6.16906			159.7	12.2923			159.7	14.376
	159.8	2.25097			159.8	5.99123			159.8	12.2523			159.8	14.374
	159.9	2.24776			159.9	5.87046			159.9	12.2523			159.9	14.374
	160	2.24454			160	5.75			160	12.2125			160	14.372
	160.1	2.2176			160.1	5.68598			160.1	12.2125			160.1	14.372
	160.2	2.21439			160.2	5.62203			160.2	12.2125			160.2	14.3701
	160.3	2.21117			160.3	5.55816			160.3	12.1729			160.3	14.3701
	160.4	2.18427			160.4	5.49437			160.4	12.1729			160.4	14.3701
	160.5	2.18105			160.5	5.43065			160.5	12.1336			160.5	14.3681
	160.6	2.15418			160.6	5.42283			160.6	12.1336			160.6	14.3681
	160.7	2.12734			160.7	5.35919			160.7	12.0944			160.7	14.3662
	160.8	2.12412			160.8	5.35137			160.8	12.0944			160.8	14.3662
	160.9	2.1209			160.9	5.28781			160.9	12.0555			160.9	14.3643
	161	2.09409			161	5.27998			161	12.0555			161	14.3643
	161.1	2.09088			161.1	5.2165			161.1	12.0168			161.1	14.3623
	161.2	2.0641			161.2	5.20867			161.2	12.0168			161.2	14.3623
	161.3	2.03735			161.3	5.20085			161.3	12.0168			161.3	14.3604
	161.4	2.01063			161.4	5.13744			161.4	11.9784			161.4	14.3604
	161.5	1.98394			161.5	5.12962			161.5	11.9784			161.5	14.3585
	161.6	1.95729			161.6	5.12179			161.6	11.9784			161.6	14.3585
	161.7	1.93066			161.7	5.05846			161.7	11.9401			161.7	14.3566
	161.8	1.90407			161.8	5.05064			161.8	11.9401			161.8	14.3566
	161.9	1.8775			161.9	4.98738			161.9	11.9401			161.9	14.3547
	162	1.82768			162	4.97956			162	11.9021			162	14.3547
	162.1	1.80121			162.1	4.91638			162.1	11.9021			162.1	14.3529
	162.2	1.77477			162.2	4.90855			162.2	11.9021			162.2	14.3529
	162.3	1.74836			162.3	4.84545			162.3	11.8643			162.3	14.351
	162.4	1.72198			162.4	4.78242			162.4	11.8643			162.4	14.351
	162.5	1.67252			162.5	4.77459			162.5	11.8266			162.5	14.351
	162.6	1.64623			162.6	4.71164			162.6	11.8266			162.6	14.3491
	162.7	1.61997			162.7	4.64876			162.7	11.8266			162.7	14.3491
	162.8	1.59374			162.8	4.64094			162.8	11.7892			162.8	14.3473
	162.9	1.59052			162.9	4.57813			162.9	11.7892			162.9	14.3473
	163	1.61032			163	4.5154			163	11.7892			163	14.3454
	163.1	1.60711			163.1	4.45275			163.1	11.752			163.1	14.3454
	163.2	1.60389			163.2	4.44493			163.2	11.752			163.2	14.3454
	163.3	1.60068			163.3	4.38235			163.3	11.752			163.3	14.3436
	163.4	1.59746			163.4	4.31984			163.4	11.715			163.4	14.3436
	163.5	1.57123			163.5	4.25741			163.5	11.715			163.5	14.3417
	163.6	1.56802			163.6	4.24958			163.6	11.715			163.6	14.3417
	163.7	1.54182			163.7	4.18723			163.7	11.715			163.7	14.3417
	163.8	1.5386			163.8	4.1794			163.8	11.715			163.8	14.3417
	163.9	1.51243			163.9	4.11712			163.9	11.6782			163.9	14.3399
	164	1.48629			164	4.05491			164	11.6782			164	14.3399
	164.1	1.46018			164.1	4.04709			164.1	11.6782			164.1	14.3399
	164.2	1.4341			164.2	3.98495			164.2	11.6782			164.2	14.3381
	164.3	1.40805			164.3	3.97713			164.3	11.6417			164.3	14.3381
	164.4	1.38203			164.4	3.91507			164.4	11.6417			164.4	14.3381
	164.5	1.35604			164.5	3.90724			164.5	11.6417			164.5	14.3363
	164.6	1.33008			164.6	3.84526			164.6	11.6417			164.6	14.3363
	164.7	1.32686			164.7	3.78334			164.7	11.6417			164.7	14.3345
	164.8	1.30093			164.8	3.77552			164.8	11.6053			164.8	14.3345
	164.9	1.27503			164.9	3.71367			164.9	11.6053			164.9	14.3327
	165	1.24916			165	3.6519			165	11.6053			165	14.3327
	165.1	1.22331			165.1	3.59021			165.1	11.6053			165.1	14.3309
	165.2	1.2201			165.2	3.63626			165.2	11.5691			165.2	14.3309
	165.3	1.19428			165.3	3.62843			165.3	11.5691			165.3	14.3309
	165.4	1.19107			165.4	3.62061			165.4	11.5691			165.4	14.3291
	165.5	1.16528			165.5	3.61279			165.5	11.5331			165.5	14.3291
	165.6	1.16207			165.6	3.60496			165.6	11.5331			165.6	14.3291
	165.7	1.15885			165.7	3.59714			165.7	11.5331			165.7	14.3274
	165.8	1.13309			165.8	3.58932			165.8	11.4973			165.8	14.3274
	165.9	1.12988			165.9	3.52762			165.9	11.4973			165.9	14.3274
	166	1.12666			166	3.5198			166	11.4973			166	14.3256
	166.1	1.12345			166.1	3.45817			166.1	11.4973			166.1	14.3256
	166.2	1.12023			166.2	3.45035			166.2	11.4617			166.2	14.3256
	166.3	1.11702			166.3	3.3888			166.3	11.4617			166.3	14.3238
	166.4	1.09129			166.4	3.32732			166.4	11.4617			166.4	14.3238
	166.5	1.06559			166.5	3.26591			166.5	11.4617			166.5	14.3238
	166.6	1.03992			166.6	3.25809			166.6	11.4262			166.6	14.3238
	166.7	1.01428			166.7	3.19675			166.7	11.4262			166.7	14.3238
	166.8	0.98867			166.8	3.13549			166.8	11.4262			166.8	14.3221
	166.9	0.98546			166.9	3.0743			166.9	11.4262			166.9	14.3221
	167	0.95987			167	3.01318			167	11.391			167	14.3221
	167.1	0.95666			167.1	3.00536			167.1	11.391			167.1	14.3203
	167.2	0.95344			167.2	2.94431			167.2	11.391			167.2	14.3203
	167.3	0.95023			167.3	2.88333			167.3	11.391			167.3	14.3203
	167.4	0.92467			167.4	2.82243			167.4	11.391			167.4	14.3203
	167.5	0.92146			167.5	2.8146			167.5	11.391			167.5	14.3186
	167.6	0.91824			167.6	2.75377			167.6	11.356			167.6	14.3186
	167.7	0.89272			167.7	2.74595			167.7	11.356			167.7	14.3186
	167.8	0.8895			167.8	2.68518			167.8	11.356			167.8	14.3169
	167.9	0.86401			167.9	2.62449			167.9	11.356			167.9	14.3169
	168	0.86079			168	2.61667			168	11.356			168	14.3169
	168.1	0.83532			168.1	2.55604			168.1	11.356			168.1	14.3151
	168.2	0.83211			168.2	2.54822			168.2	11.356			168.2	14.3151
	168.3	0.80667			168.3	2.48767			168.3	11.3211			168.3	14.3151
	168.4	0.80345			168.4	2.47985			168.4	11.3211			168.4	14.3151
	168.5	0.80024			168.5	2.41937			168.5	11.3211			168.5	14.3151
	168.6	0.77483			168.6	2.41154			168.6	11.3211			168.6	14.3151
	168.7	0.74945			168.7	2.40372			168.7	11.3211			168.7	14.3134
	168.8	0.72409			168.8	2.34331			168.8	11.3211			168.8	14.3134
	168.9	0.72088			168.9	2.33548			168.9	11.2865			168.9	14.3134
	169	0.69555			169	2.32766			169	11.2865			169	14.3134
	169.1	0.69234			169.1	2.31984			169.1	11.2865			169.1	14.3134
	169.2	0.68912			169.2	2.31201			169.2	11.2865			169.2	14.3117
	169.3	0.6859			169.3	2.30419			169.3	11.2865			169.3	14.3117
	169.4	0.68269			169.4	2.29637			169.4	11.2865			169.4	14.3117
	169.5	0.67947			169.5	2.28854			169.5	11.2865			169.5	14.3117
	169.6	0.67626			169.6	2.33331			169.6	11.252			169.6	14.3117
	169.7	0.67304			169.7	2.32548			169.7	11.252			169.7	14.3117
	169.8	0.66983			169.8	2.31766			169.8	11.252			169.8	14.3117
	169.9	0.66661			169.9	2.30984			169.9	11.252			169.9	14.3117
	170	0.6634			170	2.30201			170	11.252			170	14.3117
	170.1	0.6381			170.1	2.29419			170.1	11.252			170.1	14.3117
	170.2	0.63488			170.2	2.28637			170.2	11.2177			170.2	14.31
	170.3	0.60962			170.3	2.27854			170.3	11.2177			170.3	14.31
	170.4	0.6064			170.4	2.27072			170.4	11.2177			170.4	14.31
	170.5	0.58116			170.5	2.2629			170.5	11.2177			170.5	14.31
	170.6	0.57794			170.6	2.25507			170.6	11.2177			170.6	14.31
	170.7	0.55273			170.7	2.24725			170.7	11.2177			170.7	14.31
	170.8	0.54952			170.8	2.23943			170.8	11.1836			170.8	14.3083
	170.9	0.52433			170.9	2.2316			170.9	11.1836			170.9	14.3083
	171	0.49917			171	2.22378			171	11.1836			171	14.3083
	171.1	0.49596			171.1	2.21596			171.1	11.1836			171.1	14.3083
	171.2	0.47083			171.2	2.20813			171.2	11.1836			171.2	14.3066
	171.3	0.46762			171.3	2.20031			171.3	11.1836			171.3	14.3066
	171.4	0.44251			171.4	2.1399			171.4	11.1836			171.4	14.3066
	171.5	0.4393			171.5	2.13207			171.5	11.1836			171.5	14.3066
	171.6	0.41423			171.6	2.12425			171.6	11.1496			171.6	14.3066
	171.7	0.41101			171.7	2.06391			171.7	11.1496			171.7	14.3066
	171.8	0.38597			171.8	2.05609			171.8	11.1496			171.8	14.3066
	171.9	0.38275			171.9	2.04826			171.9	11.1496			171.9	14.3066
	172	0.37953			172	2.04044			172	11.1496			172	14.3066
	172.1	0.35452			172.1	2.03262			172.1	11.1496			172.1	14.3066
	172.2	0.3513			172.2	1.97234			172.2	11.1496			172.2	14.3049
	172.3	0.34809			172.3	1.96452			172.3	11.1496			172.3	14.3049
	172.4	0.3231			172.4	1.9567			172.4	11.1159			172.4	14.3049
	172.5	0.31988			172.5	1.94887			172.5	11.1159			172.5	14.3049
	172.6	0.29492			172.6	1.88867			172.6	11.1159			172.6	14.3049
	172.7	0.2917			172.7	1.88085			172.7	11.1159			172.7	14.3049
	172.8	0.28849			172.8	1.82072			172.8	11.1159			172.8	14.3049
	172.9	0.26355			172.9	1.8129			172.9	11.1159			172.9	14.3049
	173	0.26034			173	1.80507			173	11.1159			173	14.3049
	173.1	0.25712			173.1	1.74501			173.1	11.1159			173.1	14.3033
	173.2	0.23222			173.2	1.73719			173.2	11.1159			173.2	14.3033
	173.3	0.229			173.3	1.72936			173.3	11.0823			173.3	14.3033
	173.4	0.22579			173.4	1.66937			173.4	11.0823			173.4	14.3033
	173.5	0.20091			173.5	1.66155			173.5	11.0823			173.5	14.3033
	173.6	0.19769			173.6	1.60162			173.6	11.0823			173.6	14.3033
	173.7	0.19448			173.7	1.5938			173.7	11.0823			173.7	14.3033
	173.8	0.19126			173.8	1.58598			173.8	11.0823			173.8	14.3033
	173.9	0.18804			173.9	1.52612			173.9	11.0823			173.9	14.3033
	174	0.18483			174	1.5183			174	11.0823			174	14.3016
	174.1	0.18161			174.1	1.51048			174.1	11.0489			174.1	14.3016
	174.2	0.1784			174.2	1.50265			174.2	11.0489			174.2	14.3016
	174.3	0.17518			174.3	1.44287			174.3	11.0489			174.3	14.3016
	174.4	0.17197			174.4	1.43504			174.4	11.0489			174.4	14.3016
	174.5	0.14712			174.5	1.37533			174.5	11.0489			174.5	14.3016
	174.6	0.1439			174.6	1.3675			174.6	11.0489			174.6	14.3016
	174.7	0.11908			174.7	1.35968			174.7	11.0489			174.7	14.3016
	174.8	0.11586			174.8	1.30003			174.8	11.0489			174.8	14.3016
	174.9	0.13426			174.9	1.29221			174.9	11.0157			174.9	14.2999
	175	0.13104			175	1.23263			175	11.0157			175	14.2999
	175.1	0.12782			175.1	1.22481			175.1	11.0157			175.1	14.2999
	175.2	0.103			175.2	1.16529			175.2	11.0157			175.2	14.2999
	175.3	0.09978			175.3	1.15747			175.3	11.0157			175.3	14.2999
	175.4	0.09657			175.4	1.14965			175.4	11.0157			175.4	14.2999
	175.5	0.09335			175.5	1.09021			175.5	11.0157			175.5	14.2999
	175.6	0.09014			175.6	1.08238			175.6	10.9826			175.6	14.2999
	175.7	0.10853			175.7	1.07456			175.7	10.9826			175.7	14.2983
	175.8	0.10532			175.8	1.01518			175.8	10.9826			175.8	14.2983
	175.9	0.1021			175.9	0.95588			175.9	10.9826			175.9	14.2983
	176	0.09889			176	0.89664			176	10.9826			176	14.2983
	176.1	0.09567			176.1	0.83747			176.1	10.9497			176.1	14.2983
	176.2	0.09246			176.2	0.77836			176.2	10.9497			176.2	14.2983
	176.3	0.08924			176.3	0.77054			176.3	10.9497			176.3	14.2983
	176.4	0.08603			176.4	0.76272			176.4	10.9497			176.4	14.2966
	176.5	0.08281			176.5	0.70368			176.5	10.9497			176.5	14.2966
	176.6	0.0796			176.6	0.64471			176.6	10.917			176.6	14.2966
	176.7	0.05477			176.7	0.63689			176.7	10.917			176.7	14.2966
	176.8	0.05156			176.8	0.57799			176.8	10.917			176.8	14.2966
	176.9	0.04834			176.9	0.57017			176.9	10.917			176.9	14.2966
	177	0.04512			177	0.51133			177	10.917			177	14.295
	177.1	0.04191			177.1	0.50351			177.1	10.917			177.1	14.295
	177.2	0.03869			177.2	0.44474			177.2	10.8845			177.2	14.295
	177.3	0.03548			177.3	0.43692			177.3	10.8845			177.3	14.295
	177.4	0.03226			177.4	0.32741			177.4	10.8845			177.4	14.295
	177.5	0.02905			177.5	0.26884			177.5	10.8845			177.5	14.2934
	177.6	0.02583			177.6	0.21034			177.6	10.8845			177.6	14.2934
	177.7	0.02262			177.7	0.20252			177.7	10.8845			177.7	14.2934
	177.8	0.0194			177.8	0.19469			177.8	10.8845			177.8	14.2934
	177.9	0.01619			177.9	0.18687			177.9	10.8521			177.9	14.2934
	178	0.01297			178	0.17905			178	10.8521			178	14.2934
	178.1	0.00976			178.1	0.12061			178.1	10.8521			178.1	14.2934
	178.2	-0.01504			178.2	0.06224			178.2	10.8521			178.2	14.2934
	178.3	-0.01826			178.3	-0.02488			178.3	10.8521			178.3	14.2934
	178.4	-0.02147			178.4	-0.00402			178.4	10.8521			178.4	14.2934
	178.5	-0.02469			178.5	-0.0335			178.5	10.8521			178.5	14.2934
	178.6	-0.0279			178.6	-0.01264			178.6	10.8521			178.6	14.2934
	178.7	-0.03112			178.7	0.05857			178.7	10.8521			178.7	14.2934
	178.8	-0.01275			178.8	0.07943			178.8	10.8521			178.8	14.2934
	178.9	-0.03755			178.9	0.10029			178.9	10.8521			178.9	14.2934
	179	-0.04076			179	0.12116			179	10.8521			179	14.2934
	179.1	-0.04398			179.1	0.14202			179.1	10.8199			179.1	14.2934
	179.2	-0.04719			179.2	0.16288			179.2	10.8199			179.2	14.2934
	179.3	-0.02883			179.3	0.18374			179.3	10.8199			179.3	14.2934
	179.4	0.0112			179.4	0.15426			179.4	10.8199			179.4	14.2934
	179.5	0.02965			179.5	0.17512			179.5	10.8199			179.5	14.2934
	179.6	0.04813			179.6	0.24633			179.6	10.8199			179.6	14.2934
	179.7	0.04491			179.7	0.21685			179.7	10.8199			179.7	14.2917
	179.8	0.02001			179.8	0.18743			179.8	10.8199			179.8	14.2917
	179.9	-0.02651			179.9	0.10792			179.9	10.8199			179.9	14.2917
	180	-0.07292			180	-0.27008			180	10.8199			180	14.2917
													180.1	14.2917
													180.2	14.2917
													180.3	14.2917
													180.4	14.2917
													180.5	14.2917
													180.6	14.2917
													180.7	14.2917
													180.8	14.2917
													180.9	14.2917
													181	14.2917
													181.1	14.2917
													181.2	14.2917
													181.3	14.2901
													181.4	14.2917
													181.5	14.2901
													181.6	14.2901
													181.7	14.2901
													181.8	14.2901
													181.9	14.2901
													182	14.2901
														14.2901
														14.2901
														14.2901
														14.2901
														14.2885
														14.2885
														14.2885
														14.2885
														14.2885
														14.2885
														14.2885
														14.2885
														14.2885
														14.2885
														14.2885
														14.2885
														14.2885
														14.2885
														14.2885
														14.2885
														14.2885
														14.2885
														14.2885
														14.2885
														14.2885
														14.2869
														14.2869
														14.2869
														14.2869
														14.2869
														14.2869
														14.2869
														14.2869
														14.2869
														14.2869
														14.2853
														14.2853
														14.2853
														14.2853
														14.2853
														14.2853
														14.2853
														14.2853
														14.2853
														14.2853
														14.2853
														14.2853
														14.2853
														14.2837
														14.2837
														14.2837
														14.2837
														14.2837
														14.2837
														14.2837
														14.2837
														14.2837
														14.2837
														14.2837
														14.2837
														14.2837
														14.2837
														14.2837
														14.2837
														14.2837
														14.2837
														14.2837
														14.2821
														14.2821
														14.2821
														9.8244
														9.8244
														9.8244
														9.8244
														9.8244
														9.8244
														9.8244
														9.8244
[truncated: 3 more rows]

## Sheet: S10
Supplementary Figure S10a	Single unit					Supplementary Figure S10b	Double units					Supplementary Figure S10c	Three units
	-13.6057	0.00351	0.00642	0.00326			-13.6057	0.07322	0.20154	0.09849			-13.6057	0.16946	0.46714	0.26295
	-13.5993	0.00404	0.00741	0.00376			-13.5993	0.07759	0.21394	0.1041			-13.5993	0.17263	0.4798	0.26755
	-13.593	0.00463	0.00852	0.00433			-13.593	0.08199	0.22651	0.10974			-13.593	0.17555	0.49205	0.2718
	-13.5866	0.0053	0.00977	0.00498			-13.5866	0.08641	0.23919	0.1154			-13.5866	0.17822	0.50387	0.27571
	-13.5803	0.00604	0.01117	0.0057			-13.5803	0.09082	0.25193	0.12104			-13.5803	0.18064	0.51525	0.27928
	-13.5739	0.00687	0.01274	0.00651			-13.5739	0.0952	0.26467	0.12665			-13.5739	0.18281	0.52619	0.28252
	-13.5676	0.00778	0.01449	0.00742			-13.5676	0.09952	0.27735	0.13219			-13.5676	0.18472	0.53667	0.28544
	-13.5612	0.00879	0.01643	0.00843			-13.5612	0.10377	0.28991	0.13764			-13.5612	0.18639	0.54669	0.28806
	-13.5549	0.00991	0.01858	0.00955			-13.5549	0.10791	0.3023	0.14299			-13.5549	0.18782	0.55628	0.2904
	-13.5485	0.01113	0.02095	0.01078			-13.5485	0.11193	0.31446	0.1482			-13.5485	0.18902	0.56544	0.29249
	-13.5422	0.01246	0.02355	0.01215			-13.5422	0.1158	0.32633	0.15327			-13.5422	0.19	0.57418	0.29435
	-13.5358	0.01391	0.02641	0.01365			-13.5358	0.1195	0.33785	0.15817			-13.5358	0.19076	0.58253	0.29601
	-13.5295	0.01549	0.02953	0.0153			-13.5295	0.123	0.34898	0.1629			-13.5295	0.19132	0.59052	0.2975
	-13.5231	0.01719	0.03293	0.0171			-13.5231	0.12629	0.35967	0.16743			-13.5231	0.1917	0.59817	0.29886
	-13.5168	0.01901	0.03662	0.01906			-13.5168	0.12935	0.36989	0.17176			-13.5168	0.19191	0.60552	0.3001
	-13.5104	0.02098	0.04061	0.02119			-13.5104	0.13217	0.37959	0.17588			-13.5104	0.19197	0.6126	0.30127
	-13.5041	0.02307	0.04492	0.0235			-13.5041	0.13472	0.38874	0.1798			-13.5041	0.19189	0.61943	0.3024
	-13.4977	0.0253	0.04954	0.02599			-13.4977	0.13701	0.39733	0.18351			-13.4977	0.19168	0.62607	0.30352
	-13.4914	0.02766	0.0545	0.02866			-13.4914	0.13902	0.40534	0.18701			-13.4914	0.19137	0.63254	0.30466
	-13.485	0.03015	0.05979	0.03154			-13.485	0.14075	10	0.19033			-13.485	0.19097	0.63888	0.30585
	-13.4787	0.03277	0.06541	0.03461			-13.4787	0.14219	0.41958	0.19346			-13.4787	0.1905	0.64512	0.3071
	-13.4723	0.03551	0.07138	0.03788			-13.4723	0.14334	0.42581	0.19642			-13.4723	0.18997	0.65128	0.30846
	-13.466	0.03836	0.07769	0.04136			-13.466	0.14421	0.43147	0.19923			-13.466	0.18939	0.6574	0.30992
	-13.4596	0.04132	0.08433	0.04505			-13.4596	0.14481	0.43658	0.2019			-13.4596	0.18878	0.66349	0.31152
	-13.4533	0.04437	0.0913	0.04894			-13.4533	0.14513	0.44115	0.20446			-13.4533	0.18815	0.66957	0.31326
	-13.4469	0.04751	0.09858	0.05304			-13.4469	0.1452	0.44521	0.20693			-13.4469	0.18751	0.67565	0.31514
	-13.4405	0.05073	0.10618	0.05734			-13.4405	0.14502	0.44881	0.20932			-13.4405	0.18686	0.68174	0.31718
	-13.4342	0.05399	0.11407	0.06183			-13.4342	0.14462	0.45199	0.21167			-13.4342	0.18621	0.68783	0.31937
	-13.4278	0.0573	0.12223	0.06651			-13.4278	0.144	0.45477	0.21399			-13.4278	0.18556	0.69392	0.32169
	-13.4215	0.06063	0.13064	0.07138			-13.4215	0.14319	0.4572	0.21631			-13.4215	0.18492	0.7	0.32415
	-13.4152	0.06397	0.13928	0.07641			-13.4152	0.1422	0.45934	0.21864			-13.4152	0.18428	0.70603	0.32672
	-13.4088	0.06729	0.14812	0.08161			-13.4088	0.14105	0.46122	0.22101			-13.4088	0.18365	0.712	0.32938
	-13.4024	0.07058	0.15712	0.08695			-13.4024	0.13977	0.46288	0.22343			-13.4024	0.18301	0.71788	0.33211
	-13.3961	0.0738	0.16627	0.09242			-13.3961	0.13838	0.46438	0.2259			-13.3961	0.18237	0.72362	0.33488
	-13.3897	0.07695	0.17552	0.09801			-13.3897	0.1369	0.46574	0.22845			-13.3897	0.18172	0.72918	0.33766
	-13.3834	0.08	0.18483	0.10369			-13.3834	0.13534	0.467	0.23107			-13.3834	0.18104	0.73452	0.34041
	-13.377	0.08293	0.19416	0.10945			-13.377	0.13372	0.46819	0.23376			-13.377	0.18033	0.73958	0.34309
	-13.3707	0.08571	0.20347	0.11526			-13.3707	0.13207	0.46934	0.23653			-13.3707	0.17957	0.74432	0.34568
	-13.3643	0.08833	0.21272	0.12109			-13.3643	0.13039	0.47047	0.23936			-13.3643	0.17876	0.74867	0.34812
	-13.358	0.09076	0.22186	0.12694			-13.358	0.12871	0.47159	0.24225			-13.358	0.17789	0.75259	0.35038
	-13.3516	0.09299	0.23085	0.13276			-13.3516	0.12704	0.47271	0.24517			-13.3516	0.17694	0.75601	0.35242
	-13.3453	0.09499	0.23965	0.13853			-13.3453	0.12538	0.47382	0.24811			-13.3453	0.1759	0.75888	0.3542
	-13.3389	0.09677	0.2482	0.14422			-13.3389	0.12375	0.47494	0.25104			-13.3389	0.17476	0.76116	0.35567
	-13.3326	0.09829	0.25646	0.14981			-13.3326	0.12216	0.47604	0.25394			-13.3326	0.17352	0.76279	0.35681
	-13.3262	0.09954	0.26439	0.15526			-13.3262	0.1206	0.47711	0.25677			-13.3262	0.17215	0.76373	0.35757
	-13.3199	0.10053	0.27194	0.16055			-13.3199	0.11908	0.47813	0.25951			-13.3199	0.17066	0.76394	0.35793
	-13.3135	0.10124	0.27907	0.16565			-13.3135	0.11761	0.47908	0.26212			-13.3135	0.16904	0.76338	0.35787
	-13.3072	0.10166	0.28575	0.17053			-13.3072	0.11618	0.47993	0.26456			-13.3072	0.16728	0.76204	0.35735
	-13.3008	0.1018	0.29193	0.17516			-13.3008	0.11479	0.48065	0.26681			-13.3008	0.16538	0.75987	0.35636
	-13.2945	0.10165	0.29758	0.17951			-13.2945	0.11344	0.48121	0.26881			-13.2945	0.16334	0.75688	0.35489
	-13.2881	0.10121	0.30267	0.18356			-13.2881	0.11212	0.48159	0.27055			-13.2881	0.16116	0.75306	0.35292
	-13.2818	0.1005	0.30718	0.18729			-13.2818	0.11083	0.48174	0.27199			-13.2818	0.15884	0.7484	0.35045
	-13.2754	0.09952	0.31107	0.19066			-13.2754	0.10957	0.48164	0.27309			-13.2754	0.15638	0.74291	0.34748
	-13.2691	0.09828	0.31434	0.19367			-13.2691	0.10832	0.48126	0.27383			-13.2691	0.1538	0.73661	0.34401
	-13.2627	0.09679	0.31696	0.19629			-13.2627	0.10709	0.48059	0.27419			-13.2627	0.1511	0.72953	0.34005
	-13.2564	0.09507	0.31893	0.1985			-13.2564	0.10586	0.4796	0.27415			-13.2564	0.14828	0.7217	0.33562
	-13.25	0.09313	0.32024	0.2003			-13.25	0.10462	0.47827	0.27369			-13.25	0.14537	0.71314	0.33074
	-13.2437	0.091	0.32089	0.20167			-13.2437	0.10339	0.47659	0.2728			-13.2437	0.14238	0.70391	0.32543
	-13.2373	0.08868	0.32089	0.2026			-13.2373	0.10214	0.47457	0.27148			-13.2373	0.13931	0.69405	0.31971
	-13.231	0.08621	0.32024	0.20309			-13.231	0.10088	0.4722	0.26972			-13.231	0.13619	0.68363	0.31361
	-13.2246	0.0836	0.31897	0.20314			-13.2246	0.09961	0.46949	0.26753			-13.2246	0.13303	0.67269	0.30716
	-13.2182	0.08088	0.3171	0.20276			-13.2182	0.09832	0.46645	0.26493			-13.2182	0.12984	0.66131	0.30041
	-13.2119	0.07806	0.31465	0.20194			-13.2119	0.09701	0.4631	0.26191			-13.2119	0.12666	0.64956	0.29338
	-13.2056	0.07518	0.31165	0.20071			-13.2056	0.09568	0.45947	0.2585			-13.2056	0.12349	0.63749	0.28612
	-13.1992	0.07224	0.30814	0.19907			-13.1992	0.09434	0.45557	0.25473			-13.1992	0.12035	0.6252	0.27866
	-13.1928	0.06929	0.30416	0.19703			-13.1928	0.09298	0.45144	0.25062			-13.1928	0.11727	0.61275	0.27105
	-13.1865	0.06633	0.29976	0.19463			-13.1865	0.09162	0.44711	0.2462			-13.1865	0.11426	0.60021	0.26332
	-13.1801	0.06339	0.29498	0.19188			-13.1801	0.09024	0.44263	0.24151			-13.1801	0.11133	0.58767	0.25551
	-13.1738	0.06049	0.28987	0.18881			-13.1738	0.08887	0.43802	0.23657			-13.1738	0.10852	0.57521	0.24768
	-13.1674	0.05765	0.2845	0.18546			-13.1674	0.08751	0.43334	0.23142			-13.1674	0.10583	0.5629	0.23985
	-13.1611	0.05488	0.27892	0.18184			-13.1611	0.08615	0.42862	0.2261			-13.1611	0.10328	0.55081	0.23206
	-13.1547	0.05221	0.27318	0.17799			-13.1547	0.08481	0.42389	0.22065			-13.1547	0.10088	0.53902	0.22435
	-13.1484	0.04964	0.26735	0.17396			-13.1484	0.0835	0.41921	0.2151			-13.1484	0.09866	0.5276	0.21676
	-13.142	0.0472	0.26149	0.16977			-13.142	0.08222	0.4146	0.2095			-13.142	0.09662	0.51663	0.20931
	-13.1357	0.04489	0.25566	0.16546			-13.1357	0.08098	0.4101	0.20387			-13.1357	0.09478	0.50616	0.20204
	-13.1293	0.04272	0.24992	0.16107			-13.1293	0.07977	0.40573	0.19824			-13.1293	0.09315	0.49627	0.19498
	-13.123	0.04071	0.24432	0.15664			-13.123	0.07862	0.40153	0.19266			-13.123	0.09173	0.487	0.18816
	-13.1166	0.03885	0.23892	0.15221			-13.1166	0.07753	0.39752	0.18714			-13.1166	0.09055	0.47842	0.18159
	-13.1103	0.03716	0.23378	0.1478			-13.1103	0.07649	0.39372	0.18172			-13.1103	0.0896	0.47057	0.17531
	-13.1039	0.03563	0.22894	0.14347			-13.1039	0.07553	0.39014	0.17641			-13.1039	0.08889	0.46351	0.16931
	-13.0976	0.03428	0.22444	0.13922			-13.0976	0.07463	0.38679	0.17123			-13.0976	0.08843	0.45726	0.16364
	-13.0912	0.0331	0.22034	0.13511			-13.0912	0.0738	0.38369	0.16621			-13.0912	0.08822	0.45187	0.15829
	-13.0849	0.03209	0.21665	0.13116			-13.0849	0.07306	0.38084	0.16136			-13.0849	0.08826	0.44736	0.15327
	-13.0785	0.03124	0.21341	0.12738			-13.0785	0.07239	0.37824	0.15668			-13.0785	0.08856	0.44376	0.1486
	-13.0722	0.03056	0.21064	0.12381			-13.0722	0.0718	0.37588	0.15219			-13.0722	0.08912	0.44107	0.14428
	-13.0658	0.03004	0.20836	0.12046			-13.0658	0.0713	0.37377	0.14789			-13.0658	0.08994	0.43931	0.14031
	-13.0595	0.02967	0.20657	0.11735			-13.0595	0.07088	0.37189	0.14378			-13.0595	0.09101	0.43848	0.13669
	-13.0531	0.02945	0.20527	0.11448			-13.0531	0.07055	0.37025	0.13986			-13.0531	0.09234	0.43857	0.13342
	-13.0468	0.02936	0.20447	0.11187			-13.0468	0.07031	0.36882	0.13613			-13.0468	0.09392	0.43957	0.1305
	-13.0404	0.0294	0.20414	0.10952			-13.0404	0.07016	0.36761	0.1326			-13.0404	0.09576	0.44146	0.12792
	-13.0341	0.02955	0.20426	0.10742			-13.0341	0.07009	0.36659	0.12925			-13.0341	0.09784	0.44422	0.12566
	-13.0277	0.02981	0.20482	0.10558			-13.0277	0.07012	0.36577	0.12608			-13.0277	0.10017	0.44782	0.12373
	-13.0214	0.03017	0.20577	0.10398			-13.0214	0.07024	0.36513	0.12308			-13.0214	0.10275	0.45221	0.1221
	-13.015	0.03061	0.20708	0.10262			-13.015	0.07045	0.36466	0.12025			-13.015	0.10557	0.45735	0.12077
	-13.0087	0.03111	0.20871	0.10147			-13.0087	0.07076	0.36435	0.11758			-13.0087	0.10862	0.4632	0.11972
	-13.0023	0.03168	0.21061	0.10053			-13.0023	0.07117	0.3642	0.11507			-13.0023	0.11192	0.46969	0.11893
	-12.996	0.03229	0.21273	0.09977			-12.996	0.07167	0.36421	0.11269			-12.996	0.11546	0.47678	0.11839
	-12.9896	0.03293	0.21501	0.09917			-12.9896	0.07228	0.36436	0.11046			-12.9896	0.11923	0.48441	0.11807
	-12.9832	0.03359	0.2174	0.09871			-12.9832	0.07299	0.36464	0.10836			-12.9832	0.12325	0.49249	0.11797
	-12.9769	0.03426	0.21984	0.09836			-12.9769	0.07381	0.36507	0.10638			-12.9769	0.1275	0.50098	0.11806
	-12.9705	0.03492	0.22228	0.09811			-12.9705	0.07474	0.36562	0.10452			-12.9705	0.13201	0.50979	0.11833
	-12.9642	0.03557	0.22465	0.09791			-12.9642	0.07579	0.36631	0.10278			-12.9642	0.13676	0.51887	0.11875
	-12.9579	0.0362	0.2269	0.09776			-12.9579	0.07695	0.36712	0.10115			-12.9579	0.14177	0.52814	0.11931
	-12.9515	0.03679	0.22897	0.09761			-12.9515	0.07825	0.36805	0.09962			-12.9515	0.14704	0.53753	0.11999
	-12.9451	0.03734	0.23083	0.09746			-12.9451	0.07968	0.36909	0.09819			-12.9451	0.15259	0.54698	0.12077
	-12.9388	0.03783	0.23242	0.09727			-12.9388	0.08125	0.37025	0.09686			-12.9388	0.15842	0.55641	0.12164
	-12.9324	0.03828	0.2337	0.09702			-12.9324	0.08297	0.37152	0.09563			-12.9324	0.16454	0.56577	0.12259
	-12.9261	0.03866	0.23464	0.0967			-12.9261	0.08485	0.37289	0.09449			-12.9261	0.17097	0.57498	0.12359
	-12.9197	0.03898	0.23521	0.0963			-12.9197	0.08689	0.37435	0.09343			-12.9197	0.17771	0.58401	0.12463
	-12.9134	0.03923	0.23539	0.09578			-12.9134	0.0891	0.3759	0.09247			-12.9134	0.1848	0.59278	0.1257
	-12.907	0.03942	0.23515	0.09515			-12.907	0.0915	0.37752	0.09159			-12.907	0.19223	0.60124	0.1268
	-12.9007	0.03954	0.2345	0.0944			-12.9007	0.0941	0.37921	0.0908			-12.9007	0.20003	0.60937	0.1279
	-12.8943	0.0396	0.23343	0.09351			-12.8943	0.09691	0.38094	0.09009			-12.8943	0.20821	0.6171	0.12901
	-12.888	0.0396	0.23195	0.0925			-12.888	0.09994	0.38272	0.08947			-12.888	0.2168	0.6244	0.1301
	-12.8816	0.03955	0.23007	0.09135			-12.8816	0.10321	0.38452	0.08892			-12.8816	0.2258	0.63124	0.13119
	-12.8753	0.03946	0.22782	0.09007			-12.8753	0.10672	0.38634	0.08845			-12.8753	0.23524	0.6376	0.13225
	-12.8689	0.03933	0.22522	0.08867			-12.8689	0.11051	0.38814	0.08807			-12.8689	0.24513	0.64344	0.1333
	-12.8626	0.03918	0.2223	0.08716			-12.8626	0.11458	0.38993	0.08776			-12.8626	0.25548	0.64874	0.13431
	-12.8562	0.03902	0.21911	0.08555			-12.8562	0.11896	0.39168	0.08753			-12.8562	0.26633	0.6535	0.1353
	-12.8499	0.03886	0.21569	0.08385			-12.8499	0.12365	0.39338	0.08738			-12.8499	0.27767	0.6577	0.13626
	-12.8435	0.03871	0.2121	0.08208			-12.8435	0.12868	0.39501	0.0873			-12.8435	0.28952	0.66132	0.13719
	-12.8372	0.03859	0.20837	0.08026			-12.8372	0.13407	0.39656	0.08731			-12.8372	0.30189	0.66438	0.13809
	-12.8308	0.03852	0.20458	0.07841			-12.8308	0.13984	0.39801	0.08739			-12.8308	0.3148	0.66685	0.13896
	-12.8245	0.03851	0.20077	0.07655			-12.8245	0.146	0.39935	0.08756			-12.8245	0.32824	0.66876	0.1398
	-12.8181	0.03858	0.19701	0.0747			-12.8181	0.15258	0.40056	0.0878			-12.8181	0.34222	0.67009	0.14063
	-12.8118	0.03876	0.19335	0.07288			-12.8118	0.15959	0.40164	0.08813			-12.8118	0.35674	0.67086	0.14144
	-12.8054	0.03905	0.18986	0.07112			-12.8054	0.16705	0.40257	0.08854			-12.8054	0.37179	0.67107	0.14223
	-12.7991	0.03948	0.1866	0.06943			-12.7991	0.17497	0.40334	0.08903			-12.7991	0.38738	0.67073	0.14301
	-12.7927	0.04007	0.1836	0.06785			-12.7927	0.18337	0.40394	0.08962			-12.7927	0.40349	0.66986	0.14379
	-12.7864	0.04083	0.18094	0.06639			-12.7864	0.19227	0.40437	0.09029			-12.7864	0.4201	0.66847	0.14457
	-12.78	0.04179	0.17864	0.06508			-12.78	0.20166	0.40462	0.09107			-12.78	0.43719	0.66657	0.14536
	-12.7736	0.04296	0.17677	0.06393			-12.7736	0.21157	0.40468	0.09193			-12.7736	0.45474	0.66418	0.14616
	-12.7673	0.04437	0.17535	0.06296			-12.7673	0.22198	0.40455	0.0929			-12.7673	0.47272	0.66132	0.14698
	-12.7609	0.04602	0.17442	0.0622			-12.7609	0.2329	0.40423	0.09398			-12.7609	0.49109	0.65799	0.14783
	-12.7546	0.04795	0.174	0.06165			-12.7546	0.24433	0.4037	0.09516			-12.7546	0.50981	0.65423	0.14872
	-12.7483	0.05016	0.17411	0.06134			-12.7483	0.25626	0.40298	0.09645			-12.7483	0.52884	0.65005	0.14965
	-12.7419	0.05267	0.17476	0.06127			-12.7419	0.26867	0.40206	0.09786			-12.7419	0.54812	0.64547	0.15063
	-12.7355	0.0555	0.17596	0.06146			-12.7355	0.28154	0.40093	0.09939			-12.7355	0.56759	0.64051	0.15166
	-12.7292	0.05866	0.1777	0.06191			-12.7292	0.29485	0.3996	0.10104			-12.7292	0.58718	0.63519	0.15277
	-12.7228	0.06216	0.17998	0.06264			-12.7228	0.30856	0.39807	0.10281			-12.7228	0.60684	0.62954	0.15394
	-12.7165	0.06602	0.18279	0.06364			-12.7165	0.32265	0.39634	0.10471			-12.7165	0.62648	0.62356	0.1552
	-12.7101	0.07024	0.18609	0.06492			-12.7101	0.33707	0.39442	0.10674			-12.7101	0.64602	0.6173	0.15654
	-12.7038	0.07483	0.18987	0.06648			-12.7038	0.35177	0.3923	0.1089			-12.7038	0.66538	0.61077	0.15798
	-12.6974	0.07979	0.19409	0.06833			-12.6974	0.3667	0.38999	0.11119			-12.6974	0.68447	0.60398	0.15952
	-12.6911	0.08515	0.1987	0.07046			-12.6911	0.38179	0.38749	0.11361			-12.6911	0.70319	0.59698	0.16116
	-12.6847	0.09089	0.20368	0.07286			-12.6847	0.397	0.38481	0.11616			-12.6847	0.72146	0.58977	0.16292
	-12.6784	0.09701	0.20896	0.07555			-12.6784	0.41224	0.38195	0.11884			-12.6784	0.73916	0.58239	0.16479
	-12.672	0.10352	0.2145	0.07849			-12.672	0.42745	0.37892	0.12165			-12.672	0.75621	0.57485	0.16678
	-12.6657	0.11041	0.22024	0.0817			-12.6657	0.44255	0.37573	0.12458			-12.6657	0.7725	0.56719	0.16889
	-12.6593	0.11767	0.22614	0.08516			-12.6593	0.45745	0.37238	0.12763			-12.6593	0.78793	0.55941	0.17112
	-12.653	0.1253	0.23213	0.08887			-12.653	0.47208	0.36889	0.1308			-12.653	0.80242	0.55155	0.17348
	-12.6466	0.13329	0.23816	0.09281			-12.6466	0.48636	0.36525	0.13408			-12.6466	0.81585	0.54363	0.17595
	-12.6403	0.1416	0.24417	0.09697			-12.6403	0.50019	0.3615	0.13745			-12.6403	0.82815	0.53568	0.17855
	-12.6339	0.15024	0.2501	0.10134			-12.6339	0.5135	0.35762	0.14092			-12.6339	0.83923	0.52771	0.18125
	-12.6276	0.15918	0.2559	0.1059			-12.6276	0.52621	0.35364	0.14448			-12.6276	0.849	0.51974	0.18407
	-12.6212	0.16838	0.26153	0.11064			-12.6212	0.53822	0.34957	0.14811			-12.6212	0.8574	0.51181	0.18698
	-12.6149	0.17783	0.26692	0.11555			-12.6149	0.54947	0.34542	0.15181			-12.6149	0.86437	0.50392	0.18999
	-12.6085	0.18749	0.27204	0.12061			-12.6085	0.55988	0.34121	0.15556			-12.6085	0.86984	0.49611	0.19309
	-12.6022	0.19733	0.27684	0.1258			-12.6022	0.56938	0.33695	0.15935			-12.6022	0.87379	0.4884	0.19625
	-12.5958	0.2073	0.28128	0.1311			-12.5958	0.57791	0.33266	0.16317			-12.5958	0.87616	0.48081	0.19948
	-12.5895	0.21737	0.28533	0.13649			-12.5895	0.58542	0.32836	0.167			-12.5895	0.87695	0.47336	0.20276
	-12.5831	0.22749	0.28897	0.14196			-12.5831	0.59185	0.32406	0.17083			-12.5831	0.87615	0.46607	0.20608
	-12.5768	0.23761	0.29215	0.14747			-12.5768	0.59717	0.31977	0.17464			-12.5768	0.87375	0.45898	0.20942
	-12.5704	0.24768	0.29487	0.15301			-12.5704	0.60133	0.31553	0.17842			-12.5704	0.86978	0.4521	0.21276
	-12.5641	0.25766	0.2971	0.15855			-12.5641	0.60433	0.31134	0.18216			-12.5641	0.86426	0.44547	0.2161
	-12.5577	0.26747	0.29884	0.16407			-12.5577	0.60614	0.30722	0.18583			-12.5577	0.85724	0.43911	0.21942
	-12.5513	0.27707	0.30008	0.16953			-12.5513	0.60677	0.3032	0.18942			-12.5513	0.84877	0.43304	0.2227
	-12.545	0.28639	0.30081	0.17492			-12.545	0.60621	0.2993	0.19292			-12.545	0.83892	0.4273	0.22593
	-12.5387	0.29538	0.30103	0.1802			-12.5387	0.60448	0.29554	0.19631			-12.5387	0.82776	0.42193	0.2291
	-12.5323	0.30398	0.30074	0.18534			-12.5323	0.60161	0.29193	0.19958			-12.5323	0.81539	0.41694	0.23219
	-12.5259	0.31214	0.29996	0.19031			-12.5259	0.59763	0.2885	0.20272			-12.5259	0.80191	0.41238	0.2352
	-12.5196	0.31978	0.29869	0.19508			-12.5196	0.59259	0.28528	0.2057			-12.5196	0.78742	0.40829	0.2381
	-12.5132	0.32686	0.29694	0.19963			-12.5132	0.58652	0.28228	0.20853			-12.5132	0.77204	0.40468	0.2409
	-12.5069	0.33332	0.29473	0.20391			-12.5069	0.57951	0.27953	0.21118			-12.5069	0.75589	0.40162	0.24358
	-12.5005	0.33912	0.29208	0.2079			-12.5005	0.5716	0.27704	0.21366			-12.5005	0.7391	0.39912	0.24613
	-12.4942	0.3442	0.28899	0.21157			-12.4942	0.56287	0.27485	0.21594			-12.4942	0.72179	0.39723	0.24856
	-12.4878	0.34853	0.28549	0.2149			-12.4878	0.55341	0.27298	0.21803			-12.4878	0.70411	0.39599	0.25085
	-12.4815	0.35206	0.28161	0.21784			-12.4815	0.54328	0.27145	0.21992			-12.4815	0.68618	0.39542	0.25301
	-12.4751	0.35476	0.27735	0.22037			-12.4751	0.53257	0.27027	0.22161			-12.4751	0.66815	0.39558	0.25504
	-12.4688	0.35661	0.27274	0.22248			-12.4688	0.52138	0.26949	0.2231			-12.4688	0.65014	0.39648	0.25693
	-12.4624	0.35759	0.2678	0.22414			-12.4624	0.50979	0.26911	0.22438			-12.4624	0.63228	0.39816	0.25869
	-12.4561	0.35768	0.26256	0.22533			-12.4561	0.4979	0.26916	0.22546			-12.4561	0.61471	0.40066	0.26032
	-12.4497	0.35688	0.25703	0.22603			-12.4497	0.48578	0.26966	0.22634			-12.4497	0.59753	0.40398	0.26183
	-12.4434	0.35519	0.25124	0.22623			-12.4434	0.47354	0.27063	0.22703			-12.4434	0.58086	0.40816	0.26322
	-12.437	0.35262	0.24522	0.22592			-12.437	0.46125	0.27208	0.22753			-12.437	0.56481	0.4132	0.26449
	-12.4307	0.34918	0.23897	0.2251			-12.4307	0.449	0.27403	0.22784			-12.4307	0.54948	0.41913	0.26566
	-12.4243	0.3449	0.23254	0.22376			-12.4243	0.43687	0.27649	0.22799			-12.4243	0.53495	0.42593	0.26672
	-12.418	0.33981	0.22594	0.22191			-12.418	0.42494	0.27948	0.22797			-12.418	0.5213	0.43361	0.26768
	-12.4116	0.33394	0.21919	0.21955			-12.4116	0.41327	0.28299	0.22781			-12.4116	0.50861	0.44216	0.26855
	-12.4053	0.32733	0.21233	0.2167			-12.4053	0.40194	0.28704	0.2275			-12.4053	0.49692	0.45156	0.26934
	-12.3989	0.32004	0.20537	0.21336			-12.3989	0.39099	0.29162	0.22706			-12.3989	0.48628	0.46177	0.27004
	-12.3926	0.31213	0.19834	0.20956			-12.3926	0.38049	0.29673	0.2265			-12.3926	0.47674	0.47278	0.27066
	-12.3862	0.30364	0.19126	0.20532			-12.3862	0.37048	0.30237	0.22583			-12.3862	0.46831	0.48453	0.2712
	-12.3799	0.29464	0.18416	0.20067			-12.3799	0.36101	0.30852	0.22506			-12.3799	0.461	0.49698	0.27166
	-12.3735	0.2852	0.17708	0.19563			-12.3735	0.3521	0.31516	0.22421			-12.3735	0.45483	0.51005	0.27204
	-12.3672	0.27539	0.17002	0.19023			-12.3672	0.34378	0.32227	0.22329			-12.3672	0.44978	0.5237	0.27233
	-12.3608	0.26527	0.16303	0.18452			-12.3608	0.33608	0.32984	0.22229			-12.3608	0.44583	0.53783	0.27254
	-12.3545	0.25493	0.15613	0.17853			-12.3545	0.329	0.33782	0.22124			-12.3545	0.44297	0.55237	0.27265
	-12.3481	0.24443	0.14935	0.17229			-12.3481	0.32257	0.34619	0.22014			-12.3481	0.44115	0.56723	0.27266
	-12.3418	0.23385	0.14271	0.16585			-12.3418	0.31677	0.3549	0.219			-12.3418	0.44034	0.58231	0.27256
	-12.3354	0.22326	0.13624	0.15925			-12.3354	0.31161	0.36392	0.21781			-12.3354	0.4405	0.59751	0.27235
	-12.3291	0.21273	0.12998	0.15253			-12.3291	0.30708	0.37319	0.2166			-12.3291	0.44155	0.61273	0.272
	-12.3227	0.20232	0.12394	0.14573			-12.3227	0.30317	0.38267	0.21535			-12.3227	0.44346	0.62785	0.27151
	-12.3163	0.19211	0.11816	0.13889			-12.3163	0.29987	0.39231	0.21408			-12.3163	0.44616	0.64277	0.27087
	-12.31	0.18216	0.11266	0.13205			-12.31	0.29714	0.40204	0.21279			-12.31	0.44959	0.65737	0.27007
	-12.3036	0.17251	0.10746	0.12525			-12.3036	0.29498	0.41181	0.21147			-12.3036	0.45368	0.67155	0.26909
	-12.2973	0.16324	0.1026	0.11853			-12.2973	0.29336	0.42157	0.21013			-12.2973	0.45838	0.68519	0.26792
	-12.2909	0.15438	0.09809	0.11193			-12.2909	0.29225	0.43125	0.20877			-12.2909	0.46362	0.69818	0.26655
	-12.2846	0.14598	0.09395	0.10546			-12.2846	0.29163	0.4408	0.20738			-12.2846	0.46933	0.71043	0.26498
	-12.2782	0.13809	0.09021	0.09918			-12.2782	0.29147	0.45015	0.20596			-12.2782	0.47547	0.72182	0.26319
	-12.2719	0.13073	0.08688	0.09309			-12.2719	0.29174	0.45924	0.20451			-12.2719	0.48199	0.73228	0.26118
	-12.2655	0.12395	0.08398	0.08723			-12.2655	0.29243	0.46803	0.20304			-12.2655	0.48883	0.7417	0.25894
	-12.2592	0.11775	0.08152	0.08162			-12.2592	0.29349	0.47645	0.20153			-12.2592	0.49595	0.75003	0.25647
	-12.2528	0.11218	0.07952	0.07627			-12.2528	0.29492	0.48445	0.19999			-12.2528	0.50333	0.75718	0.25377
	-12.2465	0.10723	0.07797	0.07121			-12.2465	0.29669	0.49198	0.19841			-12.2465	0.51093	0.7631	0.25083
	-12.2401	0.10292	0.07689	0.06644			-12.2401	0.29879	0.499	0.19679			-12.2401	0.51873	0.76773	0.24767
	-12.2338	0.09925	0.07628	0.06197			-12.2338	0.30119	0.50547	0.19513			-12.2338	0.52672	0.77105	0.24428
	-12.2274	0.09623	0.07613	0.05781			-12.2274	0.3039	0.51135	0.19342			-12.2274	0.5349	0.77303	0.24067
	-12.2211	0.09385	0.07645	0.05396			-12.2211	0.3069	0.5166	0.19168			-12.2211	0.54328	0.77364	0.23686
	-12.2147	0.0921	0.07723	0.05042			-12.2147	0.31018	0.52121	0.18988			-12.2147	0.55185	0.77289	0.23285
	-12.2084	0.09098	0.07845	0.0472			-12.2084	0.31376	0.52514	0.18805			-12.2084	0.56065	0.77078	0.22866
	-12.202	0.09046	0.0801	0.04427			-12.202	0.31762	0.52839	0.18617			-12.202	0.5697	0.76732	0.22431
	-12.1957	0.09052	0.08217	0.04164			-12.1957	0.32179	0.53093	0.18424			-12.1957	0.57903	0.76256	0.21981
	-12.1893	0.09115	0.08464	0.03931			-12.1893	0.32626	0.53277	0.18226			-12.1893	0.58868	0.75653	0.21518
	-12.183	0.09232	0.08747	0.03725			-12.183	0.33107	0.53389	0.18024			-12.183	0.59869	0.74927	0.21045
	-12.1766	0.094	0.09065	0.03545			-12.1766	0.33621	0.5343	0.17818			-12.1766	0.60911	0.74084	0.20564
	-12.1703	0.09615	0.09414	0.03391			-12.1703	0.34171	0.53401	0.17607			-12.1703	0.61998	0.73131	0.20076
	-12.1639	0.09876	0.09792	0.0326			-12.1639	0.3476	0.53302	0.17392			-12.1639	0.63136	0.72075	0.19585
	-12.1576	0.10178	0.10194	0.03151			-12.1576	0.3539	0.53135	0.17172			-12.1576	0.6433	0.70923	0.19093
	-12.1512	0.10518	0.10616	0.03063			-12.1512	0.36064	0.52901	0.16949			-12.1512	0.65583	0.69685	0.18602
	-12.1449	0.10892	0.11056	0.02993			-12.1449	0.36784	0.52603	0.16721			-12.1449	0.66901	0.68368	0.18114
	-12.1385	0.11298	0.11507	0.0294			-12.1385	0.37552	0.52242	0.16489			-12.1385	0.68287	0.66982	0.17633
	-12.1322	0.11731	0.11967	0.02902			-12.1322	0.38372	0.51821	0.16253			-12.1322	0.69744	0.65535	0.1716
	-12.1258	0.12187	0.1243	0.02878			-12.1258	0.39245	0.51342	0.16013			-12.1258	0.71275	0.64038	0.16698
	-12.1195	0.12664	0.12893	0.02865			-12.1195	0.40174	0.50809	0.15769			-12.1195	0.72882	0.62499	0.16249
	-12.1131	0.13158	0.13349	0.02862			-12.1131	0.41161	0.50223	0.15521			-12.1131	0.74565	0.60928	0.15814
	-12.1067	0.13666	0.13796	0.02867			-12.1067	0.42207	0.49588	0.15269			-12.1067	0.76323	0.59333	0.15397
	-12.1004	0.14184	0.14228	0.02879			-12.1004	0.43314	0.48907	0.15013			-12.1004	0.78154	0.57724	0.14997
	-12.094	0.14712	0.14641	0.02895			-12.094	0.44481	0.48182	0.14753			-12.094	0.80055	0.56109	0.14618
	-12.0877	0.15244	0.1503	0.02916			-12.0877	0.45708	0.47415	0.14489			-12.0877	0.82021	0.54496	0.1426
	-12.0814	0.15781	0.15393	0.02938			-12.0814	0.46995	0.46611	0.14222			-12.0814	0.84047	0.52893	0.13925
	-12.075	0.1632	0.15724	0.02961			-12.075	0.48341	0.45772	0.13951			-12.075	0.86124	0.51307	0.13614
	-12.0686	0.16858	0.16021	0.02984			-12.0686	0.49742	0.449	0.13677			-12.0686	0.88244	0.49744	0.13327
	-12.0623	0.17397	0.16281	0.03006			-12.0623	0.51195	0.43998	0.134			-12.0623	0.90397	0.4821	0.13065
	-12.0559	0.17933	0.165	0.03025			-12.0559	0.52697	0.43069	0.13119			-12.0559	0.92569	0.46712	0.12828
	-12.0496	0.18468	0.16677	0.03041			-12.0496	0.54242	0.42116	0.12836			-12.0496	0.9475	0.45253	0.12617
	-12.0432	0.19	0.16809	0.03054			-12.0432	0.55825	0.4114	0.12551			-12.0432	0.96923	0.43837	0.12431
	-12.0369	0.1953	0.16896	0.03062			-12.0369	0.57438	0.40145	0.12263			-12.0369	0.99075	0.4247	0.1227
	-12.0305	0.20059	0.16936	0.03065			-12.0305	0.59074	0.39133	0.11975			-12.0305	1.01188	0.41152	0.12135
	-12.0242	0.20588	0.16928	0.03063			-12.0242	0.60725	0.38106	0.11686			-12.0242	1.03247	0.39887	0.12024
	-12.0178	0.21116	0.16874	0.03057			-12.0178	0.6238	0.37068	0.11398			-12.0178	1.05234	0.38676	0.11937
	-12.0115	0.21646	0.16773	0.03045			-12.0115	0.64031	0.36019	0.1111			-12.0115	1.07132	0.3752	0.11872
	-12.0051	0.22178	0.16626	0.03028			-12.0051	0.65666	0.34964	0.10824			-12.0051	1.08922	0.3642	0.1183
	-11.9988	0.22715	0.16436	0.03006			-11.9988	0.67273	0.33904	0.10542			-11.9988	1.10589	0.35377	0.11808
	-11.9924	0.23256	0.16203	0.02979			-11.9924	0.68842	0.32842	0.10263			-11.9924	1.12114	0.34389	0.11807
	-11.9861	0.23804	0.15929	0.02948			-11.9861	0.70361	0.31781	0.0999			-11.9861	1.13483	0.33457	0.11824
	-11.9797	0.24359	0.15618	0.02914			-11.9797	0.71816	0.30723	0.09723			-11.9797	1.14679	0.32578	0.11859
	-11.9734	0.24923	0.15273	0.02877			-11.9734	0.73197	0.29671	0.09464			-11.9734	1.15688	0.31752	0.11911
	-11.967	0.25496	0.14896	0.02837			-11.967	0.7449	0.28628	0.09215			-11.967	1.16498	0.30977	0.11978
	-11.9607	0.26079	0.14491	0.02796			-11.9607	0.75685	0.27595	0.08976			-11.9607	1.17098	0.30251	0.12059
	-11.9543	0.2667	0.14062	0.02754			-11.9543	0.7677	0.26577	0.0875			-11.9543	1.17478	0.29573	0.12154
	-11.948	0.27271	0.13611	0.02713			-11.948	0.77734	0.25576	0.08537			-11.948	1.1763	0.2894	0.12261
	-11.9416	0.2788	0.13144	0.02672			-11.9416	0.78567	0.24594	0.0834			-11.9416	1.17549	0.2835	0.1238
	-11.9353	0.28497	0.12664	0.02634			-11.9353	0.79261	0.23635	0.0816			-11.9353	1.17231	0.27802	0.1251
	-11.9289	0.29118	0.12174	0.026			-11.9289	0.79807	0.227	0.07998			-11.9289	1.16676	0.27293	0.12651
	-11.9226	0.29742	0.11678	0.0257			-11.9226	0.80199	0.21793	0.07856			-11.9226	1.15884	0.26822	0.12802
	-11.9162	0.30367	0.11181	0.02545			-11.9162	0.80431	0.20915	0.07735			-11.9162	1.14859	0.26386	0.12964
	-11.9099	0.30988	0.10686	0.02528			-11.9099	0.80499	0.2007	0.07636			-11.9099	1.13604	0.25985	0.13136
	-11.9035	0.31604	0.10195	0.02518			-11.9035	0.804	0.19259	0.07561			-11.9035	1.1213	0.25616	0.13319
	-11.8971	0.32209	0.09713	0.02518			-11.8971	0.80133	0.18484	0.0751			-11.8971	1.10443	0.25279	0.13512
	-11.8908	0.32799	0.09242	0.02528			-11.8908	0.79699	0.17747	0.07485			-11.8908	1.08557	0.24973	0.13717
	-11.8844	0.3337	0.08785	0.02549			-11.8844	0.79098	0.1705	0.07486			-11.8844	1.06484	0.24697	0.13934
	-11.8781	0.33917	0.08345	0.02584			-11.8781	0.78335	0.16394	0.07513			-11.8781	1.04238	0.24451	0.14163
	-11.8718	0.34435	0.07923	0.02632			-11.8718	0.77413	0.1578	0.07567			-11.8718	1.01837	0.24233	0.14407
	-11.8654	0.3492	0.07522	0.02696			-11.8654	0.7634	0.15208	0.07648			-11.8654	0.99296	0.24045	0.14664
	-11.859	0.35367	0.07144	0.02776			-11.859	0.75122	0.1468	0.07755			-11.859	0.96634	0.23885	0.14937
	-11.8527	0.35771	0.0679	0.02874			-11.8527	0.73767	0.14196	0.07888			-11.8527	0.93869	0.23754	0.15226
	-11.8463	0.36127	0.0646	0.0299			-11.8463	0.72286	0.13755	0.08047			-11.8463	0.91021	0.23652	0.15531
	-11.84	0.36433	0.06157	0.03126			-11.84	0.70689	0.13357	0.0823			-11.84	0.88109	0.23579	0.15854
	-11.8336	0.36683	0.05881	0.03282			-11.8336	0.68987	0.13	0.08437			-11.8336	0.85152	0.23535	0.16196
	-11.8273	0.36876	0.05632	0.0346			-11.8273	0.67191	0.12685	0.08664			-11.8273	0.82169	0.2352	0.16555
	-11.8209	0.37007	0.0541	0.0366			-11.8209	0.65315	0.1241	0.08912			-11.8209	0.79178	0.23533	0.16932
	-11.8146	0.37077	0.05216	0.03883			-11.8146	0.63369	0.12172	0.09177			-11.8146	0.76196	0.23575	0.17328
	-11.8082	0.37081	0.0505	0.04129			-11.8082	0.61368	0.1197	0.09458			-11.8082	0.7324	0.23644	0.17741
	-11.8019	0.37021	0.0491	0.04398			-11.8019	0.59324	0.11802	0.09752			-11.8019	0.70325	0.23741	0.1817
	-11.7955	0.36896	0.04798	0.04692			-11.7955	0.57248	0.11665	0.10057			-11.7955	0.67466	0.23863	0.18615
	-11.7892	0.36707	0.04711	0.05009			-11.7892	0.55153	0.11557	0.10369			-11.7892	0.64675	0.24009	0.19074
	-11.7828	0.36454	0.04649	0.0535			-11.7828	0.5305	0.11475	0.10685			-11.7828	0.61963	0.24177	0.19544
	-11.7765	0.3614	0.04612	0.05714			-11.7765	0.5095	0.11416	0.11004			-11.7765	0.59339	0.24366	0.20024
	-11.7701	0.35766	0.04597	0.06101			-11.7701	0.48864	0.11376	0.11321			-11.7701	0.56813	0.24572	0.20511
	-11.7638	0.35337	0.04605	0.0651			-11.7638	0.468	0.11354	0.11633			-11.7638	0.54389	0.24793	0.21001
	-11.7574	0.34856	0.04633	0.06939			-11.7574	0.44768	0.11345	0.11938			-11.7574	0.52073	0.25026	0.21492
	-11.7511	0.34325	0.04681	0.07388			-11.7511	0.42774	0.11347	0.12233			-11.7511	0.49868	0.25267	0.21979
	-11.7447	0.33751	0.04747	0.07854			-11.7447	0.40825	0.11357	0.12515			-11.7447	0.47776	0.25512	0.22459
	-11.7384	0.33136	0.04829	0.08336			-11.7384	0.38929	0.11372	0.1278			-11.7384	0.45796	0.25757	0.22928
	-11.732	0.32486	0.04925	0.08832			-11.732	0.37088	0.1139	0.13027			-11.732	0.43928	0.25999	0.23382
	-11.7257	0.31806	0.05034	0.09339			-11.7257	0.35308	0.11407	0.13254			-11.7257	0.4217	0.26233	0.23815
	-11.7193	0.311	0.05155	0.09854			-11.7193	0.33591	0.11422	0.13458			-11.7193	0.40518	0.26454	0.24225
	-11.713	0.30374	0.05285	0.10375			-11.713	0.3194	0.11433	0.13638			-11.713	0.38968	0.26658	0.24607
	-11.7066	0.29631	0.05422	0.10898			-11.7066	0.30356	0.11437	0.13793			-11.7066	0.37515	0.26842	0.24957
	-11.7003	0.28877	0.05565	0.1142			-11.7003	0.28841	0.11435	0.13922			-11.7003	0.36154	0.27	0.25271
	-11.6939	0.28115	0.05712	0.11938			-11.6939	0.27395	0.11423	0.14024			-11.6939	0.34877	0.2713	0.25545
	-11.6876	0.27349	0.05861	0.12448			-11.6876	0.26018	0.11403	0.14099			-11.6876	0.3368	0.27228	0.25777
	-11.6812	0.26583	0.06009	0.12946			-11.6812	0.24708	0.11373	0.14148			-11.6812	0.32555	0.27291	0.25964
	-11.6748	0.2582	0.06155	0.13429			-11.6748	0.23466	0.11333	0.14171			-11.6748	0.31496	0.27316	0.26104
	-11.6685	0.25063	0.06298	0.13893			-11.6685	0.2229	0.11284	0.1417			-11.6685	0.30496	0.27302	0.26194
	-11.6622	0.24314	0.06434	0.14333			-11.6622	0.21179	0.11227	0.14146			-11.6622	0.2955	0.27245	0.26235
	-11.6558	0.23575	0.06563	0.14748			-11.6558	0.2013	0.11162	0.14101			-11.6558	0.28651	0.27147	0.26224
	-11.6494	0.22848	0.06683	0.15133			-11.6494	0.19143	0.1109	0.14037			-11.6494	0.27794	0.27006	0.26164
	-11.6431	0.22133	0.06793	0.15484			-11.6431	0.18215	0.11014	0.13957			-11.6431	0.26974	0.26822	0.26053
	-11.6367	0.21432	0.0689	0.158			-11.6367	0.17345	0.10935	0.13865			-11.6367	0.26186	0.26596	0.25894
	-11.6304	0.20745	0.06974	0.16076			-11.6304	0.16532	0.10855	0.13762			-11.6304	0.25427	0.2633	0.25688
	-11.624	0.20072	0.07044	0.16312			-11.624	0.15773	0.10775	0.13652			-11.624	0.24694	0.26026	0.25439
	-11.6177	0.19412	0.07098	0.16504			-11.6177	0.15067	0.107	0.1354			-11.6177	0.23984	0.25686	0.2515
	-11.6113	0.18767	0.07136	0.16652			-11.6113	0.14413	0.1063	0.13427			-11.6113	0.23295	0.25314	0.24823
	-11.605	0.18135	0.07157	0.16753			-11.605	0.1381	0.10568	0.13319			-11.605	0.22626	0.24913	0.24464
	-11.5986	0.17516	0.07161	0.16808			-11.5986	0.13256	0.10517	0.13219			-11.5986	0.21975	0.24488	0.24077
	-11.5923	0.16909	0.07148	0.16816			-11.5923	0.12751	0.10479	0.1313			-11.5923	0.21344	0.24042	0.23667
	-11.5859	0.16314	0.07117	0.16777			-11.5859	0.12293	0.10457	0.13056			-11.5859	0.20732	0.23581	0.23239
	-11.5796	0.15729	0.07069	0.16692			-11.5796	0.11881	0.10452	0.13			-11.5796	0.20139	0.23109	0.22799
	-11.5732	0.15156	0.07005	0.16562			-11.5732	0.11515	0.10466	0.12965			-11.5732	0.19568	0.22632	0.22352
	-11.5669	0.14592	0.06925	0.16388			-11.5669	0.11193	0.10502	0.12955			-11.5669	0.19018	0.22155	0.21905
	-11.5605	0.14039	0.0683	0.16174			-11.5605	0.10915	0.10561	0.12971			-11.5605	0.18492	0.21683	0.21462
	-11.5542	0.13495	0.06721	0.15921			-11.5542	0.10681	0.10645	0.13017			-11.5542	0.17992	0.2122	0.2103
	-11.5478	0.1296	0.06599	0.15633			-11.5478	0.10489	0.10753	0.13094			-11.5478	0.17519	0.20773	0.20614
	-11.5415	0.12436	0.06466	0.15312			-11.5415	0.10338	0.10888	0.13204			-11.5415	0.17075	0.20344	0.20219
	-11.5351	0.11922	0.06324	0.14963			-11.5351	0.10227	0.1105	0.13349			-11.5351	0.16661	0.1994	0.19851
[truncated: 2,673 more rows]

## Sheet: S14
Supplementary Figure S14a	XRD									Supplementary Figure S14b	FTIR
[truncated: 6,067 more rows]

[truncated: 7 more sheets: S15, S16, S17, S18, S19, S20, S21]
